# Supplementary material for: Completion Probabilities and Parallel Restart Strategies under an Imposed Deadline
Source: PLoS One. 2016 Oct 12;11(10):e0164605. doi: 10.1371/journal.pone.0164605 (PMC5061357; doi:10.1371/journal.pone.0164605)
Supplement: S1 File — The file “S1_File.zip” is the data gathered from the experiments regarding completion probability. (ZIP) [file pone.0164605.s004.zip › results_Single_r9984.276.txt]

uf250-04.cnf fulfilled No. of Restarts: 2209 No. of Flips: 2670 time to process: 10 seconds.
uf250-04.cnf fulfilled No. of Restarts: 687 No. of Flips: 3623 time to process: 2 seconds.
uf250-04.cnf fulfilled No. of Restarts: 4915 No. of Flips: 3197 time to process: 20 seconds.
uf250-04.cnf fulfilled No. of Restarts: 2504 No. of Flips: 3973 time to process: 10 seconds.
uf250-04.cnf fulfilled No. of Restarts: 542 No. of Flips: 3534 time to process: 2 seconds.
uf250-04.cnf fulfilled No. of Restarts: 1043 No. of Flips: 1716 time to process: 4 seconds.
uf250-04.cnf fulfilled No. of Restarts: 4624 No. of Flips: 4064 time to process: 19 seconds.
uf250-04.cnf fulfilled No. of Restarts: 9894 No. of Flips: 3863 time to process: 40 seconds.
uf250-04.cnf , deadline. Restarts: 9984
uf250-04.cnf fulfilled No. of Restarts: 16 No. of Flips: 3017 time to process: 0 seconds.
uf250-04.cnf fulfilled No. of Restarts: 3843 No. of Flips: 4968 time to process: 15 seconds.
uf250-04.cnf fulfilled No. of Restarts: 173 No. of Flips: 3599 time to process: 0 seconds.
uf250-04.cnf , deadline. Restarts: 9984
uf250-04.cnf , deadline. Restarts: 9984
uf250-04.cnf fulfilled No. of Restarts: 420 No. of Flips: 2291 time to process: 1 seconds.
uf250-04.cnf fulfilled No. of Restarts: 1221 No. of Flips: 1359 time to process: 4 seconds.
uf250-04.cnf fulfilled No. of Restarts: 6517 No. of Flips: 3651 time to process: 26 seconds.
uf250-04.cnf fulfilled No. of Restarts: 6245 No. of Flips: 2958 time to process: 25 seconds.
uf250-04.cnf fulfilled No. of Restarts: 123 No. of Flips: 3541 time to process: 0 seconds.
uf250-04.cnf fulfilled No. of Restarts: 398 No. of Flips: 2193 time to process: 1 seconds.
uf250-04.cnf , deadline. Restarts: 9984
uf250-04.cnf fulfilled No. of Restarts: 1770 No. of Flips: 2254 time to process: 7 seconds.
uf250-04.cnf fulfilled No. of Restarts: 5183 No. of Flips: 4946 time to process: 21 seconds.
uf250-04.cnf fulfilled No. of Restarts: 1008 No. of Flips: 2276 time to process: 4 seconds.
uf250-04.cnf fulfilled No. of Restarts: 2203 No. of Flips: 2200 time to process: 9 seconds.
uf250-04.cnf fulfilled No. of Restarts: 2300 No. of Flips: 2856 time to process: 9 seconds.
uf250-04.cnf fulfilled No. of Restarts: 3448 No. of Flips: 4180 time to process: 14 seconds.
uf250-04.cnf fulfilled No. of Restarts: 975 No. of Flips: 3795 time to process: 4 seconds.
uf250-04.cnf fulfilled No. of Restarts: 4254 No. of Flips: 2311 time to process: 17 seconds.
uf250-04.cnf fulfilled No. of Restarts: 282 No. of Flips: 4737 time to process: 1 seconds.
uf250-04.cnf fulfilled No. of Restarts: 1347 No. of Flips: 3504 time to process: 5 seconds.
uf250-04.cnf fulfilled No. of Restarts: 3609 No. of Flips: 4977 time to process: 14 seconds.
uf250-04.cnf fulfilled No. of Restarts: 3845 No. of Flips: 4781 time to process: 15 seconds.
uf250-04.cnf , deadline. Restarts: 9984
uf250-04.cnf fulfilled No. of Restarts: 3666 No. of Flips: 2143 time to process: 14 seconds.
uf250-04.cnf fulfilled No. of Restarts: 3539 No. of Flips: 1628 time to process: 14 seconds.
uf250-04.cnf fulfilled No. of Restarts: 4699 No. of Flips: 3561 time to process: 20 seconds.
uf250-04.cnf fulfilled No. of Restarts: 2009 No. of Flips: 1928 time to process: 8 seconds.
uf250-04.cnf fulfilled No. of Restarts: 804 No. of Flips: 3119 time to process: 3 seconds.
uf250-04.cnf fulfilled No. of Restarts: 210 No. of Flips: 4064 time to process: 0 seconds.
uf250-04.cnf fulfilled No. of Restarts: 250 No. of Flips: 1620 time to process: 1 seconds.
uf250-04.cnf fulfilled No. of Restarts: 9937 No. of Flips: 1872 time to process: 39 seconds.
uf250-04.cnf fulfilled No. of Restarts: 4019 No. of Flips: 2276 time to process: 16 seconds.
uf250-04.cnf fulfilled No. of Restarts: 1596 No. of Flips: 2349 time to process: 6 seconds.
uf250-04.cnf fulfilled No. of Restarts: 1559 No. of Flips: 2380 time to process: 6 seconds.
uf250-04.cnf fulfilled No. of Restarts: 3568 No. of Flips: 3698 time to process: 14 seconds.
uf250-04.cnf , deadline. Restarts: 9984
uf250-04.cnf fulfilled No. of Restarts: 5771 No. of Flips: 3730 time to process: 22 seconds.
uf250-04.cnf fulfilled No. of Restarts: 550 No. of Flips: 1736 time to process: 2 seconds.
uf250-04.cnf fulfilled No. of Restarts: 7278 No. of Flips: 4437 time to process: 28 seconds.
uf250-04.cnf fulfilled No. of Restarts: 106 No. of Flips: 4303 time to process: 0 seconds.
uf250-04.cnf fulfilled No. of Restarts: 271 No. of Flips: 2132 time to process: 1 seconds.
uf250-04.cnf fulfilled No. of Restarts: 177 No. of Flips: 2555 time to process: 0 seconds.
uf250-04.cnf fulfilled No. of Restarts: 3311 No. of Flips: 1323 time to process: 12 seconds.
uf250-04.cnf fulfilled No. of Restarts: 801 No. of Flips: 4318 time to process: 3 seconds.
uf250-04.cnf fulfilled No. of Restarts: 337 No. of Flips: 2171 time to process: 1 seconds.
uf250-04.cnf fulfilled No. of Restarts: 1871 No. of Flips: 3566 time to process: 7 seconds.
uf250-04.cnf fulfilled No. of Restarts: 147 No. of Flips: 1676 time to process: 0 seconds.
uf250-04.cnf fulfilled No. of Restarts: 3288 No. of Flips: 3505 time to process: 12 seconds.
uf250-04.cnf fulfilled No. of Restarts: 2058 No. of Flips: 4418 time to process: 8 seconds.
uf250-04.cnf fulfilled No. of Restarts: 3546 No. of Flips: 3152 time to process: 13 seconds.
uf250-04.cnf fulfilled No. of Restarts: 526 No. of Flips: 1452 time to process: 2 seconds.
uf250-04.cnf fulfilled No. of Restarts: 1464 No. of Flips: 3642 time to process: 5 seconds.
uf250-04.cnf fulfilled No. of Restarts: 2049 No. of Flips: 3503 time to process: 8 seconds.
uf250-04.cnf fulfilled No. of Restarts: 2901 No. of Flips: 1931 time to process: 11 seconds.
uf250-04.cnf fulfilled No. of Restarts: 2356 No. of Flips: 1483 time to process: 9 seconds.
uf250-04.cnf fulfilled No. of Restarts: 6867 No. of Flips: 3432 time to process: 26 seconds.
uf250-04.cnf fulfilled No. of Restarts: 1328 No. of Flips: 2137 time to process: 5 seconds.
uf250-04.cnf fulfilled No. of Restarts: 5851 No. of Flips: 4008 time to process: 22 seconds.
uf250-04.cnf fulfilled No. of Restarts: 999 No. of Flips: 1546 time to process: 3 seconds.
uf250-04.cnf fulfilled No. of Restarts: 3766 No. of Flips: 2500 time to process: 14 seconds.
uf250-04.cnf fulfilled No. of Restarts: 6860 No. of Flips: 1236 time to process: 26 seconds.
uf250-04.cnf fulfilled No. of Restarts: 535 No. of Flips: 2971 time to process: 2 seconds.
uf250-04.cnf fulfilled No. of Restarts: 8127 No. of Flips: 2896 time to process: 31 seconds.
uf250-04.cnf fulfilled No. of Restarts: 2455 No. of Flips: 2556 time to process: 9 seconds.
uf250-04.cnf fulfilled No. of Restarts: 683 No. of Flips: 2751 time to process: 2 seconds.
uf250-04.cnf fulfilled No. of Restarts: 452 No. of Flips: 4103 time to process: 1 seconds.
uf250-04.cnf fulfilled No. of Restarts: 1245 No. of Flips: 2110 time to process: 4 seconds.
uf250-04.cnf fulfilled No. of Restarts: 2204 No. of Flips: 2316 time to process: 8 seconds.
uf250-04.cnf fulfilled No. of Restarts: 2061 No. of Flips: 3212 time to process: 8 seconds.
uf250-04.cnf fulfilled No. of Restarts: 509 No. of Flips: 1733 time to process: 2 seconds.
uf250-04.cnf fulfilled No. of Restarts: 1545 No. of Flips: 4211 time to process: 5 seconds.
uf250-04.cnf fulfilled No. of Restarts: 8666 No. of Flips: 2838 time to process: 33 seconds.
uf250-04.cnf fulfilled No. of Restarts: 787 No. of Flips: 1452 time to process: 3 seconds.
uf250-04.cnf fulfilled No. of Restarts: 412 No. of Flips: 3707 time to process: 1 seconds.
uf250-04.cnf fulfilled No. of Restarts: 1993 No. of Flips: 1945 time to process: 8 seconds.
uf250-04.cnf fulfilled No. of Restarts: 780 No. of Flips: 4330 time to process: 3 seconds.
uf250-04.cnf fulfilled No. of Restarts: 3475 No. of Flips: 1204 time to process: 13 seconds.
uf250-04.cnf fulfilled No. of Restarts: 1642 No. of Flips: 2712 time to process: 6 seconds.
uf250-04.cnf fulfilled No. of Restarts: 2424 No. of Flips: 1953 time to process: 9 seconds.
uf250-04.cnf fulfilled No. of Restarts: 9561 No. of Flips: 3509 time to process: 37 seconds.
uf250-04.cnf fulfilled No. of Restarts: 2842 No. of Flips: 1185 time to process: 10 seconds.
uf250-04.cnf fulfilled No. of Restarts: 341 No. of Flips: 2052 time to process: 1 seconds.
uf250-04.cnf fulfilled No. of Restarts: 3010 No. of Flips: 4744 time to process: 11 seconds.
uf250-04.cnf fulfilled No. of Restarts: 1790 No. of Flips: 2765 time to process: 6 seconds.
uf250-04.cnf fulfilled No. of Restarts: 1175 No. of Flips: 1469 time to process: 4 seconds.
uf250-04.cnf fulfilled No. of Restarts: 1133 No. of Flips: 1812 time to process: 4 seconds.
uf250-04.cnf fulfilled No. of Restarts: 5757 No. of Flips: 4096 time to process: 22 seconds.
uf250-04.cnf fulfilled No. of Restarts: 1197 No. of Flips: 1809 time to process: 4 seconds.
uf250-04.cnf fulfilled No. of Restarts: 7681 No. of Flips: 3118 time to process: 29 seconds.
uf250-04.cnf fulfilled No. of Restarts: 224 No. of Flips: 4242 time to process: 0 seconds.
uf250-04.cnf fulfilled No. of Restarts: 5517 No. of Flips: 3315 time to process: 21 seconds.
uf250-04.cnf fulfilled No. of Restarts: 1473 No. of Flips: 2003 time to process: 5 seconds.
uf250-04.cnf fulfilled No. of Restarts: 42 No. of Flips: 4880 time to process: 0 seconds.
uf250-04.cnf fulfilled No. of Restarts: 3237 No. of Flips: 3231 time to process: 12 seconds.
uf250-04.cnf fulfilled No. of Restarts: 1016 No. of Flips: 3164 time to process: 4 seconds.
uf250-04.cnf fulfilled No. of Restarts: 6934 No. of Flips: 4038 time to process: 26 seconds.
uf250-04.cnf fulfilled No. of Restarts: 585 No. of Flips: 4134 time to process: 2 seconds.
uf250-04.cnf fulfilled No. of Restarts: 5464 No. of Flips: 4542 time to process: 20 seconds.
uf250-04.cnf fulfilled No. of Restarts: 5990 No. of Flips: 2532 time to process: 23 seconds.
uf250-04.cnf fulfilled No. of Restarts: 1250 No. of Flips: 4453 time to process: 4 seconds.
uf250-04.cnf fulfilled No. of Restarts: 8608 No. of Flips: 1247 time to process: 33 seconds.
uf250-04.cnf fulfilled No. of Restarts: 2674 No. of Flips: 2809 time to process: 10 seconds.
uf250-04.cnf fulfilled No. of Restarts: 697 No. of Flips: 3164 time to process: 2 seconds.
uf250-04.cnf fulfilled No. of Restarts: 730 No. of Flips: 1862 time to process: 2 seconds.
uf250-04.cnf fulfilled No. of Restarts: 3796 No. of Flips: 1790 time to process: 14 seconds.
uf250-04.cnf fulfilled No. of Restarts: 4767 No. of Flips: 3880 time to process: 18 seconds.
uf250-04.cnf fulfilled No. of Restarts: 2618 No. of Flips: 4871 time to process: 10 seconds.
uf250-04.cnf fulfilled No. of Restarts: 3368 No. of Flips: 4124 time to process: 13 seconds.
uf250-04.cnf fulfilled No. of Restarts: 464 No. of Flips: 4321 time to process: 1 seconds.
uf250-04.cnf fulfilled No. of Restarts: 5740 No. of Flips: 4721 time to process: 22 seconds.
uf250-04.cnf fulfilled No. of Restarts: 693 No. of Flips: 4891 time to process: 2 seconds.
uf250-04.cnf , deadline. Restarts: 9984
uf250-04.cnf fulfilled No. of Restarts: 1124 No. of Flips: 2491 time to process: 4 seconds.
uf250-04.cnf fulfilled No. of Restarts: 82 No. of Flips: 3719 time to process: 0 seconds.
uf250-04.cnf fulfilled No. of Restarts: 3644 No. of Flips: 4997 time to process: 14 seconds.
uf250-04.cnf fulfilled No. of Restarts: 1526 No. of Flips: 3337 time to process: 6 seconds.
uf250-04.cnf fulfilled No. of Restarts: 1158 No. of Flips: 2005 time to process: 4 seconds.
uf250-04.cnf fulfilled No. of Restarts: 1036 No. of Flips: 2413 time to process: 4 seconds.
uf250-04.cnf fulfilled No. of Restarts: 72 No. of Flips: 2183 time to process: 0 seconds.
uf250-04.cnf fulfilled No. of Restarts: 1721 No. of Flips: 2027 time to process: 6 seconds.
uf250-04.cnf fulfilled No. of Restarts: 1158 No. of Flips: 3632 time to process: 4 seconds.
uf250-04.cnf fulfilled No. of Restarts: 713 No. of Flips: 2505 time to process: 2 seconds.
uf250-04.cnf fulfilled No. of Restarts: 449 No. of Flips: 4815 time to process: 1 seconds.
uf250-04.cnf fulfilled No. of Restarts: 1331 No. of Flips: 1989 time to process: 5 seconds.
uf250-04.cnf fulfilled No. of Restarts: 159 No. of Flips: 1205 time to process: 0 seconds.
uf250-04.cnf fulfilled No. of Restarts: 75 No. of Flips: 1336 time to process: 0 seconds.
uf250-04.cnf fulfilled No. of Restarts: 5497 No. of Flips: 4106 time to process: 21 seconds.
uf250-04.cnf fulfilled No. of Restarts: 4330 No. of Flips: 4891 time to process: 16 seconds.
uf250-04.cnf fulfilled No. of Restarts: 310 No. of Flips: 4389 time to process: 1 seconds.
uf250-04.cnf fulfilled No. of Restarts: 5628 No. of Flips: 2083 time to process: 21 seconds.
uf250-04.cnf fulfilled No. of Restarts: 62 No. of Flips: 4246 time to process: 0 seconds.
uf250-04.cnf fulfilled No. of Restarts: 3018 No. of Flips: 2763 time to process: 11 seconds.
uf250-04.cnf fulfilled No. of Restarts: 4126 No. of Flips: 2691 time to process: 15 seconds.
uf250-04.cnf fulfilled No. of Restarts: 2049 No. of Flips: 2159 time to process: 7 seconds.
uf250-04.cnf fulfilled No. of Restarts: 867 No. of Flips: 1526 time to process: 3 seconds.
uf250-04.cnf fulfilled No. of Restarts: 902 No. of Flips: 4691 time to process: 3 seconds.
uf250-04.cnf fulfilled No. of Restarts: 5161 No. of Flips: 3801 time to process: 20 seconds.
uf250-04.cnf fulfilled No. of Restarts: 2763 No. of Flips: 2817 time to process: 10 seconds.
uf250-04.cnf fulfilled No. of Restarts: 1677 No. of Flips: 3801 time to process: 6 seconds.
uf250-04.cnf fulfilled No. of Restarts: 8029 No. of Flips: 2576 time to process: 31 seconds.
uf250-04.cnf fulfilled No. of Restarts: 4544 No. of Flips: 4687 time to process: 17 seconds.
uf250-04.cnf fulfilled No. of Restarts: 8191 No. of Flips: 3853 time to process: 31 seconds.
uf250-04.cnf fulfilled No. of Restarts: 6783 No. of Flips: 3958 time to process: 26 seconds.
uf250-04.cnf fulfilled No. of Restarts: 428 No. of Flips: 4912 time to process: 1 seconds.
uf250-04.cnf fulfilled No. of Restarts: 754 No. of Flips: 1783 time to process: 3 seconds.
uf250-04.cnf fulfilled No. of Restarts: 8605 No. of Flips: 1224 time to process: 33 seconds.
uf250-04.cnf fulfilled No. of Restarts: 2437 No. of Flips: 3605 time to process: 9 seconds.
uf250-04.cnf fulfilled No. of Restarts: 2808 No. of Flips: 3786 time to process: 10 seconds.
uf250-04.cnf fulfilled No. of Restarts: 2207 No. of Flips: 3874 time to process: 8 seconds.
uf250-04.cnf fulfilled No. of Restarts: 3243 No. of Flips: 1654 time to process: 12 seconds.
uf250-04.cnf fulfilled No. of Restarts: 894 No. of Flips: 4336 time to process: 3 seconds.
uf250-04.cnf , deadline. Restarts: 9984
uf250-04.cnf fulfilled No. of Restarts: 58 No. of Flips: 3905 time to process: 0 seconds.
uf250-04.cnf fulfilled No. of Restarts: 4019 No. of Flips: 1562 time to process: 15 seconds.
uf250-04.cnf fulfilled No. of Restarts: 2016 No. of Flips: 1772 time to process: 7 seconds.
uf250-04.cnf fulfilled No. of Restarts: 1748 No. of Flips: 1140 time to process: 6 seconds.
uf250-04.cnf fulfilled No. of Restarts: 2765 No. of Flips: 1462 time to process: 10 seconds.
uf250-04.cnf fulfilled No. of Restarts: 5830 No. of Flips: 2388 time to process: 22 seconds.
uf250-04.cnf fulfilled No. of Restarts: 3393 No. of Flips: 4617 time to process: 13 seconds.
uf250-04.cnf fulfilled No. of Restarts: 6676 No. of Flips: 3901 time to process: 25 seconds.
uf250-04.cnf fulfilled No. of Restarts: 2021 No. of Flips: 1929 time to process: 8 seconds.
uf250-04.cnf fulfilled No. of Restarts: 3554 No. of Flips: 2238 time to process: 13 seconds.
uf250-04.cnf fulfilled No. of Restarts: 2266 No. of Flips: 2917 time to process: 8 seconds.
uf250-04.cnf fulfilled No. of Restarts: 2708 No. of Flips: 3264 time to process: 10 seconds.
uf250-04.cnf fulfilled No. of Restarts: 6202 No. of Flips: 3396 time to process: 23 seconds.
uf250-04.cnf fulfilled No. of Restarts: 2094 No. of Flips: 2315 time to process: 8 seconds.
uf250-04.cnf fulfilled No. of Restarts: 1987 No. of Flips: 2927 time to process: 7 seconds.
uf250-04.cnf , deadline. Restarts: 9984
uf250-04.cnf fulfilled No. of Restarts: 1445 No. of Flips: 4125 time to process: 5 seconds.
uf250-04.cnf fulfilled No. of Restarts: 2024 No. of Flips: 3295 time to process: 7 seconds.
uf250-04.cnf fulfilled No. of Restarts: 394 No. of Flips: 4834 time to process: 1 seconds.
uf250-04.cnf fulfilled No. of Restarts: 1649 No. of Flips: 3502 time to process: 6 seconds.
uf250-04.cnf fulfilled No. of Restarts: 1132 No. of Flips: 2523 time to process: 4 seconds.
uf250-04.cnf fulfilled No. of Restarts: 258 No. of Flips: 2661 time to process: 1 seconds.
uf250-04.cnf fulfilled No. of Restarts: 2087 No. of Flips: 1823 time to process: 8 seconds.
uf250-04.cnf fulfilled No. of Restarts: 717 No. of Flips: 2143 time to process: 2 seconds.
uf250-04.cnf fulfilled No. of Restarts: 224 No. of Flips: 3116 time to process: 0 seconds.
uf250-04.cnf fulfilled No. of Restarts: 6224 No. of Flips: 2624 time to process: 23 seconds.
uf250-04.cnf fulfilled No. of Restarts: 8680 No. of Flips: 4657 time to process: 33 seconds.
uf250-04.cnf fulfilled No. of Restarts: 195 No. of Flips: 4532 time to process: 0 seconds.
uf250-04.cnf fulfilled No. of Restarts: 624 No. of Flips: 2555 time to process: 2 seconds.
uf250-04.cnf fulfilled No. of Restarts: 9834 No. of Flips: 4768 time to process: 38 seconds.
uf250-04.cnf , deadline. Restarts: 9984
uf250-04.cnf fulfilled No. of Restarts: 6680 No. of Flips: 3805 time to process: 25 seconds.
uf250-04.cnf fulfilled No. of Restarts: 7157 No. of Flips: 3726 time to process: 27 seconds.
uf250-04.cnf fulfilled No. of Restarts: 9296 No. of Flips: 2951 time to process: 35 seconds.
uf250-04.cnf fulfilled No. of Restarts: 5002 No. of Flips: 2001 time to process: 19 seconds.
uf250-04.cnf fulfilled No. of Restarts: 3871 No. of Flips: 2393 time to process: 14 seconds.
uf250-04.cnf fulfilled No. of Restarts: 1554 No. of Flips: 996 time to process: 6 seconds.
uf250-04.cnf fulfilled No. of Restarts: 3971 No. of Flips: 3159 time to process: 15 seconds.
uf250-04.cnf fulfilled No. of Restarts: 4149 No. of Flips: 4245 time to process: 16 seconds.
uf250-04.cnf fulfilled No. of Restarts: 1501 No. of Flips: 4075 time to process: 5 seconds.
uf250-04.cnf fulfilled No. of Restarts: 1887 No. of Flips: 2275 time to process: 7 seconds.
uf250-04.cnf fulfilled No. of Restarts: 2659 No. of Flips: 1756 time to process: 10 seconds.
uf250-04.cnf fulfilled No. of Restarts: 2653 No. of Flips: 1778 time to process: 10 seconds.
uf250-04.cnf fulfilled No. of Restarts: 2888 No. of Flips: 1041 time to process: 11 seconds.
uf250-04.cnf fulfilled No. of Restarts: 2588 No. of Flips: 1931 time to process: 10 seconds.
uf250-04.cnf fulfilled No. of Restarts: 3715 No. of Flips: 4437 time to process: 14 seconds.
uf250-04.cnf fulfilled No. of Restarts: 8731 No. of Flips: 2197 time to process: 33 seconds.
uf250-04.cnf fulfilled No. of Restarts: 323 No. of Flips: 4622 time to process: 1 seconds.
uf250-04.cnf fulfilled No. of Restarts: 4184 No. of Flips: 2293 time to process: 16 seconds.
uf250-04.cnf fulfilled No. of Restarts: 7112 No. of Flips: 4804 time to process: 27 seconds.
uf250-04.cnf fulfilled No. of Restarts: 3150 No. of Flips: 1847 time to process: 12 seconds.
uf250-04.cnf fulfilled No. of Restarts: 1435 No. of Flips: 4191 time to process: 5 seconds.
uf250-04.cnf fulfilled No. of Restarts: 3342 No. of Flips: 4169 time to process: 13 seconds.
uf250-04.cnf , deadline. Restarts: 9984
uf250-04.cnf fulfilled No. of Restarts: 1888 No. of Flips: 3989 time to process: 7 seconds.
uf250-04.cnf fulfilled No. of Restarts: 4885 No. of Flips: 1995 time to process: 18 seconds.
uf250-04.cnf fulfilled No. of Restarts: 4478 No. of Flips: 2396 time to process: 17 seconds.
uf250-04.cnf fulfilled No. of Restarts: 3163 No. of Flips: 1951 time to process: 12 seconds.
uf250-04.cnf fulfilled No. of Restarts: 2810 No. of Flips: 4921 time to process: 10 seconds.
uf250-04.cnf fulfilled No. of Restarts: 3427 No. of Flips: 2384 time to process: 13 seconds.
uf250-04.cnf fulfilled No. of Restarts: 5624 No. of Flips: 3406 time to process: 21 seconds.
uf250-04.cnf fulfilled No. of Restarts: 3388 No. of Flips: 2692 time to process: 13 seconds.
uf250-04.cnf fulfilled No. of Restarts: 2350 No. of Flips: 2657 time to process: 9 seconds.
uf250-04.cnf , deadline. Restarts: 9984
uf250-04.cnf fulfilled No. of Restarts: 646 No. of Flips: 4056 time to process: 2 seconds.
uf250-04.cnf fulfilled No. of Restarts: 191 No. of Flips: 3832 time to process: 0 seconds.
uf250-04.cnf fulfilled No. of Restarts: 5107 No. of Flips: 4803 time to process: 20 seconds.
uf250-04.cnf fulfilled No. of Restarts: 478 No. of Flips: 613 time to process: 1 seconds.
uf250-04.cnf fulfilled No. of Restarts: 378 No. of Flips: 4519 time to process: 1 seconds.
uf250-04.cnf fulfilled No. of Restarts: 4982 No. of Flips: 2645 time to process: 19 seconds.
uf250-04.cnf fulfilled No. of Restarts: 1121 No. of Flips: 3590 time to process: 4 seconds.
uf250-04.cnf fulfilled No. of Restarts: 378 No. of Flips: 798 time to process: 1 seconds.
uf250-04.cnf fulfilled No. of Restarts: 2453 No. of Flips: 2849 time to process: 9 seconds.
uf250-04.cnf fulfilled No. of Restarts: 1154 No. of Flips: 2696 time to process: 4 seconds.
uf250-04.cnf fulfilled No. of Restarts: 1956 No. of Flips: 4783 time to process: 7 seconds.
uf250-04.cnf fulfilled No. of Restarts: 321 No. of Flips: 4870 time to process: 1 seconds.
uf250-04.cnf fulfilled No. of Restarts: 2683 No. of Flips: 1121 time to process: 10 seconds.
uf250-04.cnf fulfilled No. of Restarts: 4142 No. of Flips: 2913 time to process: 16 seconds.
uf250-04.cnf fulfilled No. of Restarts: 15 No. of Flips: 1851 time to process: 0 seconds.
uf250-04.cnf fulfilled No. of Restarts: 2313 No. of Flips: 4059 time to process: 8 seconds.
uf250-04.cnf fulfilled No. of Restarts: 2437 No. of Flips: 2009 time to process: 9 seconds.
uf250-04.cnf fulfilled No. of Restarts: 4709 No. of Flips: 1438 time to process: 18 seconds.
uf250-04.cnf fulfilled No. of Restarts: 6223 No. of Flips: 1286 time to process: 24 seconds.
uf250-04.cnf fulfilled No. of Restarts: 9918 No. of Flips: 1449 time to process: 38 seconds.
uf250-04.cnf fulfilled No. of Restarts: 155 No. of Flips: 1741 time to process: 0 seconds.
uf250-04.cnf fulfilled No. of Restarts: 959 No. of Flips: 4595 time to process: 3 seconds.
uf250-04.cnf fulfilled No. of Restarts: 6851 No. of Flips: 1899 time to process: 26 seconds.
uf250-04.cnf fulfilled No. of Restarts: 879 No. of Flips: 2466 time to process: 3 seconds.
uf250-04.cnf fulfilled No. of Restarts: 1844 No. of Flips: 3358 time to process: 7 seconds.
uf250-04.cnf fulfilled No. of Restarts: 281 No. of Flips: 1889 time to process: 1 seconds.
uf250-04.cnf fulfilled No. of Restarts: 2296 No. of Flips: 1283 time to process: 8 seconds.
uf250-04.cnf fulfilled No. of Restarts: 2891 No. of Flips: 2289 time to process: 11 seconds.
uf250-04.cnf fulfilled No. of Restarts: 887 No. of Flips: 767 time to process: 3 seconds.
uf250-04.cnf fulfilled No. of Restarts: 6358 No. of Flips: 2439 time to process: 24 seconds.
uf250-04.cnf fulfilled No. of Restarts: 5619 No. of Flips: 3002 time to process: 21 seconds.
uf250-04.cnf fulfilled No. of Restarts: 1449 No. of Flips: 4761 time to process: 5 seconds.
uf250-04.cnf fulfilled No. of Restarts: 571 No. of Flips: 4663 time to process: 2 seconds.
uf250-04.cnf fulfilled No. of Restarts: 317 No. of Flips: 3341 time to process: 1 seconds.
uf250-04.cnf fulfilled No. of Restarts: 2273 No. of Flips: 2803 time to process: 8 seconds.
uf250-04.cnf fulfilled No. of Restarts: 2995 No. of Flips: 3226 time to process: 11 seconds.
uf250-04.cnf fulfilled No. of Restarts: 1713 No. of Flips: 2292 time to process: 6 seconds.
uf250-04.cnf fulfilled No. of Restarts: 421 No. of Flips: 1072 time to process: 1 seconds.
uf250-04.cnf fulfilled No. of Restarts: 1488 No. of Flips: 3991 time to process: 6 seconds.
uf250-04.cnf fulfilled No. of Restarts: 2174 No. of Flips: 2162 time to process: 8 seconds.
uf250-04.cnf fulfilled No. of Restarts: 6135 No. of Flips: 3024 time to process: 23 seconds.
uf250-04.cnf fulfilled No. of Restarts: 4906 No. of Flips: 1139 time to process: 18 seconds.
uf250-04.cnf fulfilled No. of Restarts: 837 No. of Flips: 3095 time to process: 3 seconds.
uf250-04.cnf fulfilled No. of Restarts: 1918 No. of Flips: 3194 time to process: 7 seconds.
uf250-04.cnf fulfilled No. of Restarts: 144 No. of Flips: 1953 time to process: 0 seconds.
uf250-04.cnf fulfilled No. of Restarts: 2232 No. of Flips: 4578 time to process: 8 seconds.
uf250-04.cnf fulfilled No. of Restarts: 950 No. of Flips: 1246 time to process: 3 seconds.
uf250-04.cnf fulfilled No. of Restarts: 907 No. of Flips: 3817 time to process: 3 seconds.
uf250-04.cnf fulfilled No. of Restarts: 1182 No. of Flips: 2475 time to process: 4 seconds.
uf250-04.cnf fulfilled No. of Restarts: 8019 No. of Flips: 2365 time to process: 30 seconds.
uf250-04.cnf fulfilled No. of Restarts: 2660 No. of Flips: 4682 time to process: 10 seconds.
uf250-04.cnf fulfilled No. of Restarts: 7205 No. of Flips: 3441 time to process: 28 seconds.
uf250-04.cnf , deadline. Restarts: 9984
uf250-04.cnf fulfilled No. of Restarts: 744 No. of Flips: 2732 time to process: 3 seconds.
uf250-04.cnf fulfilled No. of Restarts: 4318 No. of Flips: 1228 time to process: 16 seconds.
uf250-04.cnf fulfilled No. of Restarts: 879 No. of Flips: 3233 time to process: 3 seconds.
uf250-04.cnf fulfilled No. of Restarts: 2195 No. of Flips: 2356 time to process: 8 seconds.
uf250-04.cnf fulfilled No. of Restarts: 3497 No. of Flips: 2590 time to process: 13 seconds.
uf250-04.cnf fulfilled No. of Restarts: 2857 No. of Flips: 1934 time to process: 11 seconds.
uf250-04.cnf fulfilled No. of Restarts: 1837 No. of Flips: 3167 time to process: 7 seconds.
uf250-04.cnf fulfilled No. of Restarts: 5507 No. of Flips: 4275 time to process: 21 seconds.
uf250-04.cnf fulfilled No. of Restarts: 1562 No. of Flips: 4829 time to process: 6 seconds.
uf250-04.cnf fulfilled No. of Restarts: 1497 No. of Flips: 1081 time to process: 5 seconds.
uf250-04.cnf fulfilled No. of Restarts: 229 No. of Flips: 2822 time to process: 0 seconds.
uf250-04.cnf fulfilled No. of Restarts: 1891 No. of Flips: 3139 time to process: 7 seconds.
uf250-04.cnf fulfilled No. of Restarts: 1693 No. of Flips: 2163 time to process: 6 seconds.
uf250-04.cnf fulfilled No. of Restarts: 820 No. of Flips: 2982 time to process: 3 seconds.
uf250-04.cnf fulfilled No. of Restarts: 6664 No. of Flips: 1450 time to process: 25 seconds.
uf250-04.cnf fulfilled No. of Restarts: 2150 No. of Flips: 1082 time to process: 8 seconds.
uf250-04.cnf fulfilled No. of Restarts: 1319 No. of Flips: 1035 time to process: 5 seconds.
uf250-04.cnf fulfilled No. of Restarts: 560 No. of Flips: 2387 time to process: 2 seconds.
uf250-04.cnf fulfilled No. of Restarts: 663 No. of Flips: 2906 time to process: 2 seconds.
uf250-04.cnf fulfilled No. of Restarts: 2514 No. of Flips: 3114 time to process: 9 seconds.
uf250-04.cnf fulfilled No. of Restarts: 316 No. of Flips: 3027 time to process: 1 seconds.
uf250-04.cnf fulfilled No. of Restarts: 280 No. of Flips: 4683 time to process: 1 seconds.
uf250-04.cnf fulfilled No. of Restarts: 649 No. of Flips: 4919 time to process: 2 seconds.
uf250-04.cnf fulfilled No. of Restarts: 610 No. of Flips: 4013 time to process: 2 seconds.
uf250-04.cnf fulfilled No. of Restarts: 962 No. of Flips: 4680 time to process: 3 seconds.
uf250-04.cnf fulfilled No. of Restarts: 5064 No. of Flips: 4148 time to process: 19 seconds.
uf250-04.cnf fulfilled No. of Restarts: 964 No. of Flips: 3346 time to process: 3 seconds.
uf250-04.cnf fulfilled No. of Restarts: 5261 No. of Flips: 4429 time to process: 20 seconds.
uf250-04.cnf fulfilled No. of Restarts: 1648 No. of Flips: 2095 time to process: 6 seconds.
uf250-04.cnf fulfilled No. of Restarts: 2030 No. of Flips: 2960 time to process: 8 seconds.
uf250-04.cnf fulfilled No. of Restarts: 1512 No. of Flips: 3883 time to process: 5 seconds.
uf250-04.cnf fulfilled No. of Restarts: 1567 No. of Flips: 1949 time to process: 6 seconds.
uf250-04.cnf fulfilled No. of Restarts: 2707 No. of Flips: 3255 time to process: 10 seconds.
uf250-04.cnf fulfilled No. of Restarts: 1 No. of Flips: 4780 time to process: 0 seconds.
uf250-04.cnf fulfilled No. of Restarts: 2120 No. of Flips: 2926 time to process: 8 seconds.
uf250-04.cnf fulfilled No. of Restarts: 6428 No. of Flips: 2194 time to process: 25 seconds.
uf250-04.cnf fulfilled No. of Restarts: 1795 No. of Flips: 1128 time to process: 7 seconds.
uf250-04.cnf fulfilled No. of Restarts: 4161 No. of Flips: 4383 time to process: 16 seconds.
uf250-04.cnf fulfilled No. of Restarts: 137 No. of Flips: 1739 time to process: 0 seconds.
uf250-04.cnf fulfilled No. of Restarts: 884 No. of Flips: 3161 time to process: 3 seconds.
uf250-04.cnf fulfilled No. of Restarts: 4730 No. of Flips: 1888 time to process: 18 seconds.
uf250-04.cnf fulfilled No. of Restarts: 5774 No. of Flips: 2796 time to process: 22 seconds.
uf250-04.cnf fulfilled No. of Restarts: 846 No. of Flips: 2215 time to process: 3 seconds.
uf250-04.cnf fulfilled No. of Restarts: 8603 No. of Flips: 3239 time to process: 33 seconds.
uf250-04.cnf fulfilled No. of Restarts: 4946 No. of Flips: 3147 time to process: 19 seconds.
uf250-04.cnf fulfilled No. of Restarts: 367 No. of Flips: 3281 time to process: 1 seconds.
uf250-04.cnf fulfilled No. of Restarts: 4065 No. of Flips: 1525 time to process: 15 seconds.
uf250-04.cnf fulfilled No. of Restarts: 6359 No. of Flips: 909 time to process: 24 seconds.
uf250-04.cnf fulfilled No. of Restarts: 1942 No. of Flips: 1484 time to process: 7 seconds.
uf250-04.cnf fulfilled No. of Restarts: 4481 No. of Flips: 3969 time to process: 17 seconds.
uf250-04.cnf fulfilled No. of Restarts: 679 No. of Flips: 3208 time to process: 2 seconds.
uf250-04.cnf fulfilled No. of Restarts: 6790 No. of Flips: 2062 time to process: 26 seconds.
uf250-04.cnf fulfilled No. of Restarts: 928 No. of Flips: 1721 time to process: 3 seconds.
uf250-04.cnf fulfilled No. of Restarts: 1866 No. of Flips: 3248 time to process: 7 seconds.
uf250-04.cnf fulfilled No. of Restarts: 3987 No. of Flips: 4424 time to process: 15 seconds.
uf250-04.cnf fulfilled No. of Restarts: 304 No. of Flips: 2170 time to process: 1 seconds.
uf250-04.cnf fulfilled No. of Restarts: 3636 No. of Flips: 916 time to process: 13 seconds.
uf250-04.cnf fulfilled No. of Restarts: 1792 No. of Flips: 1566 time to process: 6 seconds.
uf250-04.cnf fulfilled No. of Restarts: 2277 No. of Flips: 909 time to process: 8 seconds.
uf250-04.cnf fulfilled No. of Restarts: 205 No. of Flips: 2059 time to process: 0 seconds.
uf250-04.cnf fulfilled No. of Restarts: 5728 No. of Flips: 4689 time to process: 22 seconds.
uf250-04.cnf fulfilled No. of Restarts: 2413 No. of Flips: 1760 time to process: 9 seconds.
uf250-04.cnf fulfilled No. of Restarts: 799 No. of Flips: 4952 time to process: 3 seconds.
uf250-04.cnf fulfilled No. of Restarts: 3854 No. of Flips: 1786 time to process: 14 seconds.
uf250-04.cnf fulfilled No. of Restarts: 6112 No. of Flips: 4531 time to process: 23 seconds.
uf250-04.cnf fulfilled No. of Restarts: 5390 No. of Flips: 2109 time to process: 20 seconds.
uf250-04.cnf , deadline. Restarts: 9984
uf250-04.cnf fulfilled No. of Restarts: 4161 No. of Flips: 1373 time to process: 16 seconds.
uf250-04.cnf fulfilled No. of Restarts: 773 No. of Flips: 3241 time to process: 3 seconds.
uf250-04.cnf fulfilled No. of Restarts: 3526 No. of Flips: 4692 time to process: 13 seconds.
uf250-04.cnf fulfilled No. of Restarts: 398 No. of Flips: 3483 time to process: 1 seconds.
uf250-04.cnf fulfilled No. of Restarts: 2760 No. of Flips: 2410 time to process: 10 seconds.
uf250-04.cnf fulfilled No. of Restarts: 1998 No. of Flips: 2584 time to process: 7 seconds.
uf250-04.cnf fulfilled No. of Restarts: 2878 No. of Flips: 2197 time to process: 11 seconds.
uf250-04.cnf fulfilled No. of Restarts: 1650 No. of Flips: 3769 time to process: 6 seconds.
uf250-04.cnf fulfilled No. of Restarts: 175 No. of Flips: 2150 time to process: 0 seconds.
uf250-04.cnf , deadline. Restarts: 9984
uf250-04.cnf fulfilled No. of Restarts: 1360 No. of Flips: 1106 time to process: 5 seconds.
uf250-04.cnf fulfilled No. of Restarts: 7901 No. of Flips: 2375 time to process: 30 seconds.
uf250-04.cnf fulfilled No. of Restarts: 5787 No. of Flips: 4711 time to process: 22 seconds.
uf250-04.cnf fulfilled No. of Restarts: 1161 No. of Flips: 2818 time to process: 4 seconds.
uf250-04.cnf fulfilled No. of Restarts: 657 No. of Flips: 4901 time to process: 2 seconds.
uf250-04.cnf fulfilled No. of Restarts: 3350 No. of Flips: 2670 time to process: 13 seconds.
uf250-04.cnf fulfilled No. of Restarts: 1656 No. of Flips: 3449 time to process: 6 seconds.
uf250-04.cnf fulfilled No. of Restarts: 364 No. of Flips: 4553 time to process: 1 seconds.
uf250-04.cnf fulfilled No. of Restarts: 4004 No. of Flips: 2711 time to process: 15 seconds.
uf250-04.cnf fulfilled No. of Restarts: 1725 No. of Flips: 2827 time to process: 6 seconds.
uf250-04.cnf fulfilled No. of Restarts: 291 No. of Flips: 3689 time to process: 1 seconds.
uf250-04.cnf fulfilled No. of Restarts: 3297 No. of Flips: 2374 time to process: 13 seconds.
uf250-04.cnf fulfilled No. of Restarts: 451 No. of Flips: 4202 time to process: 1 seconds.
uf250-04.cnf fulfilled No. of Restarts: 912 No. of Flips: 4165 time to process: 3 seconds.
uf250-04.cnf fulfilled No. of Restarts: 3513 No. of Flips: 2197 time to process: 13 seconds.
uf250-04.cnf fulfilled No. of Restarts: 1277 No. of Flips: 2598 time to process: 4 seconds.
uf250-04.cnf fulfilled No. of Restarts: 499 No. of Flips: 3626 time to process: 1 seconds.
uf250-04.cnf fulfilled No. of Restarts: 1027 No. of Flips: 2965 time to process: 4 seconds.
uf250-04.cnf fulfilled No. of Restarts: 7924 No. of Flips: 3877 time to process: 30 seconds.
uf250-04.cnf fulfilled No. of Restarts: 8613 No. of Flips: 1704 time to process: 33 seconds.
uf250-04.cnf fulfilled No. of Restarts: 677 No. of Flips: 1777 time to process: 2 seconds.
uf250-04.cnf fulfilled No. of Restarts: 8404 No. of Flips: 4760 time to process: 32 seconds.
uf250-04.cnf fulfilled No. of Restarts: 5312 No. of Flips: 1573 time to process: 20 seconds.
uf250-04.cnf fulfilled No. of Restarts: 638 No. of Flips: 2382 time to process: 2 seconds.
uf250-04.cnf fulfilled No. of Restarts: 4085 No. of Flips: 1313 time to process: 15 seconds.
uf250-04.cnf fulfilled No. of Restarts: 5750 No. of Flips: 3005 time to process: 22 seconds.
uf250-04.cnf fulfilled No. of Restarts: 4130 No. of Flips: 2804 time to process: 16 seconds.
uf250-04.cnf fulfilled No. of Restarts: 1244 No. of Flips: 2144 time to process: 4 seconds.
uf250-04.cnf fulfilled No. of Restarts: 5048 No. of Flips: 4325 time to process: 19 seconds.
uf250-04.cnf fulfilled No. of Restarts: 1268 No. of Flips: 3208 time to process: 5 seconds.
uf250-04.cnf fulfilled No. of Restarts: 224 No. of Flips: 4361 time to process: 0 seconds.
uf250-04.cnf fulfilled No. of Restarts: 818 No. of Flips: 3394 time to process: 3 seconds.
uf250-04.cnf fulfilled No. of Restarts: 4068 No. of Flips: 1131 time to process: 15 seconds.
uf250-04.cnf fulfilled No. of Restarts: 1556 No. of Flips: 4518 time to process: 6 seconds.
uf250-04.cnf fulfilled No. of Restarts: 3771 No. of Flips: 2821 time to process: 14 seconds.
uf250-04.cnf fulfilled No. of Restarts: 674 No. of Flips: 2179 time to process: 3 seconds.
uf250-04.cnf fulfilled No. of Restarts: 1631 No. of Flips: 3640 time to process: 6 seconds.
uf250-04.cnf fulfilled No. of Restarts: 5488 No. of Flips: 3040 time to process: 21 seconds.
uf250-04.cnf fulfilled No. of Restarts: 359 No. of Flips: 3160 time to process: 1 seconds.
uf250-04.cnf fulfilled No. of Restarts: 1812 No. of Flips: 4336 time to process: 7 seconds.
uf250-04.cnf fulfilled No. of Restarts: 1820 No. of Flips: 575 time to process: 7 seconds.
uf250-04.cnf fulfilled No. of Restarts: 984 No. of Flips: 3993 time to process: 3 seconds.
uf250-04.cnf fulfilled No. of Restarts: 300 No. of Flips: 3723 time to process: 1 seconds.
uf250-04.cnf fulfilled No. of Restarts: 5747 No. of Flips: 3798 time to process: 22 seconds.
uf250-04.cnf , deadline. Restarts: 9984
uf250-04.cnf fulfilled No. of Restarts: 458 No. of Flips: 2896 time to process: 1 seconds.
uf250-04.cnf fulfilled No. of Restarts: 484 No. of Flips: 2056 time to process: 1 seconds.
uf250-04.cnf fulfilled No. of Restarts: 121 No. of Flips: 2794 time to process: 0 seconds.
uf250-04.cnf fulfilled No. of Restarts: 122 No. of Flips: 4189 time to process: 0 seconds.
uf250-04.cnf , deadline. Restarts: 9984
uf250-04.cnf fulfilled No. of Restarts: 2034 No. of Flips: 2475 time to process: 8 seconds.
uf250-04.cnf fulfilled No. of Restarts: 578 No. of Flips: 2935 time to process: 2 seconds.
uf250-04.cnf fulfilled No. of Restarts: 1357 No. of Flips: 2384 time to process: 5 seconds.
uf250-04.cnf fulfilled No. of Restarts: 500 No. of Flips: 1214 time to process: 2 seconds.
uf250-04.cnf fulfilled No. of Restarts: 325 No. of Flips: 1744 time to process: 1 seconds.
uf250-04.cnf fulfilled No. of Restarts: 1850 No. of Flips: 2886 time to process: 7 seconds.
uf250-04.cnf fulfilled No. of Restarts: 60 No. of Flips: 2215 time to process: 0 seconds.
uf250-04.cnf fulfilled No. of Restarts: 1366 No. of Flips: 4038 time to process: 5 seconds.
uf250-04.cnf fulfilled No. of Restarts: 2875 No. of Flips: 2874 time to process: 11 seconds.
uf250-04.cnf fulfilled No. of Restarts: 4160 No. of Flips: 3358 time to process: 16 seconds.
uf250-04.cnf fulfilled No. of Restarts: 2265 No. of Flips: 2897 time to process: 8 seconds.
uf250-04.cnf fulfilled No. of Restarts: 1754 No. of Flips: 857 time to process: 6 seconds.
uf250-04.cnf , deadline. Restarts: 9984
uf250-04.cnf fulfilled No. of Restarts: 682 No. of Flips: 2174 time to process: 2 seconds.
uf250-04.cnf fulfilled No. of Restarts: 4988 No. of Flips: 4294 time to process: 19 seconds.
uf250-04.cnf , deadline. Restarts: 9984
uf250-04.cnf fulfilled No. of Restarts: 888 No. of Flips: 1329 time to process: 3 seconds.
uf250-04.cnf fulfilled No. of Restarts: 1273 No. of Flips: 2432 time to process: 5 seconds.
uf250-04.cnf fulfilled No. of Restarts: 2813 No. of Flips: 2482 time to process: 11 seconds.
uf250-04.cnf fulfilled No. of Restarts: 2010 No. of Flips: 2212 time to process: 7 seconds.
uf250-04.cnf fulfilled No. of Restarts: 570 No. of Flips: 3219 time to process: 2 seconds.
uf250-04.cnf fulfilled No. of Restarts: 3157 No. of Flips: 4746 time to process: 12 seconds.
uf250-04.cnf fulfilled No. of Restarts: 2199 No. of Flips: 1422 time to process: 8 seconds.
uf250-04.cnf fulfilled No. of Restarts: 2118 No. of Flips: 3966 time to process: 8 seconds.
uf250-04.cnf fulfilled No. of Restarts: 1539 No. of Flips: 2104 time to process: 5 seconds.
uf250-04.cnf fulfilled No. of Restarts: 216 No. of Flips: 2356 time to process: 0 seconds.
uf250-04.cnf fulfilled No. of Restarts: 6256 No. of Flips: 2539 time to process: 24 seconds.
uf250-04.cnf fulfilled No. of Restarts: 2231 No. of Flips: 4532 time to process: 8 seconds.
uf250-04.cnf fulfilled No. of Restarts: 64 No. of Flips: 4156 time to process: 0 seconds.
uf250-04.cnf fulfilled No. of Restarts: 1942 No. of Flips: 2004 time to process: 7 seconds.
uf250-04.cnf fulfilled No. of Restarts: 1796 No. of Flips: 3344 time to process: 6 seconds.
uf250-04.cnf fulfilled No. of Restarts: 4589 No. of Flips: 2001 time to process: 17 seconds.
uf250-04.cnf fulfilled No. of Restarts: 3945 No. of Flips: 1807 time to process: 15 seconds.
uf250-04.cnf fulfilled No. of Restarts: 2506 No. of Flips: 2297 time to process: 9 seconds.
uf250-04.cnf fulfilled No. of Restarts: 2923 No. of Flips: 2656 time to process: 11 seconds.
uf250-04.cnf fulfilled No. of Restarts: 812 No. of Flips: 2318 time to process: 3 seconds.
uf250-04.cnf fulfilled No. of Restarts: 6030 No. of Flips: 2875 time to process: 23 seconds.
uf250-04.cnf fulfilled No. of Restarts: 89 No. of Flips: 2822 time to process: 0 seconds.
uf250-04.cnf , deadline. Restarts: 9984
uf250-04.cnf fulfilled No. of Restarts: 4571 No. of Flips: 2695 time to process: 17 seconds.
uf250-04.cnf fulfilled No. of Restarts: 2480 No. of Flips: 4758 time to process: 9 seconds.
uf250-04.cnf fulfilled No. of Restarts: 2330 No. of Flips: 1081 time to process: 9 seconds.
uf250-04.cnf , deadline. Restarts: 9984
uf250-04.cnf fulfilled No. of Restarts: 2035 No. of Flips: 2652 time to process: 7 seconds.
uf250-04.cnf fulfilled No. of Restarts: 3901 No. of Flips: 4797 time to process: 15 seconds.
uf250-04.cnf fulfilled No. of Restarts: 2415 No. of Flips: 2331 time to process: 9 seconds.
uf250-04.cnf fulfilled No. of Restarts: 2571 No. of Flips: 1622 time to process: 10 seconds.
uf250-04.cnf fulfilled No. of Restarts: 1239 No. of Flips: 4436 time to process: 4 seconds.
uf250-04.cnf fulfilled No. of Restarts: 5655 No. of Flips: 4250 time to process: 21 seconds.
uf250-04.cnf fulfilled No. of Restarts: 2498 No. of Flips: 3139 time to process: 9 seconds.
uf250-04.cnf fulfilled No. of Restarts: 5609 No. of Flips: 1558 time to process: 21 seconds.
uf250-04.cnf fulfilled No. of Restarts: 1304 No. of Flips: 1675 time to process: 5 seconds.
uf250-04.cnf fulfilled No. of Restarts: 1688 No. of Flips: 4733 time to process: 6 seconds.
uf250-04.cnf fulfilled No. of Restarts: 4449 No. of Flips: 4165 time to process: 17 seconds.
uf250-04.cnf fulfilled No. of Restarts: 5516 No. of Flips: 4747 time to process: 20 seconds.
uf250-04.cnf fulfilled No. of Restarts: 2194 No. of Flips: 2857 time to process: 8 seconds.
uf250-04.cnf fulfilled No. of Restarts: 837 No. of Flips: 4802 time to process: 3 seconds.
uf250-04.cnf fulfilled No. of Restarts: 605 No. of Flips: 3870 time to process: 2 seconds.
uf250-04.cnf fulfilled No. of Restarts: 3111 No. of Flips: 2425 time to process: 11 seconds.
uf250-04.cnf fulfilled No. of Restarts: 194 No. of Flips: 1492 time to process: 0 seconds.
uf250-04.cnf fulfilled No. of Restarts: 4190 No. of Flips: 2975 time to process: 16 seconds.
uf250-04.cnf fulfilled No. of Restarts: 1391 No. of Flips: 3373 time to process: 5 seconds.
uf250-04.cnf fulfilled No. of Restarts: 2287 No. of Flips: 3957 time to process: 8 seconds.
uf250-04.cnf fulfilled No. of Restarts: 3910 No. of Flips: 3262 time to process: 14 seconds.
uf250-04.cnf fulfilled No. of Restarts: 3798 No. of Flips: 1724 time to process: 14 seconds.
uf250-04.cnf fulfilled No. of Restarts: 541 No. of Flips: 1380 time to process: 2 seconds.
uf250-04.cnf fulfilled No. of Restarts: 4533 No. of Flips: 2959 time to process: 17 seconds.
uf250-04.cnf fulfilled No. of Restarts: 2166 No. of Flips: 2323 time to process: 8 seconds.
uf250-04.cnf fulfilled No. of Restarts: 3532 No. of Flips: 1964 time to process: 13 seconds.
uf250-04.cnf , deadline. Restarts: 9984
uf250-04.cnf , deadline. Restarts: 9984
uf250-04.cnf fulfilled No. of Restarts: 154 No. of Flips: 2644 time to process: 0 seconds.
uf250-04.cnf fulfilled No. of Restarts: 745 No. of Flips: 1974 time to process: 3 seconds.
uf250-04.cnf fulfilled No. of Restarts: 3958 No. of Flips: 4489 time to process: 15 seconds.
uf250-04.cnf fulfilled No. of Restarts: 2289 No. of Flips: 3663 time to process: 8 seconds.
uf250-04.cnf fulfilled No. of Restarts: 285 No. of Flips: 3384 time to process: 1 seconds.
uf250-04.cnf fulfilled No. of Restarts: 1181 No. of Flips: 4434 time to process: 4 seconds.
uf250-04.cnf fulfilled No. of Restarts: 191 No. of Flips: 4260 time to process: 0 seconds.
uf250-04.cnf fulfilled No. of Restarts: 4454 No. of Flips: 4520 time to process: 17 seconds.
uf250-04.cnf fulfilled No. of Restarts: 839 No. of Flips: 3747 time to process: 3 seconds.
uf250-04.cnf fulfilled No. of Restarts: 103 No. of Flips: 1830 time to process: 0 seconds.
uf250-04.cnf fulfilled No. of Restarts: 7598 No. of Flips: 3064 time to process: 29 seconds.
uf250-04.cnf fulfilled No. of Restarts: 8427 No. of Flips: 2098 time to process: 32 seconds.
uf250-04.cnf fulfilled No. of Restarts: 7373 No. of Flips: 2533 time to process: 28 seconds.
uf250-04.cnf fulfilled No. of Restarts: 4276 No. of Flips: 607 time to process: 16 seconds.
uf250-04.cnf fulfilled No. of Restarts: 7432 No. of Flips: 2948 time to process: 28 seconds.
uf250-04.cnf fulfilled No. of Restarts: 3107 No. of Flips: 1924 time to process: 11 seconds.
uf250-04.cnf fulfilled No. of Restarts: 4691 No. of Flips: 4980 time to process: 18 seconds.
uf250-04.cnf fulfilled No. of Restarts: 5665 No. of Flips: 4331 time to process: 21 seconds.
uf250-04.cnf fulfilled No. of Restarts: 8242 No. of Flips: 2787 time to process: 31 seconds.
uf250-04.cnf fulfilled No. of Restarts: 1387 No. of Flips: 3312 time to process: 5 seconds.
uf250-04.cnf fulfilled No. of Restarts: 3385 No. of Flips: 4136 time to process: 12 seconds.
uf250-04.cnf fulfilled No. of Restarts: 512 No. of Flips: 2888 time to process: 2 seconds.
uf250-04.cnf fulfilled No. of Restarts: 773 No. of Flips: 1170 time to process: 3 seconds.
uf250-04.cnf fulfilled No. of Restarts: 9199 No. of Flips: 1853 time to process: 35 seconds.
uf250-04.cnf fulfilled No. of Restarts: 1570 No. of Flips: 2406 time to process: 6 seconds.
uf250-04.cnf fulfilled No. of Restarts: 4247 No. of Flips: 2010 time to process: 16 seconds.
uf250-04.cnf fulfilled No. of Restarts: 4194 No. of Flips: 2089 time to process: 16 seconds.
uf250-04.cnf fulfilled No. of Restarts: 2904 No. of Flips: 2906 time to process: 11 seconds.
uf250-04.cnf fulfilled No. of Restarts: 999 No. of Flips: 2254 time to process: 3 seconds.
uf250-04.cnf fulfilled No. of Restarts: 2644 No. of Flips: 1775 time to process: 10 seconds.
uf250-04.cnf fulfilled No. of Restarts: 2957 No. of Flips: 2896 time to process: 11 seconds.
uf250-04.cnf fulfilled No. of Restarts: 1502 No. of Flips: 3067 time to process: 5 seconds.
uf250-04.cnf fulfilled No. of Restarts: 1164 No. of Flips: 1195 time to process: 4 seconds.
uf250-04.cnf fulfilled No. of Restarts: 2477 No. of Flips: 3038 time to process: 9 seconds.
uf250-04.cnf fulfilled No. of Restarts: 6043 No. of Flips: 4716 time to process: 23 seconds.
uf250-04.cnf fulfilled No. of Restarts: 4824 No. of Flips: 2371 time to process: 19 seconds.
uf250-04.cnf fulfilled No. of Restarts: 929 No. of Flips: 4952 time to process: 3 seconds.
uf250-04.cnf fulfilled No. of Restarts: 6312 No. of Flips: 4224 time to process: 24 seconds.
uf250-04.cnf fulfilled No. of Restarts: 33 No. of Flips: 1058 time to process: 0 seconds.
uf250-04.cnf fulfilled No. of Restarts: 2911 No. of Flips: 3696 time to process: 11 seconds.
uf250-04.cnf fulfilled No. of Restarts: 529 No. of Flips: 4442 time to process: 2 seconds.
uf250-04.cnf , deadline. Restarts: 9984
uf250-04.cnf fulfilled No. of Restarts: 5367 No. of Flips: 2883 time to process: 21 seconds.
uf250-04.cnf fulfilled No. of Restarts: 5 No. of Flips: 3867 time to process: 0 seconds.
uf250-04.cnf fulfilled No. of Restarts: 4668 No. of Flips: 774 time to process: 18 seconds.
uf250-04.cnf fulfilled No. of Restarts: 5988 No. of Flips: 1900 time to process: 23 seconds.
uf250-04.cnf fulfilled No. of Restarts: 1784 No. of Flips: 3890 time to process: 6 seconds.
uf250-04.cnf fulfilled No. of Restarts: 769 No. of Flips: 2855 time to process: 3 seconds.
uf250-04.cnf fulfilled No. of Restarts: 3457 No. of Flips: 2104 time to process: 13 seconds.
uf250-04.cnf fulfilled No. of Restarts: 2113 No. of Flips: 4167 time to process: 8 seconds.
uf250-04.cnf fulfilled No. of Restarts: 1256 No. of Flips: 3240 time to process: 4 seconds.
uf250-04.cnf fulfilled No. of Restarts: 1695 No. of Flips: 1787 time to process: 6 seconds.
uf250-04.cnf fulfilled No. of Restarts: 496 No. of Flips: 2196 time to process: 1 seconds.
uf250-04.cnf fulfilled No. of Restarts: 3532 No. of Flips: 2301 time to process: 13 seconds.
uf250-04.cnf fulfilled No. of Restarts: 779 No. of Flips: 970 time to process: 3 seconds.
uf250-04.cnf fulfilled No. of Restarts: 5194 No. of Flips: 3015 time to process: 20 seconds.
uf250-04.cnf fulfilled No. of Restarts: 328 No. of Flips: 1704 time to process: 1 seconds.
uf250-04.cnf fulfilled No. of Restarts: 58 No. of Flips: 3057 time to process: 0 seconds.
uf250-04.cnf fulfilled No. of Restarts: 442 No. of Flips: 3812 time to process: 1 seconds.
uf250-04.cnf fulfilled No. of Restarts: 8921 No. of Flips: 1626 time to process: 34 seconds.
uf250-04.cnf fulfilled No. of Restarts: 9622 No. of Flips: 4735 time to process: 37 seconds.
uf250-04.cnf fulfilled No. of Restarts: 3219 No. of Flips: 4100 time to process: 12 seconds.
uf250-04.cnf fulfilled No. of Restarts: 1572 No. of Flips: 1536 time to process: 6 seconds.
uf250-04.cnf fulfilled No. of Restarts: 1518 No. of Flips: 3733 time to process: 5 seconds.
uf250-04.cnf fulfilled No. of Restarts: 2082 No. of Flips: 4620 time to process: 8 seconds.
uf250-04.cnf fulfilled No. of Restarts: 5322 No. of Flips: 2911 time to process: 20 seconds.
uf250-04.cnf fulfilled No. of Restarts: 2836 No. of Flips: 1566 time to process: 11 seconds.
uf250-04.cnf fulfilled No. of Restarts: 4399 No. of Flips: 2271 time to process: 16 seconds.
uf250-04.cnf fulfilled No. of Restarts: 8806 No. of Flips: 4159 time to process: 33 seconds.
uf250-04.cnf fulfilled No. of Restarts: 1184 No. of Flips: 3124 time to process: 5 seconds.
uf250-04.cnf fulfilled No. of Restarts: 2840 No. of Flips: 1346 time to process: 10 seconds.
uf250-04.cnf fulfilled No. of Restarts: 6851 No. of Flips: 4173 time to process: 26 seconds.
uf250-04.cnf fulfilled No. of Restarts: 712 No. of Flips: 3210 time to process: 2 seconds.
uf250-04.cnf fulfilled No. of Restarts: 413 No. of Flips: 2692 time to process: 1 seconds.
uf250-04.cnf fulfilled No. of Restarts: 460 No. of Flips: 3909 time to process: 1 seconds.
uf250-04.cnf fulfilled No. of Restarts: 1029 No. of Flips: 4818 time to process: 4 seconds.
uf250-04.cnf fulfilled No. of Restarts: 1867 No. of Flips: 4486 time to process: 7 seconds.
uf250-04.cnf fulfilled No. of Restarts: 6272 No. of Flips: 1361 time to process: 24 seconds.
uf250-04.cnf fulfilled No. of Restarts: 2922 No. of Flips: 3507 time to process: 11 seconds.
uf250-04.cnf , deadline. Restarts: 9984
uf250-04.cnf fulfilled No. of Restarts: 179 No. of Flips: 2675 time to process: 0 seconds.
uf250-04.cnf fulfilled No. of Restarts: 1391 No. of Flips: 2641 time to process: 5 seconds.
uf250-04.cnf fulfilled No. of Restarts: 1285 No. of Flips: 3054 time to process: 5 seconds.
uf250-04.cnf fulfilled No. of Restarts: 149 No. of Flips: 3180 time to process: 0 seconds.
uf250-04.cnf fulfilled No. of Restarts: 4040 No. of Flips: 1481 time to process: 15 seconds.
uf250-04.cnf fulfilled No. of Restarts: 5876 No. of Flips: 4868 time to process: 22 seconds.
uf250-04.cnf fulfilled No. of Restarts: 517 No. of Flips: 1473 time to process: 2 seconds.
uf250-04.cnf fulfilled No. of Restarts: 5602 No. of Flips: 4457 time to process: 21 seconds.
uf250-04.cnf fulfilled No. of Restarts: 6439 No. of Flips: 4432 time to process: 24 seconds.
uf250-04.cnf fulfilled No. of Restarts: 2029 No. of Flips: 1263 time to process: 7 seconds.
uf250-04.cnf fulfilled No. of Restarts: 254 No. of Flips: 3265 time to process: 1 seconds.
uf250-04.cnf fulfilled No. of Restarts: 694 No. of Flips: 3753 time to process: 2 seconds.
uf250-04.cnf fulfilled No. of Restarts: 1058 No. of Flips: 4989 time to process: 4 seconds.
uf250-04.cnf fulfilled No. of Restarts: 2904 No. of Flips: 2472 time to process: 11 seconds.
uf250-04.cnf fulfilled No. of Restarts: 1147 No. of Flips: 3194 time to process: 4 seconds.
uf250-04.cnf fulfilled No. of Restarts: 571 No. of Flips: 1820 time to process: 2 seconds.
uf250-04.cnf fulfilled No. of Restarts: 6149 No. of Flips: 4146 time to process: 23 seconds.
uf250-04.cnf fulfilled No. of Restarts: 3298 No. of Flips: 3128 time to process: 12 seconds.
uf250-04.cnf fulfilled No. of Restarts: 2985 No. of Flips: 1766 time to process: 12 seconds.
uf250-04.cnf fulfilled No. of Restarts: 156 No. of Flips: 3342 time to process: 0 seconds.
uf250-04.cnf fulfilled No. of Restarts: 3897 No. of Flips: 4059 time to process: 15 seconds.
uf250-04.cnf fulfilled No. of Restarts: 5881 No. of Flips: 4178 time to process: 22 seconds.
uf250-04.cnf fulfilled No. of Restarts: 2645 No. of Flips: 2451 time to process: 10 seconds.
uf250-04.cnf fulfilled No. of Restarts: 526 No. of Flips: 3783 time to process: 2 seconds.
uf250-04.cnf fulfilled No. of Restarts: 441 No. of Flips: 2437 time to process: 1 seconds.
uf250-04.cnf fulfilled No. of Restarts: 1028 No. of Flips: 4198 time to process: 4 seconds.
uf250-04.cnf fulfilled No. of Restarts: 766 No. of Flips: 2883 time to process: 3 seconds.
uf250-04.cnf fulfilled No. of Restarts: 3215 No. of Flips: 1628 time to process: 12 seconds.
uf250-04.cnf fulfilled No. of Restarts: 3274 No. of Flips: 1047 time to process: 12 seconds.
uf250-04.cnf fulfilled No. of Restarts: 62 No. of Flips: 3432 time to process: 0 seconds.
uf250-04.cnf fulfilled No. of Restarts: 4281 No. of Flips: 4953 time to process: 16 seconds.
uf250-04.cnf , deadline. Restarts: 9984
uf250-04.cnf fulfilled No. of Restarts: 615 No. of Flips: 4326 time to process: 2 seconds.
uf250-04.cnf fulfilled No. of Restarts: 3642 No. of Flips: 2098 time to process: 14 seconds.
uf250-04.cnf fulfilled No. of Restarts: 430 No. of Flips: 3206 time to process: 1 seconds.
uf250-04.cnf fulfilled No. of Restarts: 505 No. of Flips: 4213 time to process: 2 seconds.
uf250-04.cnf fulfilled No. of Restarts: 3640 No. of Flips: 3851 time to process: 14 seconds.
uf250-04.cnf fulfilled No. of Restarts: 1156 No. of Flips: 1795 time to process: 4 seconds.
uf250-04.cnf fulfilled No. of Restarts: 3666 No. of Flips: 4067 time to process: 14 seconds.
uf250-04.cnf fulfilled No. of Restarts: 1898 No. of Flips: 3344 time to process: 7 seconds.
uf250-04.cnf fulfilled No. of Restarts: 1350 No. of Flips: 1595 time to process: 5 seconds.
uf250-04.cnf fulfilled No. of Restarts: 5729 No. of Flips: 3795 time to process: 22 seconds.
uf250-04.cnf fulfilled No. of Restarts: 1859 No. of Flips: 4820 time to process: 7 seconds.
uf250-04.cnf fulfilled No. of Restarts: 268 No. of Flips: 4027 time to process: 1 seconds.
uf250-04.cnf fulfilled No. of Restarts: 2156 No. of Flips: 1524 time to process: 8 seconds.
uf250-04.cnf fulfilled No. of Restarts: 211 No. of Flips: 1839 time to process: 0 seconds.
uf250-04.cnf , deadline. Restarts: 9984
uf250-04.cnf fulfilled No. of Restarts: 2168 No. of Flips: 2174 time to process: 8 seconds.
uf250-04.cnf fulfilled No. of Restarts: 1544 No. of Flips: 4085 time to process: 6 seconds.
uf250-04.cnf fulfilled No. of Restarts: 1440 No. of Flips: 3607 time to process: 5 seconds.
uf250-04.cnf fulfilled No. of Restarts: 3771 No. of Flips: 1206 time to process: 14 seconds.
uf250-04.cnf , deadline. Restarts: 9984
uf250-04.cnf fulfilled No. of Restarts: 1174 No. of Flips: 2493 time to process: 4 seconds.
uf250-04.cnf fulfilled No. of Restarts: 819 No. of Flips: 3085 time to process: 3 seconds.
uf250-04.cnf fulfilled No. of Restarts: 274 No. of Flips: 2263 time to process: 1 seconds.
uf250-04.cnf fulfilled No. of Restarts: 3480 No. of Flips: 738 time to process: 13 seconds.
uf250-04.cnf fulfilled No. of Restarts: 1242 No. of Flips: 2137 time to process: 4 seconds.
uf250-04.cnf fulfilled No. of Restarts: 1042 No. of Flips: 1922 time to process: 4 seconds.
uf250-04.cnf fulfilled No. of Restarts: 406 No. of Flips: 3291 time to process: 1 seconds.
uf250-04.cnf fulfilled No. of Restarts: 298 No. of Flips: 2383 time to process: 1 seconds.
uf250-04.cnf fulfilled No. of Restarts: 956 No. of Flips: 1207 time to process: 3 seconds.
uf250-04.cnf fulfilled No. of Restarts: 6227 No. of Flips: 3559 time to process: 24 seconds.
uf250-04.cnf fulfilled No. of Restarts: 4382 No. of Flips: 3716 time to process: 17 seconds.
uf250-04.cnf fulfilled No. of Restarts: 73 No. of Flips: 1413 time to process: 0 seconds.
uf250-04.cnf fulfilled No. of Restarts: 1143 No. of Flips: 4347 time to process: 4 seconds.
uf250-04.cnf fulfilled No. of Restarts: 672 No. of Flips: 2160 time to process: 2 seconds.
uf250-04.cnf fulfilled No. of Restarts: 7156 No. of Flips: 4885 time to process: 27 seconds.
uf250-04.cnf fulfilled No. of Restarts: 4323 No. of Flips: 2519 time to process: 16 seconds.
uf250-04.cnf fulfilled No. of Restarts: 3055 No. of Flips: 3747 time to process: 11 seconds.
uf250-04.cnf fulfilled No. of Restarts: 401 No. of Flips: 1653 time to process: 1 seconds.
uf250-04.cnf fulfilled No. of Restarts: 186 No. of Flips: 2958 time to process: 0 seconds.
uf250-04.cnf fulfilled No. of Restarts: 2115 No. of Flips: 1278 time to process: 8 seconds.
uf250-04.cnf fulfilled No. of Restarts: 5790 No. of Flips: 2617 time to process: 22 seconds.
uf250-04.cnf fulfilled No. of Restarts: 6394 No. of Flips: 1762 time to process: 24 seconds.
uf250-04.cnf fulfilled No. of Restarts: 2370 No. of Flips: 4911 time to process: 9 seconds.
uf250-04.cnf fulfilled No. of Restarts: 2225 No. of Flips: 3296 time to process: 8 seconds.
uf250-04.cnf fulfilled No. of Restarts: 5585 No. of Flips: 3308 time to process: 21 seconds.
uf250-04.cnf fulfilled No. of Restarts: 4457 No. of Flips: 3086 time to process: 17 seconds.
uf250-04.cnf fulfilled No. of Restarts: 994 No. of Flips: 2421 time to process: 3 seconds.
uf250-04.cnf fulfilled No. of Restarts: 2617 No. of Flips: 3277 time to process: 10 seconds.
uf250-04.cnf fulfilled No. of Restarts: 4406 No. of Flips: 4959 time to process: 17 seconds.
uf250-04.cnf fulfilled No. of Restarts: 912 No. of Flips: 1982 time to process: 3 seconds.
uf250-04.cnf fulfilled No. of Restarts: 113 No. of Flips: 3743 time to process: 0 seconds.
uf250-04.cnf fulfilled No. of Restarts: 3303 No. of Flips: 4987 time to process: 12 seconds.
uf250-04.cnf fulfilled No. of Restarts: 519 No. of Flips: 1959 time to process: 2 seconds.
uf250-04.cnf fulfilled No. of Restarts: 906 No. of Flips: 3335 time to process: 3 seconds.
uf250-04.cnf fulfilled No. of Restarts: 4611 No. of Flips: 2083 time to process: 17 seconds.
uf250-04.cnf , deadline. Restarts: 9984
uf250-04.cnf fulfilled No. of Restarts: 3101 No. of Flips: 798 time to process: 12 seconds.
uf250-04.cnf fulfilled No. of Restarts: 298 No. of Flips: 1575 time to process: 1 seconds.
uf250-04.cnf fulfilled No. of Restarts: 2783 No. of Flips: 2756 time to process: 10 seconds.
uf250-04.cnf fulfilled No. of Restarts: 6578 No. of Flips: 997 time to process: 25 seconds.
uf250-04.cnf fulfilled No. of Restarts: 1978 No. of Flips: 4696 time to process: 7 seconds.
uf250-04.cnf fulfilled No. of Restarts: 496 No. of Flips: 2034 time to process: 2 seconds.
uf250-04.cnf fulfilled No. of Restarts: 534 No. of Flips: 2951 time to process: 2 seconds.
uf250-04.cnf fulfilled No. of Restarts: 2936 No. of Flips: 3759 time to process: 11 seconds.
uf250-04.cnf fulfilled No. of Restarts: 3646 No. of Flips: 2141 time to process: 14 seconds.
uf250-04.cnf fulfilled No. of Restarts: 2824 No. of Flips: 4424 time to process: 11 seconds.
uf250-04.cnf fulfilled No. of Restarts: 1679 No. of Flips: 554 time to process: 6 seconds.
uf250-04.cnf fulfilled No. of Restarts: 34 No. of Flips: 1964 time to process: 0 seconds.
uf250-04.cnf fulfilled No. of Restarts: 1875 No. of Flips: 1853 time to process: 7 seconds.
uf250-04.cnf fulfilled No. of Restarts: 4274 No. of Flips: 1574 time to process: 16 seconds.
uf250-04.cnf fulfilled No. of Restarts: 9 No. of Flips: 1125 time to process: 0 seconds.
uf250-04.cnf fulfilled No. of Restarts: 1241 No. of Flips: 4860 time to process: 4 seconds.
uf250-04.cnf fulfilled No. of Restarts: 627 No. of Flips: 3675 time to process: 2 seconds.
uf250-04.cnf fulfilled No. of Restarts: 954 No. of Flips: 4732 time to process: 3 seconds.
uf250-04.cnf fulfilled No. of Restarts: 5062 No. of Flips: 4475 time to process: 19 seconds.
uf250-04.cnf fulfilled No. of Restarts: 2992 No. of Flips: 4178 time to process: 11 seconds.
uf250-04.cnf fulfilled No. of Restarts: 655 No. of Flips: 734 time to process: 2 seconds.
uf250-04.cnf fulfilled No. of Restarts: 4077 No. of Flips: 2359 time to process: 15 seconds.
uf250-04.cnf fulfilled No. of Restarts: 5294 No. of Flips: 3669 time to process: 20 seconds.
uf250-04.cnf fulfilled No. of Restarts: 5565 No. of Flips: 3163 time to process: 21 seconds.
uf250-04.cnf fulfilled No. of Restarts: 1265 No. of Flips: 3600 time to process: 4 seconds.
uf250-04.cnf fulfilled No. of Restarts: 4190 No. of Flips: 2313 time to process: 16 seconds.
uf250-04.cnf fulfilled No. of Restarts: 2273 No. of Flips: 985 time to process: 8 seconds.
uf250-04.cnf fulfilled No. of Restarts: 7555 No. of Flips: 4481 time to process: 29 seconds.
uf250-04.cnf fulfilled No. of Restarts: 2877 No. of Flips: 4890 time to process: 11 seconds.
uf250-04.cnf fulfilled No. of Restarts: 3379 No. of Flips: 4180 time to process: 13 seconds.
uf250-04.cnf fulfilled No. of Restarts: 1637 No. of Flips: 4294 time to process: 6 seconds.
uf250-04.cnf fulfilled No. of Restarts: 3829 No. of Flips: 3588 time to process: 14 seconds.
uf250-04.cnf , deadline. Restarts: 9984
uf250-04.cnf fulfilled No. of Restarts: 5049 No. of Flips: 2504 time to process: 19 seconds.
uf250-04.cnf fulfilled No. of Restarts: 206 No. of Flips: 827 time to process: 0 seconds.
uf250-04.cnf fulfilled No. of Restarts: 2884 No. of Flips: 839 time to process: 11 seconds.
uf250-04.cnf fulfilled No. of Restarts: 6356 No. of Flips: 1748 time to process: 24 seconds.
uf250-04.cnf fulfilled No. of Restarts: 2640 No. of Flips: 4157 time to process: 10 seconds.
uf250-04.cnf fulfilled No. of Restarts: 31 No. of Flips: 4483 time to process: 0 seconds.
uf250-04.cnf fulfilled No. of Restarts: 3344 No. of Flips: 2187 time to process: 13 seconds.
uf250-04.cnf fulfilled No. of Restarts: 6593 No. of Flips: 1873 time to process: 25 seconds.
uf250-04.cnf fulfilled No. of Restarts: 4477 No. of Flips: 1641 time to process: 17 seconds.
uf250-04.cnf fulfilled No. of Restarts: 2108 No. of Flips: 2126 time to process: 8 seconds.
uf250-04.cnf fulfilled No. of Restarts: 210 No. of Flips: 2447 time to process: 0 seconds.
uf250-04.cnf fulfilled No. of Restarts: 443 No. of Flips: 2757 time to process: 1 seconds.
uf250-04.cnf fulfilled No. of Restarts: 972 No. of Flips: 609 time to process: 3 seconds.
uf250-04.cnf fulfilled No. of Restarts: 2379 No. of Flips: 4744 time to process: 9 seconds.
uf250-04.cnf fulfilled No. of Restarts: 1576 No. of Flips: 3513 time to process: 6 seconds.
uf250-04.cnf fulfilled No. of Restarts: 391 No. of Flips: 2891 time to process: 1 seconds.
uf250-04.cnf fulfilled No. of Restarts: 8145 No. of Flips: 2762 time to process: 31 seconds.
uf250-04.cnf fulfilled No. of Restarts: 488 No. of Flips: 1780 time to process: 1 seconds.
uf250-04.cnf fulfilled No. of Restarts: 3414 No. of Flips: 2390 time to process: 13 seconds.
uf250-04.cnf fulfilled No. of Restarts: 1351 No. of Flips: 4960 time to process: 5 seconds.
uf250-04.cnf fulfilled No. of Restarts: 195 No. of Flips: 4325 time to process: 0 seconds.
uf250-04.cnf fulfilled No. of Restarts: 781 No. of Flips: 2323 time to process: 3 seconds.
uf250-04.cnf fulfilled No. of Restarts: 1271 No. of Flips: 910 time to process: 5 seconds.
uf250-04.cnf fulfilled No. of Restarts: 2632 No. of Flips: 3817 time to process: 10 seconds.
uf250-04.cnf fulfilled No. of Restarts: 1649 No. of Flips: 1623 time to process: 6 seconds.
uf250-04.cnf fulfilled No. of Restarts: 1556 No. of Flips: 4496 time to process: 6 seconds.
uf250-04.cnf fulfilled No. of Restarts: 1415 No. of Flips: 3355 time to process: 5 seconds.
uf250-04.cnf fulfilled No. of Restarts: 1206 No. of Flips: 3508 time to process: 4 seconds.
uf250-04.cnf fulfilled No. of Restarts: 5248 No. of Flips: 1086 time to process: 20 seconds.
uf250-04.cnf fulfilled No. of Restarts: 3992 No. of Flips: 4775 time to process: 15 seconds.
uf250-04.cnf fulfilled No. of Restarts: 4575 No. of Flips: 3792 time to process: 17 seconds.
uf250-04.cnf fulfilled No. of Restarts: 225 No. of Flips: 4122 time to process: 0 seconds.
uf250-04.cnf fulfilled No. of Restarts: 1553 No. of Flips: 3910 time to process: 6 seconds.
uf250-04.cnf fulfilled No. of Restarts: 4934 No. of Flips: 3304 time to process: 19 seconds.
uf250-04.cnf fulfilled No. of Restarts: 829 No. of Flips: 4665 time to process: 3 seconds.
uf250-04.cnf fulfilled No. of Restarts: 2613 No. of Flips: 2045 time to process: 10 seconds.
uf250-04.cnf fulfilled No. of Restarts: 5321 No. of Flips: 1454 time to process: 20 seconds.
uf250-04.cnf fulfilled No. of Restarts: 6822 No. of Flips: 4797 time to process: 26 seconds.
uf250-04.cnf fulfilled No. of Restarts: 4333 No. of Flips: 2180 time to process: 16 seconds.
uf250-04.cnf fulfilled No. of Restarts: 1202 No. of Flips: 4355 time to process: 4 seconds.
uf250-04.cnf fulfilled No. of Restarts: 1264 No. of Flips: 1410 time to process: 4 seconds.
uf250-04.cnf fulfilled No. of Restarts: 1531 No. of Flips: 4607 time to process: 6 seconds.
uf250-04.cnf fulfilled No. of Restarts: 3600 No. of Flips: 2168 time to process: 14 seconds.
uf250-04.cnf fulfilled No. of Restarts: 8167 No. of Flips: 4969 time to process: 31 seconds.
uf250-04.cnf fulfilled No. of Restarts: 2655 No. of Flips: 2099 time to process: 10 seconds.
uf250-04.cnf fulfilled No. of Restarts: 1213 No. of Flips: 4395 time to process: 4 seconds.
uf250-04.cnf fulfilled No. of Restarts: 6586 No. of Flips: 4515 time to process: 25 seconds.
uf250-04.cnf fulfilled No. of Restarts: 1067 No. of Flips: 4955 time to process: 4 seconds.
uf250-04.cnf fulfilled No. of Restarts: 633 No. of Flips: 2576 time to process: 2 seconds.
uf250-04.cnf fulfilled No. of Restarts: 930 No. of Flips: 1570 time to process: 3 seconds.
uf250-04.cnf fulfilled No. of Restarts: 6705 No. of Flips: 4673 time to process: 26 seconds.
uf250-04.cnf fulfilled No. of Restarts: 2683 No. of Flips: 1679 time to process: 10 seconds.
uf250-04.cnf fulfilled No. of Restarts: 7580 No. of Flips: 3701 time to process: 29 seconds.
uf250-04.cnf fulfilled No. of Restarts: 1426 No. of Flips: 1767 time to process: 5 seconds.
uf250-04.cnf fulfilled No. of Restarts: 1055 No. of Flips: 2972 time to process: 4 seconds.
uf250-04.cnf fulfilled No. of Restarts: 649 No. of Flips: 1614 time to process: 2 seconds.
uf250-04.cnf fulfilled No. of Restarts: 1899 No. of Flips: 1034 time to process: 7 seconds.
uf250-04.cnf fulfilled No. of Restarts: 7934 No. of Flips: 2999 time to process: 30 seconds.
uf250-04.cnf fulfilled No. of Restarts: 1580 No. of Flips: 3202 time to process: 6 seconds.
uf250-04.cnf fulfilled No. of Restarts: 90 No. of Flips: 2325 time to process: 0 seconds.
uf250-04.cnf fulfilled No. of Restarts: 1698 No. of Flips: 1693 time to process: 6 seconds.
uf250-04.cnf fulfilled No. of Restarts: 1425 No. of Flips: 4717 time to process: 5 seconds.
uf250-04.cnf fulfilled No. of Restarts: 1963 No. of Flips: 4836 time to process: 7 seconds.
uf250-04.cnf fulfilled No. of Restarts: 4547 No. of Flips: 2774 time to process: 17 seconds.
uf250-04.cnf fulfilled No. of Restarts: 1072 No. of Flips: 3108 time to process: 4 seconds.
uf250-04.cnf fulfilled No. of Restarts: 168 No. of Flips: 2424 time to process: 0 seconds.
uf250-04.cnf fulfilled No. of Restarts: 5283 No. of Flips: 4904 time to process: 20 seconds.
uf250-04.cnf fulfilled No. of Restarts: 4228 No. of Flips: 4739 time to process: 16 seconds.
uf250-04.cnf fulfilled No. of Restarts: 1392 No. of Flips: 2777 time to process: 5 seconds.
uf250-04.cnf fulfilled No. of Restarts: 2421 No. of Flips: 3223 time to process: 9 seconds.
uf250-04.cnf fulfilled No. of Restarts: 1831 No. of Flips: 2909 time to process: 7 seconds.
uf250-04.cnf fulfilled No. of Restarts: 2365 No. of Flips: 2155 time to process: 9 seconds.
uf250-04.cnf fulfilled No. of Restarts: 1584 No. of Flips: 4608 time to process: 6 seconds.
uf250-04.cnf fulfilled No. of Restarts: 820 No. of Flips: 2407 time to process: 3 seconds.
uf250-04.cnf fulfilled No. of Restarts: 149 No. of Flips: 3955 time to process: 0 seconds.
uf250-04.cnf fulfilled No. of Restarts: 4213 No. of Flips: 1842 time to process: 16 seconds.
uf250-04.cnf fulfilled No. of Restarts: 3077 No. of Flips: 1450 time to process: 11 seconds.
uf250-04.cnf , deadline. Restarts: 9984
uf250-04.cnf fulfilled No. of Restarts: 1162 No. of Flips: 3209 time to process: 4 seconds.
uf250-04.cnf fulfilled No. of Restarts: 2347 No. of Flips: 4936 time to process: 9 seconds.
uf250-04.cnf fulfilled No. of Restarts: 2871 No. of Flips: 4784 time to process: 11 seconds.
uf250-04.cnf fulfilled No. of Restarts: 5332 No. of Flips: 3717 time to process: 20 seconds.
uf250-04.cnf fulfilled No. of Restarts: 4201 No. of Flips: 3734 time to process: 16 seconds.
uf250-04.cnf fulfilled No. of Restarts: 4316 No. of Flips: 4670 time to process: 16 seconds.
uf250-04.cnf fulfilled No. of Restarts: 501 No. of Flips: 3618 time to process: 1 seconds.
uf250-04.cnf fulfilled No. of Restarts: 5699 No. of Flips: 2706 time to process: 22 seconds.
uf250-04.cnf fulfilled No. of Restarts: 1955 No. of Flips: 3358 time to process: 7 seconds.
uf250-04.cnf fulfilled No. of Restarts: 2116 No. of Flips: 4663 time to process: 8 seconds.
uf250-04.cnf fulfilled No. of Restarts: 3948 No. of Flips: 4200 time to process: 15 seconds.
uf250-04.cnf fulfilled No. of Restarts: 714 No. of Flips: 2692 time to process: 2 seconds.
uf250-04.cnf fulfilled No. of Restarts: 3584 No. of Flips: 2065 time to process: 13 seconds.
uf250-04.cnf fulfilled No. of Restarts: 976 No. of Flips: 4147 time to process: 3 seconds.
uf250-04.cnf fulfilled No. of Restarts: 2021 No. of Flips: 1168 time to process: 8 seconds.
uf250-04.cnf fulfilled No. of Restarts: 3369 No. of Flips: 2729 time to process: 13 seconds.
uf250-04.cnf fulfilled No. of Restarts: 449 No. of Flips: 2028 time to process: 1 seconds.
uf250-04.cnf fulfilled No. of Restarts: 4004 No. of Flips: 3203 time to process: 15 seconds.
uf250-04.cnf fulfilled No. of Restarts: 854 No. of Flips: 3181 time to process: 3 seconds.
uf250-04.cnf fulfilled No. of Restarts: 443 No. of Flips: 843 time to process: 1 seconds.
uf250-04.cnf fulfilled No. of Restarts: 1735 No. of Flips: 2587 time to process: 6 seconds.
uf250-04.cnf fulfilled No. of Restarts: 4037 No. of Flips: 2989 time to process: 16 seconds.
uf250-04.cnf fulfilled No. of Restarts: 3064 No. of Flips: 2710 time to process: 11 seconds.
uf250-04.cnf fulfilled No. of Restarts: 262 No. of Flips: 3617 time to process: 1 seconds.
uf250-04.cnf fulfilled No. of Restarts: 1691 No. of Flips: 2336 time to process: 6 seconds.
uf250-04.cnf fulfilled No. of Restarts: 598 No. of Flips: 4433 time to process: 2 seconds.
uf250-04.cnf fulfilled No. of Restarts: 3737 No. of Flips: 4056 time to process: 14 seconds.
uf250-04.cnf fulfilled No. of Restarts: 4029 No. of Flips: 3160 time to process: 15 seconds.
uf250-04.cnf fulfilled No. of Restarts: 2943 No. of Flips: 4404 time to process: 11 seconds.
uf250-04.cnf fulfilled No. of Restarts: 391 No. of Flips: 3840 time to process: 1 seconds.
uf250-04.cnf fulfilled No. of Restarts: 2139 No. of Flips: 1868 time to process: 8 seconds.
uf250-04.cnf , deadline. Restarts: 9984
uf250-04.cnf fulfilled No. of Restarts: 3881 No. of Flips: 2669 time to process: 14 seconds.
uf250-04.cnf fulfilled No. of Restarts: 8104 No. of Flips: 1824 time to process: 31 seconds.
uf250-04.cnf fulfilled No. of Restarts: 5506 No. of Flips: 4568 time to process: 21 seconds.
uf250-04.cnf fulfilled No. of Restarts: 3456 No. of Flips: 3991 time to process: 13 seconds.
uf250-04.cnf fulfilled No. of Restarts: 311 No. of Flips: 3764 time to process: 1 seconds.
uf250-04.cnf fulfilled No. of Restarts: 5530 No. of Flips: 2391 time to process: 21 seconds.
uf250-04.cnf fulfilled No. of Restarts: 5913 No. of Flips: 1691 time to process: 23 seconds.
uf250-04.cnf fulfilled No. of Restarts: 4562 No. of Flips: 1455 time to process: 17 seconds.
uf250-04.cnf fulfilled No. of Restarts: 3243 No. of Flips: 4806 time to process: 12 seconds.
uf250-04.cnf fulfilled No. of Restarts: 5171 No. of Flips: 1655 time to process: 20 seconds.
uf250-04.cnf fulfilled No. of Restarts: 2743 No. of Flips: 2984 time to process: 10 seconds.
uf250-04.cnf fulfilled No. of Restarts: 187 No. of Flips: 1751 time to process: 0 seconds.
uf250-04.cnf fulfilled No. of Restarts: 2379 No. of Flips: 2612 time to process: 9 seconds.
uf250-04.cnf fulfilled No. of Restarts: 164 No. of Flips: 1214 time to process: 0 seconds.
uf250-04.cnf fulfilled No. of Restarts: 4017 No. of Flips: 4764 time to process: 15 seconds.
uf250-04.cnf fulfilled No. of Restarts: 795 No. of Flips: 2550 time to process: 3 seconds.
uf250-04.cnf fulfilled No. of Restarts: 1875 No. of Flips: 599 time to process: 7 seconds.
uf250-04.cnf fulfilled No. of Restarts: 156 No. of Flips: 2687 time to process: 0 seconds.
uf250-04.cnf fulfilled No. of Restarts: 1559 No. of Flips: 1063 time to process: 6 seconds.
uf250-04.cnf fulfilled No. of Restarts: 3963 No. of Flips: 4657 time to process: 15 seconds.
uf250-04.cnf fulfilled No. of Restarts: 437 No. of Flips: 3275 time to process: 1 seconds.
uf250-04.cnf fulfilled No. of Restarts: 1646 No. of Flips: 4657 time to process: 6 seconds.
uf250-04.cnf fulfilled No. of Restarts: 3519 No. of Flips: 4768 time to process: 13 seconds.
uf250-04.cnf fulfilled No. of Restarts: 306 No. of Flips: 1547 time to process: 1 seconds.
uf250-04.cnf fulfilled No. of Restarts: 5201 No. of Flips: 3532 time to process: 20 seconds.
uf250-04.cnf fulfilled No. of Restarts: 1427 No. of Flips: 4174 time to process: 5 seconds.
uf250-04.cnf fulfilled No. of Restarts: 289 No. of Flips: 949 time to process: 1 seconds.
uf250-04.cnf fulfilled No. of Restarts: 455 No. of Flips: 1536 time to process: 1 seconds.
uf250-04.cnf fulfilled No. of Restarts: 392 No. of Flips: 2873 time to process: 1 seconds.
uf250-04.cnf fulfilled No. of Restarts: 2629 No. of Flips: 1475 time to process: 10 seconds.
uf250-04.cnf fulfilled No. of Restarts: 5630 No. of Flips: 4185 time to process: 21 seconds.
uf250-04.cnf fulfilled No. of Restarts: 3745 No. of Flips: 3131 time to process: 14 seconds.
uf250-04.cnf fulfilled No. of Restarts: 1152 No. of Flips: 1252 time to process: 4 seconds.
uf250-04.cnf fulfilled No. of Restarts: 2745 No. of Flips: 3599 time to process: 10 seconds.
uf250-04.cnf fulfilled No. of Restarts: 487 No. of Flips: 1657 time to process: 1 seconds.
uf250-04.cnf fulfilled No. of Restarts: 937 No. of Flips: 3477 time to process: 3 seconds.
uf250-04.cnf fulfilled No. of Restarts: 2028 No. of Flips: 2943 time to process: 7 seconds.
uf250-04.cnf fulfilled No. of Restarts: 1524 No. of Flips: 4537 time to process: 5 seconds.
uf250-04.cnf fulfilled No. of Restarts: 6472 No. of Flips: 3539 time to process: 24 seconds.
uf250-04.cnf fulfilled No. of Restarts: 2176 No. of Flips: 3234 time to process: 8 seconds.
uf250-04.cnf fulfilled No. of Restarts: 616 No. of Flips: 3942 time to process: 2 seconds.
uf250-04.cnf fulfilled No. of Restarts: 2162 No. of Flips: 4377 time to process: 8 seconds.
uf250-04.cnf fulfilled No. of Restarts: 3905 No. of Flips: 2974 time to process: 15 seconds.
uf250-04.cnf fulfilled No. of Restarts: 790 No. of Flips: 4088 time to process: 3 seconds.
uf250-04.cnf fulfilled No. of Restarts: 2357 No. of Flips: 2263 time to process: 9 seconds.
uf250-04.cnf fulfilled No. of Restarts: 1509 No. of Flips: 2257 time to process: 5 seconds.
uf250-04.cnf fulfilled No. of Restarts: 1703 No. of Flips: 4002 time to process: 6 seconds.
uf250-04.cnf fulfilled No. of Restarts: 1527 No. of Flips: 3571 time to process: 5 seconds.
uf250-04.cnf fulfilled No. of Restarts: 3056 No. of Flips: 2217 time to process: 11 seconds.
uf250-04.cnf fulfilled No. of Restarts: 2179 No. of Flips: 1862 time to process: 8 seconds.
uf250-04.cnf , deadline. Restarts: 9984
uf250-04.cnf fulfilled No. of Restarts: 3363 No. of Flips: 3388 time to process: 13 seconds.
uf250-04.cnf fulfilled No. of Restarts: 4140 No. of Flips: 4082 time to process: 16 seconds.
uf250-04.cnf fulfilled No. of Restarts: 3127 No. of Flips: 3328 time to process: 12 seconds.
uf250-04.cnf fulfilled No. of Restarts: 674 No. of Flips: 4643 time to process: 2 seconds.
uf250-04.cnf fulfilled No. of Restarts: 2280 No. of Flips: 3297 time to process: 9 seconds.
uf250-04.cnf fulfilled No. of Restarts: 1715 No. of Flips: 1474 time to process: 6 seconds.
uf250-04.cnf fulfilled No. of Restarts: 53 No. of Flips: 2394 time to process: 0 seconds.
uf250-04.cnf fulfilled No. of Restarts: 5722 No. of Flips: 4249 time to process: 22 seconds.
uf250-04.cnf fulfilled No. of Restarts: 3192 No. of Flips: 1901 time to process: 12 seconds.
uf250-04.cnf fulfilled No. of Restarts: 218 No. of Flips: 4172 time to process: 0 seconds.
uf250-04.cnf fulfilled No. of Restarts: 2069 No. of Flips: 1575 time to process: 8 seconds.
uf250-04.cnf fulfilled No. of Restarts: 1427 No. of Flips: 3202 time to process: 5 seconds.
uf250-04.cnf fulfilled No. of Restarts: 106 No. of Flips: 1251 time to process: 0 seconds.
uf250-04.cnf , deadline. Restarts: 9984
uf250-04.cnf fulfilled No. of Restarts: 560 No. of Flips: 2184 time to process: 2 seconds.
uf250-04.cnf fulfilled No. of Restarts: 1702 No. of Flips: 4614 time to process: 6 seconds.
uf250-04.cnf fulfilled No. of Restarts: 3593 No. of Flips: 3900 time to process: 13 seconds.
uf250-04.cnf fulfilled No. of Restarts: 2131 No. of Flips: 3930 time to process: 8 seconds.
uf250-04.cnf fulfilled No. of Restarts: 8046 No. of Flips: 683 time to process: 30 seconds.
uf250-04.cnf fulfilled No. of Restarts: 4050 No. of Flips: 3588 time to process: 15 seconds.
uf250-04.cnf fulfilled No. of Restarts: 2461 No. of Flips: 791 time to process: 9 seconds.
uf250-04.cnf fulfilled No. of Restarts: 840 No. of Flips: 4471 time to process: 3 seconds.
uf250-04.cnf fulfilled No. of Restarts: 4734 No. of Flips: 972 time to process: 18 seconds.
uf250-04.cnf fulfilled No. of Restarts: 5438 No. of Flips: 3766 time to process: 21 seconds.
uf250-04.cnf fulfilled No. of Restarts: 1776 No. of Flips: 1893 time to process: 6 seconds.
uf250-04.cnf fulfilled No. of Restarts: 74 No. of Flips: 2373 time to process: 0 seconds.
uf250-04.cnf fulfilled No. of Restarts: 3976 No. of Flips: 3202 time to process: 15 seconds.
uf250-04.cnf fulfilled No. of Restarts: 1876 No. of Flips: 873 time to process: 7 seconds.
uf250-04.cnf fulfilled No. of Restarts: 8083 No. of Flips: 1258 time to process: 31 seconds.
uf250-04.cnf fulfilled No. of Restarts: 3354 No. of Flips: 4630 time to process: 13 seconds.
uf250-04.cnf fulfilled No. of Restarts: 4952 No. of Flips: 3953 time to process: 19 seconds.
uf250-04.cnf , deadline. Restarts: 9984
uf250-04.cnf fulfilled No. of Restarts: 1168 No. of Flips: 2576 time to process: 4 seconds.
uf250-04.cnf fulfilled No. of Restarts: 2734 No. of Flips: 3307 time to process: 11 seconds.
uf250-04.cnf fulfilled No. of Restarts: 2233 No. of Flips: 2699 time to process: 8 seconds.
uf250-04.cnf fulfilled No. of Restarts: 3063 No. of Flips: 1544 time to process: 11 seconds.
uf250-04.cnf fulfilled No. of Restarts: 393 No. of Flips: 3170 time to process: 1 seconds.
uf250-04.cnf fulfilled No. of Restarts: 2644 No. of Flips: 4185 time to process: 10 seconds.
uf250-04.cnf fulfilled No. of Restarts: 2489 No. of Flips: 1274 time to process: 9 seconds.
uf250-04.cnf , deadline. Restarts: 9984
uf250-04.cnf fulfilled No. of Restarts: 1147 No. of Flips: 4482 time to process: 4 seconds.
uf250-04.cnf fulfilled No. of Restarts: 4459 No. of Flips: 3463 time to process: 17 seconds.
uf250-04.cnf , deadline. Restarts: 9984
uf250-04.cnf fulfilled No. of Restarts: 2780 No. of Flips: 4658 time to process: 10 seconds.
uf250-04.cnf fulfilled No. of Restarts: 371 No. of Flips: 4634 time to process: 1 seconds.
uf250-04.cnf fulfilled No. of Restarts: 2459 No. of Flips: 1547 time to process: 9 seconds.
uf250-04.cnf fulfilled No. of Restarts: 774 No. of Flips: 1995 time to process: 3 seconds.
uf250-04.cnf fulfilled No. of Restarts: 1321 No. of Flips: 1680 time to process: 5 seconds.
uf250-04.cnf fulfilled No. of Restarts: 6064 No. of Flips: 4697 time to process: 23 seconds.
uf250-04.cnf fulfilled No. of Restarts: 5370 No. of Flips: 4449 time to process: 20 seconds.
uf250-04.cnf fulfilled No. of Restarts: 3134 No. of Flips: 2824 time to process: 12 seconds.
uf250-04.cnf fulfilled No. of Restarts: 1250 No. of Flips: 3159 time to process: 5 seconds.
uf250-04.cnf fulfilled No. of Restarts: 3043 No. of Flips: 1959 time to process: 11 seconds.
uf250-04.cnf fulfilled No. of Restarts: 687 No. of Flips: 1180 time to process: 2 seconds.
uf250-04.cnf fulfilled No. of Restarts: 8232 No. of Flips: 2915 time to process: 31 seconds.
uf250-04.cnf fulfilled No. of Restarts: 4354 No. of Flips: 4444 time to process: 16 seconds.
uf250-04.cnf fulfilled No. of Restarts: 4930 No. of Flips: 2688 time to process: 18 seconds.
uf250-04.cnf fulfilled No. of Restarts: 3229 No. of Flips: 1164 time to process: 12 seconds.
uf250-04.cnf fulfilled No. of Restarts: 1700 No. of Flips: 1884 time to process: 6 seconds.
uf250-04.cnf fulfilled No. of Restarts: 1161 No. of Flips: 3825 time to process: 4 seconds.
uf250-04.cnf fulfilled No. of Restarts: 3024 No. of Flips: 2536 time to process: 11 seconds.
uf250-04.cnf fulfilled No. of Restarts: 1877 No. of Flips: 3808 time to process: 7 seconds.
uf250-04.cnf fulfilled No. of Restarts: 898 No. of Flips: 2042 time to process: 3 seconds.
uf250-04.cnf fulfilled No. of Restarts: 2521 No. of Flips: 2021 time to process: 9 seconds.
uf250-04.cnf fulfilled No. of Restarts: 8416 No. of Flips: 2556 time to process: 32 seconds.
uf250-04.cnf fulfilled No. of Restarts: 845 No. of Flips: 3732 time to process: 3 seconds.
uf250-04.cnf fulfilled No. of Restarts: 4098 No. of Flips: 2439 time to process: 15 seconds.
uf250-04.cnf fulfilled No. of Restarts: 2383 No. of Flips: 4161 time to process: 9 seconds.
uf250-04.cnf fulfilled No. of Restarts: 5039 No. of Flips: 3814 time to process: 19 seconds.
uf250-04.cnf fulfilled No. of Restarts: 5015 No. of Flips: 3229 time to process: 20 seconds.
uf250-04.cnf fulfilled No. of Restarts: 2642 No. of Flips: 2612 time to process: 10 seconds.
uf250-04.cnf fulfilled No. of Restarts: 531 No. of Flips: 3989 time to process: 2 seconds.
uf250-04.cnf fulfilled No. of Restarts: 2878 No. of Flips: 4890 time to process: 11 seconds.
uf250-04.cnf fulfilled No. of Restarts: 1441 No. of Flips: 1738 time to process: 5 seconds.
uf250-04.cnf fulfilled No. of Restarts: 1012 No. of Flips: 3538 time to process: 3 seconds.
uf250-04.cnf fulfilled No. of Restarts: 1147 No. of Flips: 2976 time to process: 4 seconds.
uf250-04.cnf fulfilled No. of Restarts: 5474 No. of Flips: 2473 time to process: 21 seconds.
uf250-04.cnf fulfilled No. of Restarts: 5018 No. of Flips: 2909 time to process: 19 seconds.
uf250-04.cnf fulfilled No. of Restarts: 251 No. of Flips: 2195 time to process: 1 seconds.
uf250-04.cnf fulfilled No. of Restarts: 6842 No. of Flips: 4111 time to process: 26 seconds.
uf250-04.cnf fulfilled No. of Restarts: 539 No. of Flips: 4143 time to process: 2 seconds.
uf250-04.cnf fulfilled No. of Restarts: 2463 No. of Flips: 3100 time to process: 9 seconds.
uf250-04.cnf , deadline. Restarts: 9984
uf250-04.cnf fulfilled No. of Restarts: 553 No. of Flips: 4099 time to process: 2 seconds.
uf250-04.cnf fulfilled No. of Restarts: 1120 No. of Flips: 3162 time to process: 4 seconds.
uf250-04.cnf fulfilled No. of Restarts: 6992 No. of Flips: 2712 time to process: 26 seconds.
uf250-04.cnf , deadline. Restarts: 9984
uf250-04.cnf , deadline. Restarts: 9984
uf250-04.cnf fulfilled No. of Restarts: 2782 No. of Flips: 4559 time to process: 10 seconds.
uf250-04.cnf fulfilled No. of Restarts: 3458 No. of Flips: 2779 time to process: 13 seconds.
uf250-04.cnf fulfilled No. of Restarts: 3910 No. of Flips: 2701 time to process: 15 seconds.
uf250-04.cnf fulfilled No. of Restarts: 775 No. of Flips: 4529 time to process: 3 seconds.
uf250-04.cnf fulfilled No. of Restarts: 5428 No. of Flips: 1797 time to process: 21 seconds.
uf250-04.cnf fulfilled No. of Restarts: 461 No. of Flips: 1577 time to process: 1 seconds.
uf250-04.cnf fulfilled No. of Restarts: 1297 No. of Flips: 3339 time to process: 5 seconds.
uf250-04.cnf fulfilled No. of Restarts: 5127 No. of Flips: 1091 time to process: 19 seconds.
uf250-04.cnf fulfilled No. of Restarts: 4178 No. of Flips: 2251 time to process: 16 seconds.
uf250-04.cnf fulfilled No. of Restarts: 4203 No. of Flips: 4478 time to process: 16 seconds.
uf250-04.cnf fulfilled No. of Restarts: 8088 No. of Flips: 1870 time to process: 31 seconds.
uf250-04.cnf fulfilled No. of Restarts: 8665 No. of Flips: 4692 time to process: 33 seconds.
uf250-04.cnf fulfilled No. of Restarts: 150 No. of Flips: 1531 time to process: 0 seconds.
uf250-04.cnf fulfilled No. of Restarts: 4200 No. of Flips: 3434 time to process: 16 seconds.
uf250-04.cnf fulfilled No. of Restarts: 1323 No. of Flips: 1803 time to process: 5 seconds.
uf250-04.cnf fulfilled No. of Restarts: 2753 No. of Flips: 3398 time to process: 10 seconds.
uf250-04.cnf fulfilled No. of Restarts: 499 No. of Flips: 4511 time to process: 2 seconds.
uf250-04.cnf , deadline. Restarts: 9984
uf250-04.cnf fulfilled No. of Restarts: 5717 No. of Flips: 2376 time to process: 22 seconds.
uf250-04.cnf fulfilled No. of Restarts: 2967 No. of Flips: 2601 time to process: 11 seconds.
uf250-04.cnf fulfilled No. of Restarts: 3043 No. of Flips: 2475 time to process: 11 seconds.
uf250-04.cnf fulfilled No. of Restarts: 1796 No. of Flips: 3684 time to process: 7 seconds.
uf250-04.cnf fulfilled No. of Restarts: 385 No. of Flips: 2448 time to process: 1 seconds.
uf250-04.cnf fulfilled No. of Restarts: 3052 No. of Flips: 1766 time to process: 12 seconds.
uf250-04.cnf fulfilled No. of Restarts: 8294 No. of Flips: 2410 time to process: 31 seconds.
uf250-04.cnf fulfilled No. of Restarts: 669 No. of Flips: 2417 time to process: 2 seconds.
uf250-04.cnf fulfilled No. of Restarts: 7650 No. of Flips: 4436 time to process: 29 seconds.
uf250-04.cnf fulfilled No. of Restarts: 4409 No. of Flips: 3911 time to process: 17 seconds.
uf250-04.cnf fulfilled No. of Restarts: 2386 No. of Flips: 3812 time to process: 9 seconds.
uf250-04.cnf fulfilled No. of Restarts: 1163 No. of Flips: 4148 time to process: 4 seconds.
uf250-04.cnf fulfilled No. of Restarts: 7628 No. of Flips: 1070 time to process: 29 seconds.
uf250-04.cnf fulfilled No. of Restarts: 2378 No. of Flips: 2621 time to process: 9 seconds.
uf250-04.cnf fulfilled No. of Restarts: 1456 No. of Flips: 3819 time to process: 5 seconds.
uf250-04.cnf fulfilled No. of Restarts: 2828 No. of Flips: 2200 time to process: 11 seconds.
uf250-04.cnf , deadline. Restarts: 9984
uf250-04.cnf fulfilled No. of Restarts: 62 No. of Flips: 2533 time to process: 0 seconds.
uf250-04.cnf fulfilled No. of Restarts: 622 No. of Flips: 1877 time to process: 2 seconds.
uf250-04.cnf fulfilled No. of Restarts: 1235 No. of Flips: 4129 time to process: 4 seconds.
uf250-04.cnf fulfilled No. of Restarts: 6355 No. of Flips: 1497 time to process: 24 seconds.
uf250-04.cnf fulfilled No. of Restarts: 1278 No. of Flips: 3548 time to process: 5 seconds.
uf250-04.cnf fulfilled No. of Restarts: 2159 No. of Flips: 3798 time to process: 8 seconds.
uf250-04.cnf fulfilled No. of Restarts: 3772 No. of Flips: 2561 time to process: 14 seconds.
uf250-04.cnf fulfilled No. of Restarts: 4987 No. of Flips: 3523 time to process: 19 seconds.
uf250-04.cnf fulfilled No. of Restarts: 5153 No. of Flips: 3271 time to process: 19 seconds.
uf250-04.cnf fulfilled No. of Restarts: 7614 No. of Flips: 3517 time to process: 30 seconds.
uf250-04.cnf fulfilled No. of Restarts: 6430 No. of Flips: 1754 time to process: 25 seconds.
uf250-04.cnf fulfilled No. of Restarts: 1380 No. of Flips: 4021 time to process: 5 seconds.
uf250-04.cnf fulfilled No. of Restarts: 1850 No. of Flips: 1947 time to process: 7 seconds.
uf250-04.cnf fulfilled No. of Restarts: 996 No. of Flips: 1700 time to process: 3 seconds.
uf250-04.cnf fulfilled No. of Restarts: 1571 No. of Flips: 2489 time to process: 6 seconds.
uf250-04.cnf fulfilled No. of Restarts: 709 No. of Flips: 4549 time to process: 2 seconds.
uf250-04.cnf fulfilled No. of Restarts: 4925 No. of Flips: 2767 time to process: 19 seconds.
uf250-04.cnf fulfilled No. of Restarts: 1412 No. of Flips: 4266 time to process: 5 seconds.
uf250-04.cnf fulfilled No. of Restarts: 4843 No. of Flips: 3687 time to process: 18 seconds.
uf250-04.cnf fulfilled No. of Restarts: 644 No. of Flips: 2074 time to process: 2 seconds.
uf250-04.cnf fulfilled No. of Restarts: 2071 No. of Flips: 2812 time to process: 8 seconds.
uf250-04.cnf fulfilled No. of Restarts: 2202 No. of Flips: 2304 time to process: 8 seconds.
uf250-04.cnf fulfilled No. of Restarts: 2826 No. of Flips: 3480 time to process: 10 seconds.
uf250-04.cnf fulfilled No. of Restarts: 436 No. of Flips: 2232 time to process: 1 seconds.
uf250-04.cnf fulfilled No. of Restarts: 3893 No. of Flips: 2549 time to process: 15 seconds.
uf250-04.cnf fulfilled No. of Restarts: 3661 No. of Flips: 3575 time to process: 14 seconds.
uf250-04.cnf fulfilled No. of Restarts: 7209 No. of Flips: 3432 time to process: 28 seconds.
uf250-04.cnf fulfilled No. of Restarts: 2391 No. of Flips: 4908 time to process: 9 seconds.
uf250-04.cnf fulfilled No. of Restarts: 3627 No. of Flips: 4901 time to process: 14 seconds.
uf250-04.cnf fulfilled No. of Restarts: 4805 No. of Flips: 1776 time to process: 18 seconds.
uf250-04.cnf fulfilled No. of Restarts: 143 No. of Flips: 2911 time to process: 0 seconds.
uf250-04.cnf fulfilled No. of Restarts: 5852 No. of Flips: 3279 time to process: 22 seconds.
uf250-04.cnf fulfilled No. of Restarts: 966 No. of Flips: 2384 time to process: 3 seconds.
uf250-04.cnf fulfilled No. of Restarts: 2363 No. of Flips: 1528 time to process: 9 seconds.
uf250-04.cnf fulfilled No. of Restarts: 3392 No. of Flips: 2570 time to process: 13 seconds.
uf250-04.cnf fulfilled No. of Restarts: 1897 No. of Flips: 2435 time to process: 7 seconds.
uf250-04.cnf fulfilled No. of Restarts: 212 No. of Flips: 3692 time to process: 0 seconds.
uf250-04.cnf fulfilled No. of Restarts: 112 No. of Flips: 1713 time to process: 0 seconds.
uf250-04.cnf fulfilled No. of Restarts: 832 No. of Flips: 952 time to process: 3 seconds.
uf250-04.cnf fulfilled No. of Restarts: 495 No. of Flips: 3360 time to process: 1 seconds.
uf250-04.cnf fulfilled No. of Restarts: 704 No. of Flips: 1267 time to process: 2 seconds.
uf250-04.cnf fulfilled No. of Restarts: 4321 No. of Flips: 4333 time to process: 16 seconds.
uf250-04.cnf , deadline. Restarts: 9984
uf250-04.cnf fulfilled No. of Restarts: 1642 No. of Flips: 3377 time to process: 6 seconds.
uf250-04.cnf , deadline. Restarts: 9984
uf250-04.cnf fulfilled No. of Restarts: 5466 No. of Flips: 3223 time to process: 21 seconds.
uf250-04.cnf fulfilled No. of Restarts: 1673 No. of Flips: 4455 time to process: 6 seconds.
uf250-04.cnf fulfilled No. of Restarts: 1912 No. of Flips: 2249 time to process: 7 seconds.
uf250-04.cnf fulfilled No. of Restarts: 1845 No. of Flips: 4546 time to process: 7 seconds.
uf250-04.cnf fulfilled No. of Restarts: 5336 No. of Flips: 2582 time to process: 21 seconds.
uf250-04.cnf fulfilled No. of Restarts: 851 No. of Flips: 3975 time to process: 3 seconds.
uf250-04.cnf , deadline. Restarts: 9984
uf250-04.cnf fulfilled No. of Restarts: 1379 No. of Flips: 4469 time to process: 5 seconds.
uf250-04.cnf fulfilled No. of Restarts: 499 No. of Flips: 2463 time to process: 1 seconds.
uf250-04.cnf fulfilled No. of Restarts: 5934 No. of Flips: 2865 time to process: 23 seconds.
uf250-04.cnf fulfilled No. of Restarts: 2357 No. of Flips: 4935 time to process: 9 seconds.
uf250-04.cnf fulfilled No. of Restarts: 8447 No. of Flips: 2202 time to process: 32 seconds.
uf250-04.cnf fulfilled No. of Restarts: 634 No. of Flips: 4876 time to process: 2 seconds.
uf250-04.cnf fulfilled No. of Restarts: 6401 No. of Flips: 2233 time to process: 24 seconds.
uf250-04.cnf fulfilled No. of Restarts: 553 No. of Flips: 4566 time to process: 2 seconds.
uf250-04.cnf fulfilled No. of Restarts: 320 No. of Flips: 3875 time to process: 1 seconds.
uf250-04.cnf fulfilled No. of Restarts: 6550 No. of Flips: 2560 time to process: 25 seconds.
uf250-04.cnf fulfilled No. of Restarts: 2760 No. of Flips: 3947 time to process: 10 seconds.
uf250-04.cnf , deadline. Restarts: 9984
uf250-04.cnf fulfilled No. of Restarts: 66 No. of Flips: 2706 time to process: 0 seconds.
uf250-04.cnf fulfilled No. of Restarts: 810 No. of Flips: 859 time to process: 3 seconds.
uf250-04.cnf fulfilled No. of Restarts: 2111 No. of Flips: 1654 time to process: 8 seconds.
uf250-04.cnf fulfilled No. of Restarts: 1629 No. of Flips: 558 time to process: 6 seconds.
uf250-04.cnf fulfilled No. of Restarts: 1712 No. of Flips: 4583 time to process: 6 seconds.
uf250-04.cnf fulfilled No. of Restarts: 878 No. of Flips: 1729 time to process: 3 seconds.
uf250-04.cnf fulfilled No. of Restarts: 9444 No. of Flips: 3847 time to process: 36 seconds.
uf250-04.cnf fulfilled No. of Restarts: 4763 No. of Flips: 802 time to process: 18 seconds.
uf250-04.cnf fulfilled No. of Restarts: 942 No. of Flips: 2536 time to process: 3 seconds.
uf250-04.cnf fulfilled No. of Restarts: 3274 No. of Flips: 4343 time to process: 12 seconds.
uf250-04.cnf fulfilled No. of Restarts: 2131 No. of Flips: 2312 time to process: 8 seconds.
uf250-04.cnf fulfilled No. of Restarts: 2360 No. of Flips: 1313 time to process: 9 seconds.
uf250-04.cnf fulfilled No. of Restarts: 3120 No. of Flips: 2490 time to process: 12 seconds.
uf250-04.cnf fulfilled No. of Restarts: 1344 No. of Flips: 1411 time to process: 5 seconds.
uf250-04.cnf fulfilled No. of Restarts: 701 No. of Flips: 4182 time to process: 2 seconds.
uf250-04.cnf fulfilled No. of Restarts: 1687 No. of Flips: 4693 time to process: 6 seconds.
uf250-04.cnf fulfilled No. of Restarts: 928 No. of Flips: 1312 time to process: 3 seconds.
uf250-04.cnf fulfilled No. of Restarts: 4731 No. of Flips: 3847 time to process: 19 seconds.
uf250-04.cnf fulfilled No. of Restarts: 376 No. of Flips: 4639 time to process: 1 seconds.
uf250-04.cnf fulfilled No. of Restarts: 1071 No. of Flips: 3429 time to process: 4 seconds.
uf250-04.cnf fulfilled No. of Restarts: 2439 No. of Flips: 4354 time to process: 9 seconds.
uf250-04.cnf fulfilled No. of Restarts: 2506 No. of Flips: 3346 time to process: 9 seconds.
uf250-04.cnf fulfilled No. of Restarts: 1654 No. of Flips: 895 time to process: 6 seconds.
uf250-04.cnf fulfilled No. of Restarts: 4969 No. of Flips: 3494 time to process: 19 seconds.
uf250-04.cnf fulfilled No. of Restarts: 1533 No. of Flips: 2577 time to process: 6 seconds.
uf250-04.cnf fulfilled No. of Restarts: 4619 No. of Flips: 3591 time to process: 18 seconds.
uf250-04.cnf fulfilled No. of Restarts: 322 No. of Flips: 3196 time to process: 1 seconds.
uf250-04.cnf fulfilled No. of Restarts: 1977 No. of Flips: 1165 time to process: 7 seconds.
uf250-04.cnf fulfilled No. of Restarts: 8781 No. of Flips: 4608 time to process: 34 seconds.
uf250-04.cnf fulfilled No. of Restarts: 6657 No. of Flips: 2695 time to process: 25 seconds.
uf250-04.cnf fulfilled No. of Restarts: 2362 No. of Flips: 2162 time to process: 9 seconds.
uf250-04.cnf fulfilled No. of Restarts: 1271 No. of Flips: 3126 time to process: 4 seconds.
uf250-04.cnf fulfilled No. of Restarts: 6186 No. of Flips: 3072 time to process: 24 seconds.
uf250-04.cnf fulfilled No. of Restarts: 412 No. of Flips: 3690 time to process: 1 seconds.
uf250-04.cnf fulfilled No. of Restarts: 8941 No. of Flips: 1745 time to process: 35 seconds.
uf250-04.cnf fulfilled No. of Restarts: 5232 No. of Flips: 1756 time to process: 20 seconds.
uf250-04.cnf fulfilled No. of Restarts: 5103 No. of Flips: 3177 time to process: 19 seconds.
uf250-04.cnf fulfilled No. of Restarts: 3866 No. of Flips: 505 time to process: 14 seconds.
uf250-04.cnf fulfilled No. of Restarts: 6849 No. of Flips: 3748 time to process: 26 seconds.
uf250-04.cnf fulfilled No. of Restarts: 2786 No. of Flips: 2677 time to process: 10 seconds.
uf250-04.cnf fulfilled No. of Restarts: 4104 No. of Flips: 4485 time to process: 15 seconds.
uf250-04.cnf fulfilled No. of Restarts: 1204 No. of Flips: 3514 time to process: 4 seconds.
uf250-04.cnf fulfilled No. of Restarts: 630 No. of Flips: 2142 time to process: 2 seconds.
uf250-04.cnf fulfilled No. of Restarts: 3239 No. of Flips: 1811 time to process: 12 seconds.
uf250-04.cnf fulfilled No. of Restarts: 2823 No. of Flips: 2656 time to process: 10 seconds.
uf250-04.cnf fulfilled No. of Restarts: 3486 No. of Flips: 3452 time to process: 13 seconds.
uf250-04.cnf fulfilled No. of Restarts: 2640 No. of Flips: 3835 time to process: 10 seconds.
uf250-04.cnf , deadline. Restarts: 9984
uf250-04.cnf fulfilled No. of Restarts: 676 No. of Flips: 4795 time to process: 2 seconds.
uf250-04.cnf fulfilled No. of Restarts: 2471 No. of Flips: 3109 time to process: 9 seconds.
uf250-04.cnf fulfilled No. of Restarts: 1341 No. of Flips: 4937 time to process: 5 seconds.
uf250-04.cnf fulfilled No. of Restarts: 6574 No. of Flips: 4075 time to process: 25 seconds.
uf250-04.cnf fulfilled No. of Restarts: 738 No. of Flips: 1276 time to process: 2 seconds.
uf250-04.cnf fulfilled No. of Restarts: 360 No. of Flips: 4433 time to process: 1 seconds.
uf250-04.cnf fulfilled No. of Restarts: 4112 No. of Flips: 3004 time to process: 15 seconds.
uf250-04.cnf fulfilled No. of Restarts: 1007 No. of Flips: 2724 time to process: 4 seconds.
uf250-04.cnf fulfilled No. of Restarts: 8915 No. of Flips: 4024 time to process: 34 seconds.
uf250-04.cnf fulfilled No. of Restarts: 20 No. of Flips: 3852 time to process: 0 seconds.
uf250-04.cnf fulfilled No. of Restarts: 4718 No. of Flips: 3555 time to process: 18 seconds.
uf250-04.cnf fulfilled No. of Restarts: 1605 No. of Flips: 2936 time to process: 6 seconds.
uf250-04.cnf fulfilled No. of Restarts: 234 No. of Flips: 1922 time to process: 0 seconds.
uf250-04.cnf fulfilled No. of Restarts: 2361 No. of Flips: 3095 time to process: 9 seconds.
uf250-04.cnf fulfilled No. of Restarts: 3684 No. of Flips: 4237 time to process: 14 seconds.
uf250-04.cnf fulfilled No. of Restarts: 681 No. of Flips: 4776 time to process: 2 seconds.
uf250-04.cnf fulfilled No. of Restarts: 4053 No. of Flips: 3714 time to process: 15 seconds.
uf250-04.cnf fulfilled No. of Restarts: 9446 No. of Flips: 2979 time to process: 36 seconds.
uf250-04.cnf fulfilled No. of Restarts: 693 No. of Flips: 4622 time to process: 2 seconds.
uf250-04.cnf fulfilled No. of Restarts: 323 No. of Flips: 3818 time to process: 1 seconds.
uf250-04.cnf fulfilled No. of Restarts: 182 No. of Flips: 4750 time to process: 0 seconds.
uf250-04.cnf fulfilled No. of Restarts: 3366 No. of Flips: 4878 time to process: 13 seconds.
uf250-04.cnf fulfilled No. of Restarts: 4640 No. of Flips: 1049 time to process: 17 seconds.
uf250-04.cnf fulfilled No. of Restarts: 3546 No. of Flips: 834 time to process: 13 seconds.
uf250-04.cnf fulfilled No. of Restarts: 457 No. of Flips: 4073 time to process: 1 seconds.
uf250-04.cnf fulfilled No. of Restarts: 5747 No. of Flips: 4755 time to process: 22 seconds.
uf250-04.cnf fulfilled No. of Restarts: 4100 No. of Flips: 4202 time to process: 16 seconds.
uf250-04.cnf fulfilled No. of Restarts: 1731 No. of Flips: 4864 time to process: 6 seconds.
uf250-04.cnf fulfilled No. of Restarts: 5832 No. of Flips: 1593 time to process: 22 seconds.
uf250-04.cnf fulfilled No. of Restarts: 218 No. of Flips: 2221 time to process: 0 seconds.
uf250-04.cnf fulfilled No. of Restarts: 1748 No. of Flips: 3942 time to process: 6 seconds.
uf250-04.cnf fulfilled No. of Restarts: 335 No. of Flips: 3022 time to process: 1 seconds.
uf250-04.cnf fulfilled No. of Restarts: 2003 No. of Flips: 1676 time to process: 7 seconds.
uf250-04.cnf fulfilled No. of Restarts: 1831 No. of Flips: 3400 time to process: 7 seconds.
uf250-04.cnf fulfilled No. of Restarts: 2585 No. of Flips: 3469 time to process: 9 seconds.
uf250-04.cnf , deadline. Restarts: 9984
uf250-04.cnf fulfilled No. of Restarts: 1761 No. of Flips: 4140 time to process: 6 seconds.
uf250-04.cnf fulfilled No. of Restarts: 9490 No. of Flips: 3823 time to process: 36 seconds.
uf250-04.cnf fulfilled No. of Restarts: 3089 No. of Flips: 2330 time to process: 11 seconds.
uf250-04.cnf fulfilled No. of Restarts: 2279 No. of Flips: 4301 time to process: 8 seconds.
uf250-04.cnf fulfilled No. of Restarts: 1715 No. of Flips: 3506 time to process: 6 seconds.
uf250-04.cnf fulfilled No. of Restarts: 6001 No. of Flips: 2575 time to process: 23 seconds.
uf250-04.cnf fulfilled No. of Restarts: 322 No. of Flips: 3549 time to process: 1 seconds.
uf250-04.cnf fulfilled No. of Restarts: 4034 No. of Flips: 4586 time to process: 15 seconds.
uf250-04.cnf fulfilled No. of Restarts: 1025 No. of Flips: 3545 time to process: 4 seconds.
uf250-04.cnf fulfilled No. of Restarts: 2066 No. of Flips: 2191 time to process: 7 seconds.
uf250-04.cnf fulfilled No. of Restarts: 577 No. of Flips: 1712 time to process: 2 seconds.
uf250-04.cnf fulfilled No. of Restarts: 1166 No. of Flips: 4727 time to process: 4 seconds.
uf250-04.cnf fulfilled No. of Restarts: 4292 No. of Flips: 2239 time to process: 16 seconds.
uf250-04.cnf fulfilled No. of Restarts: 8990 No. of Flips: 1726 time to process: 34 seconds.
uf250-04.cnf , deadline. Restarts: 9984
uf250-04.cnf fulfilled No. of Restarts: 3806 No. of Flips: 4552 time to process: 14 seconds.
uf250-04.cnf fulfilled No. of Restarts: 915 No. of Flips: 3640 time to process: 3 seconds.
uf250-04.cnf fulfilled No. of Restarts: 1989 No. of Flips: 942 time to process: 7 seconds.
uf250-04.cnf fulfilled No. of Restarts: 769 No. of Flips: 3142 time to process: 3 seconds.
uf250-04.cnf fulfilled No. of Restarts: 5070 No. of Flips: 4113 time to process: 19 seconds.
uf250-04.cnf fulfilled No. of Restarts: 9150 No. of Flips: 4459 time to process: 35 seconds.
uf250-04.cnf fulfilled No. of Restarts: 99 No. of Flips: 4226 time to process: 0 seconds.
uf250-04.cnf fulfilled No. of Restarts: 2817 No. of Flips: 4254 time to process: 11 seconds.
uf250-04.cnf fulfilled No. of Restarts: 208 No. of Flips: 4007 time to process: 0 seconds.
uf250-04.cnf fulfilled No. of Restarts: 919 No. of Flips: 2145 time to process: 3 seconds.
uf250-04.cnf fulfilled No. of Restarts: 1874 No. of Flips: 3461 time to process: 7 seconds.
uf250-04.cnf fulfilled No. of Restarts: 2944 No. of Flips: 2582 time to process: 11 seconds.
uf250-04.cnf fulfilled No. of Restarts: 607 No. of Flips: 3167 time to process: 2 seconds.
uf250-04.cnf fulfilled No. of Restarts: 1652 No. of Flips: 4494 time to process: 6 seconds.
uf250-04.cnf fulfilled No. of Restarts: 698 No. of Flips: 2763 time to process: 2 seconds.
uf250-04.cnf fulfilled No. of Restarts: 1877 No. of Flips: 1179 time to process: 7 seconds.
uf250-04.cnf fulfilled No. of Restarts: 1182 No. of Flips: 3236 time to process: 4 seconds.
uf250-04.cnf fulfilled No. of Restarts: 1803 No. of Flips: 2359 time to process: 7 seconds.
uf250-04.cnf fulfilled No. of Restarts: 120 No. of Flips: 3651 time to process: 0 seconds.
uf250-04.cnf fulfilled No. of Restarts: 4120 No. of Flips: 3336 time to process: 16 seconds.
uf250-04.cnf fulfilled No. of Restarts: 2203 No. of Flips: 1444 time to process: 8 seconds.
uf250-04.cnf fulfilled No. of Restarts: 9041 No. of Flips: 1611 time to process: 34 seconds.
uf250-04.cnf , deadline. Restarts: 9984
uf250-04.cnf fulfilled No. of Restarts: 8549 No. of Flips: 1062 time to process: 33 seconds.
uf250-04.cnf fulfilled No. of Restarts: 5390 No. of Flips: 4541 time to process: 20 seconds.
uf250-04.cnf fulfilled No. of Restarts: 3611 No. of Flips: 4536 time to process: 14 seconds.
uf250-04.cnf fulfilled No. of Restarts: 3242 No. of Flips: 4455 time to process: 12 seconds.
uf250-04.cnf fulfilled No. of Restarts: 1529 No. of Flips: 1433 time to process: 5 seconds.
uf250-04.cnf fulfilled No. of Restarts: 970 No. of Flips: 3395 time to process: 3 seconds.
uf250-04.cnf fulfilled No. of Restarts: 598 No. of Flips: 1239 time to process: 2 seconds.
uf250-04.cnf fulfilled No. of Restarts: 479 No. of Flips: 4291 time to process: 1 seconds.
uf250-04.cnf fulfilled No. of Restarts: 9181 No. of Flips: 4852 time to process: 35 seconds.
uf250-04.cnf fulfilled No. of Restarts: 206 No. of Flips: 1582 time to process: 1 seconds.
uf250-04.cnf fulfilled No. of Restarts: 1748 No. of Flips: 3363 time to process: 6 seconds.
uf250-04.cnf fulfilled No. of Restarts: 1135 No. of Flips: 3402 time to process: 4 seconds.
uf250-04.cnf fulfilled No. of Restarts: 4503 No. of Flips: 1941 time to process: 17 seconds.
uf250-04.cnf fulfilled No. of Restarts: 3447 No. of Flips: 2283 time to process: 13 seconds.
uf250-04.cnf fulfilled No. of Restarts: 625 No. of Flips: 1109 time to process: 2 seconds.
uf250-04.cnf fulfilled No. of Restarts: 1273 No. of Flips: 2195 time to process: 5 seconds.
uf250-04.cnf fulfilled No. of Restarts: 926 No. of Flips: 2882 time to process: 3 seconds.
uf250-04.cnf , deadline. Restarts: 9984
uf250-04.cnf fulfilled No. of Restarts: 1217 No. of Flips: 1864 time to process: 4 seconds.
uf250-04.cnf fulfilled No. of Restarts: 307 No. of Flips: 3950 time to process: 1 seconds.
uf250-04.cnf fulfilled No. of Restarts: 1955 No. of Flips: 1900 time to process: 8 seconds.
uf250-04.cnf fulfilled No. of Restarts: 1638 No. of Flips: 3010 time to process: 6 seconds.
uf250-04.cnf fulfilled No. of Restarts: 255 No. of Flips: 4125 time to process: 1 seconds.
uf250-04.cnf fulfilled No. of Restarts: 4968 No. of Flips: 1449 time to process: 19 seconds.
uf250-04.cnf fulfilled No. of Restarts: 2135 No. of Flips: 4753 time to process: 8 seconds.
uf250-04.cnf fulfilled No. of Restarts: 5920 No. of Flips: 2097 time to process: 22 seconds.
uf250-04.cnf fulfilled No. of Restarts: 5434 No. of Flips: 3766 time to process: 21 seconds.
uf250-04.cnf fulfilled No. of Restarts: 220 No. of Flips: 2529 time to process: 0 seconds.
uf250-04.cnf fulfilled No. of Restarts: 407 No. of Flips: 3144 time to process: 1 seconds.
uf250-04.cnf fulfilled No. of Restarts: 4495 No. of Flips: 4809 time to process: 17 seconds.
uf250-04.cnf fulfilled No. of Restarts: 1180 No. of Flips: 4903 time to process: 4 seconds.
uf250-04.cnf fulfilled No. of Restarts: 1727 No. of Flips: 2967 time to process: 6 seconds.
uf250-04.cnf fulfilled No. of Restarts: 4962 No. of Flips: 4900 time to process: 19 seconds.
uf250-04.cnf fulfilled No. of Restarts: 6212 No. of Flips: 2604 time to process: 23 seconds.
uf250-04.cnf fulfilled No. of Restarts: 1289 No. of Flips: 3810 time to process: 5 seconds.
uf250-04.cnf fulfilled No. of Restarts: 1198 No. of Flips: 3684 time to process: 4 seconds.
uf250-04.cnf fulfilled No. of Restarts: 421 No. of Flips: 1681 time to process: 1 seconds.
uf250-04.cnf fulfilled No. of Restarts: 4368 No. of Flips: 2450 time to process: 16 seconds.
uf250-04.cnf fulfilled No. of Restarts: 6271 No. of Flips: 2634 time to process: 24 seconds.
uf250-04.cnf fulfilled No. of Restarts: 1871 No. of Flips: 1323 time to process: 7 seconds.
uf250-04.cnf fulfilled No. of Restarts: 8578 No. of Flips: 1095 time to process: 33 seconds.
uf250-04.cnf fulfilled No. of Restarts: 499 No. of Flips: 1769 time to process: 1 seconds.
uf250-04.cnf fulfilled No. of Restarts: 6820 No. of Flips: 4061 time to process: 26 seconds.
uf250-04.cnf fulfilled No. of Restarts: 9650 No. of Flips: 2716 time to process: 37 seconds.
uf250-04.cnf fulfilled No. of Restarts: 140 No. of Flips: 4796 time to process: 0 seconds.
uf250-04.cnf fulfilled No. of Restarts: 12 No. of Flips: 3348 time to process: 0 seconds.
uf250-04.cnf fulfilled No. of Restarts: 2617 No. of Flips: 4268 time to process: 10 seconds.
uf250-04.cnf fulfilled No. of Restarts: 863 No. of Flips: 4372 time to process: 3 seconds.
uf250-04.cnf fulfilled No. of Restarts: 725 No. of Flips: 2564 time to process: 2 seconds.
uf250-04.cnf fulfilled No. of Restarts: 1565 No. of Flips: 4006 time to process: 6 seconds.
uf250-04.cnf fulfilled No. of Restarts: 6160 No. of Flips: 3239 time to process: 23 seconds.
uf250-04.cnf fulfilled No. of Restarts: 3568 No. of Flips: 4169 time to process: 13 seconds.
uf250-04.cnf fulfilled No. of Restarts: 9454 No. of Flips: 2239 time to process: 36 seconds.
uf250-04.cnf fulfilled No. of Restarts: 2838 No. of Flips: 3503 time to process: 11 seconds.
uf250-04.cnf fulfilled No. of Restarts: 4482 No. of Flips: 4408 time to process: 17 seconds.
uf250-04.cnf fulfilled No. of Restarts: 3262 No. of Flips: 1325 time to process: 12 seconds.
uf250-04.cnf , deadline. Restarts: 9984
uf250-04.cnf fulfilled No. of Restarts: 4911 No. of Flips: 3328 time to process: 19 seconds.
uf250-04.cnf , deadline. Restarts: 9984
uf250-04.cnf fulfilled No. of Restarts: 666 No. of Flips: 3802 time to process: 2 seconds.
uf250-04.cnf fulfilled No. of Restarts: 7140 No. of Flips: 1759 time to process: 28 seconds.
uf250-04.cnf fulfilled No. of Restarts: 1117 No. of Flips: 596 time to process: 4 seconds.
uf250-04.cnf fulfilled No. of Restarts: 3543 No. of Flips: 2062 time to process: 13 seconds.
uf250-04.cnf fulfilled No. of Restarts: 2065 No. of Flips: 2877 time to process: 8 seconds.
uf250-04.cnf fulfilled No. of Restarts: 376 No. of Flips: 4029 time to process: 1 seconds.
uf250-04.cnf fulfilled No. of Restarts: 5674 No. of Flips: 3392 time to process: 21 seconds.
uf250-04.cnf fulfilled No. of Restarts: 779 No. of Flips: 1301 time to process: 3 seconds.
uf250-04.cnf fulfilled No. of Restarts: 888 No. of Flips: 3739 time to process: 3 seconds.
uf250-04.cnf fulfilled No. of Restarts: 4372 No. of Flips: 3679 time to process: 16 seconds.
uf250-04.cnf fulfilled No. of Restarts: 4767 No. of Flips: 1647 time to process: 18 seconds.
uf250-04.cnf fulfilled No. of Restarts: 1887 No. of Flips: 3811 time to process: 7 seconds.
uf250-04.cnf fulfilled No. of Restarts: 604 No. of Flips: 4144 time to process: 2 seconds.
uf250-04.cnf fulfilled No. of Restarts: 3007 No. of Flips: 1528 time to process: 12 seconds.
uf250-04.cnf fulfilled No. of Restarts: 3693 No. of Flips: 1667 time to process: 14 seconds.
uf250-04.cnf fulfilled No. of Restarts: 4798 No. of Flips: 1537 time to process: 18 seconds.
uf250-04.cnf fulfilled No. of Restarts: 169 No. of Flips: 4130 time to process: 0 seconds.
uf250-04.cnf fulfilled No. of Restarts: 131 No. of Flips: 1562 time to process: 0 seconds.
uf250-04.cnf fulfilled No. of Restarts: 902 No. of Flips: 1662 time to process: 3 seconds.
uf250-04.cnf fulfilled No. of Restarts: 6946 No. of Flips: 3498 time to process: 27 seconds.
uf250-04.cnf fulfilled No. of Restarts: 6408 No. of Flips: 3978 time to process: 24 seconds.
uf250-04.cnf , deadline. Restarts: 9984
uf250-04.cnf fulfilled No. of Restarts: 8894 No. of Flips: 1092 time to process: 34 seconds.
uf250-04.cnf fulfilled No. of Restarts: 551 No. of Flips: 1279 time to process: 2 seconds.
uf250-04.cnf fulfilled No. of Restarts: 2708 No. of Flips: 2898 time to process: 10 seconds.
uf250-04.cnf fulfilled No. of Restarts: 3442 No. of Flips: 1411 time to process: 13 seconds.
uf250-04.cnf fulfilled No. of Restarts: 177 No. of Flips: 2187 time to process: 0 seconds.
uf250-04.cnf fulfilled No. of Restarts: 4664 No. of Flips: 1405 time to process: 17 seconds.
uf250-04.cnf fulfilled No. of Restarts: 626 No. of Flips: 3088 time to process: 2 seconds.
uf250-04.cnf fulfilled No. of Restarts: 215 No. of Flips: 2100 time to process: 0 seconds.
uf250-04.cnf fulfilled No. of Restarts: 251 No. of Flips: 3688 time to process: 1 seconds.
uf250-04.cnf fulfilled No. of Restarts: 3267 No. of Flips: 2593 time to process: 12 seconds.
uf250-04.cnf fulfilled No. of Restarts: 1876 No. of Flips: 3069 time to process: 7 seconds.
uf250-04.cnf fulfilled No. of Restarts: 2115 No. of Flips: 1546 time to process: 8 seconds.
uf250-04.cnf fulfilled No. of Restarts: 7069 No. of Flips: 2194 time to process: 27 seconds.
uf250-04.cnf fulfilled No. of Restarts: 2315 No. of Flips: 3429 time to process: 8 seconds.
uf250-04.cnf fulfilled No. of Restarts: 3308 No. of Flips: 4561 time to process: 13 seconds.
uf250-04.cnf fulfilled No. of Restarts: 10 No. of Flips: 4897 time to process: 0 seconds.
uf250-04.cnf fulfilled No. of Restarts: 1809 No. of Flips: 3535 time to process: 7 seconds.
uf250-04.cnf fulfilled No. of Restarts: 1387 No. of Flips: 4658 time to process: 5 seconds.
uf250-04.cnf fulfilled No. of Restarts: 1521 No. of Flips: 3666 time to process: 5 seconds.
uf250-04.cnf fulfilled No. of Restarts: 12 No. of Flips: 3717 time to process: 0 seconds.
uf250-04.cnf fulfilled No. of Restarts: 760 No. of Flips: 3525 time to process: 2 seconds.
uf250-04.cnf , deadline. Restarts: 9984
uf250-04.cnf , deadline. Restarts: 9984
uf250-04.cnf fulfilled No. of Restarts: 6526 No. of Flips: 3710 time to process: 25 seconds.
uf250-04.cnf fulfilled No. of Restarts: 7867 No. of Flips: 3861 time to process: 30 seconds.
uf250-04.cnf fulfilled No. of Restarts: 1879 No. of Flips: 1746 time to process: 7 seconds.
uf250-04.cnf fulfilled No. of Restarts: 441 No. of Flips: 3883 time to process: 1 seconds.
uf250-04.cnf fulfilled No. of Restarts: 5490 No. of Flips: 4033 time to process: 21 seconds.
uf250-04.cnf fulfilled No. of Restarts: 249 No. of Flips: 4723 time to process: 1 seconds.
uf250-04.cnf fulfilled No. of Restarts: 94 No. of Flips: 2205 time to process: 0 seconds.
uf250-04.cnf fulfilled No. of Restarts: 1620 No. of Flips: 4968 time to process: 6 seconds.
uf250-04.cnf fulfilled No. of Restarts: 4682 No. of Flips: 3250 time to process: 18 seconds.
uf250-04.cnf fulfilled No. of Restarts: 4895 No. of Flips: 4412 time to process: 18 seconds.
uf250-04.cnf fulfilled No. of Restarts: 1648 No. of Flips: 4942 time to process: 6 seconds.
uf250-04.cnf fulfilled No. of Restarts: 1305 No. of Flips: 2028 time to process: 5 seconds.
uf250-04.cnf fulfilled No. of Restarts: 840 No. of Flips: 2453 time to process: 3 seconds.
uf250-04.cnf fulfilled No. of Restarts: 2321 No. of Flips: 4821 time to process: 9 seconds.
uf250-04.cnf fulfilled No. of Restarts: 4212 No. of Flips: 4882 time to process: 16 seconds.
uf250-04.cnf fulfilled No. of Restarts: 2610 No. of Flips: 4735 time to process: 10 seconds.
uf250-04.cnf fulfilled No. of Restarts: 4745 No. of Flips: 1710 time to process: 18 seconds.
uf250-04.cnf fulfilled No. of Restarts: 3112 No. of Flips: 2467 time to process: 12 seconds.
uf250-04.cnf fulfilled No. of Restarts: 717 No. of Flips: 1271 time to process: 2 seconds.
uf250-04.cnf fulfilled No. of Restarts: 922 No. of Flips: 2414 time to process: 3 seconds.
uf250-04.cnf fulfilled No. of Restarts: 4937 No. of Flips: 3633 time to process: 19 seconds.
uf250-04.cnf fulfilled No. of Restarts: 3971 No. of Flips: 2814 time to process: 15 seconds.
uf250-04.cnf fulfilled No. of Restarts: 4224 No. of Flips: 4436 time to process: 16 seconds.
uf250-04.cnf fulfilled No. of Restarts: 58 No. of Flips: 2565 time to process: 0 seconds.
uf250-04.cnf fulfilled No. of Restarts: 2203 No. of Flips: 4986 time to process: 8 seconds.
uf250-04.cnf fulfilled No. of Restarts: 2859 No. of Flips: 4341 time to process: 11 seconds.
uf250-04.cnf fulfilled No. of Restarts: 3458 No. of Flips: 3352 time to process: 13 seconds.
uf250-04.cnf fulfilled No. of Restarts: 2466 No. of Flips: 4135 time to process: 9 seconds.
uf250-04.cnf fulfilled No. of Restarts: 3816 No. of Flips: 2779 time to process: 14 seconds.
uf250-04.cnf fulfilled No. of Restarts: 1514 No. of Flips: 3983 time to process: 5 seconds.
uf250-04.cnf fulfilled No. of Restarts: 1008 No. of Flips: 1802 time to process: 4 seconds.
uf250-04.cnf fulfilled No. of Restarts: 4496 No. of Flips: 3371 time to process: 17 seconds.
uf250-04.cnf fulfilled No. of Restarts: 1366 No. of Flips: 4118 time to process: 5 seconds.
uf250-04.cnf fulfilled No. of Restarts: 700 No. of Flips: 4990 time to process: 2 seconds.
uf250-04.cnf fulfilled No. of Restarts: 1573 No. of Flips: 4707 time to process: 6 seconds.
uf250-04.cnf fulfilled No. of Restarts: 563 No. of Flips: 2519 time to process: 2 seconds.
uf250-04.cnf fulfilled No. of Restarts: 2099 No. of Flips: 4793 time to process: 8 seconds.
uf250-04.cnf fulfilled No. of Restarts: 3834 No. of Flips: 4140 time to process: 15 seconds.
uf250-04.cnf fulfilled No. of Restarts: 2717 No. of Flips: 1434 time to process: 10 seconds.
uf250-04.cnf fulfilled No. of Restarts: 1300 No. of Flips: 3103 time to process: 5 seconds.
uf250-04.cnf fulfilled No. of Restarts: 4182 No. of Flips: 2969 time to process: 16 seconds.
uf250-04.cnf fulfilled No. of Restarts: 5588 No. of Flips: 1349 time to process: 21 seconds.
uf250-04.cnf fulfilled No. of Restarts: 2859 No. of Flips: 4458 time to process: 11 seconds.
uf250-04.cnf fulfilled No. of Restarts: 1710 No. of Flips: 3955 time to process: 6 seconds.
uf250-04.cnf fulfilled No. of Restarts: 2000 No. of Flips: 2471 time to process: 7 seconds.
uf250-04.cnf fulfilled No. of Restarts: 1611 No. of Flips: 4762 time to process: 6 seconds.
uf250-04.cnf fulfilled No. of Restarts: 4643 No. of Flips: 1135 time to process: 17 seconds.
uf250-04.cnf fulfilled No. of Restarts: 9642 No. of Flips: 3612 time to process: 37 seconds.
uf250-04.cnf fulfilled No. of Restarts: 6015 No. of Flips: 1802 time to process: 23 seconds.
uf250-04.cnf fulfilled No. of Restarts: 2477 No. of Flips: 4567 time to process: 9 seconds.
uf250-04.cnf fulfilled No. of Restarts: 7966 No. of Flips: 4233 time to process: 30 seconds.
uf250-04.cnf fulfilled No. of Restarts: 852 No. of Flips: 2285 time to process: 3 seconds.
uf250-04.cnf fulfilled No. of Restarts: 3994 No. of Flips: 1535 time to process: 15 seconds.
uf250-04.cnf fulfilled No. of Restarts: 148 No. of Flips: 1896 time to process: 0 seconds.
uf250-04.cnf fulfilled No. of Restarts: 1667 No. of Flips: 736 time to process: 6 seconds.
uf250-04.cnf fulfilled No. of Restarts: 149 No. of Flips: 1944 time to process: 0 seconds.
uf250-04.cnf fulfilled No. of Restarts: 2873 No. of Flips: 4973 time to process: 11 seconds.
uf250-04.cnf , deadline. Restarts: 9984
uf250-04.cnf fulfilled No. of Restarts: 5273 No. of Flips: 4692 time to process: 20 seconds.
uf250-04.cnf fulfilled No. of Restarts: 5880 No. of Flips: 3753 time to process: 22 seconds.
uf250-04.cnf fulfilled No. of Restarts: 2394 No. of Flips: 3700 time to process: 9 seconds.
uf250-04.cnf fulfilled No. of Restarts: 1376 No. of Flips: 2297 time to process: 5 seconds.
uf250-04.cnf fulfilled No. of Restarts: 1524 No. of Flips: 1101 time to process: 5 seconds.
uf250-04.cnf fulfilled No. of Restarts: 739 No. of Flips: 4829 time to process: 3 seconds.
uf250-04.cnf , deadline. Restarts: 9984
uf250-04.cnf fulfilled No. of Restarts: 1117 No. of Flips: 2579 time to process: 4 seconds.
uf250-04.cnf fulfilled No. of Restarts: 142 No. of Flips: 3176 time to process: 0 seconds.
uf250-04.cnf fulfilled No. of Restarts: 3780 No. of Flips: 3065 time to process: 14 seconds.
uf250-04.cnf fulfilled No. of Restarts: 1756 No. of Flips: 2452 time to process: 6 seconds.
uf250-04.cnf fulfilled No. of Restarts: 4425 No. of Flips: 3608 time to process: 17 seconds.
uf250-04.cnf fulfilled No. of Restarts: 3073 No. of Flips: 2731 time to process: 12 seconds.
uf250-04.cnf fulfilled No. of Restarts: 1898 No. of Flips: 1239 time to process: 7 seconds.
uf250-04.cnf fulfilled No. of Restarts: 7 No. of Flips: 1108 time to process: 0 seconds.
uf250-04.cnf fulfilled No. of Restarts: 4160 No. of Flips: 3596 time to process: 16 seconds.
uf250-04.cnf fulfilled No. of Restarts: 4455 No. of Flips: 3529 time to process: 17 seconds.
uf250-04.cnf fulfilled No. of Restarts: 8797 No. of Flips: 1339 time to process: 34 seconds.
uf250-04.cnf fulfilled No. of Restarts: 421 No. of Flips: 2178 time to process: 1 seconds.
uf250-04.cnf fulfilled No. of Restarts: 8046 No. of Flips: 1772 time to process: 31 seconds.
uf250-04.cnf fulfilled No. of Restarts: 1635 No. of Flips: 4931 time to process: 6 seconds.
uf250-04.cnf fulfilled No. of Restarts: 4637 No. of Flips: 4155 time to process: 17 seconds.
uf250-04.cnf fulfilled No. of Restarts: 2648 No. of Flips: 4155 time to process: 10 seconds.
uf250-04.cnf fulfilled No. of Restarts: 1076 No. of Flips: 2207 time to process: 4 seconds.
uf250-04.cnf fulfilled No. of Restarts: 4772 No. of Flips: 3335 time to process: 18 seconds.
uf250-04.cnf fulfilled No. of Restarts: 3600 No. of Flips: 1811 time to process: 14 seconds.
uf250-04.cnf fulfilled No. of Restarts: 3369 No. of Flips: 1777 time to process: 12 seconds.
uf250-04.cnf fulfilled No. of Restarts: 2089 No. of Flips: 2190 time to process: 8 seconds.
uf250-04.cnf fulfilled No. of Restarts: 785 No. of Flips: 2494 time to process: 3 seconds.
uf250-04.cnf fulfilled No. of Restarts: 2530 No. of Flips: 1779 time to process: 9 seconds.
uf250-04.cnf fulfilled No. of Restarts: 890 No. of Flips: 3040 time to process: 3 seconds.
uf250-04.cnf fulfilled No. of Restarts: 1305 No. of Flips: 4630 time to process: 5 seconds.
uf250-04.cnf fulfilled No. of Restarts: 645 No. of Flips: 2483 time to process: 2 seconds.
uf250-04.cnf fulfilled No. of Restarts: 909 No. of Flips: 2359 time to process: 3 seconds.
uf250-04.cnf fulfilled No. of Restarts: 2741 No. of Flips: 4505 time to process: 10 seconds.
uf250-04.cnf fulfilled No. of Restarts: 4399 No. of Flips: 2467 time to process: 16 seconds.
uf250-04.cnf fulfilled No. of Restarts: 4605 No. of Flips: 2176 time to process: 18 seconds.
uf250-04.cnf fulfilled No. of Restarts: 3090 No. of Flips: 2537 time to process: 12 seconds.
uf250-04.cnf fulfilled No. of Restarts: 5950 No. of Flips: 2008 time to process: 23 seconds.
uf250-04.cnf fulfilled No. of Restarts: 1613 No. of Flips: 4933 time to process: 6 seconds.
uf250-04.cnf fulfilled No. of Restarts: 3947 No. of Flips: 1144 time to process: 15 seconds.
uf250-04.cnf fulfilled No. of Restarts: 6708 No. of Flips: 2825 time to process: 25 seconds.
uf250-04.cnf fulfilled No. of Restarts: 2135 No. of Flips: 3508 time to process: 8 seconds.
uf250-04.cnf fulfilled No. of Restarts: 417 No. of Flips: 3443 time to process: 1 seconds.
uf250-04.cnf fulfilled No. of Restarts: 2087 No. of Flips: 2703 time to process: 8 seconds.
uf250-04.cnf fulfilled No. of Restarts: 1088 No. of Flips: 931 time to process: 4 seconds.
uf250-04.cnf fulfilled No. of Restarts: 732 No. of Flips: 4959 time to process: 2 seconds.
uf250-04.cnf fulfilled No. of Restarts: 7020 No. of Flips: 1444 time to process: 27 seconds.
uf250-04.cnf fulfilled No. of Restarts: 3054 No. of Flips: 3185 time to process: 11 seconds.
uf250-04.cnf fulfilled No. of Restarts: 1382 No. of Flips: 4105 time to process: 5 seconds.
uf250-04.cnf fulfilled No. of Restarts: 405 No. of Flips: 1218 time to process: 1 seconds.
uf250-04.cnf , deadline. Restarts: 9984
uf250-04.cnf fulfilled No. of Restarts: 8049 No. of Flips: 2669 time to process: 30 seconds.
uf250-04.cnf fulfilled No. of Restarts: 3044 No. of Flips: 4261 time to process: 11 seconds.
uf250-04.cnf fulfilled No. of Restarts: 7181 No. of Flips: 3325 time to process: 27 seconds.
uf250-04.cnf fulfilled No. of Restarts: 189 No. of Flips: 2445 time to process: 0 seconds.
uf250-04.cnf fulfilled No. of Restarts: 1462 No. of Flips: 1445 time to process: 5 seconds.
uf250-04.cnf fulfilled No. of Restarts: 628 No. of Flips: 3624 time to process: 2 seconds.
uf250-04.cnf fulfilled No. of Restarts: 7058 No. of Flips: 2842 time to process: 27 seconds.
uf250-04.cnf fulfilled No. of Restarts: 1620 No. of Flips: 3872 time to process: 6 seconds.
uf250-04.cnf fulfilled No. of Restarts: 2514 No. of Flips: 3397 time to process: 9 seconds.
uf250-04.cnf fulfilled No. of Restarts: 1267 No. of Flips: 1505 time to process: 5 seconds.
uf250-04.cnf fulfilled No. of Restarts: 2944 No. of Flips: 2313 time to process: 11 seconds.
uf250-04.cnf fulfilled No. of Restarts: 573 No. of Flips: 3811 time to process: 2 seconds.
uf250-04.cnf fulfilled No. of Restarts: 4080 No. of Flips: 3928 time to process: 15 seconds.
uf250-04.cnf , deadline. Restarts: 9984
uf250-04.cnf fulfilled No. of Restarts: 633 No. of Flips: 4038 time to process: 2 seconds.
uf250-04.cnf fulfilled No. of Restarts: 7124 No. of Flips: 2737 time to process: 27 seconds.
uf250-04.cnf fulfilled No. of Restarts: 4268 No. of Flips: 3579 time to process: 16 seconds.
uf250-04.cnf fulfilled No. of Restarts: 1525 No. of Flips: 4227 time to process: 6 seconds.
uf250-04.cnf fulfilled No. of Restarts: 4906 No. of Flips: 1217 time to process: 18 seconds.
uf250-04.cnf , deadline. Restarts: 9984
uf250-04.cnf , deadline. Restarts: 9984
uf250-04.cnf fulfilled No. of Restarts: 219 No. of Flips: 829 time to process: 0 seconds.
uf250-04.cnf fulfilled No. of Restarts: 88 No. of Flips: 1772 time to process: 0 seconds.
uf250-04.cnf fulfilled No. of Restarts: 349 No. of Flips: 3642 time to process: 1 seconds.
uf250-04.cnf fulfilled No. of Restarts: 214 No. of Flips: 3221 time to process: 0 seconds.
uf250-04.cnf fulfilled No. of Restarts: 2825 No. of Flips: 3361 time to process: 11 seconds.
uf250-04.cnf fulfilled No. of Restarts: 3896 No. of Flips: 2233 time to process: 14 seconds.
uf250-04.cnf , deadline. Restarts: 9984
uf250-04.cnf fulfilled No. of Restarts: 4772 No. of Flips: 3508 time to process: 18 seconds.
uf250-04.cnf fulfilled No. of Restarts: 5052 No. of Flips: 4574 time to process: 19 seconds.
uf250-04.cnf fulfilled No. of Restarts: 1941 No. of Flips: 3536 time to process: 7 seconds.
uf250-04.cnf fulfilled No. of Restarts: 2616 No. of Flips: 3275 time to process: 10 seconds.
uf250-04.cnf fulfilled No. of Restarts: 461 No. of Flips: 1590 time to process: 1 seconds.
uf250-04.cnf fulfilled No. of Restarts: 2902 No. of Flips: 3794 time to process: 11 seconds.
uf250-04.cnf fulfilled No. of Restarts: 407 No. of Flips: 4380 time to process: 1 seconds.
uf250-04.cnf , deadline. Restarts: 9984
uf250-04.cnf fulfilled No. of Restarts: 24 No. of Flips: 3383 time to process: 0 seconds.
uf250-04.cnf fulfilled No. of Restarts: 844 No. of Flips: 3613 time to process: 3 seconds.
uf250-04.cnf fulfilled No. of Restarts: 2762 No. of Flips: 2915 time to process: 10 seconds.
uf250-04.cnf fulfilled No. of Restarts: 5697 No. of Flips: 3527 time to process: 22 seconds.
uf250-04.cnf fulfilled No. of Restarts: 3107 No. of Flips: 3926 time to process: 12 seconds.
uf250-04.cnf fulfilled No. of Restarts: 3051 No. of Flips: 3519 time to process: 11 seconds.
uf250-04.cnf fulfilled No. of Restarts: 5225 No. of Flips: 3706 time to process: 20 seconds.
uf250-04.cnf fulfilled No. of Restarts: 2555 No. of Flips: 2200 time to process: 10 seconds.
uf250-04.cnf fulfilled No. of Restarts: 4630 No. of Flips: 4212 time to process: 17 seconds.
uf250-04.cnf fulfilled No. of Restarts: 8077 No. of Flips: 4889 time to process: 31 seconds.
uf250-04.cnf fulfilled No. of Restarts: 7126 No. of Flips: 3257 time to process: 27 seconds.
uf250-04.cnf fulfilled No. of Restarts: 3165 No. of Flips: 2722 time to process: 12 seconds.
uf250-04.cnf fulfilled No. of Restarts: 1173 No. of Flips: 2316 time to process: 4 seconds.
uf250-04.cnf fulfilled No. of Restarts: 4090 No. of Flips: 4120 time to process: 15 seconds.
uf250-04.cnf fulfilled No. of Restarts: 137 No. of Flips: 2726 time to process: 0 seconds.
uf250-04.cnf fulfilled No. of Restarts: 262 No. of Flips: 3231 time to process: 1 seconds.
uf250-04.cnf fulfilled No. of Restarts: 2363 No. of Flips: 3431 time to process: 9 seconds.
uf250-04.cnf fulfilled No. of Restarts: 3133 No. of Flips: 1580 time to process: 12 seconds.
uf250-04.cnf fulfilled No. of Restarts: 5683 No. of Flips: 2100 time to process: 22 seconds.
uf250-04.cnf fulfilled No. of Restarts: 856 No. of Flips: 2855 time to process: 3 seconds.
uf250-04.cnf fulfilled No. of Restarts: 3842 No. of Flips: 2894 time to process: 14 seconds.
uf250-04.cnf fulfilled No. of Restarts: 7010 No. of Flips: 2807 time to process: 26 seconds.
uf250-04.cnf fulfilled No. of Restarts: 6102 No. of Flips: 3988 time to process: 23 seconds.
uf250-04.cnf fulfilled No. of Restarts: 2127 No. of Flips: 3254 time to process: 8 seconds.
uf250-04.cnf fulfilled No. of Restarts: 1214 No. of Flips: 2920 time to process: 4 seconds.
uf250-04.cnf fulfilled No. of Restarts: 4921 No. of Flips: 2640 time to process: 18 seconds.
uf250-04.cnf fulfilled No. of Restarts: 443 No. of Flips: 2731 time to process: 1 seconds.
uf250-04.cnf fulfilled No. of Restarts: 4621 No. of Flips: 2890 time to process: 17 seconds.
uf250-04.cnf fulfilled No. of Restarts: 1383 No. of Flips: 4158 time to process: 5 seconds.
uf250-04.cnf , deadline. Restarts: 9984
uf250-04.cnf fulfilled No. of Restarts: 7802 No. of Flips: 3357 time to process: 29 seconds.
uf250-04.cnf , deadline. Restarts: 9984
uf250-04.cnf fulfilled No. of Restarts: 1770 No. of Flips: 3681 time to process: 6 seconds.
uf250-04.cnf fulfilled No. of Restarts: 2160 No. of Flips: 2675 time to process: 8 seconds.
uf250-04.cnf fulfilled No. of Restarts: 1616 No. of Flips: 3958 time to process: 6 seconds.
uf250-04.cnf fulfilled No. of Restarts: 208 No. of Flips: 3109 time to process: 0 seconds.
uf250-04.cnf fulfilled No. of Restarts: 7842 No. of Flips: 3248 time to process: 30 seconds.
uf250-04.cnf fulfilled No. of Restarts: 1250 No. of Flips: 4833 time to process: 4 seconds.
uf250-04.cnf fulfilled No. of Restarts: 5944 No. of Flips: 2717 time to process: 23 seconds.
uf250-04.cnf fulfilled No. of Restarts: 895 No. of Flips: 1414 time to process: 3 seconds.
uf250-04.cnf fulfilled No. of Restarts: 2488 No. of Flips: 2165 time to process: 9 seconds.
uf250-04.cnf fulfilled No. of Restarts: 2993 No. of Flips: 2026 time to process: 11 seconds.
uf250-04.cnf , deadline. Restarts: 9984
uf250-04.cnf fulfilled No. of Restarts: 5209 No. of Flips: 3182 time to process: 20 seconds.
uf250-04.cnf fulfilled No. of Restarts: 6433 No. of Flips: 1861 time to process: 24 seconds.
uf250-04.cnf fulfilled No. of Restarts: 2938 No. of Flips: 3434 time to process: 11 seconds.
uf250-04.cnf fulfilled No. of Restarts: 6397 No. of Flips: 2810 time to process: 24 seconds.
uf250-04.cnf fulfilled No. of Restarts: 3060 No. of Flips: 3324 time to process: 12 seconds.
uf250-04.cnf fulfilled No. of Restarts: 3024 No. of Flips: 2663 time to process: 11 seconds.
uf250-04.cnf fulfilled No. of Restarts: 295 No. of Flips: 4909 time to process: 1 seconds.
uf250-04.cnf fulfilled No. of Restarts: 3492 No. of Flips: 3214 time to process: 14 seconds.
uf250-04.cnf fulfilled No. of Restarts: 6547 No. of Flips: 1298 time to process: 25 seconds.
uf250-04.cnf fulfilled No. of Restarts: 2966 No. of Flips: 2148 time to process: 11 seconds.
uf250-04.cnf fulfilled No. of Restarts: 365 No. of Flips: 1904 time to process: 1 seconds.
uf250-04.cnf fulfilled No. of Restarts: 7714 No. of Flips: 1016 time to process: 30 seconds.
uf250-04.cnf fulfilled No. of Restarts: 1035 No. of Flips: 4178 time to process: 4 seconds.
uf250-04.cnf fulfilled No. of Restarts: 5830 No. of Flips: 1238 time to process: 22 seconds.
uf250-04.cnf fulfilled No. of Restarts: 1497 No. of Flips: 908 time to process: 5 seconds.
uf250-04.cnf fulfilled No. of Restarts: 2167 No. of Flips: 3673 time to process: 8 seconds.
uf250-04.cnf fulfilled No. of Restarts: 3095 No. of Flips: 1531 time to process: 12 seconds.
uf250-04.cnf fulfilled No. of Restarts: 7735 No. of Flips: 3612 time to process: 29 seconds.
uf250-04.cnf fulfilled No. of Restarts: 2793 No. of Flips: 3087 time to process: 10 seconds.
uf250-04.cnf fulfilled No. of Restarts: 5940 No. of Flips: 2721 time to process: 23 seconds.
uf250-04.cnf fulfilled No. of Restarts: 453 No. of Flips: 3154 time to process: 1 seconds.
uf250-04.cnf fulfilled No. of Restarts: 6610 No. of Flips: 3558 time to process: 25 seconds.
uf250-04.cnf fulfilled No. of Restarts: 1386 No. of Flips: 3845 time to process: 5 seconds.
uf250-04.cnf fulfilled No. of Restarts: 1158 No. of Flips: 4940 time to process: 4 seconds.
uf250-04.cnf fulfilled No. of Restarts: 7183 No. of Flips: 2027 time to process: 27 seconds.
uf250-04.cnf , deadline. Restarts: 9984
uf250-04.cnf fulfilled No. of Restarts: 1727 No. of Flips: 3737 time to process: 6 seconds.
uf250-04.cnf fulfilled No. of Restarts: 4804 No. of Flips: 3868 time to process: 18 seconds.
uf250-04.cnf fulfilled No. of Restarts: 177 No. of Flips: 2283 time to process: 0 seconds.
uf250-04.cnf fulfilled No. of Restarts: 5118 No. of Flips: 4604 time to process: 19 seconds.
uf250-04.cnf fulfilled No. of Restarts: 1614 No. of Flips: 4509 time to process: 6 seconds.
uf250-04.cnf fulfilled No. of Restarts: 2600 No. of Flips: 2159 time to process: 10 seconds.
uf250-04.cnf fulfilled No. of Restarts: 7204 No. of Flips: 2866 time to process: 27 seconds.
uf250-04.cnf fulfilled No. of Restarts: 2844 No. of Flips: 1632 time to process: 10 seconds.
uf250-04.cnf fulfilled No. of Restarts: 1339 No. of Flips: 1759 time to process: 5 seconds.
uf250-04.cnf fulfilled No. of Restarts: 3243 No. of Flips: 3187 time to process: 12 seconds.
uf250-04.cnf fulfilled No. of Restarts: 1891 No. of Flips: 4570 time to process: 7 seconds.
uf250-04.cnf fulfilled No. of Restarts: 2473 No. of Flips: 2950 time to process: 9 seconds.
uf250-04.cnf fulfilled No. of Restarts: 1326 No. of Flips: 1772 time to process: 5 seconds.
uf250-04.cnf fulfilled No. of Restarts: 1871 No. of Flips: 2349 time to process: 7 seconds.
uf250-04.cnf fulfilled No. of Restarts: 5434 No. of Flips: 2769 time to process: 21 seconds.
uf250-04.cnf fulfilled No. of Restarts: 1512 No. of Flips: 3853 time to process: 6 seconds.
uf250-04.cnf fulfilled No. of Restarts: 1532 No. of Flips: 3279 time to process: 6 seconds.
uf250-04.cnf fulfilled No. of Restarts: 3341 No. of Flips: 3834 time to process: 12 seconds.
uf250-04.cnf fulfilled No. of Restarts: 3607 No. of Flips: 1829 time to process: 14 seconds.
uf250-04.cnf fulfilled No. of Restarts: 2512 No. of Flips: 1887 time to process: 9 seconds.
uf250-04.cnf fulfilled No. of Restarts: 1814 No. of Flips: 4829 time to process: 7 seconds.
uf250-04.cnf fulfilled No. of Restarts: 3686 No. of Flips: 753 time to process: 14 seconds.
uf250-04.cnf fulfilled No. of Restarts: 409 No. of Flips: 3746 time to process: 1 seconds.
uf250-04.cnf fulfilled No. of Restarts: 6368 No. of Flips: 4783 time to process: 24 seconds.
uf250-04.cnf fulfilled No. of Restarts: 6367 No. of Flips: 4225 time to process: 24 seconds.
uf250-04.cnf fulfilled No. of Restarts: 706 No. of Flips: 2000 time to process: 2 seconds.
uf250-04.cnf fulfilled No. of Restarts: 2755 No. of Flips: 4131 time to process: 10 seconds.
uf250-04.cnf fulfilled No. of Restarts: 2420 No. of Flips: 3164 time to process: 9 seconds.
uf250-04.cnf fulfilled No. of Restarts: 1973 No. of Flips: 4002 time to process: 7 seconds.
uf250-04.cnf fulfilled No. of Restarts: 324 No. of Flips: 903 time to process: 1 seconds.
uf250-04.cnf fulfilled No. of Restarts: 4799 No. of Flips: 2402 time to process: 18 seconds.
uf250-04.cnf fulfilled No. of Restarts: 2155 No. of Flips: 1468 time to process: 8 seconds.
uf250-04.cnf fulfilled No. of Restarts: 3191 No. of Flips: 3591 time to process: 12 seconds.
uf250-04.cnf fulfilled No. of Restarts: 4373 No. of Flips: 4285 time to process: 16 seconds.
uf250-04.cnf fulfilled No. of Restarts: 1522 No. of Flips: 3200 time to process: 6 seconds.
uf250-04.cnf fulfilled No. of Restarts: 1008 No. of Flips: 4215 time to process: 4 seconds.
uf250-04.cnf fulfilled No. of Restarts: 2890 No. of Flips: 3761 time to process: 11 seconds.
uf250-04.cnf fulfilled No. of Restarts: 246 No. of Flips: 2555 time to process: 0 seconds.
uf250-04.cnf fulfilled No. of Restarts: 763 No. of Flips: 3815 time to process: 3 seconds.
uf250-04.cnf fulfilled No. of Restarts: 1632 No. of Flips: 2889 time to process: 6 seconds.
uf250-04.cnf fulfilled No. of Restarts: 9225 No. of Flips: 2747 time to process: 35 seconds.
uf250-04.cnf , deadline. Restarts: 9984
uf250-04.cnf fulfilled No. of Restarts: 1910 No. of Flips: 1546 time to process: 7 seconds.
uf250-04.cnf fulfilled No. of Restarts: 339 No. of Flips: 1106 time to process: 1 seconds.
uf250-04.cnf fulfilled No. of Restarts: 1174 No. of Flips: 2791 time to process: 4 seconds.
uf250-04.cnf fulfilled No. of Restarts: 1623 No. of Flips: 2062 time to process: 6 seconds.
uf250-04.cnf , deadline. Restarts: 9984
uf250-04.cnf fulfilled No. of Restarts: 755 No. of Flips: 3541 time to process: 3 seconds.
uf250-04.cnf fulfilled No. of Restarts: 999 No. of Flips: 2370 time to process: 3 seconds.
uf250-04.cnf fulfilled No. of Restarts: 966 No. of Flips: 948 time to process: 3 seconds.
uf250-04.cnf fulfilled No. of Restarts: 5150 No. of Flips: 3466 time to process: 20 seconds.
uf250-04.cnf fulfilled No. of Restarts: 2553 No. of Flips: 4263 time to process: 9 seconds.
uf250-04.cnf fulfilled No. of Restarts: 1968 No. of Flips: 2822 time to process: 7 seconds.
uf250-04.cnf fulfilled No. of Restarts: 916 No. of Flips: 3507 time to process: 3 seconds.
uf250-04.cnf fulfilled No. of Restarts: 577 No. of Flips: 1562 time to process: 2 seconds.
uf250-04.cnf fulfilled No. of Restarts: 630 No. of Flips: 2142 time to process: 2 seconds.
uf250-04.cnf fulfilled No. of Restarts: 3151 No. of Flips: 2186 time to process: 12 seconds.
uf250-04.cnf fulfilled No. of Restarts: 1902 No. of Flips: 4544 time to process: 7 seconds.
uf250-04.cnf fulfilled No. of Restarts: 8322 No. of Flips: 1500 time to process: 32 seconds.
uf250-04.cnf fulfilled No. of Restarts: 7319 No. of Flips: 3305 time to process: 28 seconds.
uf250-04.cnf fulfilled No. of Restarts: 312 No. of Flips: 4177 time to process: 1 seconds.
uf250-04.cnf fulfilled No. of Restarts: 2860 No. of Flips: 1594 time to process: 11 seconds.
uf250-04.cnf fulfilled No. of Restarts: 1685 No. of Flips: 2114 time to process: 6 seconds.
uf250-04.cnf fulfilled No. of Restarts: 1078 No. of Flips: 1745 time to process: 4 seconds.
uf250-04.cnf fulfilled No. of Restarts: 3638 No. of Flips: 4113 time to process: 14 seconds.
uf250-04.cnf fulfilled No. of Restarts: 2785 No. of Flips: 4735 time to process: 10 seconds.
uf250-04.cnf fulfilled No. of Restarts: 2184 No. of Flips: 4936 time to process: 8 seconds.
uf250-04.cnf fulfilled No. of Restarts: 441 No. of Flips: 1361 time to process: 1 seconds.
uf250-04.cnf fulfilled No. of Restarts: 7020 No. of Flips: 2384 time to process: 27 seconds.
uf250-04.cnf fulfilled No. of Restarts: 3716 No. of Flips: 2832 time to process: 14 seconds.
uf250-04.cnf fulfilled No. of Restarts: 460 No. of Flips: 3292 time to process: 1 seconds.
uf250-04.cnf fulfilled No. of Restarts: 2114 No. of Flips: 1981 time to process: 8 seconds.
uf250-04.cnf fulfilled No. of Restarts: 3690 No. of Flips: 4374 time to process: 14 seconds.
uf250-04.cnf fulfilled No. of Restarts: 266 No. of Flips: 1218 time to process: 1 seconds.
uf250-04.cnf fulfilled No. of Restarts: 2858 No. of Flips: 1118 time to process: 11 seconds.
uf250-04.cnf fulfilled No. of Restarts: 2735 No. of Flips: 2214 time to process: 10 seconds.
uf250-04.cnf fulfilled No. of Restarts: 4544 No. of Flips: 3053 time to process: 17 seconds.
uf250-04.cnf fulfilled No. of Restarts: 308 No. of Flips: 2869 time to process: 1 seconds.
uf250-04.cnf fulfilled No. of Restarts: 4108 No. of Flips: 4721 time to process: 15 seconds.
uf250-04.cnf fulfilled No. of Restarts: 2995 No. of Flips: 4610 time to process: 11 seconds.
uf250-04.cnf fulfilled No. of Restarts: 1426 No. of Flips: 1599 time to process: 5 seconds.
uf250-04.cnf , deadline. Restarts: 9984
uf250-04.cnf fulfilled No. of Restarts: 3326 No. of Flips: 4295 time to process: 12 seconds.
uf250-04.cnf fulfilled No. of Restarts: 4771 No. of Flips: 1828 time to process: 18 seconds.
uf250-04.cnf fulfilled No. of Restarts: 5215 No. of Flips: 1921 time to process: 20 seconds.
uf250-04.cnf fulfilled No. of Restarts: 796 No. of Flips: 3460 time to process: 3 seconds.
uf250-04.cnf fulfilled No. of Restarts: 3447 No. of Flips: 3338 time to process: 13 seconds.
uf250-04.cnf fulfilled No. of Restarts: 2764 No. of Flips: 3914 time to process: 10 seconds.
uf250-04.cnf fulfilled No. of Restarts: 1014 No. of Flips: 1885 time to process: 4 seconds.
uf250-04.cnf fulfilled No. of Restarts: 3949 No. of Flips: 3505 time to process: 15 seconds.
uf250-04.cnf fulfilled No. of Restarts: 5223 No. of Flips: 3579 time to process: 19 seconds.
uf250-04.cnf , deadline. Restarts: 9984
uf250-04.cnf fulfilled No. of Restarts: 5653 No. of Flips: 4911 time to process: 21 seconds.
uf250-04.cnf fulfilled No. of Restarts: 3573 No. of Flips: 1873 time to process: 13 seconds.
uf250-04.cnf fulfilled No. of Restarts: 14 No. of Flips: 3772 time to process: 0 seconds.
uf250-04.cnf fulfilled No. of Restarts: 2192 No. of Flips: 4855 time to process: 8 seconds.
uf250-04.cnf fulfilled No. of Restarts: 6503 No. of Flips: 1045 time to process: 24 seconds.
uf250-04.cnf fulfilled No. of Restarts: 66 No. of Flips: 3429 time to process: 0 seconds.
uf250-04.cnf fulfilled No. of Restarts: 95 No. of Flips: 4891 time to process: 0 seconds.
uf250-04.cnf fulfilled No. of Restarts: 5680 No. of Flips: 1696 time to process: 21 seconds.
uf250-04.cnf fulfilled No. of Restarts: 4691 No. of Flips: 1444 time to process: 18 seconds.
uf250-04.cnf fulfilled No. of Restarts: 962 No. of Flips: 3834 time to process: 3 seconds.
uf250-04.cnf fulfilled No. of Restarts: 2919 No. of Flips: 2571 time to process: 11 seconds.
uf250-04.cnf fulfilled No. of Restarts: 3270 No. of Flips: 3013 time to process: 12 seconds.
uf250-04.cnf fulfilled No. of Restarts: 9197 No. of Flips: 1174 time to process: 36 seconds.
uf250-04.cnf fulfilled No. of Restarts: 1241 No. of Flips: 3130 time to process: 4 seconds.
uf250-04.cnf fulfilled No. of Restarts: 3166 No. of Flips: 2003 time to process: 12 seconds.
uf250-04.cnf fulfilled No. of Restarts: 3677 No. of Flips: 2888 time to process: 14 seconds.
uf250-04.cnf fulfilled No. of Restarts: 1290 No. of Flips: 4418 time to process: 5 seconds.
uf250-04.cnf fulfilled No. of Restarts: 221 No. of Flips: 3503 time to process: 0 seconds.
uf250-04.cnf fulfilled No. of Restarts: 220 No. of Flips: 3638 time to process: 0 seconds.
uf250-04.cnf fulfilled No. of Restarts: 1706 No. of Flips: 1335 time to process: 6 seconds.
uf250-04.cnf fulfilled No. of Restarts: 6638 No. of Flips: 1800 time to process: 25 seconds.
uf250-04.cnf fulfilled No. of Restarts: 3133 No. of Flips: 2915 time to process: 12 seconds.
uf250-04.cnf fulfilled No. of Restarts: 3349 No. of Flips: 2666 time to process: 13 seconds.
uf250-04.cnf fulfilled No. of Restarts: 43 No. of Flips: 4907 time to process: 0 seconds.
uf250-04.cnf fulfilled No. of Restarts: 2784 No. of Flips: 3548 time to process: 10 seconds.
uf250-04.cnf fulfilled No. of Restarts: 3112 No. of Flips: 4503 time to process: 12 seconds.
uf250-04.cnf fulfilled No. of Restarts: 1441 No. of Flips: 4261 time to process: 5 seconds.
uf250-04.cnf fulfilled No. of Restarts: 4418 No. of Flips: 4342 time to process: 17 seconds.
uf250-04.cnf fulfilled No. of Restarts: 3699 No. of Flips: 1087 time to process: 14 seconds.
uf250-04.cnf fulfilled No. of Restarts: 1215 No. of Flips: 4701 time to process: 5 seconds.
uf250-04.cnf fulfilled No. of Restarts: 6793 No. of Flips: 4342 time to process: 26 seconds.
uf250-04.cnf fulfilled No. of Restarts: 688 No. of Flips: 3230 time to process: 2 seconds.
uf250-04.cnf fulfilled No. of Restarts: 1155 No. of Flips: 4783 time to process: 4 seconds.
uf250-04.cnf fulfilled No. of Restarts: 679 No. of Flips: 2839 time to process: 2 seconds.
uf250-04.cnf fulfilled No. of Restarts: 1135 No. of Flips: 2094 time to process: 4 seconds.
uf250-04.cnf fulfilled No. of Restarts: 572 No. of Flips: 1426 time to process: 2 seconds.
uf250-04.cnf fulfilled No. of Restarts: 217 No. of Flips: 1342 time to process: 0 seconds.
uf250-04.cnf fulfilled No. of Restarts: 35 No. of Flips: 4769 time to process: 0 seconds.
uf250-04.cnf , deadline. Restarts: 9984
uf250-04.cnf fulfilled No. of Restarts: 6435 No. of Flips: 2920 time to process: 25 seconds.
uf250-04.cnf fulfilled No. of Restarts: 890 No. of Flips: 2288 time to process: 3 seconds.
uf250-04.cnf fulfilled No. of Restarts: 2378 No. of Flips: 3771 time to process: 9 seconds.
uf250-04.cnf fulfilled No. of Restarts: 4657 No. of Flips: 4408 time to process: 17 seconds.
uf250-04.cnf fulfilled No. of Restarts: 1777 No. of Flips: 3085 time to process: 6 seconds.
uf250-04.cnf fulfilled No. of Restarts: 4175 No. of Flips: 1843 time to process: 16 seconds.
uf250-04.cnf fulfilled No. of Restarts: 1855 No. of Flips: 1677 time to process: 7 seconds.
uf250-04.cnf fulfilled No. of Restarts: 2456 No. of Flips: 2783 time to process: 9 seconds.
uf250-04.cnf fulfilled No. of Restarts: 102 No. of Flips: 4690 time to process: 0 seconds.
uf250-04.cnf fulfilled No. of Restarts: 1734 No. of Flips: 4565 time to process: 6 seconds.
uf250-04.cnf fulfilled No. of Restarts: 1544 No. of Flips: 3176 time to process: 6 seconds.
uf250-04.cnf , deadline. Restarts: 9984
uf250-04.cnf fulfilled No. of Restarts: 4222 No. of Flips: 2907 time to process: 16 seconds.
uf250-04.cnf fulfilled No. of Restarts: 3716 No. of Flips: 4631 time to process: 14 seconds.
uf250-04.cnf fulfilled No. of Restarts: 6043 No. of Flips: 1494 time to process: 23 seconds.
uf250-04.cnf fulfilled No. of Restarts: 1265 No. of Flips: 4127 time to process: 5 seconds.
uf250-04.cnf , deadline. Restarts: 9984
uf250-04.cnf , deadline. Restarts: 9984
uf250-04.cnf fulfilled No. of Restarts: 529 No. of Flips: 3864 time to process: 2 seconds.
uf250-04.cnf fulfilled No. of Restarts: 5037 No. of Flips: 1821 time to process: 19 seconds.
uf250-04.cnf , deadline. Restarts: 9984
uf250-04.cnf fulfilled No. of Restarts: 1295 No. of Flips: 3688 time to process: 5 seconds.
uf250-04.cnf fulfilled No. of Restarts: 5524 No. of Flips: 1161 time to process: 21 seconds.
uf250-04.cnf fulfilled No. of Restarts: 1322 No. of Flips: 4548 time to process: 5 seconds.
uf250-04.cnf fulfilled No. of Restarts: 1217 No. of Flips: 4847 time to process: 4 seconds.
uf250-04.cnf fulfilled No. of Restarts: 2027 No. of Flips: 3339 time to process: 7 seconds.
uf250-04.cnf fulfilled No. of Restarts: 517 No. of Flips: 3365 time to process: 2 seconds.
uf250-04.cnf fulfilled No. of Restarts: 2041 No. of Flips: 3579 time to process: 7 seconds.
uf250-04.cnf fulfilled No. of Restarts: 2863 No. of Flips: 2051 time to process: 11 seconds.
uf250-04.cnf fulfilled No. of Restarts: 5275 No. of Flips: 3634 time to process: 20 seconds.
uf250-04.cnf fulfilled No. of Restarts: 4542 No. of Flips: 3826 time to process: 17 seconds.
uf250-04.cnf , deadline. Restarts: 9984
uf250-04.cnf fulfilled No. of Restarts: 1400 No. of Flips: 2934 time to process: 5 seconds.
uf250-04.cnf fulfilled No. of Restarts: 2397 No. of Flips: 1653 time to process: 9 seconds.
uf250-04.cnf fulfilled No. of Restarts: 3303 No. of Flips: 1249 time to process: 13 seconds.
uf250-04.cnf fulfilled No. of Restarts: 1558 No. of Flips: 2395 time to process: 6 seconds.
uf250-04.cnf fulfilled No. of Restarts: 2555 No. of Flips: 4623 time to process: 10 seconds.
uf250-04.cnf fulfilled No. of Restarts: 2759 No. of Flips: 4997 time to process: 10 seconds.
uf250-04.cnf fulfilled No. of Restarts: 7299 No. of Flips: 1051 time to process: 28 seconds.
uf250-04.cnf fulfilled No. of Restarts: 6908 No. of Flips: 4053 time to process: 26 seconds.
uf250-04.cnf fulfilled No. of Restarts: 1263 No. of Flips: 2649 time to process: 5 seconds.
uf250-04.cnf fulfilled No. of Restarts: 3894 No. of Flips: 2555 time to process: 15 seconds.
uf250-04.cnf fulfilled No. of Restarts: 1785 No. of Flips: 1615 time to process: 7 seconds.
uf250-04.cnf fulfilled No. of Restarts: 5078 No. of Flips: 931 time to process: 19 seconds.
uf250-04.cnf fulfilled No. of Restarts: 4283 No. of Flips: 1960 time to process: 16 seconds.
uf250-04.cnf fulfilled No. of Restarts: 1908 No. of Flips: 2186 time to process: 7 seconds.
uf250-04.cnf fulfilled No. of Restarts: 1506 No. of Flips: 2516 time to process: 5 seconds.
uf250-04.cnf fulfilled No. of Restarts: 4944 No. of Flips: 1015 time to process: 19 seconds.
uf250-04.cnf fulfilled No. of Restarts: 1328 No. of Flips: 1039 time to process: 5 seconds.
uf250-04.cnf fulfilled No. of Restarts: 3956 No. of Flips: 3299 time to process: 15 seconds.
uf250-04.cnf fulfilled No. of Restarts: 3203 No. of Flips: 3387 time to process: 12 seconds.
uf250-04.cnf fulfilled No. of Restarts: 7988 No. of Flips: 2305 time to process: 31 seconds.
uf250-04.cnf fulfilled No. of Restarts: 2216 No. of Flips: 2496 time to process: 8 seconds.
uf250-04.cnf fulfilled No. of Restarts: 1123 No. of Flips: 4519 time to process: 4 seconds.
uf250-04.cnf fulfilled No. of Restarts: 9533 No. of Flips: 2293 time to process: 37 seconds.
uf250-04.cnf , deadline. Restarts: 9984
uf250-04.cnf fulfilled No. of Restarts: 4696 No. of Flips: 4157 time to process: 18 seconds.
uf250-04.cnf fulfilled No. of Restarts: 857 No. of Flips: 1506 time to process: 3 seconds.
uf250-04.cnf fulfilled No. of Restarts: 2378 No. of Flips: 3860 time to process: 9 seconds.
uf250-04.cnf fulfilled No. of Restarts: 475 No. of Flips: 3316 time to process: 1 seconds.
uf250-04.cnf fulfilled No. of Restarts: 3144 No. of Flips: 1949 time to process: 12 seconds.
uf250-04.cnf fulfilled No. of Restarts: 319 No. of Flips: 4826 time to process: 1 seconds.
uf250-04.cnf fulfilled No. of Restarts: 329 No. of Flips: 1279 time to process: 1 seconds.
uf250-04.cnf fulfilled No. of Restarts: 3519 No. of Flips: 3242 time to process: 13 seconds.
uf250-04.cnf , deadline. Restarts: 9984
uf250-04.cnf fulfilled No. of Restarts: 465 No. of Flips: 1385 time to process: 1 seconds.
uf250-04.cnf fulfilled No. of Restarts: 2137 No. of Flips: 3634 time to process: 8 seconds.
uf250-04.cnf fulfilled No. of Restarts: 5929 No. of Flips: 3705 time to process: 22 seconds.
uf250-04.cnf fulfilled No. of Restarts: 44 No. of Flips: 4029 time to process: 0 seconds.
uf250-04.cnf fulfilled No. of Restarts: 1360 No. of Flips: 4911 time to process: 5 seconds.
uf250-04.cnf fulfilled No. of Restarts: 1835 No. of Flips: 4440 time to process: 7 seconds.
uf250-04.cnf fulfilled No. of Restarts: 1246 No. of Flips: 2418 time to process: 4 seconds.
uf250-04.cnf fulfilled No. of Restarts: 3362 No. of Flips: 2071 time to process: 13 seconds.
uf250-04.cnf fulfilled No. of Restarts: 9114 No. of Flips: 4436 time to process: 35 seconds.
uf250-04.cnf fulfilled No. of Restarts: 677 No. of Flips: 4361 time to process: 2 seconds.
uf250-04.cnf fulfilled No. of Restarts: 1295 No. of Flips: 3108 time to process: 5 seconds.
uf250-04.cnf fulfilled No. of Restarts: 1191 No. of Flips: 4453 time to process: 4 seconds.
uf250-04.cnf fulfilled No. of Restarts: 4638 No. of Flips: 4555 time to process: 18 seconds.
uf250-04.cnf fulfilled No. of Restarts: 946 No. of Flips: 829 time to process: 3 seconds.
uf250-04.cnf fulfilled No. of Restarts: 1374 No. of Flips: 1607 time to process: 5 seconds.
uf250-04.cnf fulfilled No. of Restarts: 8432 No. of Flips: 2543 time to process: 32 seconds.
uf250-04.cnf , deadline. Restarts: 9984
uf250-04.cnf fulfilled No. of Restarts: 4738 No. of Flips: 4725 time to process: 18 seconds.
uf250-04.cnf fulfilled No. of Restarts: 4506 No. of Flips: 3526 time to process: 17 seconds.
uf250-04.cnf fulfilled No. of Restarts: 4800 No. of Flips: 1893 time to process: 18 seconds.
uf250-04.cnf fulfilled No. of Restarts: 3514 No. of Flips: 4306 time to process: 13 seconds.
uf250-04.cnf fulfilled No. of Restarts: 1659 No. of Flips: 4839 time to process: 6 seconds.
uf250-04.cnf fulfilled No. of Restarts: 865 No. of Flips: 2420 time to process: 3 seconds.
uf250-04.cnf fulfilled No. of Restarts: 4390 No. of Flips: 4656 time to process: 17 seconds.
uf250-04.cnf fulfilled No. of Restarts: 1074 No. of Flips: 3949 time to process: 4 seconds.
uf250-04.cnf fulfilled No. of Restarts: 9216 No. of Flips: 1821 time to process: 35 seconds.
uf250-04.cnf fulfilled No. of Restarts: 232 No. of Flips: 2272 time to process: 0 seconds.
uf250-04.cnf , deadline. Restarts: 9984
uf250-04.cnf fulfilled No. of Restarts: 6912 No. of Flips: 4896 time to process: 26 seconds.
uf250-04.cnf fulfilled No. of Restarts: 5564 No. of Flips: 3585 time to process: 21 seconds.
uf250-04.cnf fulfilled No. of Restarts: 1563 No. of Flips: 1659 time to process: 6 seconds.
uf250-04.cnf fulfilled No. of Restarts: 6642 No. of Flips: 3257 time to process: 25 seconds.
uf250-04.cnf fulfilled No. of Restarts: 220 No. of Flips: 2925 time to process: 0 seconds.
uf250-04.cnf fulfilled No. of Restarts: 4405 No. of Flips: 1130 time to process: 17 seconds.
uf250-04.cnf fulfilled No. of Restarts: 4055 No. of Flips: 2736 time to process: 15 seconds.
uf250-04.cnf fulfilled No. of Restarts: 1769 No. of Flips: 4141 time to process: 6 seconds.
uf250-04.cnf fulfilled No. of Restarts: 62 No. of Flips: 4382 time to process: 0 seconds.
uf250-04.cnf fulfilled No. of Restarts: 8093 No. of Flips: 2772 time to process: 31 seconds.
uf250-04.cnf fulfilled No. of Restarts: 311 No. of Flips: 4336 time to process: 1 seconds.
uf250-04.cnf fulfilled No. of Restarts: 6073 No. of Flips: 3228 time to process: 23 seconds.
uf250-04.cnf fulfilled No. of Restarts: 3084 No. of Flips: 4975 time to process: 11 seconds.
uf250-04.cnf fulfilled No. of Restarts: 1063 No. of Flips: 1145 time to process: 4 seconds.
uf250-04.cnf fulfilled No. of Restarts: 391 No. of Flips: 1506 time to process: 1 seconds.
uf250-04.cnf fulfilled No. of Restarts: 3014 No. of Flips: 1648 time to process: 12 seconds.
uf250-04.cnf fulfilled No. of Restarts: 3065 No. of Flips: 1888 time to process: 11 seconds.
uf250-04.cnf fulfilled No. of Restarts: 1207 No. of Flips: 2434 time to process: 4 seconds.
uf250-04.cnf fulfilled No. of Restarts: 599 No. of Flips: 3222 time to process: 2 seconds.
uf250-04.cnf fulfilled No. of Restarts: 2883 No. of Flips: 3290 time to process: 11 seconds.
uf250-04.cnf fulfilled No. of Restarts: 3580 No. of Flips: 3039 time to process: 13 seconds.
uf250-04.cnf fulfilled No. of Restarts: 3975 No. of Flips: 4430 time to process: 15 seconds.
uf250-04.cnf fulfilled No. of Restarts: 2735 No. of Flips: 4658 time to process: 10 seconds.
uf250-04.cnf fulfilled No. of Restarts: 989 No. of Flips: 4974 time to process: 3 seconds.
uf250-04.cnf fulfilled No. of Restarts: 633 No. of Flips: 1238 time to process: 2 seconds.
uf250-04.cnf fulfilled No. of Restarts: 2171 No. of Flips: 4824 time to process: 8 seconds.
uf250-04.cnf fulfilled No. of Restarts: 6078 No. of Flips: 4073 time to process: 23 seconds.
uf250-04.cnf fulfilled No. of Restarts: 214 No. of Flips: 1712 time to process: 0 seconds.
uf250-04.cnf fulfilled No. of Restarts: 267 No. of Flips: 1609 time to process: 1 seconds.
uf250-04.cnf fulfilled No. of Restarts: 1336 No. of Flips: 4464 time to process: 5 seconds.
uf250-04.cnf fulfilled No. of Restarts: 1525 No. of Flips: 1813 time to process: 6 seconds.
uf250-04.cnf fulfilled No. of Restarts: 1537 No. of Flips: 4976 time to process: 5 seconds.
uf250-04.cnf fulfilled No. of Restarts: 6598 No. of Flips: 1409 time to process: 25 seconds.
uf250-04.cnf fulfilled No. of Restarts: 5940 No. of Flips: 885 time to process: 23 seconds.
uf250-04.cnf fulfilled No. of Restarts: 3348 No. of Flips: 2537 time to process: 12 seconds.
uf250-04.cnf fulfilled No. of Restarts: 567 No. of Flips: 4527 time to process: 2 seconds.
uf250-04.cnf fulfilled No. of Restarts: 1428 No. of Flips: 4436 time to process: 5 seconds.
uf250-04.cnf fulfilled No. of Restarts: 1765 No. of Flips: 4314 time to process: 6 seconds.
uf250-04.cnf fulfilled No. of Restarts: 730 No. of Flips: 2656 time to process: 2 seconds.
uf250-04.cnf fulfilled No. of Restarts: 714 No. of Flips: 4342 time to process: 2 seconds.
uf250-04.cnf fulfilled No. of Restarts: 6573 No. of Flips: 2362 time to process: 25 seconds.
uf250-04.cnf fulfilled No. of Restarts: 6817 No. of Flips: 3213 time to process: 26 seconds.
uf250-04.cnf fulfilled No. of Restarts: 7560 No. of Flips: 4890 time to process: 28 seconds.
uf250-04.cnf fulfilled No. of Restarts: 2632 No. of Flips: 1872 time to process: 10 seconds.
uf250-04.cnf fulfilled No. of Restarts: 2063 No. of Flips: 4991 time to process: 8 seconds.
uf250-04.cnf fulfilled No. of Restarts: 1471 No. of Flips: 4646 time to process: 5 seconds.
uf250-04.cnf fulfilled No. of Restarts: 5358 No. of Flips: 2040 time to process: 20 seconds.
uf250-04.cnf fulfilled No. of Restarts: 4497 No. of Flips: 4941 time to process: 17 seconds.
uf250-04.cnf fulfilled No. of Restarts: 8252 No. of Flips: 1204 time to process: 31 seconds.
uf250-04.cnf fulfilled No. of Restarts: 1559 No. of Flips: 2976 time to process: 6 seconds.
uf250-04.cnf fulfilled No. of Restarts: 1814 No. of Flips: 4853 time to process: 6 seconds.
uf250-04.cnf fulfilled No. of Restarts: 52 No. of Flips: 912 time to process: 0 seconds.
uf250-04.cnf fulfilled No. of Restarts: 539 No. of Flips: 1876 time to process: 2 seconds.
uf250-04.cnf , deadline. Restarts: 9984
uf250-04.cnf fulfilled No. of Restarts: 2836 No. of Flips: 4399 time to process: 10 seconds.
uf250-04.cnf fulfilled No. of Restarts: 4965 No. of Flips: 2340 time to process: 19 seconds.
uf250-04.cnf fulfilled No. of Restarts: 324 No. of Flips: 4551 time to process: 1 seconds.
uf250-04.cnf fulfilled No. of Restarts: 3835 No. of Flips: 1287 time to process: 14 seconds.
uf250-04.cnf fulfilled No. of Restarts: 4093 No. of Flips: 4957 time to process: 15 seconds.
uf250-04.cnf fulfilled No. of Restarts: 6087 No. of Flips: 4576 time to process: 23 seconds.
uf250-04.cnf fulfilled No. of Restarts: 4401 No. of Flips: 3972 time to process: 17 seconds.
uf250-04.cnf fulfilled No. of Restarts: 3597 No. of Flips: 2149 time to process: 14 seconds.
uf250-04.cnf fulfilled No. of Restarts: 4316 No. of Flips: 3849 time to process: 16 seconds.
uf250-04.cnf fulfilled No. of Restarts: 1267 No. of Flips: 3579 time to process: 5 seconds.
uf250-04.cnf fulfilled No. of Restarts: 4832 No. of Flips: 2749 time to process: 18 seconds.
uf250-04.cnf , deadline. Restarts: 9984
uf250-04.cnf fulfilled No. of Restarts: 6356 No. of Flips: 4518 time to process: 24 seconds.
uf250-04.cnf fulfilled No. of Restarts: 4997 No. of Flips: 2162 time to process: 19 seconds.
uf250-04.cnf fulfilled No. of Restarts: 609 No. of Flips: 2969 time to process: 2 seconds.
uf250-04.cnf fulfilled No. of Restarts: 5051 No. of Flips: 942 time to process: 19 seconds.
uf250-04.cnf fulfilled No. of Restarts: 2729 No. of Flips: 3698 time to process: 10 seconds.
uf250-04.cnf fulfilled No. of Restarts: 4717 No. of Flips: 2327 time to process: 18 seconds.
uf250-04.cnf fulfilled No. of Restarts: 2432 No. of Flips: 2580 time to process: 9 seconds.
uf250-04.cnf fulfilled No. of Restarts: 368 No. of Flips: 2402 time to process: 1 seconds.
uf250-04.cnf fulfilled No. of Restarts: 754 No. of Flips: 2474 time to process: 2 seconds.
uf250-04.cnf fulfilled No. of Restarts: 1444 No. of Flips: 3166 time to process: 5 seconds.
uf250-04.cnf fulfilled No. of Restarts: 2814 No. of Flips: 1277 time to process: 10 seconds.
uf250-04.cnf fulfilled No. of Restarts: 1597 No. of Flips: 1790 time to process: 6 seconds.
uf250-04.cnf fulfilled No. of Restarts: 3827 No. of Flips: 997 time to process: 14 seconds.
uf250-04.cnf fulfilled No. of Restarts: 7517 No. of Flips: 4526 time to process: 29 seconds.
uf250-04.cnf fulfilled No. of Restarts: 5246 No. of Flips: 2795 time to process: 20 seconds.
uf250-04.cnf fulfilled No. of Restarts: 8332 No. of Flips: 2363 time to process: 32 seconds.
uf250-04.cnf fulfilled No. of Restarts: 5835 No. of Flips: 4043 time to process: 23 seconds.
uf250-04.cnf fulfilled No. of Restarts: 3467 No. of Flips: 4514 time to process: 13 seconds.
uf250-04.cnf fulfilled No. of Restarts: 1075 No. of Flips: 1812 time to process: 4 seconds.
uf250-04.cnf fulfilled No. of Restarts: 4561 No. of Flips: 1689 time to process: 17 seconds.
uf250-04.cnf fulfilled No. of Restarts: 2858 No. of Flips: 1159 time to process: 10 seconds.
uf250-04.cnf fulfilled No. of Restarts: 8143 No. of Flips: 2565 time to process: 31 seconds.
uf250-04.cnf fulfilled No. of Restarts: 6264 No. of Flips: 4161 time to process: 24 seconds.
uf250-04.cnf , deadline. Restarts: 9984
uf250-04.cnf fulfilled No. of Restarts: 5937 No. of Flips: 3704 time to process: 23 seconds.
uf250-04.cnf fulfilled No. of Restarts: 3055 No. of Flips: 4171 time to process: 11 seconds.
uf250-04.cnf fulfilled No. of Restarts: 1600 No. of Flips: 2346 time to process: 6 seconds.
uf250-04.cnf fulfilled No. of Restarts: 1749 No. of Flips: 3460 time to process: 6 seconds.
uf250-04.cnf fulfilled No. of Restarts: 8250 No. of Flips: 4177 time to process: 32 seconds.
uf250-04.cnf fulfilled No. of Restarts: 2583 No. of Flips: 2011 time to process: 10 seconds.
uf250-04.cnf fulfilled No. of Restarts: 1789 No. of Flips: 3224 time to process: 6 seconds.
uf250-04.cnf fulfilled No. of Restarts: 4152 No. of Flips: 2763 time to process: 16 seconds.
uf250-04.cnf fulfilled No. of Restarts: 631 No. of Flips: 1487 time to process: 2 seconds.
uf250-04.cnf fulfilled No. of Restarts: 3658 No. of Flips: 4087 time to process: 14 seconds.
uf250-04.cnf fulfilled No. of Restarts: 1239 No. of Flips: 3661 time to process: 4 seconds.
uf250-04.cnf fulfilled No. of Restarts: 4474 No. of Flips: 4871 time to process: 17 seconds.
uf250-04.cnf fulfilled No. of Restarts: 7751 No. of Flips: 1919 time to process: 29 seconds.
uf250-04.cnf fulfilled No. of Restarts: 3395 No. of Flips: 4277 time to process: 13 seconds.
uf250-04.cnf fulfilled No. of Restarts: 2207 No. of Flips: 3806 time to process: 8 seconds.
uf250-04.cnf fulfilled No. of Restarts: 4598 No. of Flips: 4913 time to process: 17 seconds.
uf250-04.cnf fulfilled No. of Restarts: 5330 No. of Flips: 3625 time to process: 20 seconds.
uf250-04.cnf fulfilled No. of Restarts: 5550 No. of Flips: 3979 time to process: 21 seconds.
uf250-04.cnf fulfilled No. of Restarts: 614 No. of Flips: 2518 time to process: 2 seconds.
uf250-04.cnf fulfilled No. of Restarts: 418 No. of Flips: 4172 time to process: 1 seconds.
uf250-04.cnf fulfilled No. of Restarts: 782 No. of Flips: 4168 time to process: 3 seconds.
uf250-04.cnf fulfilled No. of Restarts: 917 No. of Flips: 3573 time to process: 3 seconds.
uf250-04.cnf , deadline. Restarts: 9984
uf250-04.cnf fulfilled No. of Restarts: 3152 No. of Flips: 1087 time to process: 12 seconds.
uf250-04.cnf fulfilled No. of Restarts: 2576 No. of Flips: 2570 time to process: 10 seconds.
uf250-04.cnf fulfilled No. of Restarts: 2869 No. of Flips: 4960 time to process: 11 seconds.
uf250-04.cnf fulfilled No. of Restarts: 2659 No. of Flips: 4208 time to process: 10 seconds.
uf250-04.cnf fulfilled No. of Restarts: 2823 No. of Flips: 3359 time to process: 11 seconds.
uf250-04.cnf fulfilled No. of Restarts: 6546 No. of Flips: 4729 time to process: 25 seconds.
uf250-04.cnf fulfilled No. of Restarts: 2033 No. of Flips: 3387 time to process: 7 seconds.
uf250-04.cnf fulfilled No. of Restarts: 1955 No. of Flips: 4714 time to process: 8 seconds.
uf250-04.cnf fulfilled No. of Restarts: 9186 No. of Flips: 2022 time to process: 35 seconds.
uf250-04.cnf fulfilled No. of Restarts: 3274 No. of Flips: 4504 time to process: 12 seconds.
uf250-04.cnf fulfilled No. of Restarts: 103 No. of Flips: 3097 time to process: 0 seconds.
uf250-04.cnf fulfilled No. of Restarts: 1175 No. of Flips: 4033 time to process: 4 seconds.
uf250-04.cnf fulfilled No. of Restarts: 6555 No. of Flips: 3173 time to process: 25 seconds.
uf250-04.cnf fulfilled No. of Restarts: 8865 No. of Flips: 1325 time to process: 34 seconds.
uf250-04.cnf fulfilled No. of Restarts: 3247 No. of Flips: 4604 time to process: 12 seconds.
uf250-04.cnf fulfilled No. of Restarts: 2581 No. of Flips: 3462 time to process: 10 seconds.
uf250-04.cnf fulfilled No. of Restarts: 3616 No. of Flips: 761 time to process: 14 seconds.
uf250-04.cnf , deadline. Restarts: 9984
uf250-04.cnf fulfilled No. of Restarts: 3228 No. of Flips: 1679 time to process: 12 seconds.
uf250-04.cnf fulfilled No. of Restarts: 5515 No. of Flips: 1891 time to process: 21 seconds.
uf250-04.cnf fulfilled No. of Restarts: 1031 No. of Flips: 4154 time to process: 3 seconds.
uf250-04.cnf fulfilled No. of Restarts: 2287 No. of Flips: 4141 time to process: 8 seconds.
uf250-04.cnf fulfilled No. of Restarts: 3179 No. of Flips: 2674 time to process: 12 seconds.
uf250-04.cnf fulfilled No. of Restarts: 884 No. of Flips: 1332 time to process: 3 seconds.
uf250-04.cnf fulfilled No. of Restarts: 4091 No. of Flips: 3728 time to process: 15 seconds.
uf250-04.cnf fulfilled No. of Restarts: 3305 No. of Flips: 2116 time to process: 13 seconds.
uf250-04.cnf fulfilled No. of Restarts: 3638 No. of Flips: 4729 time to process: 14 seconds.
uf250-04.cnf fulfilled No. of Restarts: 2413 No. of Flips: 3109 time to process: 9 seconds.
uf250-04.cnf fulfilled No. of Restarts: 2745 No. of Flips: 2399 time to process: 10 seconds.
uf250-04.cnf fulfilled No. of Restarts: 2585 No. of Flips: 1271 time to process: 10 seconds.
uf250-04.cnf fulfilled No. of Restarts: 1232 No. of Flips: 1141 time to process: 4 seconds.
uf250-04.cnf fulfilled No. of Restarts: 3418 No. of Flips: 3884 time to process: 13 seconds.
uf250-04.cnf fulfilled No. of Restarts: 1077 No. of Flips: 2293 time to process: 4 seconds.
uf250-04.cnf fulfilled No. of Restarts: 460 No. of Flips: 2054 time to process: 1 seconds.
uf250-04.cnf fulfilled No. of Restarts: 756 No. of Flips: 3800 time to process: 3 seconds.
uf250-04.cnf fulfilled No. of Restarts: 6718 No. of Flips: 3217 time to process: 26 seconds.
uf250-04.cnf fulfilled No. of Restarts: 4672 No. of Flips: 678 time to process: 18 seconds.
uf250-04.cnf fulfilled No. of Restarts: 2517 No. of Flips: 2642 time to process: 9 seconds.
uf250-04.cnf fulfilled No. of Restarts: 8508 No. of Flips: 3842 time to process: 33 seconds.
uf250-04.cnf fulfilled No. of Restarts: 2709 No. of Flips: 3721 time to process: 10 seconds.
uf250-04.cnf fulfilled No. of Restarts: 97 No. of Flips: 3355 time to process: 0 seconds.
uf250-04.cnf fulfilled No. of Restarts: 3007 No. of Flips: 1487 time to process: 11 seconds.
uf250-04.cnf fulfilled No. of Restarts: 1564 No. of Flips: 3644 time to process: 6 seconds.
uf250-04.cnf fulfilled No. of Restarts: 1101 No. of Flips: 3728 time to process: 4 seconds.
uf250-04.cnf fulfilled No. of Restarts: 1338 No. of Flips: 4649 time to process: 5 seconds.
uf250-04.cnf fulfilled No. of Restarts: 3504 No. of Flips: 4005 time to process: 13 seconds.
uf250-04.cnf fulfilled No. of Restarts: 2798 No. of Flips: 3467 time to process: 11 seconds.
uf250-04.cnf fulfilled No. of Restarts: 1897 No. of Flips: 2667 time to process: 7 seconds.
uf250-04.cnf , deadline. Restarts: 9984
uf250-04.cnf fulfilled No. of Restarts: 7369 No. of Flips: 2571 time to process: 28 seconds.
uf250-04.cnf fulfilled No. of Restarts: 2347 No. of Flips: 1364 time to process: 9 seconds.
uf250-04.cnf fulfilled No. of Restarts: 1556 No. of Flips: 3402 time to process: 6 seconds.
uf250-04.cnf fulfilled No. of Restarts: 2312 No. of Flips: 3424 time to process: 8 seconds.
uf250-04.cnf fulfilled No. of Restarts: 5830 No. of Flips: 4748 time to process: 23 seconds.
uf250-04.cnf fulfilled No. of Restarts: 106 No. of Flips: 3961 time to process: 0 seconds.
uf250-04.cnf fulfilled No. of Restarts: 8503 No. of Flips: 4509 time to process: 33 seconds.
uf250-04.cnf fulfilled No. of Restarts: 1071 No. of Flips: 4678 time to process: 4 seconds.
uf250-04.cnf fulfilled No. of Restarts: 9058 No. of Flips: 3360 time to process: 34 seconds.
uf250-04.cnf fulfilled No. of Restarts: 199 No. of Flips: 3392 time to process: 0 seconds.
uf250-04.cnf fulfilled No. of Restarts: 1189 No. of Flips: 1329 time to process: 4 seconds.
uf250-04.cnf fulfilled No. of Restarts: 3555 No. of Flips: 4705 time to process: 13 seconds.
uf250-04.cnf fulfilled No. of Restarts: 1849 No. of Flips: 2478 time to process: 7 seconds.
uf250-04.cnf fulfilled No. of Restarts: 171 No. of Flips: 2898 time to process: 0 seconds.
uf250-04.cnf fulfilled No. of Restarts: 6991 No. of Flips: 4486 time to process: 26 seconds.
uf250-04.cnf fulfilled No. of Restarts: 848 No. of Flips: 1728 time to process: 3 seconds.
uf250-04.cnf fulfilled No. of Restarts: 2622 No. of Flips: 1742 time to process: 10 seconds.
uf250-04.cnf fulfilled No. of Restarts: 769 No. of Flips: 4905 time to process: 2 seconds.
uf250-04.cnf fulfilled No. of Restarts: 4852 No. of Flips: 801 time to process: 18 seconds.
uf250-04.cnf fulfilled No. of Restarts: 826 No. of Flips: 4246 time to process: 3 seconds.
uf250-04.cnf fulfilled No. of Restarts: 5492 No. of Flips: 1311 time to process: 21 seconds.
uf250-04.cnf fulfilled No. of Restarts: 1539 No. of Flips: 3093 time to process: 5 seconds.
uf250-04.cnf fulfilled No. of Restarts: 551 No. of Flips: 2798 time to process: 2 seconds.
uf250-04.cnf fulfilled No. of Restarts: 273 No. of Flips: 1678 time to process: 1 seconds.
uf250-04.cnf fulfilled No. of Restarts: 582 No. of Flips: 3566 time to process: 2 seconds.
uf250-04.cnf fulfilled No. of Restarts: 4666 No. of Flips: 3323 time to process: 18 seconds.
uf250-04.cnf fulfilled No. of Restarts: 7823 No. of Flips: 1962 time to process: 30 seconds.
uf250-04.cnf fulfilled No. of Restarts: 6255 No. of Flips: 2018 time to process: 24 seconds.
uf250-04.cnf fulfilled No. of Restarts: 2474 No. of Flips: 3190 time to process: 9 seconds.
uf250-04.cnf fulfilled No. of Restarts: 6603 No. of Flips: 3896 time to process: 25 seconds.
uf250-04.cnf fulfilled No. of Restarts: 5886 No. of Flips: 2656 time to process: 22 seconds.
uf250-04.cnf fulfilled No. of Restarts: 34 No. of Flips: 2436 time to process: 0 seconds.
uf250-04.cnf fulfilled No. of Restarts: 1086 No. of Flips: 4921 time to process: 4 seconds.
uf250-04.cnf fulfilled No. of Restarts: 2899 No. of Flips: 2130 time to process: 11 seconds.
uf250-04.cnf fulfilled No. of Restarts: 1701 No. of Flips: 3793 time to process: 6 seconds.
uf250-04.cnf fulfilled No. of Restarts: 1779 No. of Flips: 3763 time to process: 6 seconds.
uf250-04.cnf fulfilled No. of Restarts: 6388 No. of Flips: 4073 time to process: 24 seconds.
uf250-04.cnf fulfilled No. of Restarts: 4107 No. of Flips: 3142 time to process: 16 seconds.
uf250-04.cnf fulfilled No. of Restarts: 5792 No. of Flips: 3018 time to process: 22 seconds.
uf250-04.cnf fulfilled No. of Restarts: 52 No. of Flips: 3225 time to process: 0 seconds.
uf250-04.cnf fulfilled No. of Restarts: 1747 No. of Flips: 3022 time to process: 6 seconds.
uf250-04.cnf fulfilled No. of Restarts: 5442 No. of Flips: 3219 time to process: 21 seconds.
uf250-04.cnf fulfilled No. of Restarts: 4684 No. of Flips: 1731 time to process: 18 seconds.
uf250-04.cnf fulfilled No. of Restarts: 5834 No. of Flips: 3741 time to process: 22 seconds.
uf250-04.cnf fulfilled No. of Restarts: 3889 No. of Flips: 1622 time to process: 14 seconds.
uf250-04.cnf , deadline. Restarts: 9984
uf250-04.cnf fulfilled No. of Restarts: 3506 No. of Flips: 3765 time to process: 13 seconds.
uf250-04.cnf fulfilled No. of Restarts: 5547 No. of Flips: 2458 time to process: 21 seconds.
uf250-04.cnf , deadline. Restarts: 9984
uf250-04.cnf fulfilled No. of Restarts: 3886 No. of Flips: 4232 time to process: 15 seconds.
uf250-04.cnf fulfilled No. of Restarts: 4222 No. of Flips: 1945 time to process: 16 seconds.
uf250-04.cnf fulfilled No. of Restarts: 392 No. of Flips: 1950 time to process: 1 seconds.
uf250-04.cnf fulfilled No. of Restarts: 3170 No. of Flips: 1986 time to process: 12 seconds.
uf250-04.cnf fulfilled No. of Restarts: 2111 No. of Flips: 2758 time to process: 8 seconds.
uf250-04.cnf fulfilled No. of Restarts: 4043 No. of Flips: 3303 time to process: 15 seconds.
uf250-04.cnf fulfilled No. of Restarts: 3292 No. of Flips: 1363 time to process: 12 seconds.
uf250-04.cnf fulfilled No. of Restarts: 630 No. of Flips: 2517 time to process: 2 seconds.
uf250-04.cnf fulfilled No. of Restarts: 644 No. of Flips: 4324 time to process: 2 seconds.
uf250-04.cnf fulfilled No. of Restarts: 685 No. of Flips: 4450 time to process: 2 seconds.
uf250-04.cnf fulfilled No. of Restarts: 453 No. of Flips: 3359 time to process: 1 seconds.
uf250-04.cnf fulfilled No. of Restarts: 5412 No. of Flips: 1733 time to process: 21 seconds.
uf250-04.cnf fulfilled No. of Restarts: 1832 No. of Flips: 1711 time to process: 7 seconds.
uf250-04.cnf fulfilled No. of Restarts: 3157 No. of Flips: 1837 time to process: 12 seconds.
uf250-04.cnf fulfilled No. of Restarts: 4602 No. of Flips: 3717 time to process: 17 seconds.
uf250-04.cnf fulfilled No. of Restarts: 1935 No. of Flips: 2335 time to process: 7 seconds.
uf250-04.cnf fulfilled No. of Restarts: 117 No. of Flips: 3110 time to process: 0 seconds.
uf250-04.cnf fulfilled No. of Restarts: 4516 No. of Flips: 4270 time to process: 17 seconds.
uf250-04.cnf fulfilled No. of Restarts: 1982 No. of Flips: 4257 time to process: 7 seconds.
uf250-04.cnf fulfilled No. of Restarts: 1462 No. of Flips: 4459 time to process: 5 seconds.
uf250-04.cnf fulfilled No. of Restarts: 28 No. of Flips: 3406 time to process: 0 seconds.
uf250-04.cnf fulfilled No. of Restarts: 1088 No. of Flips: 3883 time to process: 4 seconds.
uf250-04.cnf fulfilled No. of Restarts: 8241 No. of Flips: 4705 time to process: 32 seconds.
uf250-04.cnf fulfilled No. of Restarts: 1211 No. of Flips: 2146 time to process: 4 seconds.
uf250-04.cnf fulfilled No. of Restarts: 290 No. of Flips: 4987 time to process: 1 seconds.
uf250-04.cnf fulfilled No. of Restarts: 1138 No. of Flips: 3391 time to process: 4 seconds.
uf250-04.cnf fulfilled No. of Restarts: 1504 No. of Flips: 2096 time to process: 5 seconds.
uf250-04.cnf fulfilled No. of Restarts: 689 No. of Flips: 2728 time to process: 2 seconds.
uf250-04.cnf fulfilled No. of Restarts: 744 No. of Flips: 2216 time to process: 3 seconds.
uf250-04.cnf fulfilled No. of Restarts: 7580 No. of Flips: 1524 time to process: 29 seconds.
uf250-04.cnf fulfilled No. of Restarts: 1044 No. of Flips: 2462 time to process: 4 seconds.
uf250-04.cnf fulfilled No. of Restarts: 3149 No. of Flips: 4734 time to process: 12 seconds.
uf250-04.cnf fulfilled No. of Restarts: 2156 No. of Flips: 1175 time to process: 8 seconds.
uf250-04.cnf fulfilled No. of Restarts: 2296 No. of Flips: 4775 time to process: 8 seconds.
uf250-04.cnf fulfilled No. of Restarts: 1295 No. of Flips: 866 time to process: 5 seconds.
uf250-04.cnf fulfilled No. of Restarts: 51 No. of Flips: 4532 time to process: 0 seconds.
uf250-04.cnf fulfilled No. of Restarts: 103 No. of Flips: 3065 time to process: 0 seconds.
uf250-04.cnf fulfilled No. of Restarts: 5231 No. of Flips: 1641 time to process: 20 seconds.
uf250-04.cnf fulfilled No. of Restarts: 5983 No. of Flips: 2293 time to process: 23 seconds.
uf250-04.cnf fulfilled No. of Restarts: 9448 No. of Flips: 3350 time to process: 36 seconds.
uf250-04.cnf fulfilled No. of Restarts: 1317 No. of Flips: 4951 time to process: 5 seconds.
uf250-04.cnf fulfilled No. of Restarts: 2993 No. of Flips: 3290 time to process: 11 seconds.
uf250-04.cnf fulfilled No. of Restarts: 266 No. of Flips: 3848 time to process: 1 seconds.
uf250-04.cnf fulfilled No. of Restarts: 1410 No. of Flips: 4174 time to process: 5 seconds.
uf250-04.cnf fulfilled No. of Restarts: 2846 No. of Flips: 4955 time to process: 11 seconds.
uf250-04.cnf fulfilled No. of Restarts: 845 No. of Flips: 1787 time to process: 3 seconds.
uf250-04.cnf fulfilled No. of Restarts: 6438 No. of Flips: 1864 time to process: 24 seconds.
uf250-04.cnf fulfilled No. of Restarts: 3691 No. of Flips: 4848 time to process: 14 seconds.
uf250-04.cnf fulfilled No. of Restarts: 3927 No. of Flips: 3201 time to process: 15 seconds.
uf250-04.cnf fulfilled No. of Restarts: 974 No. of Flips: 2383 time to process: 3 seconds.
uf250-04.cnf fulfilled No. of Restarts: 5194 No. of Flips: 4526 time to process: 20 seconds.
uf250-04.cnf fulfilled No. of Restarts: 6667 No. of Flips: 4556 time to process: 26 seconds.
uf250-04.cnf fulfilled No. of Restarts: 1091 No. of Flips: 956 time to process: 4 seconds.
uf250-04.cnf fulfilled No. of Restarts: 4306 No. of Flips: 2429 time to process: 16 seconds.
uf250-04.cnf fulfilled No. of Restarts: 3709 No. of Flips: 3320 time to process: 14 seconds.
uf250-04.cnf fulfilled No. of Restarts: 6420 No. of Flips: 702 time to process: 25 seconds.
uf250-04.cnf fulfilled No. of Restarts: 686 No. of Flips: 2689 time to process: 2 seconds.
uf250-04.cnf fulfilled No. of Restarts: 5115 No. of Flips: 1147 time to process: 19 seconds.
uf250-04.cnf fulfilled No. of Restarts: 1231 No. of Flips: 2378 time to process: 4 seconds.
uf250-04.cnf fulfilled No. of Restarts: 1082 No. of Flips: 1324 time to process: 4 seconds.
uf250-04.cnf fulfilled No. of Restarts: 1098 No. of Flips: 3556 time to process: 4 seconds.
uf250-04.cnf fulfilled No. of Restarts: 591 No. of Flips: 1103 time to process: 2 seconds.
uf250-04.cnf fulfilled No. of Restarts: 646 No. of Flips: 4114 time to process: 2 seconds.
uf250-04.cnf fulfilled No. of Restarts: 2337 No. of Flips: 4731 time to process: 9 seconds.
uf250-04.cnf fulfilled No. of Restarts: 2175 No. of Flips: 4782 time to process: 8 seconds.
uf250-04.cnf fulfilled No. of Restarts: 2324 No. of Flips: 3852 time to process: 9 seconds.
uf250-04.cnf fulfilled No. of Restarts: 325 No. of Flips: 4212 time to process: 1 seconds.
uf250-04.cnf fulfilled No. of Restarts: 7297 No. of Flips: 3995 time to process: 28 seconds.
uf250-04.cnf fulfilled No. of Restarts: 1117 No. of Flips: 2792 time to process: 4 seconds.
uf250-04.cnf fulfilled No. of Restarts: 1788 No. of Flips: 2338 time to process: 7 seconds.
uf250-04.cnf fulfilled No. of Restarts: 1001 No. of Flips: 1757 time to process: 3 seconds.
uf250-04.cnf fulfilled No. of Restarts: 662 No. of Flips: 1711 time to process: 2 seconds.
uf250-04.cnf , deadline. Restarts: 9984
uf250-04.cnf fulfilled No. of Restarts: 942 No. of Flips: 1625 time to process: 3 seconds.
uf250-04.cnf fulfilled No. of Restarts: 11 No. of Flips: 1423 time to process: 0 seconds.
uf250-04.cnf fulfilled No. of Restarts: 5160 No. of Flips: 3638 time to process: 19 seconds.
uf250-04.cnf fulfilled No. of Restarts: 607 No. of Flips: 3582 time to process: 2 seconds.
uf250-04.cnf fulfilled No. of Restarts: 1577 No. of Flips: 4290 time to process: 6 seconds.
uf250-04.cnf fulfilled No. of Restarts: 661 No. of Flips: 3352 time to process: 2 seconds.
uf250-04.cnf fulfilled No. of Restarts: 3024 No. of Flips: 4138 time to process: 11 seconds.
uf250-04.cnf fulfilled No. of Restarts: 6883 No. of Flips: 2355 time to process: 26 seconds.
uf250-04.cnf fulfilled No. of Restarts: 3512 No. of Flips: 4633 time to process: 13 seconds.
uf250-04.cnf fulfilled No. of Restarts: 4176 No. of Flips: 1752 time to process: 16 seconds.
uf250-04.cnf fulfilled No. of Restarts: 1818 No. of Flips: 4497 time to process: 7 seconds.
uf250-04.cnf fulfilled No. of Restarts: 170 No. of Flips: 1195 time to process: 0 seconds.
uf250-04.cnf fulfilled No. of Restarts: 3989 No. of Flips: 3602 time to process: 15 seconds.
uf250-04.cnf fulfilled No. of Restarts: 5185 No. of Flips: 2958 time to process: 20 seconds.
uf250-04.cnf fulfilled No. of Restarts: 3109 No. of Flips: 1925 time to process: 12 seconds.
uf250-04.cnf fulfilled No. of Restarts: 185 No. of Flips: 3416 time to process: 0 seconds.
uf250-04.cnf fulfilled No. of Restarts: 4712 No. of Flips: 2268 time to process: 18 seconds.
uf250-04.cnf fulfilled No. of Restarts: 97 No. of Flips: 4697 time to process: 0 seconds.
uf250-04.cnf fulfilled No. of Restarts: 4573 No. of Flips: 4518 time to process: 17 seconds.
uf250-04.cnf fulfilled No. of Restarts: 6072 No. of Flips: 4460 time to process: 23 seconds.
uf250-04.cnf fulfilled No. of Restarts: 397 No. of Flips: 2256 time to process: 1 seconds.
uf250-04.cnf fulfilled No. of Restarts: 1394 No. of Flips: 2272 time to process: 5 seconds.
uf250-04.cnf fulfilled No. of Restarts: 1706 No. of Flips: 1517 time to process: 6 seconds.
uf250-04.cnf fulfilled No. of Restarts: 3916 No. of Flips: 1132 time to process: 15 seconds.
uf250-04.cnf fulfilled No. of Restarts: 237 No. of Flips: 2953 time to process: 0 seconds.
uf250-04.cnf fulfilled No. of Restarts: 1147 No. of Flips: 4585 time to process: 4 seconds.
uf250-04.cnf , deadline. Restarts: 9984
uf250-04.cnf , deadline. Restarts: 9984
uf250-04.cnf fulfilled No. of Restarts: 1838 No. of Flips: 3517 time to process: 7 seconds.
uf250-04.cnf fulfilled No. of Restarts: 520 No. of Flips: 3072 time to process: 2 seconds.
uf250-04.cnf fulfilled No. of Restarts: 520 No. of Flips: 2202 time to process: 2 seconds.
uf250-04.cnf fulfilled No. of Restarts: 804 No. of Flips: 2689 time to process: 3 seconds.
uf250-04.cnf fulfilled No. of Restarts: 172 No. of Flips: 4535 time to process: 0 seconds.
uf250-04.cnf fulfilled No. of Restarts: 946 No. of Flips: 4704 time to process: 3 seconds.
uf250-04.cnf fulfilled No. of Restarts: 1049 No. of Flips: 2425 time to process: 4 seconds.
uf250-04.cnf fulfilled No. of Restarts: 552 No. of Flips: 3603 time to process: 2 seconds.
uf250-04.cnf fulfilled No. of Restarts: 3067 No. of Flips: 1615 time to process: 11 seconds.
uf250-04.cnf , deadline. Restarts: 9984
uf250-04.cnf fulfilled No. of Restarts: 956 No. of Flips: 4988 time to process: 3 seconds.
uf250-04.cnf , deadline. Restarts: 9984
uf250-04.cnf fulfilled No. of Restarts: 1415 No. of Flips: 3891 time to process: 5 seconds.
uf250-04.cnf fulfilled No. of Restarts: 4891 No. of Flips: 4566 time to process: 19 seconds.
uf250-04.cnf fulfilled No. of Restarts: 1144 No. of Flips: 2309 time to process: 4 seconds.
uf250-04.cnf fulfilled No. of Restarts: 280 No. of Flips: 3033 time to process: 1 seconds.
uf250-04.cnf fulfilled No. of Restarts: 8159 No. of Flips: 4212 time to process: 32 seconds.
uf250-04.cnf fulfilled No. of Restarts: 1206 No. of Flips: 3775 time to process: 4 seconds.
uf250-04.cnf fulfilled No. of Restarts: 6875 No. of Flips: 2731 time to process: 26 seconds.
uf250-04.cnf fulfilled No. of Restarts: 2297 No. of Flips: 1978 time to process: 8 seconds.
uf250-04.cnf fulfilled No. of Restarts: 840 No. of Flips: 1905 time to process: 3 seconds.
uf250-04.cnf fulfilled No. of Restarts: 545 No. of Flips: 2852 time to process: 2 seconds.
uf250-04.cnf fulfilled No. of Restarts: 4970 No. of Flips: 3624 time to process: 19 seconds.
uf250-04.cnf fulfilled No. of Restarts: 3376 No. of Flips: 3009 time to process: 13 seconds.
uf250-04.cnf fulfilled No. of Restarts: 532 No. of Flips: 1218 time to process: 2 seconds.
uf250-04.cnf fulfilled No. of Restarts: 1899 No. of Flips: 4029 time to process: 7 seconds.
uf250-04.cnf fulfilled No. of Restarts: 3180 No. of Flips: 2566 time to process: 12 seconds.
uf250-04.cnf fulfilled No. of Restarts: 364 No. of Flips: 2996 time to process: 1 seconds.
uf250-04.cnf fulfilled No. of Restarts: 1171 No. of Flips: 4558 time to process: 4 seconds.
uf250-04.cnf fulfilled No. of Restarts: 440 No. of Flips: 3967 time to process: 1 seconds.
uf250-04.cnf fulfilled No. of Restarts: 1795 No. of Flips: 1750 time to process: 6 seconds.
uf250-04.cnf fulfilled No. of Restarts: 742 No. of Flips: 4525 time to process: 2 seconds.
uf250-04.cnf fulfilled No. of Restarts: 1980 No. of Flips: 1943 time to process: 7 seconds.
uf250-04.cnf fulfilled No. of Restarts: 3626 No. of Flips: 4257 time to process: 14 seconds.
uf250-04.cnf fulfilled No. of Restarts: 932 No. of Flips: 2072 time to process: 3 seconds.
uf250-04.cnf fulfilled No. of Restarts: 6171 No. of Flips: 1343 time to process: 23 seconds.
uf250-04.cnf fulfilled No. of Restarts: 2179 No. of Flips: 1752 time to process: 8 seconds.
uf250-04.cnf fulfilled No. of Restarts: 6269 No. of Flips: 3686 time to process: 24 seconds.
uf250-04.cnf fulfilled No. of Restarts: 727 No. of Flips: 3405 time to process: 2 seconds.
uf250-04.cnf fulfilled No. of Restarts: 1695 No. of Flips: 4202 time to process: 6 seconds.
uf250-04.cnf fulfilled No. of Restarts: 4676 No. of Flips: 3867 time to process: 18 seconds.
uf250-04.cnf fulfilled No. of Restarts: 1169 No. of Flips: 4931 time to process: 4 seconds.
uf250-04.cnf , deadline. Restarts: 9984
uf250-04.cnf fulfilled No. of Restarts: 4539 No. of Flips: 3572 time to process: 17 seconds.
uf250-04.cnf fulfilled No. of Restarts: 4004 No. of Flips: 2510 time to process: 15 seconds.
uf250-04.cnf fulfilled No. of Restarts: 2795 No. of Flips: 2634 time to process: 11 seconds.
uf250-04.cnf fulfilled No. of Restarts: 4618 No. of Flips: 2294 time to process: 18 seconds.
uf250-04.cnf fulfilled No. of Restarts: 4583 No. of Flips: 3921 time to process: 17 seconds.
uf250-04.cnf fulfilled No. of Restarts: 5804 No. of Flips: 3707 time to process: 22 seconds.
uf250-04.cnf fulfilled No. of Restarts: 3414 No. of Flips: 4345 time to process: 13 seconds.
uf250-04.cnf fulfilled No. of Restarts: 9077 No. of Flips: 4657 time to process: 35 seconds.
uf250-04.cnf fulfilled No. of Restarts: 5295 No. of Flips: 4030 time to process: 20 seconds.
uf250-04.cnf fulfilled No. of Restarts: 522 No. of Flips: 3317 time to process: 2 seconds.
uf250-04.cnf fulfilled No. of Restarts: 8986 No. of Flips: 4926 time to process: 34 seconds.
uf250-04.cnf fulfilled No. of Restarts: 4720 No. of Flips: 3048 time to process: 18 seconds.
uf250-04.cnf fulfilled No. of Restarts: 4743 No. of Flips: 1604 time to process: 18 seconds.
uf250-04.cnf fulfilled No. of Restarts: 3418 No. of Flips: 4578 time to process: 13 seconds.
uf250-04.cnf fulfilled No. of Restarts: 1282 No. of Flips: 3339 time to process: 5 seconds.
uf250-04.cnf fulfilled No. of Restarts: 212 No. of Flips: 3254 time to process: 0 seconds.
uf250-04.cnf fulfilled No. of Restarts: 1473 No. of Flips: 3005 time to process: 5 seconds.
uf250-04.cnf fulfilled No. of Restarts: 946 No. of Flips: 4419 time to process: 3 seconds.
uf250-04.cnf fulfilled No. of Restarts: 1333 No. of Flips: 3274 time to process: 5 seconds.
uf250-04.cnf fulfilled No. of Restarts: 8434 No. of Flips: 4754 time to process: 32 seconds.
uf250-04.cnf fulfilled No. of Restarts: 3640 No. of Flips: 4997 time to process: 14 seconds.
uf250-04.cnf fulfilled No. of Restarts: 564 No. of Flips: 866 time to process: 2 seconds.
uf250-04.cnf fulfilled No. of Restarts: 2129 No. of Flips: 2590 time to process: 8 seconds.
uf250-04.cnf fulfilled No. of Restarts: 1045 No. of Flips: 2011 time to process: 4 seconds.
uf250-04.cnf fulfilled No. of Restarts: 7943 No. of Flips: 2731 time to process: 30 seconds.
uf250-04.cnf fulfilled No. of Restarts: 2802 No. of Flips: 2297 time to process: 10 seconds.
uf250-04.cnf fulfilled No. of Restarts: 7679 No. of Flips: 4312 time to process: 29 seconds.
uf250-04.cnf fulfilled No. of Restarts: 3957 No. of Flips: 2388 time to process: 15 seconds.
uf250-04.cnf fulfilled No. of Restarts: 409 No. of Flips: 4419 time to process: 1 seconds.
uf250-04.cnf fulfilled No. of Restarts: 126 No. of Flips: 4638 time to process: 0 seconds.
uf250-04.cnf fulfilled No. of Restarts: 1230 No. of Flips: 3793 time to process: 4 seconds.
uf250-04.cnf fulfilled No. of Restarts: 1283 No. of Flips: 3777 time to process: 5 seconds.
uf250-04.cnf fulfilled No. of Restarts: 152 No. of Flips: 2807 time to process: 0 seconds.
uf250-04.cnf fulfilled No. of Restarts: 2454 No. of Flips: 3791 time to process: 9 seconds.
uf250-04.cnf fulfilled No. of Restarts: 841 No. of Flips: 1940 time to process: 3 seconds.
uf250-04.cnf fulfilled No. of Restarts: 8636 No. of Flips: 1928 time to process: 33 seconds.
uf250-04.cnf fulfilled No. of Restarts: 343 No. of Flips: 2127 time to process: 1 seconds.
uf250-04.cnf fulfilled No. of Restarts: 916 No. of Flips: 4330 time to process: 3 seconds.
uf250-04.cnf fulfilled No. of Restarts: 2076 No. of Flips: 1343 time to process: 8 seconds.
uf250-04.cnf fulfilled No. of Restarts: 1587 No. of Flips: 2053 time to process: 6 seconds.
uf250-04.cnf fulfilled No. of Restarts: 884 No. of Flips: 1817 time to process: 3 seconds.
uf250-04.cnf fulfilled No. of Restarts: 3730 No. of Flips: 1580 time to process: 14 seconds.
uf250-04.cnf fulfilled No. of Restarts: 892 No. of Flips: 2835 time to process: 3 seconds.
uf250-04.cnf fulfilled No. of Restarts: 4440 No. of Flips: 2503 time to process: 17 seconds.
uf250-04.cnf fulfilled No. of Restarts: 6323 No. of Flips: 1875 time to process: 24 seconds.
uf250-04.cnf fulfilled No. of Restarts: 2975 No. of Flips: 3539 time to process: 13 seconds.
uf250-04.cnf fulfilled No. of Restarts: 641 No. of Flips: 4909 time to process: 2 seconds.
uf250-04.cnf fulfilled No. of Restarts: 4977 No. of Flips: 2651 time to process: 19 seconds.
uf250-04.cnf fulfilled No. of Restarts: 1399 No. of Flips: 4096 time to process: 5 seconds.
uf250-04.cnf fulfilled No. of Restarts: 6049 No. of Flips: 3032 time to process: 23 seconds.
uf250-04.cnf fulfilled No. of Restarts: 1469 No. of Flips: 1607 time to process: 5 seconds.
uf250-04.cnf fulfilled No. of Restarts: 5197 No. of Flips: 4582 time to process: 20 seconds.
uf250-04.cnf fulfilled No. of Restarts: 1696 No. of Flips: 856 time to process: 6 seconds.
uf250-04.cnf fulfilled No. of Restarts: 1479 No. of Flips: 2411 time to process: 5 seconds.
uf250-04.cnf fulfilled No. of Restarts: 1631 No. of Flips: 3487 time to process: 6 seconds.
uf250-04.cnf fulfilled No. of Restarts: 1597 No. of Flips: 3569 time to process: 6 seconds.
uf250-04.cnf fulfilled No. of Restarts: 1854 No. of Flips: 1891 time to process: 7 seconds.
uf250-04.cnf fulfilled No. of Restarts: 490 No. of Flips: 4162 time to process: 1 seconds.
uf250-04.cnf fulfilled No. of Restarts: 811 No. of Flips: 4931 time to process: 3 seconds.
uf250-04.cnf fulfilled No. of Restarts: 2329 No. of Flips: 3189 time to process: 9 seconds.
uf250-04.cnf fulfilled No. of Restarts: 605 No. of Flips: 3111 time to process: 2 seconds.
uf250-04.cnf fulfilled No. of Restarts: 7720 No. of Flips: 3715 time to process: 30 seconds.
uf250-04.cnf fulfilled No. of Restarts: 1328 No. of Flips: 2868 time to process: 5 seconds.
uf250-04.cnf fulfilled No. of Restarts: 1545 No. of Flips: 2168 time to process: 6 seconds.
uf250-04.cnf fulfilled No. of Restarts: 245 No. of Flips: 3208 time to process: 1 seconds.
uf250-04.cnf fulfilled No. of Restarts: 412 No. of Flips: 4796 time to process: 1 seconds.
uf250-04.cnf fulfilled No. of Restarts: 1258 No. of Flips: 1686 time to process: 4 seconds.
uf250-04.cnf fulfilled No. of Restarts: 8300 No. of Flips: 3384 time to process: 32 seconds.
uf250-04.cnf fulfilled No. of Restarts: 1055 No. of Flips: 3219 time to process: 4 seconds.
uf250-04.cnf fulfilled No. of Restarts: 743 No. of Flips: 4793 time to process: 2 seconds.
uf250-04.cnf fulfilled No. of Restarts: 7123 No. of Flips: 1485 time to process: 27 seconds.
uf250-04.cnf fulfilled No. of Restarts: 2637 No. of Flips: 4208 time to process: 10 seconds.
uf250-04.cnf , deadline. Restarts: 9984
uf250-04.cnf fulfilled No. of Restarts: 4941 No. of Flips: 1603 time to process: 19 seconds.
uf250-04.cnf fulfilled No. of Restarts: 829 No. of Flips: 1344 time to process: 3 seconds.
uf250-04.cnf fulfilled No. of Restarts: 5614 No. of Flips: 4471 time to process: 21 seconds.
uf250-04.cnf fulfilled No. of Restarts: 6378 No. of Flips: 1887 time to process: 24 seconds.
uf250-04.cnf fulfilled No. of Restarts: 313 No. of Flips: 2204 time to process: 1 seconds.
uf250-04.cnf fulfilled No. of Restarts: 672 No. of Flips: 4045 time to process: 2 seconds.
uf250-04.cnf fulfilled No. of Restarts: 4391 No. of Flips: 2603 time to process: 16 seconds.
uf250-04.cnf fulfilled No. of Restarts: 2221 No. of Flips: 3358 time to process: 8 seconds.
uf250-04.cnf fulfilled No. of Restarts: 3875 No. of Flips: 2759 time to process: 15 seconds.
uf250-04.cnf fulfilled No. of Restarts: 6387 No. of Flips: 2294 time to process: 24 seconds.
uf250-04.cnf fulfilled No. of Restarts: 280 No. of Flips: 2454 time to process: 1 seconds.
uf250-04.cnf fulfilled No. of Restarts: 2653 No. of Flips: 1570 time to process: 10 seconds.
uf250-04.cnf fulfilled No. of Restarts: 9031 No. of Flips: 3631 time to process: 35 seconds.
uf250-04.cnf fulfilled No. of Restarts: 5613 No. of Flips: 2180 time to process: 21 seconds.
uf250-04.cnf fulfilled No. of Restarts: 1482 No. of Flips: 3865 time to process: 5 seconds.
uf250-04.cnf fulfilled No. of Restarts: 1003 No. of Flips: 4131 time to process: 4 seconds.
uf250-04.cnf fulfilled No. of Restarts: 1939 No. of Flips: 2496 time to process: 7 seconds.
uf250-04.cnf fulfilled No. of Restarts: 5087 No. of Flips: 4881 time to process: 19 seconds.
uf250-04.cnf fulfilled No. of Restarts: 1163 No. of Flips: 4993 time to process: 4 seconds.
uf250-04.cnf fulfilled No. of Restarts: 3118 No. of Flips: 3926 time to process: 12 seconds.
uf250-04.cnf fulfilled No. of Restarts: 1506 No. of Flips: 3180 time to process: 6 seconds.
uf250-04.cnf fulfilled No. of Restarts: 2016 No. of Flips: 2734 time to process: 8 seconds.
uf250-04.cnf fulfilled No. of Restarts: 4528 No. of Flips: 1430 time to process: 17 seconds.
uf250-04.cnf fulfilled No. of Restarts: 946 No. of Flips: 4842 time to process: 3 seconds.
uf250-04.cnf , deadline. Restarts: 9984
uf250-04.cnf fulfilled No. of Restarts: 4834 No. of Flips: 2752 time to process: 18 seconds.
uf250-04.cnf fulfilled No. of Restarts: 2460 No. of Flips: 1602 time to process: 9 seconds.
uf250-04.cnf fulfilled No. of Restarts: 29 No. of Flips: 4734 time to process: 0 seconds.
uf250-04.cnf fulfilled No. of Restarts: 3364 No. of Flips: 2691 time to process: 13 seconds.
uf250-04.cnf fulfilled No. of Restarts: 7721 No. of Flips: 3399 time to process: 29 seconds.
uf250-04.cnf fulfilled No. of Restarts: 4362 No. of Flips: 2296 time to process: 17 seconds.
uf250-04.cnf fulfilled No. of Restarts: 5123 No. of Flips: 1599 time to process: 19 seconds.
uf250-04.cnf fulfilled No. of Restarts: 87 No. of Flips: 4468 time to process: 0 seconds.
uf250-04.cnf fulfilled No. of Restarts: 1862 No. of Flips: 3787 time to process: 7 seconds.
uf250-04.cnf fulfilled No. of Restarts: 3284 No. of Flips: 3437 time to process: 12 seconds.
uf250-04.cnf , deadline. Restarts: 9984
uf250-04.cnf fulfilled No. of Restarts: 3683 No. of Flips: 4953 time to process: 14 seconds.
uf250-04.cnf fulfilled No. of Restarts: 4806 No. of Flips: 1998 time to process: 18 seconds.
uf250-04.cnf fulfilled No. of Restarts: 6544 No. of Flips: 4862 time to process: 25 seconds.
uf250-04.cnf , deadline. Restarts: 9984
uf250-04.cnf fulfilled No. of Restarts: 92 No. of Flips: 1525 time to process: 0 seconds.
uf250-04.cnf fulfilled No. of Restarts: 580 No. of Flips: 4612 time to process: 2 seconds.
uf250-04.cnf fulfilled No. of Restarts: 420 No. of Flips: 4110 time to process: 1 seconds.
uf250-04.cnf fulfilled No. of Restarts: 6403 No. of Flips: 1949 time to process: 24 seconds.
uf250-04.cnf fulfilled No. of Restarts: 2210 No. of Flips: 2986 time to process: 8 seconds.
uf250-04.cnf fulfilled No. of Restarts: 2195 No. of Flips: 2594 time to process: 8 seconds.
uf250-04.cnf fulfilled No. of Restarts: 2287 No. of Flips: 2254 time to process: 8 seconds.
uf250-04.cnf fulfilled No. of Restarts: 2126 No. of Flips: 4489 time to process: 8 seconds.
uf250-04.cnf fulfilled No. of Restarts: 142 No. of Flips: 4988 time to process: 0 seconds.
uf250-04.cnf fulfilled No. of Restarts: 3108 No. of Flips: 2540 time to process: 12 seconds.
uf250-04.cnf fulfilled No. of Restarts: 4358 No. of Flips: 3572 time to process: 16 seconds.
uf250-04.cnf fulfilled No. of Restarts: 3073 No. of Flips: 2492 time to process: 12 seconds.
uf250-04.cnf fulfilled No. of Restarts: 1123 No. of Flips: 2713 time to process: 4 seconds.
uf250-04.cnf fulfilled No. of Restarts: 2485 No. of Flips: 3236 time to process: 9 seconds.
uf250-04.cnf fulfilled No. of Restarts: 997 No. of Flips: 4897 time to process: 3 seconds.
uf250-04.cnf fulfilled No. of Restarts: 2089 No. of Flips: 1313 time to process: 8 seconds.
uf250-04.cnf fulfilled No. of Restarts: 2609 No. of Flips: 3583 time to process: 10 seconds.
uf250-04.cnf fulfilled No. of Restarts: 4606 No. of Flips: 2092 time to process: 17 seconds.
uf250-04.cnf fulfilled No. of Restarts: 3078 No. of Flips: 3189 time to process: 12 seconds.
uf250-04.cnf , deadline. Restarts: 9984
uf250-04.cnf , deadline. Restarts: 9984
uf250-04.cnf fulfilled No. of Restarts: 258 No. of Flips: 2637 time to process: 1 seconds.
uf250-04.cnf fulfilled No. of Restarts: 4492 No. of Flips: 2559 time to process: 17 seconds.
uf250-04.cnf fulfilled No. of Restarts: 9769 No. of Flips: 2661 time to process: 38 seconds.
uf250-04.cnf fulfilled No. of Restarts: 1873 No. of Flips: 1586 time to process: 7 seconds.
uf250-04.cnf fulfilled No. of Restarts: 1442 No. of Flips: 2603 time to process: 5 seconds.
uf250-04.cnf fulfilled No. of Restarts: 1268 No. of Flips: 713 time to process: 5 seconds.
uf250-04.cnf fulfilled No. of Restarts: 3027 No. of Flips: 4315 time to process: 11 seconds.
uf250-04.cnf fulfilled No. of Restarts: 7800 No. of Flips: 3343 time to process: 30 seconds.
uf250-04.cnf fulfilled No. of Restarts: 2392 No. of Flips: 4929 time to process: 9 seconds.
uf250-04.cnf fulfilled No. of Restarts: 561 No. of Flips: 3196 time to process: 2 seconds.
uf250-04.cnf fulfilled No. of Restarts: 1812 No. of Flips: 2411 time to process: 7 seconds.
uf250-04.cnf fulfilled No. of Restarts: 2591 No. of Flips: 4130 time to process: 10 seconds.
uf250-04.cnf fulfilled No. of Restarts: 79 No. of Flips: 4014 time to process: 0 seconds.
uf250-04.cnf fulfilled No. of Restarts: 2450 No. of Flips: 3046 time to process: 9 seconds.
uf250-04.cnf fulfilled No. of Restarts: 4862 No. of Flips: 3732 time to process: 18 seconds.
uf250-04.cnf fulfilled No. of Restarts: 1685 No. of Flips: 2624 time to process: 6 seconds.
uf250-04.cnf fulfilled No. of Restarts: 1418 No. of Flips: 1599 time to process: 5 seconds.
uf250-04.cnf fulfilled No. of Restarts: 165 No. of Flips: 3523 time to process: 0 seconds.
uf250-04.cnf fulfilled No. of Restarts: 832 No. of Flips: 4639 time to process: 3 seconds.
uf250-04.cnf fulfilled No. of Restarts: 1466 No. of Flips: 2683 time to process: 5 seconds.
uf250-04.cnf fulfilled No. of Restarts: 1685 No. of Flips: 3666 time to process: 6 seconds.
uf250-04.cnf fulfilled No. of Restarts: 5090 No. of Flips: 3983 time to process: 19 seconds.
uf250-04.cnf , deadline. Restarts: 9984
uf250-04.cnf fulfilled No. of Restarts: 6815 No. of Flips: 2014 time to process: 26 seconds.
uf250-04.cnf , deadline. Restarts: 9984
uf250-04.cnf fulfilled No. of Restarts: 2082 No. of Flips: 4829 time to process: 8 seconds.
uf250-04.cnf fulfilled No. of Restarts: 2723 No. of Flips: 4954 time to process: 10 seconds.
uf250-04.cnf fulfilled No. of Restarts: 2659 No. of Flips: 4687 time to process: 10 seconds.
uf250-04.cnf fulfilled No. of Restarts: 1061 No. of Flips: 2481 time to process: 4 seconds.
uf250-04.cnf fulfilled No. of Restarts: 1758 No. of Flips: 3102 time to process: 6 seconds.
uf250-04.cnf fulfilled No. of Restarts: 2168 No. of Flips: 1567 time to process: 8 seconds.
uf250-04.cnf fulfilled No. of Restarts: 977 No. of Flips: 4214 time to process: 3 seconds.
uf250-04.cnf fulfilled No. of Restarts: 973 No. of Flips: 3991 time to process: 3 seconds.
uf250-04.cnf fulfilled No. of Restarts: 152 No. of Flips: 1853 time to process: 0 seconds.
uf250-04.cnf fulfilled No. of Restarts: 9424 No. of Flips: 4185 time to process: 36 seconds.
uf250-04.cnf fulfilled No. of Restarts: 1961 No. of Flips: 3992 time to process: 7 seconds.
uf250-04.cnf , deadline. Restarts: 9984
uf250-04.cnf fulfilled No. of Restarts: 2132 No. of Flips: 2682 time to process: 8 seconds.
uf250-04.cnf , deadline. Restarts: 9984
uf250-04.cnf fulfilled No. of Restarts: 562 No. of Flips: 3222 time to process: 2 seconds.
uf250-04.cnf fulfilled No. of Restarts: 5189 No. of Flips: 4811 time to process: 20 seconds.
uf250-04.cnf fulfilled No. of Restarts: 2164 No. of Flips: 2794 time to process: 8 seconds.
uf250-04.cnf fulfilled No. of Restarts: 1076 No. of Flips: 2782 time to process: 4 seconds.
uf250-04.cnf , deadline. Restarts: 9984
uf250-04.cnf fulfilled No. of Restarts: 3488 No. of Flips: 4654 time to process: 13 seconds.
uf250-04.cnf fulfilled No. of Restarts: 525 No. of Flips: 4331 time to process: 2 seconds.
uf250-04.cnf , deadline. Restarts: 9984
uf250-04.cnf fulfilled No. of Restarts: 542 No. of Flips: 4583 time to process: 2 seconds.
uf250-04.cnf fulfilled No. of Restarts: 7322 No. of Flips: 2398 time to process: 28 seconds.
uf250-04.cnf fulfilled No. of Restarts: 1175 No. of Flips: 686 time to process: 4 seconds.
uf250-04.cnf fulfilled No. of Restarts: 2472 No. of Flips: 4411 time to process: 9 seconds.
uf250-04.cnf fulfilled No. of Restarts: 2019 No. of Flips: 3752 time to process: 7 seconds.
uf250-04.cnf fulfilled No. of Restarts: 172 No. of Flips: 1809 time to process: 0 seconds.
uf250-04.cnf fulfilled No. of Restarts: 795 No. of Flips: 2788 time to process: 3 seconds.
uf250-04.cnf fulfilled No. of Restarts: 7319 No. of Flips: 3643 time to process: 28 seconds.
uf250-04.cnf fulfilled No. of Restarts: 4568 No. of Flips: 2515 time to process: 17 seconds.
uf250-04.cnf fulfilled No. of Restarts: 447 No. of Flips: 2212 time to process: 1 seconds.
uf250-04.cnf fulfilled No. of Restarts: 1856 No. of Flips: 1993 time to process: 7 seconds.
uf250-04.cnf fulfilled No. of Restarts: 341 No. of Flips: 4568 time to process: 1 seconds.
uf250-04.cnf fulfilled No. of Restarts: 2733 No. of Flips: 3716 time to process: 10 seconds.
uf250-04.cnf fulfilled No. of Restarts: 265 No. of Flips: 1218 time to process: 1 seconds.
uf250-04.cnf fulfilled No. of Restarts: 7030 No. of Flips: 3982 time to process: 27 seconds.
uf250-04.cnf fulfilled No. of Restarts: 968 No. of Flips: 2390 time to process: 3 seconds.
uf250-04.cnf fulfilled No. of Restarts: 385 No. of Flips: 2131 time to process: 1 seconds.
uf250-04.cnf fulfilled No. of Restarts: 4394 No. of Flips: 4759 time to process: 17 seconds.
uf250-04.cnf fulfilled No. of Restarts: 510 No. of Flips: 2273 time to process: 2 seconds.
uf250-04.cnf fulfilled No. of Restarts: 1979 No. of Flips: 4904 time to process: 7 seconds.
uf250-04.cnf fulfilled No. of Restarts: 3803 No. of Flips: 3581 time to process: 14 seconds.
uf250-04.cnf fulfilled No. of Restarts: 3446 No. of Flips: 2451 time to process: 13 seconds.
uf250-04.cnf fulfilled No. of Restarts: 1775 No. of Flips: 1318 time to process: 6 seconds.
uf250-04.cnf fulfilled No. of Restarts: 2565 No. of Flips: 928 time to process: 10 seconds.
uf250-04.cnf fulfilled No. of Restarts: 283 No. of Flips: 938 time to process: 1 seconds.
uf250-04.cnf fulfilled No. of Restarts: 1931 No. of Flips: 2039 time to process: 7 seconds.
uf250-04.cnf fulfilled No. of Restarts: 945 No. of Flips: 2754 time to process: 3 seconds.
uf250-04.cnf fulfilled No. of Restarts: 36 No. of Flips: 4757 time to process: 0 seconds.
uf250-04.cnf fulfilled No. of Restarts: 2223 No. of Flips: 1770 time to process: 8 seconds.
uf250-04.cnf fulfilled No. of Restarts: 347 No. of Flips: 2682 time to process: 1 seconds.
uf250-04.cnf fulfilled No. of Restarts: 4106 No. of Flips: 2114 time to process: 16 seconds.
uf250-04.cnf fulfilled No. of Restarts: 3567 No. of Flips: 3646 time to process: 14 seconds.
uf250-04.cnf fulfilled No. of Restarts: 2345 No. of Flips: 3365 time to process: 9 seconds.
uf250-04.cnf fulfilled No. of Restarts: 3120 No. of Flips: 2967 time to process: 12 seconds.
uf250-04.cnf , deadline. Restarts: 9984
uf250-04.cnf fulfilled No. of Restarts: 1372 No. of Flips: 4659 time to process: 5 seconds.
uf250-04.cnf fulfilled No. of Restarts: 733 No. of Flips: 1941 time to process: 2 seconds.
uf250-04.cnf fulfilled No. of Restarts: 1913 No. of Flips: 3746 time to process: 7 seconds.
uf250-04.cnf fulfilled No. of Restarts: 1016 No. of Flips: 2584 time to process: 3 seconds.
uf250-04.cnf fulfilled No. of Restarts: 2861 No. of Flips: 3479 time to process: 11 seconds.
uf250-04.cnf fulfilled No. of Restarts: 3470 No. of Flips: 4922 time to process: 13 seconds.
uf250-04.cnf fulfilled No. of Restarts: 250 No. of Flips: 1301 time to process: 1 seconds.
uf250-04.cnf , deadline. Restarts: 9984
uf250-04.cnf , deadline. Restarts: 9984
uf250-04.cnf fulfilled No. of Restarts: 4568 No. of Flips: 2539 time to process: 17 seconds.
uf250-04.cnf fulfilled No. of Restarts: 2156 No. of Flips: 4734 time to process: 8 seconds.
uf250-04.cnf fulfilled No. of Restarts: 3805 No. of Flips: 2687 time to process: 14 seconds.
uf250-04.cnf fulfilled No. of Restarts: 1425 No. of Flips: 1228 time to process: 6 seconds.
uf250-04.cnf fulfilled No. of Restarts: 4231 No. of Flips: 4381 time to process: 16 seconds.
uf250-04.cnf fulfilled No. of Restarts: 8002 No. of Flips: 4550 time to process: 31 seconds.
uf250-04.cnf fulfilled No. of Restarts: 6613 No. of Flips: 3780 time to process: 25 seconds.
uf250-04.cnf fulfilled No. of Restarts: 3584 No. of Flips: 3622 time to process: 13 seconds.
uf250-04.cnf fulfilled No. of Restarts: 769 No. of Flips: 2846 time to process: 3 seconds.
uf250-04.cnf fulfilled No. of Restarts: 2990 No. of Flips: 4205 time to process: 11 seconds.
uf250-04.cnf fulfilled No. of Restarts: 9201 No. of Flips: 3908 time to process: 35 seconds.
uf250-04.cnf fulfilled No. of Restarts: 7434 No. of Flips: 3313 time to process: 28 seconds.
uf250-04.cnf fulfilled No. of Restarts: 3138 No. of Flips: 2590 time to process: 12 seconds.
uf250-04.cnf fulfilled No. of Restarts: 52 No. of Flips: 4795 time to process: 0 seconds.
uf250-04.cnf fulfilled No. of Restarts: 2994 No. of Flips: 4417 time to process: 11 seconds.
uf250-04.cnf fulfilled No. of Restarts: 3638 No. of Flips: 3223 time to process: 14 seconds.
uf250-04.cnf fulfilled No. of Restarts: 1369 No. of Flips: 4161 time to process: 5 seconds.
uf250-04.cnf fulfilled No. of Restarts: 4766 No. of Flips: 2984 time to process: 18 seconds.
uf250-04.cnf fulfilled No. of Restarts: 2130 No. of Flips: 3531 time to process: 8 seconds.
uf250-04.cnf , deadline. Restarts: 9984
uf250-04.cnf fulfilled No. of Restarts: 70 No. of Flips: 2937 time to process: 0 seconds.
uf250-04.cnf fulfilled No. of Restarts: 524 No. of Flips: 3432 time to process: 2 seconds.
uf250-04.cnf fulfilled No. of Restarts: 215 No. of Flips: 4542 time to process: 0 seconds.
uf250-04.cnf fulfilled No. of Restarts: 264 No. of Flips: 2189 time to process: 1 seconds.
uf250-04.cnf fulfilled No. of Restarts: 7996 No. of Flips: 4271 time to process: 30 seconds.
uf250-04.cnf fulfilled No. of Restarts: 1849 No. of Flips: 4096 time to process: 7 seconds.
uf250-04.cnf fulfilled No. of Restarts: 1135 No. of Flips: 604 time to process: 4 seconds.
uf250-04.cnf fulfilled No. of Restarts: 5148 No. of Flips: 4706 time to process: 19 seconds.
uf250-04.cnf fulfilled No. of Restarts: 335 No. of Flips: 4122 time to process: 1 seconds.
uf250-04.cnf fulfilled No. of Restarts: 1823 No. of Flips: 2586 time to process: 6 seconds.
uf250-04.cnf fulfilled No. of Restarts: 7118 No. of Flips: 3422 time to process: 27 seconds.
uf250-04.cnf fulfilled No. of Restarts: 6838 No. of Flips: 4289 time to process: 26 seconds.
uf250-04.cnf fulfilled No. of Restarts: 114 No. of Flips: 4153 time to process: 0 seconds.
uf250-04.cnf fulfilled No. of Restarts: 3162 No. of Flips: 4731 time to process: 12 seconds.
uf250-04.cnf fulfilled No. of Restarts: 4358 No. of Flips: 1851 time to process: 17 seconds.
uf250-04.cnf fulfilled No. of Restarts: 2358 No. of Flips: 3134 time to process: 9 seconds.
uf250-04.cnf fulfilled No. of Restarts: 5875 No. of Flips: 4281 time to process: 22 seconds.
uf250-04.cnf fulfilled No. of Restarts: 3259 No. of Flips: 1714 time to process: 13 seconds.
uf250-04.cnf fulfilled No. of Restarts: 4531 No. of Flips: 1783 time to process: 17 seconds.
uf250-04.cnf fulfilled No. of Restarts: 4 No. of Flips: 3173 time to process: 0 seconds.
uf250-04.cnf fulfilled No. of Restarts: 2557 No. of Flips: 3013 time to process: 9 seconds.
uf250-04.cnf fulfilled No. of Restarts: 1264 No. of Flips: 4195 time to process: 4 seconds.
uf250-04.cnf fulfilled No. of Restarts: 36 No. of Flips: 1445 time to process: 0 seconds.
uf250-04.cnf fulfilled No. of Restarts: 2080 No. of Flips: 2387 time to process: 8 seconds.
uf250-04.cnf fulfilled No. of Restarts: 5781 No. of Flips: 1503 time to process: 22 seconds.
uf250-04.cnf fulfilled No. of Restarts: 7569 No. of Flips: 3524 time to process: 29 seconds.
uf250-04.cnf fulfilled No. of Restarts: 815 No. of Flips: 2734 time to process: 3 seconds.
uf250-04.cnf fulfilled No. of Restarts: 5974 No. of Flips: 3284 time to process: 23 seconds.
uf250-04.cnf fulfilled No. of Restarts: 440 No. of Flips: 3923 time to process: 1 seconds.
uf250-04.cnf , deadline. Restarts: 9984
uf250-04.cnf fulfilled No. of Restarts: 2375 No. of Flips: 1329 time to process: 9 seconds.
uf250-04.cnf fulfilled No. of Restarts: 587 No. of Flips: 4350 time to process: 2 seconds.
uf250-04.cnf fulfilled No. of Restarts: 1056 No. of Flips: 4274 time to process: 4 seconds.
uf250-04.cnf fulfilled No. of Restarts: 2562 No. of Flips: 4374 time to process: 9 seconds.
uf250-04.cnf fulfilled No. of Restarts: 104 No. of Flips: 3856 time to process: 0 seconds.
uf250-04.cnf fulfilled No. of Restarts: 372 No. of Flips: 4083 time to process: 1 seconds.
uf250-04.cnf fulfilled No. of Restarts: 362 No. of Flips: 4740 time to process: 1 seconds.
uf250-04.cnf fulfilled No. of Restarts: 3252 No. of Flips: 4996 time to process: 12 seconds.
uf250-04.cnf fulfilled No. of Restarts: 607 No. of Flips: 3951 time to process: 2 seconds.
uf250-04.cnf fulfilled No. of Restarts: 3096 No. of Flips: 4278 time to process: 12 seconds.
uf250-04.cnf fulfilled No. of Restarts: 4160 No. of Flips: 3981 time to process: 16 seconds.
uf250-04.cnf fulfilled No. of Restarts: 3784 No. of Flips: 1136 time to process: 14 seconds.
uf250-04.cnf fulfilled No. of Restarts: 1830 No. of Flips: 2518 time to process: 7 seconds.
uf250-04.cnf fulfilled No. of Restarts: 6419 No. of Flips: 2889 time to process: 24 seconds.
uf250-04.cnf fulfilled No. of Restarts: 2753 No. of Flips: 1602 time to process: 10 seconds.
uf250-04.cnf fulfilled No. of Restarts: 336 No. of Flips: 2160 time to process: 1 seconds.
uf250-04.cnf fulfilled No. of Restarts: 247 No. of Flips: 2536 time to process: 0 seconds.
uf250-04.cnf fulfilled No. of Restarts: 301 No. of Flips: 4038 time to process: 1 seconds.
uf250-04.cnf fulfilled No. of Restarts: 309 No. of Flips: 1249 time to process: 1 seconds.
uf250-04.cnf fulfilled No. of Restarts: 2910 No. of Flips: 4526 time to process: 11 seconds.
uf250-04.cnf fulfilled No. of Restarts: 0 No. of Flips: 4247 time to process: 0 seconds.
uf250-04.cnf fulfilled No. of Restarts: 1012 No. of Flips: 3766 time to process: 4 seconds.
uf250-04.cnf fulfilled No. of Restarts: 4092 No. of Flips: 3447 time to process: 15 seconds.
uf250-04.cnf fulfilled No. of Restarts: 3094 No. of Flips: 2516 time to process: 12 seconds.
uf250-04.cnf fulfilled No. of Restarts: 1755 No. of Flips: 3370 time to process: 6 seconds.
uf250-04.cnf fulfilled No. of Restarts: 122 No. of Flips: 3857 time to process: 0 seconds.
uf250-04.cnf fulfilled No. of Restarts: 993 No. of Flips: 1900 time to process: 3 seconds.
uf250-04.cnf fulfilled No. of Restarts: 2152 No. of Flips: 4476 time to process: 8 seconds.
uf250-04.cnf fulfilled No. of Restarts: 3798 No. of Flips: 3296 time to process: 14 seconds.
uf250-04.cnf fulfilled No. of Restarts: 604 No. of Flips: 2917 time to process: 2 seconds.
uf250-04.cnf fulfilled No. of Restarts: 3063 No. of Flips: 4542 time to process: 11 seconds.
uf250-04.cnf fulfilled No. of Restarts: 730 No. of Flips: 2585 time to process: 2 seconds.
uf250-04.cnf fulfilled No. of Restarts: 3398 No. of Flips: 4036 time to process: 13 seconds.
uf250-04.cnf , deadline. Restarts: 9984
uf250-04.cnf fulfilled No. of Restarts: 187 No. of Flips: 3637 time to process: 0 seconds.
uf250-04.cnf fulfilled No. of Restarts: 573 No. of Flips: 2223 time to process: 2 seconds.
uf250-04.cnf fulfilled No. of Restarts: 691 No. of Flips: 1477 time to process: 3 seconds.
uf250-04.cnf fulfilled No. of Restarts: 188 No. of Flips: 2953 time to process: 0 seconds.
uf250-04.cnf fulfilled No. of Restarts: 1846 No. of Flips: 2686 time to process: 7 seconds.
uf250-04.cnf fulfilled No. of Restarts: 6528 No. of Flips: 3921 time to process: 25 seconds.
uf250-04.cnf fulfilled No. of Restarts: 2623 No. of Flips: 3833 time to process: 10 seconds.
uf250-04.cnf fulfilled No. of Restarts: 4135 No. of Flips: 1120 time to process: 16 seconds.
uf250-04.cnf fulfilled No. of Restarts: 2756 No. of Flips: 1440 time to process: 10 seconds.
uf250-04.cnf fulfilled No. of Restarts: 3348 No. of Flips: 2719 time to process: 13 seconds.
uf250-04.cnf fulfilled No. of Restarts: 1294 No. of Flips: 3466 time to process: 5 seconds.
uf250-04.cnf fulfilled No. of Restarts: 4975 No. of Flips: 3051 time to process: 19 seconds.
uf250-04.cnf fulfilled No. of Restarts: 5304 No. of Flips: 3952 time to process: 20 seconds.
uf250-04.cnf fulfilled No. of Restarts: 1261 No. of Flips: 2505 time to process: 4 seconds.
uf250-04.cnf fulfilled No. of Restarts: 733 No. of Flips: 3275 time to process: 2 seconds.
uf250-04.cnf fulfilled No. of Restarts: 4236 No. of Flips: 4377 time to process: 16 seconds.
uf250-04.cnf fulfilled No. of Restarts: 406 No. of Flips: 3930 time to process: 1 seconds.
uf250-04.cnf fulfilled No. of Restarts: 6962 No. of Flips: 2610 time to process: 27 seconds.
uf250-04.cnf fulfilled No. of Restarts: 2043 No. of Flips: 4695 time to process: 8 seconds.
uf250-04.cnf fulfilled No. of Restarts: 1933 No. of Flips: 3816 time to process: 7 seconds.
uf250-04.cnf fulfilled No. of Restarts: 887 No. of Flips: 4969 time to process: 3 seconds.
uf250-04.cnf fulfilled No. of Restarts: 910 No. of Flips: 3258 time to process: 3 seconds.
uf250-04.cnf fulfilled No. of Restarts: 1256 No. of Flips: 1713 time to process: 4 seconds.
uf250-04.cnf fulfilled No. of Restarts: 4156 No. of Flips: 3196 time to process: 15 seconds.
uf250-04.cnf fulfilled No. of Restarts: 1211 No. of Flips: 2575 time to process: 4 seconds.
uf250-04.cnf fulfilled No. of Restarts: 34 No. of Flips: 4709 time to process: 0 seconds.
uf250-04.cnf fulfilled No. of Restarts: 2671 No. of Flips: 4407 time to process: 10 seconds.
uf250-04.cnf fulfilled No. of Restarts: 603 No. of Flips: 2563 time to process: 2 seconds.
uf250-04.cnf fulfilled No. of Restarts: 226 No. of Flips: 3640 time to process: 0 seconds.
uf250-04.cnf fulfilled No. of Restarts: 505 No. of Flips: 4629 time to process: 2 seconds.
uf250-04.cnf fulfilled No. of Restarts: 6571 No. of Flips: 1986 time to process: 25 seconds.
uf250-04.cnf fulfilled No. of Restarts: 1234 No. of Flips: 3325 time to process: 5 seconds.
uf250-04.cnf fulfilled No. of Restarts: 5084 No. of Flips: 1202 time to process: 19 seconds.
uf250-04.cnf , deadline. Restarts: 9984
uf250-04.cnf fulfilled No. of Restarts: 687 No. of Flips: 4285 time to process: 2 seconds.
uf250-04.cnf fulfilled No. of Restarts: 2436 No. of Flips: 3219 time to process: 9 seconds.
uf250-04.cnf fulfilled No. of Restarts: 3608 No. of Flips: 1797 time to process: 14 seconds.
uf250-04.cnf fulfilled No. of Restarts: 2402 No. of Flips: 3813 time to process: 9 seconds.
uf250-04.cnf fulfilled No. of Restarts: 3981 No. of Flips: 1979 time to process: 15 seconds.
uf250-04.cnf fulfilled No. of Restarts: 2980 No. of Flips: 1460 time to process: 11 seconds.
uf250-04.cnf fulfilled No. of Restarts: 686 No. of Flips: 2137 time to process: 2 seconds.
uf250-04.cnf fulfilled No. of Restarts: 377 No. of Flips: 2468 time to process: 1 seconds.
uf250-04.cnf fulfilled No. of Restarts: 4043 No. of Flips: 1396 time to process: 15 seconds.
uf250-04.cnf fulfilled No. of Restarts: 5751 No. of Flips: 3211 time to process: 22 seconds.
uf250-04.cnf fulfilled No. of Restarts: 5886 No. of Flips: 4607 time to process: 23 seconds.
uf250-04.cnf fulfilled No. of Restarts: 602 No. of Flips: 2552 time to process: 2 seconds.
uf250-04.cnf fulfilled No. of Restarts: 9392 No. of Flips: 1644 time to process: 36 seconds.
uf250-04.cnf fulfilled No. of Restarts: 5897 No. of Flips: 3678 time to process: 22 seconds.
uf250-04.cnf fulfilled No. of Restarts: 382 No. of Flips: 1156 time to process: 1 seconds.
uf250-04.cnf fulfilled No. of Restarts: 1560 No. of Flips: 2523 time to process: 5 seconds.
uf250-04.cnf fulfilled No. of Restarts: 487 No. of Flips: 2806 time to process: 1 seconds.
uf250-04.cnf fulfilled No. of Restarts: 2121 No. of Flips: 4711 time to process: 8 seconds.
uf250-04.cnf fulfilled No. of Restarts: 432 No. of Flips: 1216 time to process: 1 seconds.
uf250-04.cnf fulfilled No. of Restarts: 4117 No. of Flips: 4021 time to process: 16 seconds.
uf250-04.cnf fulfilled No. of Restarts: 7470 No. of Flips: 1109 time to process: 29 seconds.
uf250-04.cnf fulfilled No. of Restarts: 4852 No. of Flips: 3833 time to process: 18 seconds.
uf250-04.cnf fulfilled No. of Restarts: 5434 No. of Flips: 4503 time to process: 21 seconds.
uf250-04.cnf fulfilled No. of Restarts: 1346 No. of Flips: 2502 time to process: 5 seconds.
uf250-04.cnf , deadline. Restarts: 9984
uf250-04.cnf fulfilled No. of Restarts: 769 No. of Flips: 4335 time to process: 3 seconds.
uf250-04.cnf fulfilled No. of Restarts: 1149 No. of Flips: 1760 time to process: 4 seconds.
uf250-04.cnf fulfilled No. of Restarts: 2480 No. of Flips: 3570 time to process: 9 seconds.
uf250-04.cnf fulfilled No. of Restarts: 2388 No. of Flips: 2366 time to process: 9 seconds.
uf250-04.cnf fulfilled No. of Restarts: 5708 No. of Flips: 2742 time to process: 21 seconds.
uf250-04.cnf fulfilled No. of Restarts: 2031 No. of Flips: 2251 time to process: 7 seconds.
uf250-04.cnf fulfilled No. of Restarts: 2994 No. of Flips: 3091 time to process: 11 seconds.
uf250-04.cnf fulfilled No. of Restarts: 9329 No. of Flips: 3991 time to process: 36 seconds.
uf250-04.cnf fulfilled No. of Restarts: 655 No. of Flips: 4600 time to process: 2 seconds.
uf250-04.cnf fulfilled No. of Restarts: 8325 No. of Flips: 3139 time to process: 31 seconds.
uf250-04.cnf fulfilled No. of Restarts: 2444 No. of Flips: 2045 time to process: 9 seconds.
uf250-04.cnf fulfilled No. of Restarts: 6037 No. of Flips: 4785 time to process: 23 seconds.
uf250-04.cnf fulfilled No. of Restarts: 991 No. of Flips: 3161 time to process: 3 seconds.
uf250-04.cnf fulfilled No. of Restarts: 579 No. of Flips: 736 time to process: 2 seconds.
uf250-04.cnf fulfilled No. of Restarts: 4700 No. of Flips: 4693 time to process: 18 seconds.
uf250-04.cnf fulfilled No. of Restarts: 1639 No. of Flips: 4660 time to process: 6 seconds.
uf250-04.cnf fulfilled No. of Restarts: 4730 No. of Flips: 4781 time to process: 18 seconds.
uf250-04.cnf fulfilled No. of Restarts: 6927 No. of Flips: 2718 time to process: 26 seconds.
uf250-04.cnf fulfilled No. of Restarts: 3494 No. of Flips: 3299 time to process: 13 seconds.
uf250-04.cnf fulfilled No. of Restarts: 4508 No. of Flips: 1134 time to process: 17 seconds.
uf250-04.cnf fulfilled No. of Restarts: 631 No. of Flips: 3704 time to process: 2 seconds.
uf250-04.cnf fulfilled No. of Restarts: 5160 No. of Flips: 2647 time to process: 20 seconds.
uf250-04.cnf fulfilled No. of Restarts: 2596 No. of Flips: 2953 time to process: 10 seconds.
uf250-04.cnf fulfilled No. of Restarts: 803 No. of Flips: 2481 time to process: 3 seconds.
uf250-04.cnf fulfilled No. of Restarts: 3841 No. of Flips: 4374 time to process: 14 seconds.
uf250-04.cnf fulfilled No. of Restarts: 3101 No. of Flips: 1437 time to process: 12 seconds.
uf250-04.cnf fulfilled No. of Restarts: 7391 No. of Flips: 1216 time to process: 28 seconds.
uf250-04.cnf fulfilled No. of Restarts: 7031 No. of Flips: 2818 time to process: 27 seconds.
uf250-04.cnf fulfilled No. of Restarts: 3446 No. of Flips: 3432 time to process: 13 seconds.
uf250-04.cnf fulfilled No. of Restarts: 5932 No. of Flips: 3368 time to process: 22 seconds.
uf250-04.cnf fulfilled No. of Restarts: 308 No. of Flips: 4628 time to process: 1 seconds.
uf250-04.cnf fulfilled No. of Restarts: 3752 No. of Flips: 3052 time to process: 14 seconds.
uf250-04.cnf , deadline. Restarts: 9984
uf250-04.cnf fulfilled No. of Restarts: 4408 No. of Flips: 1537 time to process: 17 seconds.
uf250-04.cnf fulfilled No. of Restarts: 1242 No. of Flips: 1934 time to process: 4 seconds.
uf250-04.cnf fulfilled No. of Restarts: 5836 No. of Flips: 4431 time to process: 22 seconds.
uf250-04.cnf fulfilled No. of Restarts: 3445 No. of Flips: 4768 time to process: 13 seconds.
uf250-04.cnf fulfilled No. of Restarts: 128 No. of Flips: 3225 time to process: 0 seconds.
uf250-04.cnf fulfilled No. of Restarts: 586 No. of Flips: 1263 time to process: 2 seconds.
uf250-04.cnf fulfilled No. of Restarts: 4765 No. of Flips: 3710 time to process: 18 seconds.
uf250-04.cnf fulfilled No. of Restarts: 2836 No. of Flips: 3706 time to process: 11 seconds.
uf250-04.cnf fulfilled No. of Restarts: 2479 No. of Flips: 2065 time to process: 9 seconds.
uf250-04.cnf fulfilled No. of Restarts: 324 No. of Flips: 1773 time to process: 1 seconds.
uf250-04.cnf fulfilled No. of Restarts: 5132 No. of Flips: 2225 time to process: 19 seconds.
uf250-04.cnf fulfilled No. of Restarts: 259 No. of Flips: 3538 time to process: 1 seconds.
uf250-04.cnf fulfilled No. of Restarts: 5322 No. of Flips: 3347 time to process: 20 seconds.
uf250-04.cnf fulfilled No. of Restarts: 2399 No. of Flips: 2407 time to process: 9 seconds.
uf250-04.cnf fulfilled No. of Restarts: 2405 No. of Flips: 2097 time to process: 9 seconds.
uf250-04.cnf fulfilled No. of Restarts: 758 No. of Flips: 983 time to process: 3 seconds.
uf250-04.cnf fulfilled No. of Restarts: 545 No. of Flips: 2697 time to process: 2 seconds.
uf250-04.cnf fulfilled No. of Restarts: 9815 No. of Flips: 2464 time to process: 37 seconds.
uf250-04.cnf fulfilled No. of Restarts: 9318 No. of Flips: 2573 time to process: 35 seconds.
uf250-04.cnf fulfilled No. of Restarts: 969 No. of Flips: 4291 time to process: 3 seconds.
uf250-04.cnf fulfilled No. of Restarts: 2286 No. of Flips: 2373 time to process: 8 seconds.
uf250-04.cnf fulfilled No. of Restarts: 1623 No. of Flips: 2255 time to process: 6 seconds.
uf250-04.cnf fulfilled No. of Restarts: 3812 No. of Flips: 2551 time to process: 14 seconds.
uf250-04.cnf fulfilled No. of Restarts: 2228 No. of Flips: 2316 time to process: 8 seconds.
uf250-04.cnf fulfilled No. of Restarts: 5064 No. of Flips: 3822 time to process: 19 seconds.
uf250-04.cnf fulfilled No. of Restarts: 2173 No. of Flips: 4996 time to process: 8 seconds.
uf250-04.cnf fulfilled No. of Restarts: 1609 No. of Flips: 4038 time to process: 6 seconds.
uf250-04.cnf fulfilled No. of Restarts: 4154 No. of Flips: 1992 time to process: 16 seconds.
uf250-04.cnf fulfilled No. of Restarts: 5672 No. of Flips: 677 time to process: 21 seconds.
uf250-04.cnf fulfilled No. of Restarts: 58 No. of Flips: 3307 time to process: 0 seconds.
uf250-04.cnf fulfilled No. of Restarts: 4179 No. of Flips: 3585 time to process: 16 seconds.
uf250-04.cnf fulfilled No. of Restarts: 2881 No. of Flips: 4873 time to process: 11 seconds.
uf250-04.cnf fulfilled No. of Restarts: 6007 No. of Flips: 2866 time to process: 23 seconds.
uf250-04.cnf fulfilled No. of Restarts: 4282 No. of Flips: 3122 time to process: 16 seconds.
uf250-04.cnf fulfilled No. of Restarts: 4086 No. of Flips: 3870 time to process: 15 seconds.
uf250-04.cnf fulfilled No. of Restarts: 1910 No. of Flips: 2257 time to process: 7 seconds.
uf250-04.cnf fulfilled No. of Restarts: 1549 No. of Flips: 2215 time to process: 6 seconds.
uf250-04.cnf fulfilled No. of Restarts: 4755 No. of Flips: 4193 time to process: 18 seconds.
uf250-04.cnf fulfilled No. of Restarts: 616 No. of Flips: 1562 time to process: 2 seconds.
uf250-04.cnf fulfilled No. of Restarts: 1267 No. of Flips: 2325 time to process: 5 seconds.
uf250-04.cnf fulfilled No. of Restarts: 1317 No. of Flips: 1933 time to process: 5 seconds.
uf250-04.cnf fulfilled No. of Restarts: 2720 No. of Flips: 3649 time to process: 10 seconds.
uf250-04.cnf fulfilled No. of Restarts: 4690 No. of Flips: 3357 time to process: 18 seconds.
uf250-04.cnf fulfilled No. of Restarts: 1930 No. of Flips: 3840 time to process: 7 seconds.
uf250-04.cnf fulfilled No. of Restarts: 986 No. of Flips: 1683 time to process: 3 seconds.
uf250-04.cnf fulfilled No. of Restarts: 529 No. of Flips: 4723 time to process: 2 seconds.
uf250-04.cnf fulfilled No. of Restarts: 3131 No. of Flips: 4851 time to process: 12 seconds.
uf250-04.cnf fulfilled No. of Restarts: 4089 No. of Flips: 3224 time to process: 15 seconds.
uf250-04.cnf fulfilled No. of Restarts: 798 No. of Flips: 2124 time to process: 3 seconds.
uf250-04.cnf , deadline. Restarts: 9984
uf250-04.cnf fulfilled No. of Restarts: 1035 No. of Flips: 4103 time to process: 4 seconds.
uf250-04.cnf fulfilled No. of Restarts: 898 No. of Flips: 4427 time to process: 3 seconds.
uf250-04.cnf fulfilled No. of Restarts: 237 No. of Flips: 2071 time to process: 0 seconds.
uf250-04.cnf fulfilled No. of Restarts: 1325 No. of Flips: 2794 time to process: 5 seconds.
uf250-04.cnf fulfilled No. of Restarts: 6660 No. of Flips: 3788 time to process: 25 seconds.
uf250-04.cnf fulfilled No. of Restarts: 3358 No. of Flips: 4026 time to process: 13 seconds.
uf250-04.cnf fulfilled No. of Restarts: 432 No. of Flips: 1459 time to process: 1 seconds.
uf250-04.cnf fulfilled No. of Restarts: 47 No. of Flips: 3031 time to process: 0 seconds.
uf250-04.cnf fulfilled No. of Restarts: 7632 No. of Flips: 1851 time to process: 29 seconds.
uf250-04.cnf fulfilled No. of Restarts: 847 No. of Flips: 2368 time to process: 3 seconds.
uf250-04.cnf fulfilled No. of Restarts: 380 No. of Flips: 1960 time to process: 1 seconds.
uf250-04.cnf fulfilled No. of Restarts: 2424 No. of Flips: 3510 time to process: 9 seconds.
uf250-04.cnf fulfilled No. of Restarts: 2193 No. of Flips: 4548 time to process: 8 seconds.
uf250-04.cnf fulfilled No. of Restarts: 9269 No. of Flips: 2414 time to process: 35 seconds.
uf250-04.cnf fulfilled No. of Restarts: 422 No. of Flips: 2395 time to process: 1 seconds.
uf250-04.cnf , deadline. Restarts: 9984
uf250-04.cnf fulfilled No. of Restarts: 8385 No. of Flips: 3274 time to process: 32 seconds.
uf250-04.cnf fulfilled No. of Restarts: 771 No. of Flips: 3434 time to process: 3 seconds.
uf250-04.cnf fulfilled No. of Restarts: 1153 No. of Flips: 3902 time to process: 4 seconds.
uf250-04.cnf fulfilled No. of Restarts: 2709 No. of Flips: 4062 time to process: 10 seconds.
uf250-04.cnf fulfilled No. of Restarts: 6652 No. of Flips: 2961 time to process: 25 seconds.
uf250-04.cnf fulfilled No. of Restarts: 4694 No. of Flips: 1752 time to process: 18 seconds.
uf250-04.cnf fulfilled No. of Restarts: 58 No. of Flips: 4016 time to process: 0 seconds.
uf250-04.cnf fulfilled No. of Restarts: 2977 No. of Flips: 3687 time to process: 11 seconds.
uf250-04.cnf fulfilled No. of Restarts: 4327 No. of Flips: 4983 time to process: 16 seconds.
uf250-04.cnf fulfilled No. of Restarts: 571 No. of Flips: 2270 time to process: 2 seconds.
uf250-04.cnf fulfilled No. of Restarts: 2761 No. of Flips: 1789 time to process: 10 seconds.
uf250-04.cnf fulfilled No. of Restarts: 8448 No. of Flips: 4196 time to process: 32 seconds.
uf250-04.cnf fulfilled No. of Restarts: 1623 No. of Flips: 4688 time to process: 6 seconds.
uf250-04.cnf fulfilled No. of Restarts: 6570 No. of Flips: 1974 time to process: 25 seconds.
uf250-04.cnf fulfilled No. of Restarts: 1703 No. of Flips: 3773 time to process: 6 seconds.
uf250-04.cnf fulfilled No. of Restarts: 2604 No. of Flips: 3162 time to process: 10 seconds.
uf250-04.cnf fulfilled No. of Restarts: 538 No. of Flips: 3693 time to process: 2 seconds.
uf250-04.cnf , deadline. Restarts: 9984
uf250-04.cnf fulfilled No. of Restarts: 176 No. of Flips: 1025 time to process: 0 seconds.
uf250-04.cnf fulfilled No. of Restarts: 705 No. of Flips: 3460 time to process: 2 seconds.
uf250-04.cnf fulfilled No. of Restarts: 1788 No. of Flips: 4309 time to process: 7 seconds.
uf250-04.cnf fulfilled No. of Restarts: 1854 No. of Flips: 4793 time to process: 7 seconds.
uf250-04.cnf fulfilled No. of Restarts: 1440 No. of Flips: 2275 time to process: 5 seconds.
uf250-04.cnf fulfilled No. of Restarts: 4116 No. of Flips: 3148 time to process: 15 seconds.
uf250-04.cnf fulfilled No. of Restarts: 296 No. of Flips: 1717 time to process: 1 seconds.
uf250-04.cnf fulfilled No. of Restarts: 1408 No. of Flips: 1960 time to process: 5 seconds.
uf250-04.cnf fulfilled No. of Restarts: 3259 No. of Flips: 4735 time to process: 12 seconds.
uf250-04.cnf fulfilled No. of Restarts: 413 No. of Flips: 1623 time to process: 1 seconds.
uf250-04.cnf fulfilled No. of Restarts: 1352 No. of Flips: 2838 time to process: 5 seconds.
uf250-04.cnf fulfilled No. of Restarts: 8096 No. of Flips: 3754 time to process: 31 seconds.
uf250-04.cnf fulfilled No. of Restarts: 1836 No. of Flips: 1241 time to process: 7 seconds.
uf250-04.cnf fulfilled No. of Restarts: 943 No. of Flips: 779 time to process: 3 seconds.
uf250-04.cnf fulfilled No. of Restarts: 471 No. of Flips: 1526 time to process: 1 seconds.
uf250-04.cnf fulfilled No. of Restarts: 878 No. of Flips: 1724 time to process: 3 seconds.
uf250-04.cnf fulfilled No. of Restarts: 799 No. of Flips: 4561 time to process: 3 seconds.
uf250-04.cnf fulfilled No. of Restarts: 7610 No. of Flips: 1714 time to process: 29 seconds.
uf250-04.cnf fulfilled No. of Restarts: 5921 No. of Flips: 2133 time to process: 22 seconds.
uf250-04.cnf fulfilled No. of Restarts: 5483 No. of Flips: 4101 time to process: 21 seconds.
uf250-04.cnf fulfilled No. of Restarts: 5021 No. of Flips: 1465 time to process: 19 seconds.
uf250-04.cnf fulfilled No. of Restarts: 1337 No. of Flips: 2174 time to process: 5 seconds.
uf250-04.cnf fulfilled No. of Restarts: 270 No. of Flips: 1963 time to process: 1 seconds.
uf250-04.cnf fulfilled No. of Restarts: 2967 No. of Flips: 4170 time to process: 11 seconds.
uf250-04.cnf fulfilled No. of Restarts: 3296 No. of Flips: 2945 time to process: 13 seconds.
uf250-04.cnf fulfilled No. of Restarts: 5492 No. of Flips: 4361 time to process: 21 seconds.
uf250-04.cnf fulfilled No. of Restarts: 1706 No. of Flips: 755 time to process: 6 seconds.
uf250-04.cnf fulfilled No. of Restarts: 3959 No. of Flips: 4721 time to process: 15 seconds.
uf250-04.cnf fulfilled No. of Restarts: 2887 No. of Flips: 4105 time to process: 11 seconds.
uf250-04.cnf fulfilled No. of Restarts: 2524 No. of Flips: 4799 time to process: 9 seconds.
uf250-04.cnf fulfilled No. of Restarts: 1690 No. of Flips: 4642 time to process: 6 seconds.
uf250-04.cnf fulfilled No. of Restarts: 1730 No. of Flips: 2884 time to process: 6 seconds.
uf250-04.cnf fulfilled No. of Restarts: 6094 No. of Flips: 4396 time to process: 23 seconds.
uf250-04.cnf fulfilled No. of Restarts: 2072 No. of Flips: 2443 time to process: 7 seconds.
uf250-04.cnf fulfilled No. of Restarts: 1047 No. of Flips: 2298 time to process: 4 seconds.
uf250-04.cnf fulfilled No. of Restarts: 5865 No. of Flips: 4437 time to process: 22 seconds.
uf250-04.cnf fulfilled No. of Restarts: 4412 No. of Flips: 3802 time to process: 17 seconds.
uf250-04.cnf fulfilled No. of Restarts: 261 No. of Flips: 1474 time to process: 1 seconds.
uf250-04.cnf fulfilled No. of Restarts: 3639 No. of Flips: 1460 time to process: 14 seconds.
uf250-04.cnf fulfilled No. of Restarts: 3361 No. of Flips: 4060 time to process: 13 seconds.
uf250-04.cnf fulfilled No. of Restarts: 4382 No. of Flips: 4901 time to process: 17 seconds.
uf250-04.cnf fulfilled No. of Restarts: 4718 No. of Flips: 3467 time to process: 18 seconds.
uf250-04.cnf fulfilled No. of Restarts: 3156 No. of Flips: 4733 time to process: 12 seconds.
uf250-04.cnf fulfilled No. of Restarts: 444 No. of Flips: 4110 time to process: 1 seconds.
uf250-04.cnf fulfilled No. of Restarts: 8260 No. of Flips: 4449 time to process: 31 seconds.
uf250-04.cnf fulfilled No. of Restarts: 6753 No. of Flips: 2356 time to process: 26 seconds.
uf250-04.cnf fulfilled No. of Restarts: 618 No. of Flips: 1984 time to process: 2 seconds.
uf250-04.cnf fulfilled No. of Restarts: 6999 No. of Flips: 3375 time to process: 26 seconds.
uf250-04.cnf fulfilled No. of Restarts: 3614 No. of Flips: 4165 time to process: 13 seconds.
uf250-04.cnf fulfilled No. of Restarts: 2374 No. of Flips: 4216 time to process: 9 seconds.
uf250-04.cnf fulfilled No. of Restarts: 4234 No. of Flips: 3141 time to process: 16 seconds.
uf250-04.cnf fulfilled No. of Restarts: 2664 No. of Flips: 3152 time to process: 10 seconds.
uf250-04.cnf fulfilled No. of Restarts: 8981 No. of Flips: 3257 time to process: 34 seconds.
uf250-04.cnf fulfilled No. of Restarts: 3583 No. of Flips: 1751 time to process: 14 seconds.
uf250-04.cnf fulfilled No. of Restarts: 523 No. of Flips: 801 time to process: 2 seconds.
uf250-04.cnf fulfilled No. of Restarts: 5795 No. of Flips: 1760 time to process: 22 seconds.
uf250-04.cnf fulfilled No. of Restarts: 6799 No. of Flips: 2373 time to process: 26 seconds.
uf250-04.cnf fulfilled No. of Restarts: 6842 No. of Flips: 3790 time to process: 26 seconds.
uf250-04.cnf fulfilled No. of Restarts: 5775 No. of Flips: 3464 time to process: 22 seconds.
uf250-04.cnf fulfilled No. of Restarts: 3777 No. of Flips: 4765 time to process: 14 seconds.
uf250-04.cnf fulfilled No. of Restarts: 2509 No. of Flips: 2257 time to process: 9 seconds.
uf250-04.cnf fulfilled No. of Restarts: 1154 No. of Flips: 4466 time to process: 4 seconds.
uf250-04.cnf fulfilled No. of Restarts: 2725 No. of Flips: 2212 time to process: 10 seconds.
uf250-04.cnf fulfilled No. of Restarts: 6844 No. of Flips: 2807 time to process: 26 seconds.
uf250-04.cnf fulfilled No. of Restarts: 235 No. of Flips: 3636 time to process: 0 seconds.
uf250-04.cnf fulfilled No. of Restarts: 4359 No. of Flips: 841 time to process: 16 seconds.
uf250-04.cnf fulfilled No. of Restarts: 2307 No. of Flips: 2304 time to process: 9 seconds.
uf250-04.cnf fulfilled No. of Restarts: 5555 No. of Flips: 1973 time to process: 21 seconds.
uf250-04.cnf fulfilled No. of Restarts: 2442 No. of Flips: 4355 time to process: 9 seconds.
uf250-04.cnf fulfilled No. of Restarts: 792 No. of Flips: 848 time to process: 3 seconds.
uf250-04.cnf fulfilled No. of Restarts: 260 No. of Flips: 2203 time to process: 1 seconds.
uf250-04.cnf fulfilled No. of Restarts: 7154 No. of Flips: 2203 time to process: 27 seconds.
uf250-04.cnf fulfilled No. of Restarts: 3253 No. of Flips: 3584 time to process: 12 seconds.
uf250-04.cnf fulfilled No. of Restarts: 2247 No. of Flips: 2443 time to process: 8 seconds.
uf250-04.cnf fulfilled No. of Restarts: 4864 No. of Flips: 3496 time to process: 18 seconds.
uf250-04.cnf fulfilled No. of Restarts: 4379 No. of Flips: 2046 time to process: 16 seconds.
uf250-04.cnf fulfilled No. of Restarts: 7224 No. of Flips: 4004 time to process: 28 seconds.
uf250-04.cnf fulfilled No. of Restarts: 4954 No. of Flips: 4979 time to process: 19 seconds.
uf250-04.cnf fulfilled No. of Restarts: 3289 No. of Flips: 1150 time to process: 12 seconds.
uf250-04.cnf fulfilled No. of Restarts: 882 No. of Flips: 1782 time to process: 3 seconds.
uf250-04.cnf fulfilled No. of Restarts: 520 No. of Flips: 2156 time to process: 2 seconds.
uf250-04.cnf fulfilled No. of Restarts: 9080 No. of Flips: 3861 time to process: 35 seconds.
uf250-04.cnf fulfilled No. of Restarts: 3323 No. of Flips: 2458 time to process: 12 seconds.
uf250-04.cnf fulfilled No. of Restarts: 694 No. of Flips: 4978 time to process: 2 seconds.
uf250-04.cnf fulfilled No. of Restarts: 5686 No. of Flips: 4048 time to process: 22 seconds.
uf250-04.cnf fulfilled No. of Restarts: 5970 No. of Flips: 2701 time to process: 23 seconds.
uf250-04.cnf fulfilled No. of Restarts: 2110 No. of Flips: 907 time to process: 8 seconds.
uf250-04.cnf fulfilled No. of Restarts: 3608 No. of Flips: 3136 time to process: 14 seconds.
uf250-04.cnf fulfilled No. of Restarts: 55 No. of Flips: 863 time to process: 0 seconds.
uf250-04.cnf fulfilled No. of Restarts: 777 No. of Flips: 2646 time to process: 3 seconds.
uf250-04.cnf fulfilled No. of Restarts: 8880 No. of Flips: 3070 time to process: 34 seconds.
uf250-04.cnf fulfilled No. of Restarts: 507 No. of Flips: 2874 time to process: 2 seconds.
uf250-04.cnf fulfilled No. of Restarts: 5087 No. of Flips: 4948 time to process: 19 seconds.
uf250-04.cnf fulfilled No. of Restarts: 2287 No. of Flips: 2490 time to process: 8 seconds.
uf250-04.cnf , deadline. Restarts: 9984
uf250-04.cnf fulfilled No. of Restarts: 1031 No. of Flips: 1505 time to process: 4 seconds.
uf250-04.cnf fulfilled No. of Restarts: 6171 No. of Flips: 1038 time to process: 23 seconds.
uf250-04.cnf fulfilled No. of Restarts: 361 No. of Flips: 4891 time to process: 1 seconds.
uf250-04.cnf fulfilled No. of Restarts: 167 No. of Flips: 2514 time to process: 0 seconds.
uf250-04.cnf fulfilled No. of Restarts: 3319 No. of Flips: 3889 time to process: 12 seconds.
uf250-04.cnf fulfilled No. of Restarts: 4790 No. of Flips: 2674 time to process: 18 seconds.
uf250-04.cnf fulfilled No. of Restarts: 1206 No. of Flips: 3914 time to process: 4 seconds.
uf250-04.cnf fulfilled No. of Restarts: 1563 No. of Flips: 4659 time to process: 6 seconds.
uf250-04.cnf fulfilled No. of Restarts: 670 No. of Flips: 3587 time to process: 2 seconds.
uf250-04.cnf fulfilled No. of Restarts: 4011 No. of Flips: 4972 time to process: 15 seconds.
uf250-04.cnf fulfilled No. of Restarts: 1905 No. of Flips: 2901 time to process: 7 seconds.
uf250-04.cnf fulfilled No. of Restarts: 6143 No. of Flips: 3599 time to process: 23 seconds.
uf250-04.cnf fulfilled No. of Restarts: 1495 No. of Flips: 3164 time to process: 5 seconds.
uf250-04.cnf fulfilled No. of Restarts: 768 No. of Flips: 1451 time to process: 3 seconds.
uf250-04.cnf fulfilled No. of Restarts: 3833 No. of Flips: 2465 time to process: 14 seconds.
uf250-04.cnf fulfilled No. of Restarts: 739 No. of Flips: 1382 time to process: 2 seconds.
uf250-04.cnf fulfilled No. of Restarts: 4567 No. of Flips: 3160 time to process: 17 seconds.
uf250-04.cnf fulfilled No. of Restarts: 581 No. of Flips: 3020 time to process: 2 seconds.
uf250-04.cnf fulfilled No. of Restarts: 2342 No. of Flips: 4412 time to process: 9 seconds.
uf250-04.cnf fulfilled No. of Restarts: 1565 No. of Flips: 3215 time to process: 6 seconds.
uf250-04.cnf fulfilled No. of Restarts: 3994 No. of Flips: 2218 time to process: 15 seconds.
uf250-04.cnf fulfilled No. of Restarts: 7509 No. of Flips: 721 time to process: 28 seconds.
uf250-04.cnf fulfilled No. of Restarts: 849 No. of Flips: 3722 time to process: 3 seconds.
uf250-04.cnf fulfilled No. of Restarts: 893 No. of Flips: 1508 time to process: 3 seconds.
uf250-04.cnf fulfilled No. of Restarts: 1495 No. of Flips: 2187 time to process: 5 seconds.
uf250-04.cnf fulfilled No. of Restarts: 322 No. of Flips: 4841 time to process: 1 seconds.
uf250-04.cnf , deadline. Restarts: 9984
uf250-04.cnf fulfilled No. of Restarts: 2163 No. of Flips: 3521 time to process: 8 seconds.
uf250-04.cnf fulfilled No. of Restarts: 219 No. of Flips: 1778 time to process: 0 seconds.
uf250-04.cnf fulfilled No. of Restarts: 2595 No. of Flips: 4889 time to process: 10 seconds.
uf250-04.cnf fulfilled No. of Restarts: 4191 No. of Flips: 2814 time to process: 16 seconds.
uf250-04.cnf fulfilled No. of Restarts: 2078 No. of Flips: 2316 time to process: 7 seconds.
uf250-04.cnf fulfilled No. of Restarts: 200 No. of Flips: 3669 time to process: 0 seconds.
uf250-04.cnf fulfilled No. of Restarts: 1520 No. of Flips: 2757 time to process: 6 seconds.
uf250-04.cnf , deadline. Restarts: 9984
uf250-04.cnf fulfilled No. of Restarts: 4010 No. of Flips: 3347 time to process: 15 seconds.
uf250-04.cnf fulfilled No. of Restarts: 113 No. of Flips: 4527 time to process: 0 seconds.
uf250-04.cnf fulfilled No. of Restarts: 564 No. of Flips: 4340 time to process: 2 seconds.
uf250-04.cnf fulfilled No. of Restarts: 3253 No. of Flips: 4909 time to process: 12 seconds.
uf250-04.cnf fulfilled No. of Restarts: 725 No. of Flips: 1262 time to process: 3 seconds.
uf250-04.cnf fulfilled No. of Restarts: 332 No. of Flips: 3939 time to process: 1 seconds.
uf250-04.cnf fulfilled No. of Restarts: 768 No. of Flips: 4768 time to process: 3 seconds.
uf250-04.cnf fulfilled No. of Restarts: 2150 No. of Flips: 4513 time to process: 8 seconds.
uf250-04.cnf fulfilled No. of Restarts: 631 No. of Flips: 3406 time to process: 2 seconds.
uf250-04.cnf fulfilled No. of Restarts: 1102 No. of Flips: 2766 time to process: 4 seconds.
uf250-04.cnf fulfilled No. of Restarts: 1880 No. of Flips: 2208 time to process: 7 seconds.
uf250-04.cnf fulfilled No. of Restarts: 4451 No. of Flips: 1357 time to process: 17 seconds.
uf250-04.cnf fulfilled No. of Restarts: 185 No. of Flips: 4525 time to process: 0 seconds.
uf250-04.cnf fulfilled No. of Restarts: 230 No. of Flips: 4377 time to process: 0 seconds.
uf250-04.cnf fulfilled No. of Restarts: 1914 No. of Flips: 2505 time to process: 7 seconds.
uf250-04.cnf fulfilled No. of Restarts: 3958 No. of Flips: 2940 time to process: 15 seconds.
uf250-04.cnf fulfilled No. of Restarts: 2868 No. of Flips: 1785 time to process: 11 seconds.
uf250-04.cnf fulfilled No. of Restarts: 1596 No. of Flips: 4896 time to process: 6 seconds.
uf250-04.cnf fulfilled No. of Restarts: 550 No. of Flips: 2128 time to process: 2 seconds.
uf250-04.cnf fulfilled No. of Restarts: 3766 No. of Flips: 4760 time to process: 14 seconds.
uf250-04.cnf , deadline. Restarts: 9984
uf250-04.cnf fulfilled No. of Restarts: 705 No. of Flips: 1883 time to process: 2 seconds.
uf250-04.cnf fulfilled No. of Restarts: 743 No. of Flips: 2699 time to process: 2 seconds.
uf250-04.cnf fulfilled No. of Restarts: 7626 No. of Flips: 3339 time to process: 29 seconds.
uf250-04.cnf fulfilled No. of Restarts: 73 No. of Flips: 3779 time to process: 0 seconds.
uf250-04.cnf fulfilled No. of Restarts: 1719 No. of Flips: 2423 time to process: 6 seconds.
uf250-04.cnf fulfilled No. of Restarts: 424 No. of Flips: 1316 time to process: 1 seconds.
uf250-04.cnf fulfilled No. of Restarts: 1276 No. of Flips: 2010 time to process: 5 seconds.
uf250-04.cnf fulfilled No. of Restarts: 954 No. of Flips: 1572 time to process: 3 seconds.
uf250-04.cnf fulfilled No. of Restarts: 1225 No. of Flips: 2771 time to process: 4 seconds.
uf250-04.cnf fulfilled No. of Restarts: 3271 No. of Flips: 2559 time to process: 12 seconds.
uf250-04.cnf fulfilled No. of Restarts: 766 No. of Flips: 2946 time to process: 2 seconds.
uf250-04.cnf , deadline. Restarts: 9984
uf250-04.cnf fulfilled No. of Restarts: 2269 No. of Flips: 1332 time to process: 8 seconds.
uf250-04.cnf fulfilled No. of Restarts: 5604 No. of Flips: 1833 time to process: 21 seconds.
uf250-04.cnf fulfilled No. of Restarts: 2748 No. of Flips: 825 time to process: 10 seconds.
uf250-04.cnf fulfilled No. of Restarts: 2033 No. of Flips: 1093 time to process: 7 seconds.
uf250-04.cnf fulfilled No. of Restarts: 6896 No. of Flips: 4704 time to process: 26 seconds.
uf250-04.cnf fulfilled No. of Restarts: 5466 No. of Flips: 1010 time to process: 21 seconds.
uf250-04.cnf fulfilled No. of Restarts: 1121 No. of Flips: 3857 time to process: 4 seconds.
uf250-04.cnf fulfilled No. of Restarts: 4982 No. of Flips: 4909 time to process: 19 seconds.
uf250-04.cnf fulfilled No. of Restarts: 693 No. of Flips: 3958 time to process: 2 seconds.
uf250-04.cnf fulfilled No. of Restarts: 1723 No. of Flips: 2347 time to process: 6 seconds.
uf250-04.cnf fulfilled No. of Restarts: 2 No. of Flips: 3638 time to process: 0 seconds.
uf250-04.cnf fulfilled No. of Restarts: 22 No. of Flips: 2791 time to process: 0 seconds.
uf250-04.cnf fulfilled No. of Restarts: 1694 No. of Flips: 4836 time to process: 6 seconds.
uf250-04.cnf fulfilled No. of Restarts: 792 No. of Flips: 1809 time to process: 3 seconds.
uf250-04.cnf fulfilled No. of Restarts: 1694 No. of Flips: 4686 time to process: 6 seconds.
uf250-04.cnf fulfilled No. of Restarts: 1722 No. of Flips: 4134 time to process: 6 seconds.
uf250-04.cnf fulfilled No. of Restarts: 1101 No. of Flips: 3910 time to process: 4 seconds.
uf250-04.cnf fulfilled No. of Restarts: 6493 No. of Flips: 1796 time to process: 25 seconds.
uf250-04.cnf fulfilled No. of Restarts: 194 No. of Flips: 2909 time to process: 0 seconds.
uf250-04.cnf fulfilled No. of Restarts: 2674 No. of Flips: 1737 time to process: 10 seconds.
uf250-04.cnf fulfilled No. of Restarts: 643 No. of Flips: 3246 time to process: 2 seconds.
uf250-04.cnf fulfilled No. of Restarts: 8761 No. of Flips: 1481 time to process: 33 seconds.
uf250-04.cnf fulfilled No. of Restarts: 1141 No. of Flips: 4666 time to process: 4 seconds.
uf250-04.cnf fulfilled No. of Restarts: 245 No. of Flips: 3707 time to process: 0 seconds.
uf250-04.cnf fulfilled No. of Restarts: 3387 No. of Flips: 2917 time to process: 13 seconds.
uf250-04.cnf fulfilled No. of Restarts: 3878 No. of Flips: 3004 time to process: 15 seconds.
uf250-04.cnf fulfilled No. of Restarts: 3721 No. of Flips: 2721 time to process: 14 seconds.
uf250-04.cnf fulfilled No. of Restarts: 53 No. of Flips: 3957 time to process: 0 seconds.
uf250-04.cnf fulfilled No. of Restarts: 5964 No. of Flips: 2250 time to process: 23 seconds.
uf250-04.cnf , deadline. Restarts: 9984
uf250-04.cnf fulfilled No. of Restarts: 5234 No. of Flips: 2471 time to process: 20 seconds.
uf250-04.cnf fulfilled No. of Restarts: 3647 No. of Flips: 1760 time to process: 14 seconds.
uf250-04.cnf fulfilled No. of Restarts: 7144 No. of Flips: 4547 time to process: 27 seconds.
uf250-04.cnf , deadline. Restarts: 9984
uf250-04.cnf fulfilled No. of Restarts: 2374 No. of Flips: 4756 time to process: 9 seconds.
uf250-04.cnf fulfilled No. of Restarts: 4833 No. of Flips: 2870 time to process: 18 seconds.
uf250-04.cnf , deadline. Restarts: 9984
uf250-04.cnf fulfilled No. of Restarts: 1933 No. of Flips: 853 time to process: 7 seconds.
uf250-04.cnf fulfilled No. of Restarts: 7245 No. of Flips: 3520 time to process: 27 seconds.
uf250-04.cnf fulfilled No. of Restarts: 3742 No. of Flips: 1199 time to process: 14 seconds.
uf250-04.cnf fulfilled No. of Restarts: 6871 No. of Flips: 1947 time to process: 26 seconds.
uf250-04.cnf fulfilled No. of Restarts: 158 No. of Flips: 3680 time to process: 0 seconds.
uf250-04.cnf fulfilled No. of Restarts: 4093 No. of Flips: 3118 time to process: 15 seconds.
uf250-04.cnf fulfilled No. of Restarts: 1995 No. of Flips: 3293 time to process: 7 seconds.
uf250-04.cnf , deadline. Restarts: 9984
uf250-04.cnf fulfilled No. of Restarts: 8063 No. of Flips: 4396 time to process: 31 seconds.
uf250-04.cnf fulfilled No. of Restarts: 4642 No. of Flips: 4763 time to process: 18 seconds.
uf250-04.cnf fulfilled No. of Restarts: 2722 No. of Flips: 3553 time to process: 10 seconds.
uf250-04.cnf , deadline. Restarts: 9984
uf250-04.cnf fulfilled No. of Restarts: 4405 No. of Flips: 4574 time to process: 17 seconds.
uf250-04.cnf fulfilled No. of Restarts: 753 No. of Flips: 4318 time to process: 3 seconds.
uf250-04.cnf fulfilled No. of Restarts: 2429 No. of Flips: 4405 time to process: 9 seconds.
uf250-04.cnf fulfilled No. of Restarts: 1364 No. of Flips: 2019 time to process: 5 seconds.
uf250-04.cnf fulfilled No. of Restarts: 6925 No. of Flips: 3488 time to process: 27 seconds.
uf250-04.cnf fulfilled No. of Restarts: 24 No. of Flips: 1109 time to process: 0 seconds.
uf250-04.cnf fulfilled No. of Restarts: 141 No. of Flips: 4811 time to process: 0 seconds.
uf250-04.cnf fulfilled No. of Restarts: 4388 No. of Flips: 3849 time to process: 16 seconds.
uf250-04.cnf fulfilled No. of Restarts: 461 No. of Flips: 2188 time to process: 1 seconds.
uf250-04.cnf fulfilled No. of Restarts: 801 No. of Flips: 1736 time to process: 3 seconds.
uf250-04.cnf fulfilled No. of Restarts: 447 No. of Flips: 2558 time to process: 1 seconds.
uf250-04.cnf fulfilled No. of Restarts: 37 No. of Flips: 4241 time to process: 0 seconds.
uf250-04.cnf fulfilled No. of Restarts: 3093 No. of Flips: 4784 time to process: 11 seconds.
uf250-04.cnf fulfilled No. of Restarts: 2261 No. of Flips: 2061 time to process: 8 seconds.
uf250-04.cnf fulfilled No. of Restarts: 257 No. of Flips: 3575 time to process: 1 seconds.
uf250-04.cnf fulfilled No. of Restarts: 402 No. of Flips: 3964 time to process: 1 seconds.
uf250-04.cnf fulfilled No. of Restarts: 2329 No. of Flips: 2257 time to process: 8 seconds.
uf250-04.cnf fulfilled No. of Restarts: 1236 No. of Flips: 2158 time to process: 4 seconds.
uf250-04.cnf fulfilled No. of Restarts: 3142 No. of Flips: 4471 time to process: 12 seconds.
uf250-04.cnf fulfilled No. of Restarts: 161 No. of Flips: 1940 time to process: 0 seconds.
uf250-04.cnf fulfilled No. of Restarts: 219 No. of Flips: 1247 time to process: 1 seconds.
uf250-04.cnf fulfilled No. of Restarts: 2315 No. of Flips: 3112 time to process: 9 seconds.
uf250-04.cnf fulfilled No. of Restarts: 2922 No. of Flips: 3149 time to process: 11 seconds.
uf250-04.cnf fulfilled No. of Restarts: 442 No. of Flips: 1590 time to process: 2 seconds.
uf250-04.cnf fulfilled No. of Restarts: 711 No. of Flips: 3955 time to process: 2 seconds.
uf250-04.cnf fulfilled No. of Restarts: 64 No. of Flips: 4506 time to process: 0 seconds.
uf250-04.cnf fulfilled No. of Restarts: 1707 No. of Flips: 3081 time to process: 6 seconds.
uf250-04.cnf fulfilled No. of Restarts: 4632 No. of Flips: 1159 time to process: 18 seconds.
uf250-04.cnf fulfilled No. of Restarts: 5975 No. of Flips: 4425 time to process: 23 seconds.
uf250-04.cnf fulfilled No. of Restarts: 1504 No. of Flips: 3995 time to process: 6 seconds.
uf250-04.cnf , deadline. Restarts: 9984
uf250-04.cnf fulfilled No. of Restarts: 3228 No. of Flips: 1810 time to process: 12 seconds.
uf250-04.cnf fulfilled No. of Restarts: 1329 No. of Flips: 4490 time to process: 5 seconds.
uf250-04.cnf fulfilled No. of Restarts: 1035 No. of Flips: 1414 time to process: 4 seconds.
uf250-04.cnf fulfilled No. of Restarts: 7454 No. of Flips: 4174 time to process: 28 seconds.
uf250-04.cnf fulfilled No. of Restarts: 2042 No. of Flips: 4234 time to process: 8 seconds.
uf250-04.cnf fulfilled No. of Restarts: 3969 No. of Flips: 4607 time to process: 15 seconds.
uf250-04.cnf fulfilled No. of Restarts: 3019 No. of Flips: 1923 time to process: 11 seconds.
uf250-04.cnf fulfilled No. of Restarts: 2188 No. of Flips: 4495 time to process: 8 seconds.
uf250-04.cnf , deadline. Restarts: 9984
uf250-04.cnf fulfilled No. of Restarts: 1436 No. of Flips: 3157 time to process: 5 seconds.
uf250-04.cnf fulfilled No. of Restarts: 2103 No. of Flips: 4680 time to process: 8 seconds.
uf250-04.cnf fulfilled No. of Restarts: 9937 No. of Flips: 2314 time to process: 39 seconds.
uf250-04.cnf fulfilled No. of Restarts: 1910 No. of Flips: 3539 time to process: 7 seconds.
uf250-04.cnf fulfilled No. of Restarts: 2152 No. of Flips: 1233 time to process: 8 seconds.
uf250-04.cnf fulfilled No. of Restarts: 710 No. of Flips: 3723 time to process: 2 seconds.
uf250-04.cnf fulfilled No. of Restarts: 1263 No. of Flips: 4019 time to process: 4 seconds.
uf250-04.cnf fulfilled No. of Restarts: 1744 No. of Flips: 4376 time to process: 6 seconds.
uf250-04.cnf fulfilled No. of Restarts: 576 No. of Flips: 3401 time to process: 2 seconds.
uf250-04.cnf fulfilled No. of Restarts: 4149 No. of Flips: 4061 time to process: 16 seconds.
uf250-04.cnf fulfilled No. of Restarts: 2869 No. of Flips: 1836 time to process: 11 seconds.
uf250-04.cnf fulfilled No. of Restarts: 1666 No. of Flips: 3740 time to process: 6 seconds.
uf250-04.cnf fulfilled No. of Restarts: 58 No. of Flips: 4620 time to process: 0 seconds.
uf250-04.cnf fulfilled No. of Restarts: 8684 No. of Flips: 1156 time to process: 34 seconds.
uf250-04.cnf fulfilled No. of Restarts: 5825 No. of Flips: 3240 time to process: 23 seconds.
uf250-04.cnf fulfilled No. of Restarts: 837 No. of Flips: 1677 time to process: 3 seconds.
uf250-04.cnf fulfilled No. of Restarts: 8005 No. of Flips: 4276 time to process: 31 seconds.
uf250-04.cnf fulfilled No. of Restarts: 3291 No. of Flips: 3824 time to process: 12 seconds.
uf250-04.cnf fulfilled No. of Restarts: 891 No. of Flips: 3962 time to process: 3 seconds.
uf250-04.cnf fulfilled No. of Restarts: 3479 No. of Flips: 4336 time to process: 13 seconds.
uf250-04.cnf fulfilled No. of Restarts: 3400 No. of Flips: 3122 time to process: 13 seconds.
uf250-04.cnf fulfilled No. of Restarts: 5000 No. of Flips: 4119 time to process: 19 seconds.
uf250-04.cnf fulfilled No. of Restarts: 1366 No. of Flips: 2139 time to process: 5 seconds.
uf250-04.cnf fulfilled No. of Restarts: 7339 No. of Flips: 4255 time to process: 28 seconds.
uf250-04.cnf fulfilled No. of Restarts: 2803 No. of Flips: 3853 time to process: 10 seconds.
uf250-04.cnf fulfilled No. of Restarts: 868 No. of Flips: 2971 time to process: 3 seconds.
uf250-04.cnf fulfilled No. of Restarts: 1169 No. of Flips: 1814 time to process: 4 seconds.
uf250-04.cnf fulfilled No. of Restarts: 489 No. of Flips: 3311 time to process: 1 seconds.
uf250-04.cnf fulfilled No. of Restarts: 4005 No. of Flips: 4691 time to process: 15 seconds.
uf250-04.cnf fulfilled No. of Restarts: 463 No. of Flips: 1769 time to process: 1 seconds.
uf250-04.cnf fulfilled No. of Restarts: 7943 No. of Flips: 4280 time to process: 30 seconds.
uf250-04.cnf fulfilled No. of Restarts: 1382 No. of Flips: 3884 time to process: 5 seconds.
uf250-04.cnf fulfilled No. of Restarts: 6043 No. of Flips: 2679 time to process: 23 seconds.
uf250-04.cnf fulfilled No. of Restarts: 1453 No. of Flips: 3694 time to process: 5 seconds.
uf250-04.cnf fulfilled No. of Restarts: 2285 No. of Flips: 2602 time to process: 8 seconds.
uf250-04.cnf fulfilled No. of Restarts: 938 No. of Flips: 1545 time to process: 3 seconds.
uf250-04.cnf fulfilled No. of Restarts: 741 No. of Flips: 1272 time to process: 2 seconds.
uf250-04.cnf fulfilled No. of Restarts: 2079 No. of Flips: 3140 time to process: 8 seconds.
uf250-04.cnf fulfilled No. of Restarts: 7169 No. of Flips: 3798 time to process: 27 seconds.
uf250-04.cnf fulfilled No. of Restarts: 4465 No. of Flips: 2400 time to process: 17 seconds.
uf250-04.cnf fulfilled No. of Restarts: 6536 No. of Flips: 3411 time to process: 25 seconds.
uf250-04.cnf fulfilled No. of Restarts: 3138 No. of Flips: 4978 time to process: 12 seconds.
uf250-04.cnf fulfilled No. of Restarts: 1045 No. of Flips: 2134 time to process: 4 seconds.
uf250-04.cnf fulfilled No. of Restarts: 3076 No. of Flips: 4762 time to process: 11 seconds.
uf250-04.cnf fulfilled No. of Restarts: 2496 No. of Flips: 4118 time to process: 9 seconds.
uf250-04.cnf fulfilled No. of Restarts: 181 No. of Flips: 4218 time to process: 0 seconds.
uf250-04.cnf fulfilled No. of Restarts: 2098 No. of Flips: 2423 time to process: 8 seconds.
uf250-04.cnf fulfilled No. of Restarts: 1677 No. of Flips: 1634 time to process: 6 seconds.
uf250-04.cnf fulfilled No. of Restarts: 264 No. of Flips: 3992 time to process: 1 seconds.
uf250-04.cnf fulfilled No. of Restarts: 2024 No. of Flips: 1730 time to process: 8 seconds.
uf250-04.cnf fulfilled No. of Restarts: 1045 No. of Flips: 2576 time to process: 4 seconds.
uf250-04.cnf fulfilled No. of Restarts: 980 No. of Flips: 2698 time to process: 3 seconds.
uf250-04.cnf fulfilled No. of Restarts: 3225 No. of Flips: 1956 time to process: 12 seconds.
uf250-04.cnf fulfilled No. of Restarts: 1188 No. of Flips: 1984 time to process: 4 seconds.
uf250-04.cnf fulfilled No. of Restarts: 1023 No. of Flips: 1862 time to process: 4 seconds.
uf250-04.cnf fulfilled No. of Restarts: 2038 No. of Flips: 1845 time to process: 7 seconds.
uf250-04.cnf fulfilled No. of Restarts: 546 No. of Flips: 2115 time to process: 2 seconds.
uf250-04.cnf fulfilled No. of Restarts: 1453 No. of Flips: 1873 time to process: 5 seconds.
uf250-04.cnf fulfilled No. of Restarts: 5724 No. of Flips: 2143 time to process: 22 seconds.
uf250-04.cnf fulfilled No. of Restarts: 6248 No. of Flips: 2812 time to process: 24 seconds.
uf250-04.cnf fulfilled No. of Restarts: 466 No. of Flips: 1547 time to process: 2 seconds.
uf250-04.cnf fulfilled No. of Restarts: 1957 No. of Flips: 3197 time to process: 7 seconds.
uf250-04.cnf , deadline. Restarts: 9984
uf250-04.cnf fulfilled No. of Restarts: 1079 No. of Flips: 3507 time to process: 4 seconds.
uf250-04.cnf fulfilled No. of Restarts: 1266 No. of Flips: 1851 time to process: 5 seconds.
uf250-04.cnf fulfilled No. of Restarts: 979 No. of Flips: 872 time to process: 3 seconds.
uf250-04.cnf fulfilled No. of Restarts: 5933 No. of Flips: 1494 time to process: 24 seconds.
uf250-04.cnf fulfilled No. of Restarts: 442 No. of Flips: 4951 time to process: 1 seconds.
uf250-04.cnf fulfilled No. of Restarts: 1682 No. of Flips: 917 time to process: 6 seconds.
uf250-04.cnf fulfilled No. of Restarts: 4152 No. of Flips: 4408 time to process: 16 seconds.
uf250-04.cnf fulfilled No. of Restarts: 4327 No. of Flips: 3746 time to process: 16 seconds.
uf250-04.cnf fulfilled No. of Restarts: 5085 No. of Flips: 2834 time to process: 19 seconds.
uf250-04.cnf fulfilled No. of Restarts: 2776 No. of Flips: 3427 time to process: 10 seconds.
uf250-04.cnf fulfilled No. of Restarts: 7197 No. of Flips: 4165 time to process: 28 seconds.
uf250-04.cnf fulfilled No. of Restarts: 2010 No. of Flips: 3058 time to process: 8 seconds.
uf250-04.cnf fulfilled No. of Restarts: 2193 No. of Flips: 4342 time to process: 8 seconds.
uf250-04.cnf fulfilled No. of Restarts: 8115 No. of Flips: 4181 time to process: 31 seconds.
uf250-04.cnf fulfilled No. of Restarts: 2573 No. of Flips: 3886 time to process: 9 seconds.
uf250-04.cnf fulfilled No. of Restarts: 2126 No. of Flips: 1156 time to process: 8 seconds.
uf250-04.cnf fulfilled No. of Restarts: 4492 No. of Flips: 3032 time to process: 18 seconds.
uf250-04.cnf fulfilled No. of Restarts: 5382 No. of Flips: 1735 time to process: 21 seconds.
uf250-04.cnf fulfilled No. of Restarts: 109 No. of Flips: 2027 time to process: 0 seconds.
uf250-04.cnf fulfilled No. of Restarts: 1257 No. of Flips: 3173 time to process: 5 seconds.
uf250-04.cnf fulfilled No. of Restarts: 3097 No. of Flips: 1026 time to process: 12 seconds.
uf250-04.cnf fulfilled No. of Restarts: 5043 No. of Flips: 3890 time to process: 19 seconds.
uf250-04.cnf fulfilled No. of Restarts: 1575 No. of Flips: 2432 time to process: 6 seconds.
uf250-04.cnf fulfilled No. of Restarts: 3294 No. of Flips: 4722 time to process: 12 seconds.
uf250-04.cnf fulfilled No. of Restarts: 2188 No. of Flips: 1862 time to process: 8 seconds.
uf250-04.cnf fulfilled No. of Restarts: 1079 No. of Flips: 4580 time to process: 4 seconds.
uf250-04.cnf fulfilled No. of Restarts: 2191 No. of Flips: 4435 time to process: 8 seconds.
uf250-04.cnf fulfilled No. of Restarts: 2012 No. of Flips: 2282 time to process: 7 seconds.
uf250-04.cnf fulfilled No. of Restarts: 3402 No. of Flips: 3033 time to process: 13 seconds.
uf250-04.cnf fulfilled No. of Restarts: 20 No. of Flips: 3347 time to process: 0 seconds.
uf250-04.cnf fulfilled No. of Restarts: 1492 No. of Flips: 1058 time to process: 5 seconds.
uf250-04.cnf fulfilled No. of Restarts: 1235 No. of Flips: 1615 time to process: 4 seconds.
uf250-04.cnf fulfilled No. of Restarts: 7458 No. of Flips: 3697 time to process: 28 seconds.
uf250-04.cnf fulfilled No. of Restarts: 8723 No. of Flips: 3442 time to process: 33 seconds.
uf250-04.cnf fulfilled No. of Restarts: 4670 No. of Flips: 2012 time to process: 18 seconds.
uf250-04.cnf fulfilled No. of Restarts: 2842 No. of Flips: 3455 time to process: 11 seconds.
uf250-04.cnf fulfilled No. of Restarts: 3053 No. of Flips: 1591 time to process: 11 seconds.
uf250-04.cnf fulfilled No. of Restarts: 249 No. of Flips: 4843 time to process: 1 seconds.
uf250-04.cnf fulfilled No. of Restarts: 3197 No. of Flips: 2755 time to process: 12 seconds.
uf250-04.cnf fulfilled No. of Restarts: 1078 No. of Flips: 4608 time to process: 4 seconds.
uf250-04.cnf fulfilled No. of Restarts: 3855 No. of Flips: 4123 time to process: 14 seconds.
uf250-04.cnf fulfilled No. of Restarts: 2622 No. of Flips: 3386 time to process: 10 seconds.
uf250-04.cnf fulfilled No. of Restarts: 3960 No. of Flips: 4078 time to process: 15 seconds.
uf250-04.cnf , deadline. Restarts: 9984
uf250-04.cnf fulfilled No. of Restarts: 2243 No. of Flips: 4027 time to process: 8 seconds.
uf250-04.cnf fulfilled No. of Restarts: 3146 No. of Flips: 1320 time to process: 12 seconds.
uf250-04.cnf fulfilled No. of Restarts: 2009 No. of Flips: 4925 time to process: 7 seconds.
uf250-04.cnf fulfilled No. of Restarts: 1127 No. of Flips: 4028 time to process: 4 seconds.
uf250-04.cnf fulfilled No. of Restarts: 2698 No. of Flips: 3685 time to process: 10 seconds.
uf250-04.cnf fulfilled No. of Restarts: 4704 No. of Flips: 3460 time to process: 18 seconds.
uf250-04.cnf fulfilled No. of Restarts: 220 No. of Flips: 1892 time to process: 0 seconds.
uf250-04.cnf fulfilled No. of Restarts: 888 No. of Flips: 4688 time to process: 3 seconds.
uf250-04.cnf fulfilled No. of Restarts: 9714 No. of Flips: 3259 time to process: 38 seconds.
uf250-04.cnf fulfilled No. of Restarts: 3342 No. of Flips: 2250 time to process: 12 seconds.
uf250-04.cnf fulfilled No. of Restarts: 101 No. of Flips: 4849 time to process: 0 seconds.
uf250-04.cnf fulfilled No. of Restarts: 669 No. of Flips: 3965 time to process: 2 seconds.
uf250-04.cnf fulfilled No. of Restarts: 7489 No. of Flips: 2095 time to process: 28 seconds.
uf250-04.cnf fulfilled No. of Restarts: 8518 No. of Flips: 1802 time to process: 32 seconds.
uf250-04.cnf fulfilled No. of Restarts: 129 No. of Flips: 2787 time to process: 0 seconds.
uf250-04.cnf fulfilled No. of Restarts: 3422 No. of Flips: 2375 time to process: 13 seconds.
uf250-04.cnf fulfilled No. of Restarts: 4278 No. of Flips: 4346 time to process: 16 seconds.
uf250-04.cnf fulfilled No. of Restarts: 8820 No. of Flips: 3579 time to process: 34 seconds.
uf250-04.cnf fulfilled No. of Restarts: 4593 No. of Flips: 1874 time to process: 17 seconds.
uf250-04.cnf fulfilled No. of Restarts: 261 No. of Flips: 4371 time to process: 1 seconds.
uf250-04.cnf fulfilled No. of Restarts: 3358 No. of Flips: 1119 time to process: 13 seconds.
uf250-04.cnf fulfilled No. of Restarts: 27 No. of Flips: 4271 time to process: 0 seconds.
uf250-04.cnf fulfilled No. of Restarts: 1475 No. of Flips: 1925 time to process: 5 seconds.
uf250-04.cnf fulfilled No. of Restarts: 682 No. of Flips: 3102 time to process: 2 seconds.
uf250-04.cnf fulfilled No. of Restarts: 8067 No. of Flips: 3087 time to process: 31 seconds.
uf250-04.cnf fulfilled No. of Restarts: 951 No. of Flips: 1205 time to process: 3 seconds.
uf250-04.cnf fulfilled No. of Restarts: 5030 No. of Flips: 2911 time to process: 19 seconds.
uf250-04.cnf fulfilled No. of Restarts: 6465 No. of Flips: 4776 time to process: 25 seconds.
uf250-04.cnf fulfilled No. of Restarts: 4908 No. of Flips: 3387 time to process: 19 seconds.
uf250-04.cnf fulfilled No. of Restarts: 475 No. of Flips: 4666 time to process: 1 seconds.
uf250-04.cnf fulfilled No. of Restarts: 2800 No. of Flips: 4153 time to process: 11 seconds.
uf250-04.cnf fulfilled No. of Restarts: 1404 No. of Flips: 2203 time to process: 5 seconds.
uf250-04.cnf fulfilled No. of Restarts: 1974 No. of Flips: 1645 time to process: 7 seconds.
uf250-04.cnf fulfilled No. of Restarts: 1615 No. of Flips: 2566 time to process: 6 seconds.
uf250-04.cnf fulfilled No. of Restarts: 626 No. of Flips: 572 time to process: 2 seconds.
uf250-04.cnf fulfilled No. of Restarts: 1267 No. of Flips: 3699 time to process: 5 seconds.
uf250-04.cnf fulfilled No. of Restarts: 1763 No. of Flips: 1346 time to process: 6 seconds.
uf250-04.cnf fulfilled No. of Restarts: 6409 No. of Flips: 3449 time to process: 25 seconds.
uf250-04.cnf fulfilled No. of Restarts: 1758 No. of Flips: 3000 time to process: 6 seconds.
uf250-04.cnf fulfilled No. of Restarts: 2692 No. of Flips: 3227 time to process: 10 seconds.
uf250-04.cnf fulfilled No. of Restarts: 1294 No. of Flips: 3795 time to process: 5 seconds.
uf250-04.cnf fulfilled No. of Restarts: 4449 No. of Flips: 686 time to process: 17 seconds.
uf250-04.cnf fulfilled No. of Restarts: 333 No. of Flips: 4612 time to process: 1 seconds.
uf250-04.cnf fulfilled No. of Restarts: 4597 No. of Flips: 1706 time to process: 17 seconds.
uf250-04.cnf fulfilled No. of Restarts: 9976 No. of Flips: 4586 time to process: 39 seconds.
uf250-04.cnf fulfilled No. of Restarts: 749 No. of Flips: 3065 time to process: 3 seconds.
uf250-04.cnf fulfilled No. of Restarts: 112 No. of Flips: 2794 time to process: 0 seconds.
uf250-04.cnf fulfilled No. of Restarts: 9606 No. of Flips: 2781 time to process: 37 seconds.
uf250-04.cnf fulfilled No. of Restarts: 6398 No. of Flips: 3728 time to process: 24 seconds.
uf250-04.cnf fulfilled No. of Restarts: 5207 No. of Flips: 3871 time to process: 20 seconds.
uf250-04.cnf fulfilled No. of Restarts: 2778 No. of Flips: 2939 time to process: 10 seconds.
uf250-04.cnf , deadline. Restarts: 9984
uf250-04.cnf fulfilled No. of Restarts: 7653 No. of Flips: 3594 time to process: 29 seconds.
uf250-04.cnf fulfilled No. of Restarts: 524 No. of Flips: 928 time to process: 2 seconds.
uf250-04.cnf fulfilled No. of Restarts: 885 No. of Flips: 659 time to process: 3 seconds.
uf250-04.cnf fulfilled No. of Restarts: 773 No. of Flips: 2347 time to process: 3 seconds.
uf250-04.cnf fulfilled No. of Restarts: 2580 No. of Flips: 2941 time to process: 10 seconds.
uf250-04.cnf fulfilled No. of Restarts: 3084 No. of Flips: 1900 time to process: 12 seconds.
uf250-04.cnf fulfilled No. of Restarts: 3064 No. of Flips: 4771 time to process: 11 seconds.
uf250-04.cnf fulfilled No. of Restarts: 5408 No. of Flips: 2589 time to process: 21 seconds.
uf250-04.cnf fulfilled No. of Restarts: 604 No. of Flips: 2259 time to process: 2 seconds.
uf250-04.cnf fulfilled No. of Restarts: 79 No. of Flips: 4828 time to process: 0 seconds.
uf250-04.cnf fulfilled No. of Restarts: 2972 No. of Flips: 2142 time to process: 11 seconds.
uf250-04.cnf fulfilled No. of Restarts: 2414 No. of Flips: 650 time to process: 9 seconds.
uf250-04.cnf fulfilled No. of Restarts: 840 No. of Flips: 3814 time to process: 3 seconds.
uf250-04.cnf fulfilled No. of Restarts: 87 No. of Flips: 2346 time to process: 0 seconds.
uf250-04.cnf fulfilled No. of Restarts: 265 No. of Flips: 4428 time to process: 1 seconds.
uf250-04.cnf fulfilled No. of Restarts: 6320 No. of Flips: 1819 time to process: 24 seconds.
uf250-04.cnf fulfilled No. of Restarts: 3214 No. of Flips: 2485 time to process: 12 seconds.
uf250-04.cnf fulfilled No. of Restarts: 8689 No. of Flips: 1766 time to process: 33 seconds.
uf250-04.cnf fulfilled No. of Restarts: 3266 No. of Flips: 1684 time to process: 12 seconds.
uf250-04.cnf , deadline. Restarts: 9984
uf250-04.cnf fulfilled No. of Restarts: 3623 No. of Flips: 4856 time to process: 14 seconds.
uf250-04.cnf fulfilled No. of Restarts: 5809 No. of Flips: 3764 time to process: 22 seconds.
uf250-04.cnf fulfilled No. of Restarts: 1994 No. of Flips: 2027 time to process: 7 seconds.
uf250-04.cnf fulfilled No. of Restarts: 2200 No. of Flips: 4069 time to process: 8 seconds.
uf250-04.cnf fulfilled No. of Restarts: 542 No. of Flips: 4820 time to process: 2 seconds.
uf250-04.cnf fulfilled No. of Restarts: 77 No. of Flips: 3250 time to process: 0 seconds.
uf250-04.cnf fulfilled No. of Restarts: 7336 No. of Flips: 2259 time to process: 28 seconds.
uf250-04.cnf fulfilled No. of Restarts: 6446 No. of Flips: 3568 time to process: 25 seconds.
uf250-04.cnf fulfilled No. of Restarts: 2198 No. of Flips: 4658 time to process: 8 seconds.
uf250-04.cnf fulfilled No. of Restarts: 5105 No. of Flips: 3803 time to process: 19 seconds.
uf250-04.cnf fulfilled No. of Restarts: 0 No. of Flips: 2276 time to process: 0 seconds.
uf250-04.cnf fulfilled No. of Restarts: 4356 No. of Flips: 3018 time to process: 16 seconds.
uf250-04.cnf fulfilled No. of Restarts: 4738 No. of Flips: 2943 time to process: 18 seconds.
uf250-04.cnf fulfilled No. of Restarts: 6374 No. of Flips: 2350 time to process: 24 seconds.
uf250-04.cnf , deadline. Restarts: 9984
uf250-04.cnf fulfilled No. of Restarts: 6 No. of Flips: 1715 time to process: 0 seconds.
uf250-04.cnf fulfilled No. of Restarts: 2984 No. of Flips: 3403 time to process: 11 seconds.
uf250-04.cnf fulfilled No. of Restarts: 3734 No. of Flips: 3276 time to process: 14 seconds.
uf250-04.cnf fulfilled No. of Restarts: 2842 No. of Flips: 2369 time to process: 11 seconds.
uf250-04.cnf fulfilled No. of Restarts: 7290 No. of Flips: 2183 time to process: 28 seconds.
uf250-04.cnf fulfilled No. of Restarts: 6535 No. of Flips: 3039 time to process: 25 seconds.
uf250-04.cnf fulfilled No. of Restarts: 2021 No. of Flips: 3294 time to process: 7 seconds.
uf250-04.cnf fulfilled No. of Restarts: 4755 No. of Flips: 2566 time to process: 18 seconds.
uf250-04.cnf fulfilled No. of Restarts: 66 No. of Flips: 2528 time to process: 0 seconds.
uf250-04.cnf fulfilled No. of Restarts: 707 No. of Flips: 3230 time to process: 2 seconds.
uf250-04.cnf fulfilled No. of Restarts: 872 No. of Flips: 4526 time to process: 3 seconds.
uf250-04.cnf fulfilled No. of Restarts: 4729 No. of Flips: 3364 time to process: 18 seconds.
uf250-04.cnf fulfilled No. of Restarts: 1791 No. of Flips: 3567 time to process: 7 seconds.
uf250-04.cnf fulfilled No. of Restarts: 957 No. of Flips: 969 time to process: 3 seconds.
uf250-04.cnf fulfilled No. of Restarts: 9154 No. of Flips: 1845 time to process: 35 seconds.
uf250-04.cnf fulfilled No. of Restarts: 3721 No. of Flips: 3722 time to process: 14 seconds.
uf250-04.cnf fulfilled No. of Restarts: 616 No. of Flips: 2495 time to process: 2 seconds.
uf250-04.cnf fulfilled No. of Restarts: 3287 No. of Flips: 1914 time to process: 12 seconds.
uf250-04.cnf fulfilled No. of Restarts: 647 No. of Flips: 2734 time to process: 2 seconds.
uf250-04.cnf fulfilled No. of Restarts: 56 No. of Flips: 3918 time to process: 0 seconds.
uf250-04.cnf fulfilled No. of Restarts: 3145 No. of Flips: 4759 time to process: 12 seconds.
uf250-04.cnf fulfilled No. of Restarts: 5228 No. of Flips: 3078 time to process: 20 seconds.
uf250-04.cnf fulfilled No. of Restarts: 2702 No. of Flips: 1749 time to process: 10 seconds.
uf250-04.cnf fulfilled No. of Restarts: 599 No. of Flips: 3187 time to process: 2 seconds.
uf250-04.cnf fulfilled No. of Restarts: 227 No. of Flips: 4596 time to process: 0 seconds.
uf250-04.cnf fulfilled No. of Restarts: 5432 No. of Flips: 1178 time to process: 21 seconds.
uf250-04.cnf fulfilled No. of Restarts: 7491 No. of Flips: 3236 time to process: 29 seconds.
uf250-04.cnf fulfilled No. of Restarts: 4262 No. of Flips: 3723 time to process: 16 seconds.
uf250-04.cnf fulfilled No. of Restarts: 3671 No. of Flips: 4911 time to process: 14 seconds.
uf250-04.cnf fulfilled No. of Restarts: 614 No. of Flips: 2819 time to process: 2 seconds.
uf250-04.cnf fulfilled No. of Restarts: 2266 No. of Flips: 4968 time to process: 8 seconds.
uf250-04.cnf fulfilled No. of Restarts: 3654 No. of Flips: 3935 time to process: 14 seconds.
uf250-04.cnf fulfilled No. of Restarts: 3153 No. of Flips: 922 time to process: 12 seconds.
uf250-04.cnf fulfilled No. of Restarts: 872 No. of Flips: 1629 time to process: 3 seconds.
uf250-04.cnf fulfilled No. of Restarts: 315 No. of Flips: 4993 time to process: 1 seconds.
uf250-04.cnf fulfilled No. of Restarts: 2568 No. of Flips: 4060 time to process: 10 seconds.
uf250-04.cnf fulfilled No. of Restarts: 5697 No. of Flips: 1201 time to process: 22 seconds.
uf250-04.cnf fulfilled No. of Restarts: 2424 No. of Flips: 2683 time to process: 9 seconds.
uf250-04.cnf fulfilled No. of Restarts: 1978 No. of Flips: 3577 time to process: 10 seconds.
uf250-04.cnf fulfilled No. of Restarts: 9098 No. of Flips: 4694 time to process: 37 seconds.
uf250-04.cnf fulfilled No. of Restarts: 5942 No. of Flips: 1279 time to process: 23 seconds.
uf250-04.cnf fulfilled No. of Restarts: 4780 No. of Flips: 1762 time to process: 18 seconds.
uf250-04.cnf fulfilled No. of Restarts: 3058 No. of Flips: 3961 time to process: 11 seconds.
uf250-04.cnf fulfilled No. of Restarts: 593 No. of Flips: 4527 time to process: 2 seconds.
uf250-04.cnf fulfilled No. of Restarts: 1564 No. of Flips: 2144 time to process: 6 seconds.
uf250-04.cnf fulfilled No. of Restarts: 3228 No. of Flips: 2778 time to process: 12 seconds.
uf250-04.cnf fulfilled No. of Restarts: 4844 No. of Flips: 1286 time to process: 18 seconds.
uf250-04.cnf fulfilled No. of Restarts: 565 No. of Flips: 2082 time to process: 2 seconds.
uf250-04.cnf fulfilled No. of Restarts: 344 No. of Flips: 1620 time to process: 1 seconds.
uf250-04.cnf fulfilled No. of Restarts: 5117 No. of Flips: 3283 time to process: 20 seconds.
uf250-04.cnf fulfilled No. of Restarts: 261 No. of Flips: 2448 time to process: 1 seconds.
uf250-04.cnf fulfilled No. of Restarts: 6594 No. of Flips: 2213 time to process: 25 seconds.
uf250-04.cnf fulfilled No. of Restarts: 694 No. of Flips: 4415 time to process: 2 seconds.
uf250-04.cnf fulfilled No. of Restarts: 523 No. of Flips: 1701 time to process: 2 seconds.
uf250-04.cnf fulfilled No. of Restarts: 3140 No. of Flips: 4353 time to process: 12 seconds.
uf250-04.cnf fulfilled No. of Restarts: 1022 No. of Flips: 4149 time to process: 4 seconds.
uf250-04.cnf fulfilled No. of Restarts: 772 No. of Flips: 2329 time to process: 3 seconds.
uf250-04.cnf fulfilled No. of Restarts: 4422 No. of Flips: 819 time to process: 16 seconds.
uf250-04.cnf fulfilled No. of Restarts: 6270 No. of Flips: 1021 time to process: 24 seconds.
uf250-04.cnf fulfilled No. of Restarts: 2986 No. of Flips: 2399 time to process: 11 seconds.
uf250-04.cnf fulfilled No. of Restarts: 1574 No. of Flips: 4460 time to process: 6 seconds.
uf250-04.cnf fulfilled No. of Restarts: 1779 No. of Flips: 2168 time to process: 7 seconds.
uf250-04.cnf fulfilled No. of Restarts: 3428 No. of Flips: 1421 time to process: 13 seconds.
uf250-04.cnf fulfilled No. of Restarts: 1355 No. of Flips: 2722 time to process: 5 seconds.
uf250-04.cnf fulfilled No. of Restarts: 1321 No. of Flips: 2303 time to process: 5 seconds.
uf250-04.cnf fulfilled No. of Restarts: 1628 No. of Flips: 2952 time to process: 6 seconds.
uf250-04.cnf fulfilled No. of Restarts: 7025 No. of Flips: 1890 time to process: 27 seconds.
uf250-04.cnf fulfilled No. of Restarts: 5861 No. of Flips: 1888 time to process: 22 seconds.
uf250-04.cnf fulfilled No. of Restarts: 5026 No. of Flips: 4034 time to process: 19 seconds.
uf250-04.cnf , deadline. Restarts: 9984
uf250-04.cnf fulfilled No. of Restarts: 3373 No. of Flips: 4422 time to process: 13 seconds.
uf250-04.cnf fulfilled No. of Restarts: 2438 No. of Flips: 2782 time to process: 9 seconds.
uf250-04.cnf fulfilled No. of Restarts: 6043 No. of Flips: 1796 time to process: 23 seconds.
uf250-04.cnf fulfilled No. of Restarts: 5976 No. of Flips: 3713 time to process: 23 seconds.
uf250-04.cnf fulfilled No. of Restarts: 8856 No. of Flips: 4788 time to process: 34 seconds.
uf250-04.cnf fulfilled No. of Restarts: 4633 No. of Flips: 3254 time to process: 17 seconds.
uf250-04.cnf fulfilled No. of Restarts: 4801 No. of Flips: 1796 time to process: 18 seconds.
uf250-04.cnf fulfilled No. of Restarts: 7731 No. of Flips: 2198 time to process: 30 seconds.
uf250-04.cnf fulfilled No. of Restarts: 525 No. of Flips: 4061 time to process: 2 seconds.
uf250-04.cnf fulfilled No. of Restarts: 2613 No. of Flips: 3975 time to process: 10 seconds.
uf250-04.cnf fulfilled No. of Restarts: 107 No. of Flips: 4754 time to process: 0 seconds.
uf250-04.cnf fulfilled No. of Restarts: 3107 No. of Flips: 3714 time to process: 12 seconds.
uf250-04.cnf fulfilled No. of Restarts: 6000 No. of Flips: 3513 time to process: 23 seconds.
uf250-04.cnf fulfilled No. of Restarts: 937 No. of Flips: 2413 time to process: 3 seconds.
uf250-04.cnf fulfilled No. of Restarts: 385 No. of Flips: 3666 time to process: 1 seconds.
uf250-04.cnf fulfilled No. of Restarts: 6399 No. of Flips: 4018 time to process: 24 seconds.
uf250-04.cnf fulfilled No. of Restarts: 3143 No. of Flips: 4117 time to process: 12 seconds.
uf250-04.cnf fulfilled No. of Restarts: 3759 No. of Flips: 3005 time to process: 14 seconds.
uf250-04.cnf fulfilled No. of Restarts: 398 No. of Flips: 3836 time to process: 1 seconds.
uf250-04.cnf , deadline. Restarts: 9984
uf250-04.cnf fulfilled No. of Restarts: 396 No. of Flips: 2988 time to process: 1 seconds.
uf250-04.cnf fulfilled No. of Restarts: 19 No. of Flips: 2848 time to process: 0 seconds.
uf250-04.cnf fulfilled No. of Restarts: 6943 No. of Flips: 2147 time to process: 27 seconds.
uf250-04.cnf fulfilled No. of Restarts: 1698 No. of Flips: 2469 time to process: 6 seconds.
uf250-04.cnf fulfilled No. of Restarts: 2873 No. of Flips: 2020 time to process: 11 seconds.
uf250-04.cnf fulfilled No. of Restarts: 108 No. of Flips: 3283 time to process: 0 seconds.
uf250-04.cnf fulfilled No. of Restarts: 1259 No. of Flips: 4339 time to process: 5 seconds.
uf250-04.cnf fulfilled No. of Restarts: 1221 No. of Flips: 4183 time to process: 4 seconds.
uf250-04.cnf fulfilled No. of Restarts: 4464 No. of Flips: 1626 time to process: 17 seconds.
uf250-04.cnf fulfilled No. of Restarts: 7495 No. of Flips: 1403 time to process: 29 seconds.
uf250-04.cnf fulfilled No. of Restarts: 2224 No. of Flips: 4786 time to process: 9 seconds.
uf250-04.cnf fulfilled No. of Restarts: 4273 No. of Flips: 2979 time to process: 16 seconds.
uf250-04.cnf fulfilled No. of Restarts: 986 No. of Flips: 4371 time to process: 4 seconds.
uf250-04.cnf fulfilled No. of Restarts: 2771 No. of Flips: 3653 time to process: 10 seconds.
uf250-04.cnf fulfilled No. of Restarts: 2854 No. of Flips: 3157 time to process: 11 seconds.
uf250-04.cnf fulfilled No. of Restarts: 1873 No. of Flips: 3281 time to process: 7 seconds.
uf250-04.cnf fulfilled No. of Restarts: 8173 No. of Flips: 4644 time to process: 31 seconds.
uf250-04.cnf fulfilled No. of Restarts: 425 No. of Flips: 1431 time to process: 1 seconds.
uf250-04.cnf fulfilled No. of Restarts: 2582 No. of Flips: 3961 time to process: 10 seconds.
uf250-04.cnf fulfilled No. of Restarts: 7239 No. of Flips: 3776 time to process: 27 seconds.
uf250-04.cnf , deadline. Restarts: 9984
uf250-04.cnf fulfilled No. of Restarts: 1734 No. of Flips: 3257 time to process: 7 seconds.
uf250-04.cnf fulfilled No. of Restarts: 958 No. of Flips: 3430 time to process: 3 seconds.
uf250-04.cnf fulfilled No. of Restarts: 3081 No. of Flips: 2591 time to process: 12 seconds.
uf250-04.cnf fulfilled No. of Restarts: 7819 No. of Flips: 2594 time to process: 31 seconds.
uf250-04.cnf fulfilled No. of Restarts: 3325 No. of Flips: 1598 time to process: 12 seconds.
uf250-04.cnf fulfilled No. of Restarts: 1051 No. of Flips: 4904 time to process: 4 seconds.
uf250-04.cnf , deadline. Restarts: 9984
uf250-04.cnf fulfilled No. of Restarts: 3737 No. of Flips: 2379 time to process: 14 seconds.
uf250-04.cnf fulfilled No. of Restarts: 388 No. of Flips: 3042 time to process: 1 seconds.
uf250-04.cnf fulfilled No. of Restarts: 2231 No. of Flips: 3299 time to process: 8 seconds.
uf250-04.cnf , deadline. Restarts: 9984
uf250-04.cnf fulfilled No. of Restarts: 605 No. of Flips: 3778 time to process: 2 seconds.
uf250-04.cnf fulfilled No. of Restarts: 1053 No. of Flips: 3912 time to process: 4 seconds.
uf250-04.cnf , deadline. Restarts: 9984
uf250-04.cnf fulfilled No. of Restarts: 2798 No. of Flips: 3963 time to process: 11 seconds.
uf250-04.cnf fulfilled No. of Restarts: 4183 No. of Flips: 1460 time to process: 16 seconds.
uf250-04.cnf fulfilled No. of Restarts: 6154 No. of Flips: 2796 time to process: 24 seconds.
uf250-04.cnf fulfilled No. of Restarts: 668 No. of Flips: 4039 time to process: 2 seconds.
uf250-04.cnf fulfilled No. of Restarts: 1303 No. of Flips: 4393 time to process: 5 seconds.
uf250-04.cnf fulfilled No. of Restarts: 594 No. of Flips: 4142 time to process: 2 seconds.
uf250-04.cnf fulfilled No. of Restarts: 601 No. of Flips: 2845 time to process: 2 seconds.
uf250-04.cnf fulfilled No. of Restarts: 7542 No. of Flips: 1745 time to process: 29 seconds.
uf250-04.cnf fulfilled No. of Restarts: 3710 No. of Flips: 4785 time to process: 14 seconds.
uf250-04.cnf fulfilled No. of Restarts: 2206 No. of Flips: 3661 time to process: 8 seconds.
uf250-04.cnf , deadline. Restarts: 9984
uf250-04.cnf fulfilled No. of Restarts: 4531 No. of Flips: 3116 time to process: 17 seconds.
uf250-04.cnf fulfilled No. of Restarts: 14 No. of Flips: 2819 time to process: 0 seconds.
uf250-04.cnf fulfilled No. of Restarts: 1488 No. of Flips: 1246 time to process: 5 seconds.
uf250-04.cnf fulfilled No. of Restarts: 663 No. of Flips: 1974 time to process: 2 seconds.
uf250-04.cnf , deadline. Restarts: 9984
uf250-04.cnf fulfilled No. of Restarts: 1043 No. of Flips: 2083 time to process: 4 seconds.
uf250-04.cnf fulfilled No. of Restarts: 3301 No. of Flips: 4861 time to process: 12 seconds.
uf250-04.cnf fulfilled No. of Restarts: 1814 No. of Flips: 3896 time to process: 7 seconds.
uf250-04.cnf fulfilled No. of Restarts: 2472 No. of Flips: 4568 time to process: 9 seconds.
uf250-04.cnf fulfilled No. of Restarts: 1402 No. of Flips: 1214 time to process: 5 seconds.
uf250-04.cnf fulfilled No. of Restarts: 4872 No. of Flips: 1880 time to process: 18 seconds.
uf250-04.cnf fulfilled No. of Restarts: 946 No. of Flips: 1396 time to process: 3 seconds.
uf250-04.cnf fulfilled No. of Restarts: 3712 No. of Flips: 994 time to process: 14 seconds.
uf250-04.cnf fulfilled No. of Restarts: 658 No. of Flips: 1438 time to process: 2 seconds.
uf250-04.cnf fulfilled No. of Restarts: 7614 No. of Flips: 1838 time to process: 29 seconds.
uf250-04.cnf fulfilled No. of Restarts: 418 No. of Flips: 3771 time to process: 1 seconds.
uf250-04.cnf fulfilled No. of Restarts: 6230 No. of Flips: 3237 time to process: 24 seconds.
uf250-04.cnf fulfilled No. of Restarts: 7 No. of Flips: 3773 time to process: 0 seconds.
uf250-04.cnf fulfilled No. of Restarts: 399 No. of Flips: 4549 time to process: 1 seconds.
uf250-04.cnf fulfilled No. of Restarts: 2992 No. of Flips: 4595 time to process: 11 seconds.
uf250-04.cnf fulfilled No. of Restarts: 4326 No. of Flips: 3635 time to process: 16 seconds.
uf250-04.cnf fulfilled No. of Restarts: 1397 No. of Flips: 3421 time to process: 5 seconds.
uf250-04.cnf fulfilled No. of Restarts: 1413 No. of Flips: 1932 time to process: 5 seconds.
uf250-04.cnf fulfilled No. of Restarts: 5213 No. of Flips: 2946 time to process: 20 seconds.
uf250-04.cnf fulfilled No. of Restarts: 4212 No. of Flips: 4395 time to process: 16 seconds.
uf250-04.cnf fulfilled No. of Restarts: 8312 No. of Flips: 3429 time to process: 32 seconds.
uf250-04.cnf fulfilled No. of Restarts: 191 No. of Flips: 3130 time to process: 0 seconds.
uf250-04.cnf fulfilled No. of Restarts: 3319 No. of Flips: 3776 time to process: 12 seconds.
uf250-04.cnf fulfilled No. of Restarts: 586 No. of Flips: 3882 time to process: 2 seconds.
uf250-04.cnf fulfilled No. of Restarts: 6236 No. of Flips: 4269 time to process: 24 seconds.
uf250-04.cnf fulfilled No. of Restarts: 4539 No. of Flips: 828 time to process: 17 seconds.
uf250-04.cnf fulfilled No. of Restarts: 9016 No. of Flips: 1786 time to process: 34 seconds.
uf250-04.cnf fulfilled No. of Restarts: 6124 No. of Flips: 2649 time to process: 23 seconds.
uf250-04.cnf fulfilled No. of Restarts: 2577 No. of Flips: 3322 time to process: 10 seconds.
uf250-04.cnf fulfilled No. of Restarts: 1216 No. of Flips: 2008 time to process: 4 seconds.
uf250-04.cnf fulfilled No. of Restarts: 1034 No. of Flips: 2931 time to process: 4 seconds.
uf250-04.cnf fulfilled No. of Restarts: 1633 No. of Flips: 2806 time to process: 6 seconds.
uf250-04.cnf fulfilled No. of Restarts: 2291 No. of Flips: 3928 time to process: 8 seconds.
uf250-04.cnf fulfilled No. of Restarts: 4371 No. of Flips: 1893 time to process: 17 seconds.
uf250-04.cnf fulfilled No. of Restarts: 2616 No. of Flips: 4303 time to process: 10 seconds.
uf250-04.cnf fulfilled No. of Restarts: 443 No. of Flips: 3847 time to process: 1 seconds.
uf250-04.cnf fulfilled No. of Restarts: 344 No. of Flips: 3461 time to process: 1 seconds.
uf250-04.cnf fulfilled No. of Restarts: 3580 No. of Flips: 3336 time to process: 13 seconds.
uf250-04.cnf fulfilled No. of Restarts: 3888 No. of Flips: 3496 time to process: 15 seconds.
uf250-04.cnf fulfilled No. of Restarts: 478 No. of Flips: 3617 time to process: 2 seconds.
uf250-04.cnf fulfilled No. of Restarts: 16 No. of Flips: 4990 time to process: 0 seconds.
uf250-04.cnf fulfilled No. of Restarts: 4333 No. of Flips: 2830 time to process: 16 seconds.
uf250-04.cnf fulfilled No. of Restarts: 437 No. of Flips: 4886 time to process: 1 seconds.
uf250-04.cnf fulfilled No. of Restarts: 1883 No. of Flips: 1658 time to process: 7 seconds.
uf250-04.cnf fulfilled No. of Restarts: 4870 No. of Flips: 4506 time to process: 19 seconds.
uf250-04.cnf fulfilled No. of Restarts: 8788 No. of Flips: 3729 time to process: 34 seconds.
uf250-04.cnf fulfilled No. of Restarts: 6575 No. of Flips: 2897 time to process: 25 seconds.
uf250-04.cnf fulfilled No. of Restarts: 5233 No. of Flips: 4722 time to process: 20 seconds.
uf250-04.cnf fulfilled No. of Restarts: 3308 No. of Flips: 1806 time to process: 12 seconds.
uf250-04.cnf fulfilled No. of Restarts: 9156 No. of Flips: 4844 time to process: 35 seconds.
uf250-04.cnf fulfilled No. of Restarts: 2459 No. of Flips: 2185 time to process: 9 seconds.
uf250-04.cnf fulfilled No. of Restarts: 3468 No. of Flips: 4913 time to process: 13 seconds.
uf250-04.cnf fulfilled No. of Restarts: 3357 No. of Flips: 4546 time to process: 13 seconds.
uf250-04.cnf fulfilled No. of Restarts: 6890 No. of Flips: 2545 time to process: 26 seconds.
uf250-04.cnf fulfilled No. of Restarts: 757 No. of Flips: 637 time to process: 3 seconds.
uf250-04.cnf fulfilled No. of Restarts: 7766 No. of Flips: 3987 time to process: 30 seconds.
uf250-04.cnf fulfilled No. of Restarts: 5329 No. of Flips: 1969 time to process: 20 seconds.
uf250-04.cnf fulfilled No. of Restarts: 2960 No. of Flips: 4094 time to process: 11 seconds.
uf250-04.cnf fulfilled No. of Restarts: 8725 No. of Flips: 2732 time to process: 33 seconds.
uf250-04.cnf fulfilled No. of Restarts: 3172 No. of Flips: 4373 time to process: 12 seconds.
uf250-04.cnf fulfilled No. of Restarts: 736 No. of Flips: 2127 time to process: 2 seconds.
uf250-04.cnf fulfilled No. of Restarts: 3758 No. of Flips: 2642 time to process: 14 seconds.
uf250-04.cnf fulfilled No. of Restarts: 2304 No. of Flips: 3496 time to process: 9 seconds.
uf250-04.cnf fulfilled No. of Restarts: 6760 No. of Flips: 4185 time to process: 26 seconds.
uf250-04.cnf fulfilled No. of Restarts: 2225 No. of Flips: 3975 time to process: 8 seconds.
uf250-04.cnf fulfilled No. of Restarts: 798 No. of Flips: 599 time to process: 3 seconds.
uf250-04.cnf fulfilled No. of Restarts: 2246 No. of Flips: 2398 time to process: 8 seconds.
uf250-04.cnf fulfilled No. of Restarts: 504 No. of Flips: 3757 time to process: 2 seconds.
uf250-04.cnf fulfilled No. of Restarts: 1411 No. of Flips: 3020 time to process: 5 seconds.
uf250-04.cnf fulfilled No. of Restarts: 1288 No. of Flips: 4870 time to process: 5 seconds.
uf250-04.cnf fulfilled No. of Restarts: 1751 No. of Flips: 1594 time to process: 6 seconds.
uf250-04.cnf fulfilled No. of Restarts: 51 No. of Flips: 2033 time to process: 0 seconds.
uf250-04.cnf , deadline. Restarts: 9984
uf250-04.cnf fulfilled No. of Restarts: 464 No. of Flips: 2710 time to process: 1 seconds.
uf250-04.cnf fulfilled No. of Restarts: 3435 No. of Flips: 3215 time to process: 13 seconds.
uf250-04.cnf fulfilled No. of Restarts: 3969 No. of Flips: 2172 time to process: 15 seconds.
uf250-04.cnf fulfilled No. of Restarts: 967 No. of Flips: 2599 time to process: 3 seconds.
uf250-04.cnf fulfilled No. of Restarts: 667 No. of Flips: 1485 time to process: 2 seconds.
uf250-04.cnf fulfilled No. of Restarts: 3289 No. of Flips: 1555 time to process: 12 seconds.
uf250-04.cnf , deadline. Restarts: 9984
uf250-04.cnf fulfilled No. of Restarts: 1363 No. of Flips: 4468 time to process: 5 seconds.
uf250-04.cnf fulfilled No. of Restarts: 547 No. of Flips: 2532 time to process: 2 seconds.
uf250-04.cnf fulfilled No. of Restarts: 4204 No. of Flips: 2838 time to process: 16 seconds.
uf250-04.cnf fulfilled No. of Restarts: 3090 No. of Flips: 4481 time to process: 12 seconds.
uf250-04.cnf fulfilled No. of Restarts: 9273 No. of Flips: 2913 time to process: 35 seconds.
uf250-04.cnf fulfilled No. of Restarts: 123 No. of Flips: 2300 time to process: 0 seconds.
uf250-04.cnf fulfilled No. of Restarts: 2380 No. of Flips: 4638 time to process: 9 seconds.
uf250-04.cnf fulfilled No. of Restarts: 1613 No. of Flips: 2709 time to process: 6 seconds.
uf250-04.cnf fulfilled No. of Restarts: 3161 No. of Flips: 3703 time to process: 12 seconds.
uf250-04.cnf fulfilled No. of Restarts: 1471 No. of Flips: 2727 time to process: 5 seconds.
uf250-04.cnf fulfilled No. of Restarts: 1775 No. of Flips: 2633 time to process: 7 seconds.
uf250-04.cnf fulfilled No. of Restarts: 1494 No. of Flips: 3441 time to process: 5 seconds.
uf250-04.cnf , deadline. Restarts: 9984
uf250-04.cnf fulfilled No. of Restarts: 637 No. of Flips: 4826 time to process: 2 seconds.
uf250-04.cnf fulfilled No. of Restarts: 3890 No. of Flips: 2329 time to process: 15 seconds.
uf250-04.cnf fulfilled No. of Restarts: 9105 No. of Flips: 1635 time to process: 35 seconds.
uf250-04.cnf fulfilled No. of Restarts: 9209 No. of Flips: 1957 time to process: 36 seconds.
uf250-04.cnf fulfilled No. of Restarts: 4294 No. of Flips: 3047 time to process: 16 seconds.
uf250-04.cnf fulfilled No. of Restarts: 1031 No. of Flips: 4160 time to process: 4 seconds.
uf250-04.cnf fulfilled No. of Restarts: 544 No. of Flips: 2994 time to process: 2 seconds.
uf250-04.cnf fulfilled No. of Restarts: 5555 No. of Flips: 4866 time to process: 21 seconds.
uf250-04.cnf fulfilled No. of Restarts: 3832 No. of Flips: 2865 time to process: 15 seconds.
uf250-04.cnf fulfilled No. of Restarts: 1315 No. of Flips: 1620 time to process: 5 seconds.
uf250-04.cnf fulfilled No. of Restarts: 909 No. of Flips: 4226 time to process: 3 seconds.
uf250-04.cnf fulfilled No. of Restarts: 2163 No. of Flips: 1812 time to process: 8 seconds.
uf250-04.cnf fulfilled No. of Restarts: 1344 No. of Flips: 2275 time to process: 5 seconds.
uf250-04.cnf fulfilled No. of Restarts: 42 No. of Flips: 2632 time to process: 0 seconds.
uf250-04.cnf fulfilled No. of Restarts: 2431 No. of Flips: 2811 time to process: 9 seconds.
uf250-04.cnf fulfilled No. of Restarts: 1225 No. of Flips: 4838 time to process: 4 seconds.
uf250-04.cnf fulfilled No. of Restarts: 2417 No. of Flips: 4506 time to process: 9 seconds.
uf250-04.cnf fulfilled No. of Restarts: 1452 No. of Flips: 4631 time to process: 6 seconds.
uf250-04.cnf fulfilled No. of Restarts: 7203 No. of Flips: 1625 time to process: 27 seconds.
uf250-04.cnf fulfilled No. of Restarts: 624 No. of Flips: 1137 time to process: 2 seconds.
uf250-04.cnf fulfilled No. of Restarts: 4728 No. of Flips: 1667 time to process: 18 seconds.
uf250-04.cnf fulfilled No. of Restarts: 3887 No. of Flips: 2090 time to process: 15 seconds.
uf250-04.cnf fulfilled No. of Restarts: 3085 No. of Flips: 3800 time to process: 12 seconds.
uf250-04.cnf fulfilled No. of Restarts: 861 No. of Flips: 4590 time to process: 3 seconds.
uf250-04.cnf fulfilled No. of Restarts: 7683 No. of Flips: 1286 time to process: 29 seconds.
uf250-04.cnf fulfilled No. of Restarts: 758 No. of Flips: 4961 time to process: 2 seconds.
uf250-04.cnf fulfilled No. of Restarts: 4755 No. of Flips: 2925 time to process: 18 seconds.
uf250-04.cnf fulfilled No. of Restarts: 164 No. of Flips: 2867 time to process: 0 seconds.
uf250-04.cnf fulfilled No. of Restarts: 2655 No. of Flips: 3665 time to process: 10 seconds.
uf250-04.cnf fulfilled No. of Restarts: 745 No. of Flips: 3307 time to process: 3 seconds.
uf250-04.cnf fulfilled No. of Restarts: 143 No. of Flips: 4489 time to process: 0 seconds.
uf250-04.cnf fulfilled No. of Restarts: 2712 No. of Flips: 4403 time to process: 10 seconds.
uf250-04.cnf fulfilled No. of Restarts: 1142 No. of Flips: 2120 time to process: 4 seconds.
uf250-04.cnf fulfilled No. of Restarts: 2466 No. of Flips: 2104 time to process: 9 seconds.
uf250-04.cnf fulfilled No. of Restarts: 8339 No. of Flips: 2679 time to process: 32 seconds.
uf250-04.cnf fulfilled No. of Restarts: 4125 No. of Flips: 4527 time to process: 16 seconds.
uf250-04.cnf fulfilled No. of Restarts: 873 No. of Flips: 2836 time to process: 3 seconds.
uf250-04.cnf fulfilled No. of Restarts: 2210 No. of Flips: 1636 time to process: 8 seconds.
uf250-04.cnf fulfilled No. of Restarts: 5070 No. of Flips: 4586 time to process: 20 seconds.
uf250-04.cnf , deadline. Restarts: 9984
uf250-04.cnf fulfilled No. of Restarts: 1959 No. of Flips: 4599 time to process: 7 seconds.
uf250-04.cnf fulfilled No. of Restarts: 2503 No. of Flips: 2100 time to process: 9 seconds.
uf250-04.cnf fulfilled No. of Restarts: 1327 No. of Flips: 3170 time to process: 5 seconds.
uf250-04.cnf fulfilled No. of Restarts: 5004 No. of Flips: 1173 time to process: 19 seconds.
uf250-04.cnf fulfilled No. of Restarts: 2678 No. of Flips: 2207 time to process: 10 seconds.
uf250-04.cnf fulfilled No. of Restarts: 929 No. of Flips: 4606 time to process: 3 seconds.
uf250-04.cnf fulfilled No. of Restarts: 7418 No. of Flips: 4707 time to process: 28 seconds.
uf250-04.cnf fulfilled No. of Restarts: 2108 No. of Flips: 2254 time to process: 8 seconds.
uf250-04.cnf fulfilled No. of Restarts: 3963 No. of Flips: 2907 time to process: 15 seconds.
uf250-04.cnf fulfilled No. of Restarts: 455 No. of Flips: 2202 time to process: 1 seconds.
uf250-04.cnf fulfilled No. of Restarts: 295 No. of Flips: 1303 time to process: 1 seconds.
uf250-04.cnf fulfilled No. of Restarts: 939 No. of Flips: 2873 time to process: 3 seconds.
uf250-04.cnf , deadline. Restarts: 9984
uf250-04.cnf fulfilled No. of Restarts: 2386 No. of Flips: 3147 time to process: 9 seconds.
uf250-04.cnf fulfilled No. of Restarts: 1049 No. of Flips: 3965 time to process: 4 seconds.
uf250-04.cnf fulfilled No. of Restarts: 6063 No. of Flips: 1548 time to process: 23 seconds.
uf250-04.cnf fulfilled No. of Restarts: 1077 No. of Flips: 4348 time to process: 4 seconds.
uf250-04.cnf fulfilled No. of Restarts: 156 No. of Flips: 1376 time to process: 0 seconds.
uf250-04.cnf fulfilled No. of Restarts: 473 No. of Flips: 2989 time to process: 2 seconds.
uf250-04.cnf , deadline. Restarts: 9984
uf250-04.cnf fulfilled No. of Restarts: 3630 No. of Flips: 3460 time to process: 14 seconds.
uf250-04.cnf fulfilled No. of Restarts: 3099 No. of Flips: 596 time to process: 12 seconds.
uf250-04.cnf , deadline. Restarts: 9984
uf250-04.cnf fulfilled No. of Restarts: 5753 No. of Flips: 4482 time to process: 22 seconds.
uf250-04.cnf fulfilled No. of Restarts: 903 No. of Flips: 3814 time to process: 3 seconds.
uf250-04.cnf fulfilled No. of Restarts: 386 No. of Flips: 4220 time to process: 1 seconds.
uf250-04.cnf fulfilled No. of Restarts: 1495 No. of Flips: 4292 time to process: 5 seconds.
uf250-04.cnf , deadline. Restarts: 9984
uf250-04.cnf fulfilled No. of Restarts: 4510 No. of Flips: 4997 time to process: 17 seconds.
uf250-04.cnf , deadline. Restarts: 9984
uf250-04.cnf fulfilled No. of Restarts: 8937 No. of Flips: 4436 time to process: 34 seconds.
uf250-04.cnf fulfilled No. of Restarts: 5959 No. of Flips: 3123 time to process: 23 seconds.
uf250-04.cnf fulfilled No. of Restarts: 5479 No. of Flips: 1962 time to process: 21 seconds.
uf250-04.cnf fulfilled No. of Restarts: 852 No. of Flips: 3122 time to process: 3 seconds.
uf250-04.cnf fulfilled No. of Restarts: 2021 No. of Flips: 2264 time to process: 7 seconds.
uf250-04.cnf fulfilled No. of Restarts: 2765 No. of Flips: 2183 time to process: 10 seconds.
uf250-04.cnf fulfilled No. of Restarts: 1310 No. of Flips: 2637 time to process: 5 seconds.
uf250-04.cnf , deadline. Restarts: 9984
uf250-04.cnf fulfilled No. of Restarts: 2916 No. of Flips: 3082 time to process: 11 seconds.
uf250-04.cnf fulfilled No. of Restarts: 7640 No. of Flips: 1314 time to process: 29 seconds.
uf250-04.cnf fulfilled No. of Restarts: 6441 No. of Flips: 3748 time to process: 24 seconds.
uf250-04.cnf fulfilled No. of Restarts: 6727 No. of Flips: 1903 time to process: 25 seconds.
uf250-04.cnf fulfilled No. of Restarts: 175 No. of Flips: 1007 time to process: 0 seconds.
uf250-04.cnf fulfilled No. of Restarts: 625 No. of Flips: 1766 time to process: 2 seconds.
uf250-04.cnf fulfilled No. of Restarts: 2991 No. of Flips: 1252 time to process: 11 seconds.
uf250-04.cnf fulfilled No. of Restarts: 767 No. of Flips: 2790 time to process: 2 seconds.
uf250-04.cnf fulfilled No. of Restarts: 2882 No. of Flips: 1964 time to process: 11 seconds.
uf250-04.cnf fulfilled No. of Restarts: 383 No. of Flips: 3073 time to process: 1 seconds.
uf250-04.cnf fulfilled No. of Restarts: 1038 No. of Flips: 4143 time to process: 4 seconds.
uf250-04.cnf fulfilled No. of Restarts: 1685 No. of Flips: 1903 time to process: 6 seconds.
uf250-04.cnf fulfilled No. of Restarts: 2496 No. of Flips: 4478 time to process: 9 seconds.
uf250-04.cnf fulfilled No. of Restarts: 3043 No. of Flips: 3009 time to process: 11 seconds.
uf250-04.cnf fulfilled No. of Restarts: 7855 No. of Flips: 1664 time to process: 30 seconds.
uf250-04.cnf fulfilled No. of Restarts: 6010 No. of Flips: 4208 time to process: 23 seconds.
uf250-04.cnf fulfilled No. of Restarts: 82 No. of Flips: 3927 time to process: 0 seconds.
uf250-04.cnf fulfilled No. of Restarts: 7145 No. of Flips: 3547 time to process: 27 seconds.
uf250-04.cnf fulfilled No. of Restarts: 2925 No. of Flips: 4244 time to process: 11 seconds.
uf250-04.cnf fulfilled No. of Restarts: 1113 No. of Flips: 4301 time to process: 4 seconds.
uf250-04.cnf fulfilled No. of Restarts: 8914 No. of Flips: 1430 time to process: 34 seconds.
uf250-04.cnf fulfilled No. of Restarts: 4206 No. of Flips: 944 time to process: 16 seconds.
uf250-04.cnf fulfilled No. of Restarts: 541 No. of Flips: 4625 time to process: 2 seconds.
uf250-04.cnf fulfilled No. of Restarts: 1119 No. of Flips: 4594 time to process: 4 seconds.
uf250-04.cnf , deadline. Restarts: 9984
uf250-04.cnf fulfilled No. of Restarts: 910 No. of Flips: 3418 time to process: 3 seconds.
uf250-04.cnf fulfilled No. of Restarts: 3266 No. of Flips: 1334 time to process: 12 seconds.
uf250-04.cnf fulfilled No. of Restarts: 5506 No. of Flips: 3232 time to process: 21 seconds.
uf250-04.cnf fulfilled No. of Restarts: 1633 No. of Flips: 2657 time to process: 6 seconds.
uf250-04.cnf fulfilled No. of Restarts: 2410 No. of Flips: 4321 time to process: 9 seconds.
uf250-04.cnf fulfilled No. of Restarts: 3441 No. of Flips: 3438 time to process: 13 seconds.
uf250-04.cnf fulfilled No. of Restarts: 1776 No. of Flips: 3135 time to process: 7 seconds.
uf250-04.cnf fulfilled No. of Restarts: 89 No. of Flips: 4056 time to process: 0 seconds.
uf250-04.cnf fulfilled No. of Restarts: 4794 No. of Flips: 4908 time to process: 18 seconds.
uf250-04.cnf , deadline. Restarts: 9984
uf250-04.cnf fulfilled No. of Restarts: 4057 No. of Flips: 3444 time to process: 15 seconds.
uf250-04.cnf fulfilled No. of Restarts: 8097 No. of Flips: 2983 time to process: 31 seconds.
uf250-04.cnf fulfilled No. of Restarts: 1414 No. of Flips: 4787 time to process: 5 seconds.
uf250-04.cnf fulfilled No. of Restarts: 2260 No. of Flips: 4368 time to process: 8 seconds.
uf250-04.cnf fulfilled No. of Restarts: 463 No. of Flips: 4223 time to process: 1 seconds.
uf250-04.cnf fulfilled No. of Restarts: 5637 No. of Flips: 3054 time to process: 21 seconds.
uf250-04.cnf fulfilled No. of Restarts: 1698 No. of Flips: 3164 time to process: 6 seconds.
uf250-04.cnf fulfilled No. of Restarts: 2436 No. of Flips: 2883 time to process: 9 seconds.
uf250-04.cnf fulfilled No. of Restarts: 624 No. of Flips: 4041 time to process: 2 seconds.
uf250-04.cnf fulfilled No. of Restarts: 1713 No. of Flips: 1446 time to process: 6 seconds.
uf250-04.cnf fulfilled No. of Restarts: 805 No. of Flips: 2986 time to process: 3 seconds.
uf250-04.cnf fulfilled No. of Restarts: 2942 No. of Flips: 569 time to process: 11 seconds.
uf250-04.cnf fulfilled No. of Restarts: 3921 No. of Flips: 1495 time to process: 15 seconds.
uf250-04.cnf fulfilled No. of Restarts: 1222 No. of Flips: 4281 time to process: 4 seconds.
uf250-04.cnf fulfilled No. of Restarts: 301 No. of Flips: 2752 time to process: 1 seconds.
uf250-04.cnf fulfilled No. of Restarts: 2849 No. of Flips: 2795 time to process: 11 seconds.
uf250-04.cnf fulfilled No. of Restarts: 8 No. of Flips: 1192 time to process: 0 seconds.
uf250-04.cnf fulfilled No. of Restarts: 4333 No. of Flips: 1519 time to process: 16 seconds.
uf250-04.cnf fulfilled No. of Restarts: 3441 No. of Flips: 3837 time to process: 13 seconds.
uf250-04.cnf fulfilled No. of Restarts: 481 No. of Flips: 4513 time to process: 1 seconds.
uf250-04.cnf fulfilled No. of Restarts: 6232 No. of Flips: 3110 time to process: 24 seconds.
uf250-04.cnf , deadline. Restarts: 9984
uf250-04.cnf fulfilled No. of Restarts: 719 No. of Flips: 2511 time to process: 2 seconds.
uf250-04.cnf fulfilled No. of Restarts: 287 No. of Flips: 3757 time to process: 1 seconds.
uf250-04.cnf fulfilled No. of Restarts: 622 No. of Flips: 3025 time to process: 2 seconds.
uf250-04.cnf fulfilled No. of Restarts: 884 No. of Flips: 3018 time to process: 3 seconds.
uf250-04.cnf fulfilled No. of Restarts: 221 No. of Flips: 2888 time to process: 0 seconds.
uf250-04.cnf fulfilled No. of Restarts: 92 No. of Flips: 2240 time to process: 0 seconds.
uf250-04.cnf fulfilled No. of Restarts: 3122 No. of Flips: 4225 time to process: 11 seconds.
uf250-04.cnf fulfilled No. of Restarts: 541 No. of Flips: 2357 time to process: 2 seconds.
uf250-04.cnf fulfilled No. of Restarts: 3671 No. of Flips: 2226 time to process: 14 seconds.
uf250-04.cnf fulfilled No. of Restarts: 288 No. of Flips: 4381 time to process: 1 seconds.
uf250-04.cnf fulfilled No. of Restarts: 4813 No. of Flips: 3167 time to process: 18 seconds.
uf250-04.cnf fulfilled No. of Restarts: 1862 No. of Flips: 3860 time to process: 7 seconds.
uf250-04.cnf fulfilled No. of Restarts: 165 No. of Flips: 1281 time to process: 0 seconds.
uf250-04.cnf fulfilled No. of Restarts: 1677 No. of Flips: 3886 time to process: 6 seconds.
uf250-04.cnf fulfilled No. of Restarts: 9095 No. of Flips: 2774 time to process: 35 seconds.
uf250-04.cnf fulfilled No. of Restarts: 1443 No. of Flips: 4957 time to process: 5 seconds.
uf250-04.cnf fulfilled No. of Restarts: 320 No. of Flips: 2284 time to process: 1 seconds.
uf250-04.cnf fulfilled No. of Restarts: 1650 No. of Flips: 1382 time to process: 6 seconds.
uf250-04.cnf , deadline. Restarts: 9984
uf250-04.cnf , deadline. Restarts: 9984
uf250-04.cnf fulfilled No. of Restarts: 1318 No. of Flips: 4431 time to process: 5 seconds.
uf250-04.cnf fulfilled No. of Restarts: 73 No. of Flips: 2956 time to process: 0 seconds.
uf250-04.cnf fulfilled No. of Restarts: 9658 No. of Flips: 3521 time to process: 36 seconds.
uf250-04.cnf fulfilled No. of Restarts: 2362 No. of Flips: 3755 time to process: 9 seconds.
uf250-04.cnf fulfilled No. of Restarts: 21 No. of Flips: 3700 time to process: 0 seconds.
uf250-04.cnf fulfilled No. of Restarts: 4317 No. of Flips: 1316 time to process: 16 seconds.
uf250-04.cnf fulfilled No. of Restarts: 2798 No. of Flips: 2630 time to process: 11 seconds.
uf250-04.cnf fulfilled No. of Restarts: 2700 No. of Flips: 999 time to process: 10 seconds.
uf250-04.cnf fulfilled No. of Restarts: 1276 No. of Flips: 1600 time to process: 5 seconds.
uf250-04.cnf fulfilled No. of Restarts: 144 No. of Flips: 2004 time to process: 0 seconds.
uf250-04.cnf fulfilled No. of Restarts: 2763 No. of Flips: 3738 time to process: 10 seconds.
uf250-04.cnf fulfilled No. of Restarts: 864 No. of Flips: 2505 time to process: 3 seconds.
uf250-04.cnf fulfilled No. of Restarts: 290 No. of Flips: 1797 time to process: 1 seconds.
uf250-04.cnf fulfilled No. of Restarts: 7277 No. of Flips: 2250 time to process: 28 seconds.
uf250-04.cnf , deadline. Restarts: 9984
uf250-04.cnf fulfilled No. of Restarts: 6981 No. of Flips: 4593 time to process: 27 seconds.
uf250-04.cnf fulfilled No. of Restarts: 2545 No. of Flips: 3591 time to process: 10 seconds.
uf250-04.cnf fulfilled No. of Restarts: 4767 No. of Flips: 1765 time to process: 18 seconds.
uf250-04.cnf fulfilled No. of Restarts: 93 No. of Flips: 4038 time to process: 0 seconds.
uf250-04.cnf fulfilled No. of Restarts: 6179 No. of Flips: 3532 time to process: 23 seconds.
uf250-04.cnf fulfilled No. of Restarts: 967 No. of Flips: 3362 time to process: 4 seconds.
uf250-04.cnf fulfilled No. of Restarts: 9047 No. of Flips: 4213 time to process: 35 seconds.
uf250-04.cnf fulfilled No. of Restarts: 742 No. of Flips: 933 time to process: 2 seconds.
uf250-04.cnf fulfilled No. of Restarts: 439 No. of Flips: 3088 time to process: 1 seconds.
uf250-04.cnf fulfilled No. of Restarts: 1848 No. of Flips: 3975 time to process: 7 seconds.
uf250-04.cnf fulfilled No. of Restarts: 4818 No. of Flips: 1482 time to process: 18 seconds.
uf250-04.cnf fulfilled No. of Restarts: 3356 No. of Flips: 2166 time to process: 12 seconds.
uf250-04.cnf fulfilled No. of Restarts: 448 No. of Flips: 1672 time to process: 1 seconds.
uf250-04.cnf fulfilled No. of Restarts: 3217 No. of Flips: 2336 time to process: 12 seconds.
uf250-04.cnf fulfilled No. of Restarts: 492 No. of Flips: 3715 time to process: 1 seconds.
uf250-04.cnf fulfilled No. of Restarts: 2626 No. of Flips: 2824 time to process: 10 seconds.
uf250-04.cnf fulfilled No. of Restarts: 561 No. of Flips: 2469 time to process: 2 seconds.
uf250-04.cnf fulfilled No. of Restarts: 1333 No. of Flips: 4758 time to process: 5 seconds.
uf250-04.cnf , deadline. Restarts: 9984
uf250-04.cnf fulfilled No. of Restarts: 513 No. of Flips: 2468 time to process: 2 seconds.
uf250-04.cnf fulfilled No. of Restarts: 1475 No. of Flips: 4128 time to process: 5 seconds.
uf250-04.cnf fulfilled No. of Restarts: 227 No. of Flips: 2408 time to process: 0 seconds.
uf250-04.cnf fulfilled No. of Restarts: 2565 No. of Flips: 3387 time to process: 10 seconds.
uf250-04.cnf fulfilled No. of Restarts: 736 No. of Flips: 2046 time to process: 3 seconds.
uf250-04.cnf fulfilled No. of Restarts: 148 No. of Flips: 2045 time to process: 0 seconds.
uf250-04.cnf fulfilled No. of Restarts: 1813 No. of Flips: 3634 time to process: 7 seconds.
uf250-04.cnf fulfilled No. of Restarts: 3319 No. of Flips: 4890 time to process: 13 seconds.
uf250-04.cnf fulfilled No. of Restarts: 2546 No. of Flips: 2623 time to process: 10 seconds.
uf250-04.cnf , deadline. Restarts: 9984
uf250-04.cnf fulfilled No. of Restarts: 3030 No. of Flips: 3274 time to process: 12 seconds.
uf250-04.cnf fulfilled No. of Restarts: 1803 No. of Flips: 4872 time to process: 7 seconds.
uf250-04.cnf fulfilled No. of Restarts: 3335 No. of Flips: 2360 time to process: 13 seconds.
uf250-04.cnf fulfilled No. of Restarts: 3299 No. of Flips: 1268 time to process: 13 seconds.
uf250-04.cnf fulfilled No. of Restarts: 1112 No. of Flips: 4186 time to process: 4 seconds.
uf250-04.cnf fulfilled No. of Restarts: 103 No. of Flips: 2100 time to process: 0 seconds.
uf250-04.cnf fulfilled No. of Restarts: 5106 No. of Flips: 1559 time to process: 19 seconds.
uf250-04.cnf fulfilled No. of Restarts: 15 No. of Flips: 2926 time to process: 0 seconds.
uf250-04.cnf , deadline. Restarts: 9984
uf250-04.cnf fulfilled No. of Restarts: 3459 No. of Flips: 4742 time to process: 13 seconds.
uf250-04.cnf fulfilled No. of Restarts: 5756 No. of Flips: 4434 time to process: 22 seconds.
uf250-04.cnf fulfilled No. of Restarts: 1741 No. of Flips: 1618 time to process: 6 seconds.
uf250-04.cnf fulfilled No. of Restarts: 7369 No. of Flips: 3661 time to process: 28 seconds.
uf250-04.cnf fulfilled No. of Restarts: 8821 No. of Flips: 4257 time to process: 33 seconds.
uf250-04.cnf fulfilled No. of Restarts: 5641 No. of Flips: 3524 time to process: 21 seconds.
uf250-04.cnf fulfilled No. of Restarts: 944 No. of Flips: 2876 time to process: 3 seconds.
uf250-04.cnf fulfilled No. of Restarts: 191 No. of Flips: 4330 time to process: 0 seconds.
uf250-04.cnf fulfilled No. of Restarts: 949 No. of Flips: 3506 time to process: 3 seconds.
uf250-04.cnf fulfilled No. of Restarts: 1795 No. of Flips: 3522 time to process: 6 seconds.
uf250-04.cnf fulfilled No. of Restarts: 847 No. of Flips: 969 time to process: 3 seconds.
uf250-04.cnf fulfilled No. of Restarts: 3220 No. of Flips: 3804 time to process: 12 seconds.
uf250-04.cnf fulfilled No. of Restarts: 2537 No. of Flips: 931 time to process: 9 seconds.
uf250-04.cnf fulfilled No. of Restarts: 534 No. of Flips: 2021 time to process: 2 seconds.
uf250-04.cnf fulfilled No. of Restarts: 6121 No. of Flips: 2924 time to process: 23 seconds.
uf250-04.cnf fulfilled No. of Restarts: 4823 No. of Flips: 2976 time to process: 18 seconds.
uf250-04.cnf fulfilled No. of Restarts: 985 No. of Flips: 2045 time to process: 3 seconds.
uf250-04.cnf fulfilled No. of Restarts: 4726 No. of Flips: 1662 time to process: 18 seconds.
uf250-04.cnf fulfilled No. of Restarts: 3508 No. of Flips: 1640 time to process: 13 seconds.
uf250-04.cnf fulfilled No. of Restarts: 4631 No. of Flips: 4117 time to process: 17 seconds.
uf250-04.cnf fulfilled No. of Restarts: 3883 No. of Flips: 4106 time to process: 15 seconds.
uf250-04.cnf fulfilled No. of Restarts: 1682 No. of Flips: 1020 time to process: 6 seconds.
uf250-04.cnf fulfilled No. of Restarts: 1076 No. of Flips: 2191 time to process: 4 seconds.
uf250-04.cnf fulfilled No. of Restarts: 3531 No. of Flips: 3941 time to process: 13 seconds.
uf250-04.cnf fulfilled No. of Restarts: 4244 No. of Flips: 3537 time to process: 16 seconds.
uf250-04.cnf fulfilled No. of Restarts: 2602 No. of Flips: 3182 time to process: 10 seconds.
uf250-04.cnf fulfilled No. of Restarts: 6910 No. of Flips: 3927 time to process: 26 seconds.
uf250-04.cnf fulfilled No. of Restarts: 402 No. of Flips: 1490 time to process: 1 seconds.
uf250-04.cnf fulfilled No. of Restarts: 4027 No. of Flips: 4559 time to process: 15 seconds.
uf250-04.cnf fulfilled No. of Restarts: 1530 No. of Flips: 4590 time to process: 5 seconds.
uf250-04.cnf fulfilled No. of Restarts: 312 No. of Flips: 998 time to process: 1 seconds.
uf250-04.cnf fulfilled No. of Restarts: 1508 No. of Flips: 4854 time to process: 6 seconds.
uf250-04.cnf fulfilled No. of Restarts: 300 No. of Flips: 4700 time to process: 1 seconds.
uf250-04.cnf fulfilled No. of Restarts: 2809 No. of Flips: 4045 time to process: 10 seconds.
uf250-04.cnf fulfilled No. of Restarts: 3181 No. of Flips: 4110 time to process: 12 seconds.
uf250-04.cnf fulfilled No. of Restarts: 13 No. of Flips: 817 time to process: 0 seconds.
uf250-04.cnf fulfilled No. of Restarts: 4548 No. of Flips: 713 time to process: 17 seconds.
uf250-04.cnf fulfilled No. of Restarts: 8928 No. of Flips: 4879 time to process: 34 seconds.
uf250-04.cnf fulfilled No. of Restarts: 2599 No. of Flips: 2069 time to process: 10 seconds.
uf250-04.cnf fulfilled No. of Restarts: 4297 No. of Flips: 4276 time to process: 17 seconds.
uf250-04.cnf fulfilled No. of Restarts: 3228 No. of Flips: 2869 time to process: 12 seconds.
uf250-04.cnf fulfilled No. of Restarts: 54 No. of Flips: 1993 time to process: 0 seconds.
uf250-04.cnf fulfilled No. of Restarts: 197 No. of Flips: 1609 time to process: 0 seconds.
uf250-04.cnf fulfilled No. of Restarts: 5802 No. of Flips: 1116 time to process: 22 seconds.
uf250-04.cnf fulfilled No. of Restarts: 5439 No. of Flips: 3591 time to process: 21 seconds.
uf250-04.cnf fulfilled No. of Restarts: 1155 No. of Flips: 2120 time to process: 4 seconds.
uf250-04.cnf fulfilled No. of Restarts: 282 No. of Flips: 1943 time to process: 1 seconds.
uf250-04.cnf fulfilled No. of Restarts: 332 No. of Flips: 2754 time to process: 1 seconds.
uf250-04.cnf fulfilled No. of Restarts: 3761 No. of Flips: 1595 time to process: 14 seconds.
uf250-04.cnf fulfilled No. of Restarts: 2602 No. of Flips: 4518 time to process: 10 seconds.
uf250-04.cnf fulfilled No. of Restarts: 3482 No. of Flips: 4392 time to process: 13 seconds.
uf250-04.cnf fulfilled No. of Restarts: 2108 No. of Flips: 1888 time to process: 8 seconds.
uf250-04.cnf fulfilled No. of Restarts: 900 No. of Flips: 4007 time to process: 3 seconds.
uf250-04.cnf fulfilled No. of Restarts: 8389 No. of Flips: 3271 time to process: 32 seconds.
uf250-04.cnf fulfilled No. of Restarts: 1897 No. of Flips: 4274 time to process: 7 seconds.
uf250-04.cnf fulfilled No. of Restarts: 2030 No. of Flips: 4636 time to process: 7 seconds.
uf250-04.cnf fulfilled No. of Restarts: 1540 No. of Flips: 3779 time to process: 6 seconds.
uf250-04.cnf fulfilled No. of Restarts: 4232 No. of Flips: 2338 time to process: 16 seconds.
uf250-04.cnf fulfilled No. of Restarts: 286 No. of Flips: 2217 time to process: 1 seconds.
uf250-04.cnf fulfilled No. of Restarts: 1582 No. of Flips: 3601 time to process: 6 seconds.
uf250-04.cnf fulfilled No. of Restarts: 5099 No. of Flips: 3804 time to process: 19 seconds.
uf250-04.cnf fulfilled No. of Restarts: 4181 No. of Flips: 1866 time to process: 16 seconds.
uf250-04.cnf fulfilled No. of Restarts: 180 No. of Flips: 3563 time to process: 0 seconds.
uf250-04.cnf fulfilled No. of Restarts: 86 No. of Flips: 3255 time to process: 0 seconds.
uf250-04.cnf fulfilled No. of Restarts: 2287 No. of Flips: 2775 time to process: 9 seconds.
uf250-04.cnf fulfilled No. of Restarts: 5081 No. of Flips: 1117 time to process: 19 seconds.
uf250-04.cnf fulfilled No. of Restarts: 6566 No. of Flips: 2772 time to process: 25 seconds.
uf250-04.cnf fulfilled No. of Restarts: 675 No. of Flips: 3085 time to process: 2 seconds.
uf250-04.cnf fulfilled No. of Restarts: 5368 No. of Flips: 3373 time to process: 20 seconds.
uf250-04.cnf fulfilled No. of Restarts: 1692 No. of Flips: 1926 time to process: 6 seconds.
uf250-04.cnf fulfilled No. of Restarts: 1595 No. of Flips: 2159 time to process: 6 seconds.
uf250-04.cnf fulfilled No. of Restarts: 5812 No. of Flips: 1824 time to process: 22 seconds.
uf250-04.cnf fulfilled No. of Restarts: 1360 No. of Flips: 4736 time to process: 5 seconds.
uf250-04.cnf fulfilled No. of Restarts: 751 No. of Flips: 3708 time to process: 3 seconds.
uf250-04.cnf fulfilled No. of Restarts: 1033 No. of Flips: 871 time to process: 4 seconds.
uf250-04.cnf fulfilled No. of Restarts: 3699 No. of Flips: 2726 time to process: 14 seconds.
uf250-04.cnf fulfilled No. of Restarts: 2620 No. of Flips: 3314 time to process: 10 seconds.
uf250-04.cnf fulfilled No. of Restarts: 4040 No. of Flips: 2122 time to process: 15 seconds.
uf250-04.cnf fulfilled No. of Restarts: 3694 No. of Flips: 3458 time to process: 14 seconds.
uf250-04.cnf fulfilled No. of Restarts: 2747 No. of Flips: 944 time to process: 10 seconds.
uf250-04.cnf fulfilled No. of Restarts: 2666 No. of Flips: 1697 time to process: 10 seconds.
uf250-04.cnf fulfilled No. of Restarts: 3438 No. of Flips: 2608 time to process: 13 seconds.
uf250-04.cnf fulfilled No. of Restarts: 6638 No. of Flips: 4741 time to process: 25 seconds.
uf250-04.cnf fulfilled No. of Restarts: 2039 No. of Flips: 3306 time to process: 8 seconds.
uf250-04.cnf fulfilled No. of Restarts: 706 No. of Flips: 2843 time to process: 2 seconds.
uf250-04.cnf fulfilled No. of Restarts: 3494 No. of Flips: 1133 time to process: 13 seconds.
uf250-04.cnf fulfilled No. of Restarts: 611 No. of Flips: 4996 time to process: 2 seconds.
uf250-04.cnf fulfilled No. of Restarts: 2216 No. of Flips: 4902 time to process: 8 seconds.
uf250-04.cnf fulfilled No. of Restarts: 4804 No. of Flips: 2349 time to process: 18 seconds.
uf250-04.cnf fulfilled No. of Restarts: 1042 No. of Flips: 2614 time to process: 4 seconds.
uf250-04.cnf fulfilled No. of Restarts: 2127 No. of Flips: 3210 time to process: 8 seconds.
uf250-04.cnf fulfilled No. of Restarts: 587 No. of Flips: 2417 time to process: 2 seconds.
uf250-04.cnf fulfilled No. of Restarts: 2433 No. of Flips: 1303 time to process: 9 seconds.
uf250-04.cnf fulfilled No. of Restarts: 2799 No. of Flips: 1294 time to process: 10 seconds.
uf250-04.cnf fulfilled No. of Restarts: 2730 No. of Flips: 1650 time to process: 10 seconds.
uf250-04.cnf fulfilled No. of Restarts: 4055 No. of Flips: 2685 time to process: 15 seconds.
uf250-04.cnf fulfilled No. of Restarts: 6656 No. of Flips: 4495 time to process: 25 seconds.
uf250-04.cnf fulfilled No. of Restarts: 5886 No. of Flips: 1662 time to process: 22 seconds.
uf250-04.cnf fulfilled No. of Restarts: 188 No. of Flips: 3456 time to process: 0 seconds.
uf250-04.cnf fulfilled No. of Restarts: 5828 No. of Flips: 3817 time to process: 22 seconds.
uf250-04.cnf fulfilled No. of Restarts: 5722 No. of Flips: 1031 time to process: 22 seconds.
uf250-04.cnf fulfilled No. of Restarts: 5423 No. of Flips: 3861 time to process: 21 seconds.
uf250-04.cnf fulfilled No. of Restarts: 1477 No. of Flips: 4962 time to process: 6 seconds.
uf250-04.cnf fulfilled No. of Restarts: 2378 No. of Flips: 4548 time to process: 9 seconds.
uf250-04.cnf fulfilled No. of Restarts: 2644 No. of Flips: 4310 time to process: 10 seconds.
uf250-04.cnf fulfilled No. of Restarts: 2689 No. of Flips: 4093 time to process: 10 seconds.
uf250-04.cnf fulfilled No. of Restarts: 3231 No. of Flips: 4716 time to process: 12 seconds.
uf250-04.cnf fulfilled No. of Restarts: 1778 No. of Flips: 2099 time to process: 6 seconds.
uf250-04.cnf fulfilled No. of Restarts: 3782 No. of Flips: 2478 time to process: 14 seconds.
uf250-04.cnf fulfilled No. of Restarts: 5981 No. of Flips: 4326 time to process: 23 seconds.
uf250-04.cnf fulfilled No. of Restarts: 6300 No. of Flips: 4377 time to process: 24 seconds.
uf250-04.cnf fulfilled No. of Restarts: 733 No. of Flips: 4510 time to process: 2 seconds.
uf250-04.cnf fulfilled No. of Restarts: 623 No. of Flips: 1431 time to process: 2 seconds.
uf250-04.cnf fulfilled No. of Restarts: 1854 No. of Flips: 2439 time to process: 7 seconds.
uf250-04.cnf fulfilled No. of Restarts: 141 No. of Flips: 3246 time to process: 0 seconds.
uf250-04.cnf fulfilled No. of Restarts: 2676 No. of Flips: 1697 time to process: 10 seconds.
uf250-04.cnf fulfilled No. of Restarts: 5461 No. of Flips: 4404 time to process: 21 seconds.
uf250-04.cnf fulfilled No. of Restarts: 2872 No. of Flips: 1900 time to process: 11 seconds.
uf250-04.cnf fulfilled No. of Restarts: 3275 No. of Flips: 1194 time to process: 12 seconds.
uf250-04.cnf fulfilled No. of Restarts: 4740 No. of Flips: 4764 time to process: 18 seconds.
uf250-04.cnf fulfilled No. of Restarts: 2721 No. of Flips: 2487 time to process: 10 seconds.
uf250-04.cnf , deadline. Restarts: 9984
uf250-04.cnf fulfilled No. of Restarts: 776 No. of Flips: 4827 time to process: 3 seconds.
uf250-04.cnf fulfilled No. of Restarts: 6785 No. of Flips: 2751 time to process: 26 seconds.
uf250-04.cnf fulfilled No. of Restarts: 7109 No. of Flips: 1047 time to process: 27 seconds.
uf250-04.cnf fulfilled No. of Restarts: 289 No. of Flips: 2544 time to process: 1 seconds.
uf250-04.cnf fulfilled No. of Restarts: 137 No. of Flips: 2059 time to process: 0 seconds.
uf250-04.cnf fulfilled No. of Restarts: 544 No. of Flips: 2641 time to process: 2 seconds.
uf250-04.cnf fulfilled No. of Restarts: 1891 No. of Flips: 1845 time to process: 7 seconds.
uf250-04.cnf fulfilled No. of Restarts: 629 No. of Flips: 618 time to process: 2 seconds.
uf250-04.cnf fulfilled No. of Restarts: 2753 No. of Flips: 3015 time to process: 10 seconds.
uf250-04.cnf fulfilled No. of Restarts: 7044 No. of Flips: 4753 time to process: 27 seconds.
uf250-04.cnf fulfilled No. of Restarts: 405 No. of Flips: 663 time to process: 1 seconds.
uf250-04.cnf fulfilled No. of Restarts: 4086 No. of Flips: 4922 time to process: 15 seconds.
uf250-04.cnf fulfilled No. of Restarts: 612 No. of Flips: 4997 time to process: 2 seconds.
uf250-04.cnf fulfilled No. of Restarts: 268 No. of Flips: 3752 time to process: 1 seconds.
uf250-04.cnf fulfilled No. of Restarts: 187 No. of Flips: 2529 time to process: 0 seconds.
uf250-04.cnf fulfilled No. of Restarts: 3893 No. of Flips: 4009 time to process: 15 seconds.
uf250-04.cnf fulfilled No. of Restarts: 1357 No. of Flips: 3510 time to process: 5 seconds.
uf250-04.cnf fulfilled No. of Restarts: 3477 No. of Flips: 4825 time to process: 13 seconds.
uf250-04.cnf fulfilled No. of Restarts: 2660 No. of Flips: 1287 time to process: 10 seconds.
uf250-04.cnf fulfilled No. of Restarts: 1375 No. of Flips: 2813 time to process: 5 seconds.
uf250-04.cnf fulfilled No. of Restarts: 1375 No. of Flips: 2755 time to process: 5 seconds.
uf250-04.cnf fulfilled No. of Restarts: 2959 No. of Flips: 2526 time to process: 11 seconds.
uf250-04.cnf fulfilled No. of Restarts: 1163 No. of Flips: 2586 time to process: 4 seconds.
uf250-04.cnf fulfilled No. of Restarts: 424 No. of Flips: 4757 time to process: 1 seconds.
uf250-04.cnf fulfilled No. of Restarts: 1266 No. of Flips: 2623 time to process: 5 seconds.
uf250-04.cnf fulfilled No. of Restarts: 1160 No. of Flips: 952 time to process: 4 seconds.
uf250-04.cnf fulfilled No. of Restarts: 1740 No. of Flips: 1798 time to process: 6 seconds.
uf250-04.cnf fulfilled No. of Restarts: 3430 No. of Flips: 3134 time to process: 13 seconds.
uf250-04.cnf fulfilled No. of Restarts: 9971 No. of Flips: 1122 time to process: 38 seconds.
uf250-04.cnf fulfilled No. of Restarts: 1146 No. of Flips: 4479 time to process: 4 seconds.
uf250-04.cnf fulfilled No. of Restarts: 1255 No. of Flips: 1893 time to process: 4 seconds.
uf250-04.cnf fulfilled No. of Restarts: 4785 No. of Flips: 1573 time to process: 18 seconds.
uf250-04.cnf fulfilled No. of Restarts: 3119 No. of Flips: 1391 time to process: 12 seconds.
uf250-04.cnf fulfilled No. of Restarts: 2540 No. of Flips: 2217 time to process: 9 seconds.
uf250-04.cnf fulfilled No. of Restarts: 4923 No. of Flips: 4836 time to process: 19 seconds.
uf250-04.cnf fulfilled No. of Restarts: 7032 No. of Flips: 2467 time to process: 27 seconds.
uf250-04.cnf fulfilled No. of Restarts: 2760 No. of Flips: 1716 time to process: 10 seconds.
uf250-04.cnf fulfilled No. of Restarts: 4001 No. of Flips: 1161 time to process: 15 seconds.
uf250-04.cnf fulfilled No. of Restarts: 1006 No. of Flips: 3313 time to process: 4 seconds.
uf250-04.cnf fulfilled No. of Restarts: 3393 No. of Flips: 4633 time to process: 13 seconds.
uf250-04.cnf fulfilled No. of Restarts: 5198 No. of Flips: 1977 time to process: 20 seconds.
uf250-04.cnf fulfilled No. of Restarts: 1266 No. of Flips: 914 time to process: 4 seconds.
uf250-04.cnf fulfilled No. of Restarts: 1115 No. of Flips: 4753 time to process: 4 seconds.
uf250-04.cnf fulfilled No. of Restarts: 1686 No. of Flips: 3750 time to process: 6 seconds.
uf250-04.cnf fulfilled No. of Restarts: 4123 No. of Flips: 2705 time to process: 15 seconds.
uf250-04.cnf fulfilled No. of Restarts: 5156 No. of Flips: 2956 time to process: 20 seconds.
uf250-04.cnf fulfilled No. of Restarts: 1250 No. of Flips: 4680 time to process: 4 seconds.
uf250-04.cnf fulfilled No. of Restarts: 1180 No. of Flips: 1718 time to process: 4 seconds.
uf250-04.cnf fulfilled No. of Restarts: 6014 No. of Flips: 2918 time to process: 23 seconds.
uf250-04.cnf fulfilled No. of Restarts: 759 No. of Flips: 1793 time to process: 3 seconds.
uf250-04.cnf fulfilled No. of Restarts: 2101 No. of Flips: 3932 time to process: 8 seconds.
uf250-04.cnf fulfilled No. of Restarts: 587 No. of Flips: 1306 time to process: 2 seconds.
uf250-04.cnf fulfilled No. of Restarts: 2650 No. of Flips: 759 time to process: 10 seconds.
uf250-04.cnf fulfilled No. of Restarts: 2723 No. of Flips: 1953 time to process: 10 seconds.
uf250-04.cnf fulfilled No. of Restarts: 67 No. of Flips: 840 time to process: 0 seconds.
uf250-04.cnf fulfilled No. of Restarts: 1748 No. of Flips: 2697 time to process: 6 seconds.
uf250-04.cnf fulfilled No. of Restarts: 3636 No. of Flips: 4065 time to process: 14 seconds.
uf250-04.cnf fulfilled No. of Restarts: 3757 No. of Flips: 2656 time to process: 14 seconds.
uf250-04.cnf fulfilled No. of Restarts: 4064 No. of Flips: 2819 time to process: 15 seconds.
uf250-04.cnf fulfilled No. of Restarts: 6513 No. of Flips: 3706 time to process: 25 seconds.
uf250-04.cnf fulfilled No. of Restarts: 2489 No. of Flips: 3607 time to process: 9 seconds.
uf250-04.cnf fulfilled No. of Restarts: 3905 No. of Flips: 2539 time to process: 15 seconds.
uf250-04.cnf fulfilled No. of Restarts: 1753 No. of Flips: 3674 time to process: 7 seconds.
uf250-04.cnf fulfilled No. of Restarts: 2821 No. of Flips: 4806 time to process: 11 seconds.
uf250-04.cnf fulfilled No. of Restarts: 6398 No. of Flips: 4094 time to process: 25 seconds.
uf250-04.cnf fulfilled No. of Restarts: 2418 No. of Flips: 3026 time to process: 9 seconds.
uf250-04.cnf fulfilled No. of Restarts: 954 No. of Flips: 4857 time to process: 3 seconds.
uf250-04.cnf fulfilled No. of Restarts: 2509 No. of Flips: 2204 time to process: 10 seconds.
uf250-04.cnf fulfilled No. of Restarts: 972 No. of Flips: 2860 time to process: 3 seconds.
uf250-04.cnf fulfilled No. of Restarts: 303 No. of Flips: 2834 time to process: 1 seconds.
uf250-04.cnf fulfilled No. of Restarts: 1174 No. of Flips: 1875 time to process: 4 seconds.
uf250-04.cnf fulfilled No. of Restarts: 337 No. of Flips: 4972 time to process: 1 seconds.
uf250-04.cnf fulfilled No. of Restarts: 557 No. of Flips: 1876 time to process: 2 seconds.
uf250-04.cnf fulfilled No. of Restarts: 5573 No. of Flips: 3445 time to process: 21 seconds.
uf250-04.cnf fulfilled No. of Restarts: 5946 No. of Flips: 4075 time to process: 22 seconds.
uf250-04.cnf fulfilled No. of Restarts: 238 No. of Flips: 4372 time to process: 0 seconds.
uf250-04.cnf fulfilled No. of Restarts: 2098 No. of Flips: 1500 time to process: 8 seconds.
uf250-04.cnf fulfilled No. of Restarts: 4233 No. of Flips: 3704 time to process: 16 seconds.
uf250-04.cnf fulfilled No. of Restarts: 2784 No. of Flips: 4933 time to process: 10 seconds.
uf250-04.cnf fulfilled No. of Restarts: 2074 No. of Flips: 3435 time to process: 8 seconds.
uf250-04.cnf fulfilled No. of Restarts: 109 No. of Flips: 1518 time to process: 0 seconds.
uf250-04.cnf fulfilled No. of Restarts: 93 No. of Flips: 1113 time to process: 0 seconds.
uf250-04.cnf fulfilled No. of Restarts: 2785 No. of Flips: 2256 time to process: 10 seconds.
uf250-04.cnf fulfilled No. of Restarts: 1921 No. of Flips: 2515 time to process: 7 seconds.
uf250-04.cnf fulfilled No. of Restarts: 5244 No. of Flips: 1464 time to process: 20 seconds.
uf250-04.cnf fulfilled No. of Restarts: 4217 No. of Flips: 855 time to process: 16 seconds.
uf250-04.cnf fulfilled No. of Restarts: 334 No. of Flips: 2448 time to process: 1 seconds.
uf250-04.cnf fulfilled No. of Restarts: 1179 No. of Flips: 3870 time to process: 4 seconds.
uf250-04.cnf fulfilled No. of Restarts: 4259 No. of Flips: 1924 time to process: 16 seconds.
uf250-04.cnf fulfilled No. of Restarts: 2450 No. of Flips: 1835 time to process: 9 seconds.
uf250-04.cnf fulfilled No. of Restarts: 2212 No. of Flips: 3856 time to process: 8 seconds.
uf250-04.cnf fulfilled No. of Restarts: 5489 No. of Flips: 4092 time to process: 21 seconds.
uf250-04.cnf fulfilled No. of Restarts: 7838 No. of Flips: 4433 time to process: 30 seconds.
uf250-04.cnf fulfilled No. of Restarts: 170 No. of Flips: 2587 time to process: 0 seconds.
uf250-04.cnf fulfilled No. of Restarts: 962 No. of Flips: 1631 time to process: 3 seconds.
uf250-04.cnf fulfilled No. of Restarts: 871 No. of Flips: 2548 time to process: 3 seconds.
uf250-04.cnf fulfilled No. of Restarts: 542 No. of Flips: 4294 time to process: 2 seconds.
uf250-04.cnf fulfilled No. of Restarts: 1447 No. of Flips: 4175 time to process: 5 seconds.
uf250-04.cnf fulfilled No. of Restarts: 556 No. of Flips: 3306 time to process: 2 seconds.
uf250-04.cnf fulfilled No. of Restarts: 3244 No. of Flips: 2534 time to process: 12 seconds.
uf250-04.cnf fulfilled No. of Restarts: 1363 No. of Flips: 1101 time to process: 5 seconds.
uf250-04.cnf fulfilled No. of Restarts: 1077 No. of Flips: 4865 time to process: 4 seconds.
uf250-04.cnf fulfilled No. of Restarts: 3089 No. of Flips: 4213 time to process: 11 seconds.
uf250-04.cnf fulfilled No. of Restarts: 2079 No. of Flips: 3422 time to process: 8 seconds.
uf250-04.cnf fulfilled No. of Restarts: 857 No. of Flips: 3705 time to process: 3 seconds.
uf250-04.cnf fulfilled No. of Restarts: 3684 No. of Flips: 4291 time to process: 14 seconds.
uf250-04.cnf fulfilled No. of Restarts: 6738 No. of Flips: 3780 time to process: 25 seconds.
uf250-04.cnf fulfilled No. of Restarts: 272 No. of Flips: 3960 time to process: 1 seconds.
uf250-04.cnf fulfilled No. of Restarts: 8538 No. of Flips: 4902 time to process: 32 seconds.
uf250-04.cnf fulfilled No. of Restarts: 2836 No. of Flips: 3655 time to process: 11 seconds.
uf250-04.cnf , deadline. Restarts: 9984
uf250-04.cnf fulfilled No. of Restarts: 2914 No. of Flips: 1967 time to process: 11 seconds.
uf250-04.cnf fulfilled No. of Restarts: 3445 No. of Flips: 3296 time to process: 13 seconds.
uf250-04.cnf fulfilled No. of Restarts: 49 No. of Flips: 2678 time to process: 0 seconds.
uf250-04.cnf fulfilled No. of Restarts: 2979 No. of Flips: 2633 time to process: 12 seconds.
uf250-04.cnf fulfilled No. of Restarts: 6572 No. of Flips: 1728 time to process: 25 seconds.
uf250-04.cnf fulfilled No. of Restarts: 5712 No. of Flips: 3522 time to process: 23 seconds.
uf250-04.cnf fulfilled No. of Restarts: 51 No. of Flips: 1726 time to process: 0 seconds.
uf250-04.cnf fulfilled No. of Restarts: 426 No. of Flips: 3696 time to process: 1 seconds.
uf250-04.cnf fulfilled No. of Restarts: 2297 No. of Flips: 4298 time to process: 9 seconds.
uf250-04.cnf fulfilled No. of Restarts: 3242 No. of Flips: 4482 time to process: 12 seconds.
uf250-04.cnf fulfilled No. of Restarts: 1284 No. of Flips: 2154 time to process: 5 seconds.
uf250-04.cnf fulfilled No. of Restarts: 854 No. of Flips: 2607 time to process: 3 seconds.
uf250-04.cnf fulfilled No. of Restarts: 1390 No. of Flips: 1354 time to process: 5 seconds.
uf250-04.cnf fulfilled No. of Restarts: 131 No. of Flips: 4541 time to process: 0 seconds.
uf250-04.cnf fulfilled No. of Restarts: 7887 No. of Flips: 4782 time to process: 30 seconds.
uf250-04.cnf fulfilled No. of Restarts: 1532 No. of Flips: 3681 time to process: 6 seconds.
uf250-04.cnf fulfilled No. of Restarts: 717 No. of Flips: 1546 time to process: 3 seconds.
uf250-04.cnf fulfilled No. of Restarts: 1124 No. of Flips: 3750 time to process: 4 seconds.
uf250-04.cnf fulfilled No. of Restarts: 4068 No. of Flips: 1297 time to process: 15 seconds.
uf250-04.cnf fulfilled No. of Restarts: 3754 No. of Flips: 2303 time to process: 14 seconds.
uf250-04.cnf fulfilled No. of Restarts: 5123 No. of Flips: 2245 time to process: 20 seconds.
uf250-04.cnf fulfilled No. of Restarts: 1817 No. of Flips: 4202 time to process: 7 seconds.
uf250-04.cnf fulfilled No. of Restarts: 929 No. of Flips: 2315 time to process: 3 seconds.
uf250-04.cnf , deadline. Restarts: 9984
uf250-04.cnf fulfilled No. of Restarts: 679 No. of Flips: 4762 time to process: 3 seconds.
uf250-04.cnf fulfilled No. of Restarts: 3068 No. of Flips: 4606 time to process: 12 seconds.
uf250-04.cnf , deadline. Restarts: 9984
uf250-04.cnf fulfilled No. of Restarts: 843 No. of Flips: 2204 time to process: 3 seconds.
uf250-04.cnf fulfilled No. of Restarts: 3729 No. of Flips: 1472 time to process: 14 seconds.
uf250-04.cnf fulfilled No. of Restarts: 6974 No. of Flips: 4611 time to process: 27 seconds.
uf250-04.cnf fulfilled No. of Restarts: 37 No. of Flips: 2237 time to process: 0 seconds.
uf250-04.cnf fulfilled No. of Restarts: 1460 No. of Flips: 4112 time to process: 5 seconds.
uf250-04.cnf fulfilled No. of Restarts: 2855 No. of Flips: 4102 time to process: 11 seconds.
uf250-04.cnf fulfilled No. of Restarts: 4169 No. of Flips: 3348 time to process: 16 seconds.
uf250-04.cnf fulfilled No. of Restarts: 522 No. of Flips: 3834 time to process: 2 seconds.
uf250-04.cnf fulfilled No. of Restarts: 4346 No. of Flips: 1721 time to process: 16 seconds.
uf250-04.cnf , deadline. Restarts: 9984
uf250-04.cnf fulfilled No. of Restarts: 2502 No. of Flips: 2103 time to process: 9 seconds.
uf250-04.cnf fulfilled No. of Restarts: 2597 No. of Flips: 3527 time to process: 10 seconds.
uf250-04.cnf , deadline. Restarts: 9984
uf250-04.cnf fulfilled No. of Restarts: 903 No. of Flips: 4768 time to process: 3 seconds.
uf250-04.cnf fulfilled No. of Restarts: 643 No. of Flips: 1073 time to process: 2 seconds.
uf250-04.cnf fulfilled No. of Restarts: 2106 No. of Flips: 3073 time to process: 8 seconds.
uf250-04.cnf fulfilled No. of Restarts: 911 No. of Flips: 2128 time to process: 3 seconds.
uf250-04.cnf fulfilled No. of Restarts: 1493 No. of Flips: 769 time to process: 5 seconds.
uf250-04.cnf fulfilled No. of Restarts: 553 No. of Flips: 1204 time to process: 2 seconds.
uf250-04.cnf fulfilled No. of Restarts: 71 No. of Flips: 4656 time to process: 0 seconds.
uf250-04.cnf fulfilled No. of Restarts: 200 No. of Flips: 1335 time to process: 0 seconds.
uf250-04.cnf fulfilled No. of Restarts: 1648 No. of Flips: 2566 time to process: 6 seconds.
uf250-04.cnf , deadline. Restarts: 9984
uf250-04.cnf fulfilled No. of Restarts: 135 No. of Flips: 2760 time to process: 0 seconds.
uf250-04.cnf fulfilled No. of Restarts: 1413 No. of Flips: 4505 time to process: 5 seconds.
uf250-04.cnf fulfilled No. of Restarts: 702 No. of Flips: 4327 time to process: 2 seconds.
uf250-04.cnf fulfilled No. of Restarts: 1978 No. of Flips: 4075 time to process: 8 seconds.
uf250-04.cnf fulfilled No. of Restarts: 1533 No. of Flips: 4679 time to process: 6 seconds.
uf250-04.cnf fulfilled No. of Restarts: 2757 No. of Flips: 2857 time to process: 10 seconds.
uf250-04.cnf fulfilled No. of Restarts: 542 No. of Flips: 4812 time to process: 2 seconds.
uf250-04.cnf fulfilled No. of Restarts: 6021 No. of Flips: 1625 time to process: 23 seconds.
uf250-04.cnf fulfilled No. of Restarts: 1103 No. of Flips: 3970 time to process: 4 seconds.
uf250-04.cnf fulfilled No. of Restarts: 676 No. of Flips: 4584 time to process: 2 seconds.
uf250-04.cnf fulfilled No. of Restarts: 1122 No. of Flips: 1758 time to process: 4 seconds.
uf250-04.cnf fulfilled No. of Restarts: 786 No. of Flips: 2074 time to process: 3 seconds.
uf250-04.cnf , deadline. Restarts: 9984
uf250-04.cnf fulfilled No. of Restarts: 4743 No. of Flips: 1739 time to process: 18 seconds.
uf250-04.cnf fulfilled No. of Restarts: 482 No. of Flips: 4703 time to process: 1 seconds.
uf250-04.cnf fulfilled No. of Restarts: 4989 No. of Flips: 4949 time to process: 19 seconds.
uf250-04.cnf fulfilled No. of Restarts: 161 No. of Flips: 908 time to process: 0 seconds.
uf250-04.cnf fulfilled No. of Restarts: 3138 No. of Flips: 4626 time to process: 12 seconds.
uf250-04.cnf fulfilled No. of Restarts: 3629 No. of Flips: 2166 time to process: 14 seconds.
uf250-04.cnf fulfilled No. of Restarts: 1346 No. of Flips: 1637 time to process: 5 seconds.
uf250-04.cnf fulfilled No. of Restarts: 1231 No. of Flips: 1663 time to process: 4 seconds.
uf250-04.cnf fulfilled No. of Restarts: 6473 No. of Flips: 4857 time to process: 24 seconds.
uf250-04.cnf fulfilled No. of Restarts: 7037 No. of Flips: 2860 time to process: 27 seconds.
uf250-04.cnf fulfilled No. of Restarts: 999 No. of Flips: 3572 time to process: 3 seconds.
uf250-04.cnf fulfilled No. of Restarts: 4917 No. of Flips: 4742 time to process: 19 seconds.
uf250-04.cnf fulfilled No. of Restarts: 9325 No. of Flips: 4943 time to process: 36 seconds.
uf250-04.cnf fulfilled No. of Restarts: 2087 No. of Flips: 2651 time to process: 8 seconds.
uf250-04.cnf fulfilled No. of Restarts: 5190 No. of Flips: 4036 time to process: 20 seconds.
uf250-04.cnf , deadline. Restarts: 9984
uf250-04.cnf fulfilled No. of Restarts: 939 No. of Flips: 4972 time to process: 3 seconds.
uf250-04.cnf fulfilled No. of Restarts: 6816 No. of Flips: 4312 time to process: 26 seconds.
uf250-04.cnf fulfilled No. of Restarts: 2992 No. of Flips: 2816 time to process: 11 seconds.
uf250-04.cnf fulfilled No. of Restarts: 3769 No. of Flips: 2400 time to process: 14 seconds.
uf250-04.cnf fulfilled No. of Restarts: 2280 No. of Flips: 3846 time to process: 9 seconds.
uf250-04.cnf fulfilled No. of Restarts: 1234 No. of Flips: 2851 time to process: 4 seconds.
uf250-04.cnf fulfilled No. of Restarts: 4439 No. of Flips: 3694 time to process: 17 seconds.
uf250-04.cnf fulfilled No. of Restarts: 3268 No. of Flips: 2837 time to process: 12 seconds.
uf250-04.cnf fulfilled No. of Restarts: 467 No. of Flips: 2350 time to process: 2 seconds.
uf250-04.cnf fulfilled No. of Restarts: 3 No. of Flips: 4309 time to process: 0 seconds.
uf250-04.cnf fulfilled No. of Restarts: 3389 No. of Flips: 4173 time to process: 13 seconds.
uf250-04.cnf fulfilled No. of Restarts: 4975 No. of Flips: 2684 time to process: 19 seconds.
uf250-04.cnf fulfilled No. of Restarts: 484 No. of Flips: 3180 time to process: 2 seconds.
uf250-04.cnf fulfilled No. of Restarts: 4502 No. of Flips: 708 time to process: 17 seconds.
uf250-04.cnf fulfilled No. of Restarts: 1480 No. of Flips: 2750 time to process: 5 seconds.
uf250-04.cnf fulfilled No. of Restarts: 578 No. of Flips: 4748 time to process: 2 seconds.
uf250-04.cnf fulfilled No. of Restarts: 9584 No. of Flips: 2258 time to process: 37 seconds.
uf250-04.cnf fulfilled No. of Restarts: 609 No. of Flips: 3714 time to process: 2 seconds.
uf250-04.cnf fulfilled No. of Restarts: 1327 No. of Flips: 1841 time to process: 5 seconds.
uf250-04.cnf fulfilled No. of Restarts: 7290 No. of Flips: 3255 time to process: 29 seconds.
uf250-04.cnf fulfilled No. of Restarts: 1843 No. of Flips: 3217 time to process: 7 seconds.
uf250-04.cnf fulfilled No. of Restarts: 217 No. of Flips: 2468 time to process: 0 seconds.
uf250-04.cnf fulfilled No. of Restarts: 2077 No. of Flips: 2605 time to process: 8 seconds.
uf250-04.cnf fulfilled No. of Restarts: 839 No. of Flips: 2145 time to process: 3 seconds.
uf250-04.cnf fulfilled No. of Restarts: 1700 No. of Flips: 1480 time to process: 6 seconds.
uf250-04.cnf fulfilled No. of Restarts: 1122 No. of Flips: 2969 time to process: 4 seconds.
uf250-04.cnf fulfilled No. of Restarts: 826 No. of Flips: 4769 time to process: 3 seconds.
uf250-04.cnf fulfilled No. of Restarts: 124 No. of Flips: 1375 time to process: 0 seconds.
uf250-04.cnf fulfilled No. of Restarts: 108 No. of Flips: 4386 time to process: 0 seconds.
uf250-04.cnf fulfilled No. of Restarts: 2135 No. of Flips: 4592 time to process: 8 seconds.
uf250-04.cnf fulfilled No. of Restarts: 1074 No. of Flips: 2775 time to process: 4 seconds.
uf250-04.cnf fulfilled No. of Restarts: 2057 No. of Flips: 4136 time to process: 8 seconds.
uf250-04.cnf fulfilled No. of Restarts: 9447 No. of Flips: 4337 time to process: 36 seconds.
uf250-04.cnf fulfilled No. of Restarts: 1375 No. of Flips: 3138 time to process: 5 seconds.
uf250-04.cnf fulfilled No. of Restarts: 3446 No. of Flips: 2455 time to process: 13 seconds.
uf250-04.cnf fulfilled No. of Restarts: 1103 No. of Flips: 4088 time to process: 4 seconds.
uf250-04.cnf fulfilled No. of Restarts: 2204 No. of Flips: 3214 time to process: 8 seconds.
uf250-04.cnf fulfilled No. of Restarts: 3438 No. of Flips: 2377 time to process: 13 seconds.
uf250-04.cnf fulfilled No. of Restarts: 970 No. of Flips: 2289 time to process: 3 seconds.
uf250-04.cnf fulfilled No. of Restarts: 334 No. of Flips: 4880 time to process: 1 seconds.
uf250-04.cnf fulfilled No. of Restarts: 3291 No. of Flips: 4955 time to process: 12 seconds.
uf250-04.cnf fulfilled No. of Restarts: 330 No. of Flips: 4922 time to process: 1 seconds.
uf250-04.cnf fulfilled No. of Restarts: 228 No. of Flips: 3042 time to process: 0 seconds.
uf250-04.cnf fulfilled No. of Restarts: 2990 No. of Flips: 4274 time to process: 11 seconds.
uf250-04.cnf fulfilled No. of Restarts: 1536 No. of Flips: 2476 time to process: 6 seconds.
uf250-04.cnf fulfilled No. of Restarts: 1520 No. of Flips: 2222 time to process: 5 seconds.
uf250-04.cnf fulfilled No. of Restarts: 4600 No. of Flips: 2688 time to process: 17 seconds.
uf250-04.cnf fulfilled No. of Restarts: 1946 No. of Flips: 1981 time to process: 7 seconds.
uf250-04.cnf fulfilled No. of Restarts: 2810 No. of Flips: 4377 time to process: 11 seconds.
uf250-04.cnf fulfilled No. of Restarts: 2428 No. of Flips: 4089 time to process: 9 seconds.
uf250-04.cnf fulfilled No. of Restarts: 61 No. of Flips: 3321 time to process: 0 seconds.
uf250-04.cnf fulfilled No. of Restarts: 1185 No. of Flips: 2919 time to process: 4 seconds.
uf250-04.cnf fulfilled No. of Restarts: 3690 No. of Flips: 3051 time to process: 14 seconds.
uf250-04.cnf fulfilled No. of Restarts: 2545 No. of Flips: 4431 time to process: 10 seconds.
uf250-04.cnf fulfilled No. of Restarts: 1620 No. of Flips: 3072 time to process: 6 seconds.
uf250-04.cnf fulfilled No. of Restarts: 2007 No. of Flips: 2163 time to process: 7 seconds.
uf250-04.cnf fulfilled No. of Restarts: 1527 No. of Flips: 2170 time to process: 6 seconds.
uf250-04.cnf fulfilled No. of Restarts: 3288 No. of Flips: 1153 time to process: 12 seconds.
uf250-04.cnf , deadline. Restarts: 9984
uf250-04.cnf fulfilled No. of Restarts: 2422 No. of Flips: 3503 time to process: 9 seconds.
uf250-04.cnf fulfilled No. of Restarts: 8429 No. of Flips: 4746 time to process: 32 seconds.
uf250-04.cnf fulfilled No. of Restarts: 9 No. of Flips: 1951 time to process: 0 seconds.
uf250-04.cnf fulfilled No. of Restarts: 6868 No. of Flips: 2155 time to process: 26 seconds.
uf250-04.cnf fulfilled No. of Restarts: 1221 No. of Flips: 4174 time to process: 4 seconds.
uf250-04.cnf fulfilled No. of Restarts: 441 No. of Flips: 3328 time to process: 1 seconds.
uf250-04.cnf fulfilled No. of Restarts: 1117 No. of Flips: 1593 time to process: 4 seconds.
uf250-04.cnf fulfilled No. of Restarts: 3208 No. of Flips: 4440 time to process: 12 seconds.
uf250-04.cnf fulfilled No. of Restarts: 427 No. of Flips: 3902 time to process: 1 seconds.
uf250-04.cnf fulfilled No. of Restarts: 3338 No. of Flips: 1259 time to process: 12 seconds.
uf250-04.cnf fulfilled No. of Restarts: 1791 No. of Flips: 2555 time to process: 7 seconds.
uf250-04.cnf fulfilled No. of Restarts: 2313 No. of Flips: 1956 time to process: 9 seconds.
uf250-04.cnf fulfilled No. of Restarts: 915 No. of Flips: 2252 time to process: 3 seconds.
uf250-04.cnf fulfilled No. of Restarts: 2547 No. of Flips: 1651 time to process: 9 seconds.
uf250-04.cnf fulfilled No. of Restarts: 6728 No. of Flips: 3057 time to process: 27 seconds.
uf250-04.cnf fulfilled No. of Restarts: 1274 No. of Flips: 1379 time to process: 4 seconds.
uf250-04.cnf fulfilled No. of Restarts: 2580 No. of Flips: 1962 time to process: 9 seconds.
uf250-04.cnf fulfilled No. of Restarts: 4747 No. of Flips: 3002 time to process: 18 seconds.
uf250-04.cnf fulfilled No. of Restarts: 183 No. of Flips: 4909 time to process: 0 seconds.
uf250-04.cnf fulfilled No. of Restarts: 4344 No. of Flips: 2711 time to process: 17 seconds.
uf250-04.cnf fulfilled No. of Restarts: 1459 No. of Flips: 2664 time to process: 6 seconds.
uf250-04.cnf fulfilled No. of Restarts: 1870 No. of Flips: 3394 time to process: 7 seconds.
uf250-04.cnf fulfilled No. of Restarts: 2162 No. of Flips: 4381 time to process: 8 seconds.
uf250-04.cnf fulfilled No. of Restarts: 3695 No. of Flips: 3518 time to process: 14 seconds.
uf250-04.cnf fulfilled No. of Restarts: 7761 No. of Flips: 4241 time to process: 30 seconds.
uf250-04.cnf fulfilled No. of Restarts: 498 No. of Flips: 2555 time to process: 2 seconds.
uf250-04.cnf , deadline. Restarts: 9984
uf250-04.cnf fulfilled No. of Restarts: 4453 No. of Flips: 1639 time to process: 17 seconds.
uf250-04.cnf fulfilled No. of Restarts: 2010 No. of Flips: 3249 time to process: 7 seconds.
uf250-04.cnf fulfilled No. of Restarts: 7701 No. of Flips: 3950 time to process: 29 seconds.
uf250-04.cnf fulfilled No. of Restarts: 346 No. of Flips: 3032 time to process: 1 seconds.
uf250-04.cnf fulfilled No. of Restarts: 3009 No. of Flips: 2007 time to process: 11 seconds.
uf250-04.cnf fulfilled No. of Restarts: 2327 No. of Flips: 3750 time to process: 9 seconds.
uf250-04.cnf fulfilled No. of Restarts: 54 No. of Flips: 2238 time to process: 0 seconds.
uf250-04.cnf fulfilled No. of Restarts: 5704 No. of Flips: 2547 time to process: 22 seconds.
uf250-04.cnf fulfilled No. of Restarts: 357 No. of Flips: 3955 time to process: 1 seconds.
uf250-04.cnf fulfilled No. of Restarts: 1697 No. of Flips: 2428 time to process: 6 seconds.
uf250-04.cnf fulfilled No. of Restarts: 4881 No. of Flips: 2379 time to process: 19 seconds.
uf250-04.cnf fulfilled No. of Restarts: 239 No. of Flips: 1282 time to process: 0 seconds.
uf250-04.cnf fulfilled No. of Restarts: 1034 No. of Flips: 1742 time to process: 4 seconds.
uf250-04.cnf fulfilled No. of Restarts: 866 No. of Flips: 1151 time to process: 3 seconds.
uf250-04.cnf fulfilled No. of Restarts: 4598 No. of Flips: 4795 time to process: 18 seconds.
uf250-04.cnf fulfilled No. of Restarts: 6067 No. of Flips: 3442 time to process: 23 seconds.
uf250-04.cnf fulfilled No. of Restarts: 915 No. of Flips: 3780 time to process: 3 seconds.
uf250-04.cnf fulfilled No. of Restarts: 827 No. of Flips: 2045 time to process: 3 seconds.
uf250-04.cnf fulfilled No. of Restarts: 1240 No. of Flips: 2939 time to process: 5 seconds.
uf250-04.cnf fulfilled No. of Restarts: 8035 No. of Flips: 2581 time to process: 31 seconds.
uf250-04.cnf fulfilled No. of Restarts: 1240 No. of Flips: 974 time to process: 4 seconds.
uf250-04.cnf fulfilled No. of Restarts: 1480 No. of Flips: 4752 time to process: 5 seconds.
uf250-04.cnf fulfilled No. of Restarts: 1269 No. of Flips: 1230 time to process: 4 seconds.
uf250-04.cnf fulfilled No. of Restarts: 1611 No. of Flips: 4512 time to process: 6 seconds.
uf250-04.cnf fulfilled No. of Restarts: 775 No. of Flips: 4938 time to process: 3 seconds.
uf250-04.cnf fulfilled No. of Restarts: 3496 No. of Flips: 2706 time to process: 13 seconds.
uf250-04.cnf fulfilled No. of Restarts: 4901 No. of Flips: 4448 time to process: 19 seconds.
uf250-04.cnf , deadline. Restarts: 9984
uf250-04.cnf fulfilled No. of Restarts: 1416 No. of Flips: 1716 time to process: 5 seconds.
uf250-04.cnf fulfilled No. of Restarts: 2344 No. of Flips: 2169 time to process: 9 seconds.
uf250-04.cnf fulfilled No. of Restarts: 9694 No. of Flips: 1625 time to process: 37 seconds.
uf250-04.cnf fulfilled No. of Restarts: 3420 No. of Flips: 3049 time to process: 13 seconds.
uf250-04.cnf , deadline. Restarts: 9984
uf250-04.cnf fulfilled No. of Restarts: 3903 No. of Flips: 1126 time to process: 15 seconds.
uf250-04.cnf fulfilled No. of Restarts: 4976 No. of Flips: 1332 time to process: 19 seconds.
uf250-04.cnf fulfilled No. of Restarts: 2577 No. of Flips: 1866 time to process: 10 seconds.
uf250-04.cnf fulfilled No. of Restarts: 2391 No. of Flips: 1884 time to process: 9 seconds.
uf250-04.cnf fulfilled No. of Restarts: 6737 No. of Flips: 4546 time to process: 26 seconds.
uf250-04.cnf fulfilled No. of Restarts: 563 No. of Flips: 3463 time to process: 2 seconds.
uf250-04.cnf fulfilled No. of Restarts: 313 No. of Flips: 1378 time to process: 1 seconds.
uf250-04.cnf fulfilled No. of Restarts: 9416 No. of Flips: 4431 time to process: 36 seconds.
uf250-04.cnf fulfilled No. of Restarts: 763 No. of Flips: 4639 time to process: 3 seconds.
uf250-04.cnf fulfilled No. of Restarts: 2537 No. of Flips: 3556 time to process: 9 seconds.
uf250-04.cnf fulfilled No. of Restarts: 1741 No. of Flips: 2014 time to process: 6 seconds.
uf250-04.cnf fulfilled No. of Restarts: 779 No. of Flips: 3584 time to process: 3 seconds.
uf250-04.cnf fulfilled No. of Restarts: 8562 No. of Flips: 2745 time to process: 33 seconds.
uf250-04.cnf fulfilled No. of Restarts: 8381 No. of Flips: 2841 time to process: 32 seconds.
uf250-04.cnf fulfilled No. of Restarts: 1762 No. of Flips: 4352 time to process: 6 seconds.
uf250-04.cnf fulfilled No. of Restarts: 1956 No. of Flips: 4643 time to process: 7 seconds.
uf250-04.cnf fulfilled No. of Restarts: 11 No. of Flips: 4931 time to process: 0 seconds.
uf250-04.cnf fulfilled No. of Restarts: 4254 No. of Flips: 4535 time to process: 16 seconds.
uf250-04.cnf fulfilled No. of Restarts: 3088 No. of Flips: 4794 time to process: 12 seconds.
uf250-04.cnf fulfilled No. of Restarts: 950 No. of Flips: 4379 time to process: 3 seconds.
uf250-04.cnf fulfilled No. of Restarts: 2606 No. of Flips: 2933 time to process: 10 seconds.
uf250-04.cnf fulfilled No. of Restarts: 750 No. of Flips: 1060 time to process: 3 seconds.
uf250-04.cnf fulfilled No. of Restarts: 2686 No. of Flips: 3107 time to process: 10 seconds.
uf250-04.cnf fulfilled No. of Restarts: 7253 No. of Flips: 1765 time to process: 28 seconds.
uf250-04.cnf fulfilled No. of Restarts: 4274 No. of Flips: 4633 time to process: 16 seconds.
uf250-04.cnf fulfilled No. of Restarts: 4739 No. of Flips: 1525 time to process: 18 seconds.
uf250-04.cnf fulfilled No. of Restarts: 1179 No. of Flips: 1569 time to process: 4 seconds.
uf250-04.cnf fulfilled No. of Restarts: 4477 No. of Flips: 3104 time to process: 17 seconds.
uf250-04.cnf fulfilled No. of Restarts: 2726 No. of Flips: 937 time to process: 10 seconds.
uf250-04.cnf fulfilled No. of Restarts: 2440 No. of Flips: 3518 time to process: 9 seconds.
uf250-04.cnf fulfilled No. of Restarts: 5297 No. of Flips: 1980 time to process: 20 seconds.
uf250-04.cnf fulfilled No. of Restarts: 213 No. of Flips: 2825 time to process: 0 seconds.
uf250-04.cnf fulfilled No. of Restarts: 2600 No. of Flips: 1698 time to process: 10 seconds.
uf250-04.cnf fulfilled No. of Restarts: 1085 No. of Flips: 3095 time to process: 4 seconds.
uf250-04.cnf fulfilled No. of Restarts: 2473 No. of Flips: 4540 time to process: 9 seconds.
uf250-04.cnf fulfilled No. of Restarts: 112 No. of Flips: 2825 time to process: 0 seconds.
uf250-04.cnf , deadline. Restarts: 9984
uf250-04.cnf fulfilled No. of Restarts: 1256 No. of Flips: 3049 time to process: 4 seconds.
uf250-04.cnf fulfilled No. of Restarts: 2774 No. of Flips: 4983 time to process: 10 seconds.
uf250-04.cnf fulfilled No. of Restarts: 1846 No. of Flips: 2590 time to process: 7 seconds.
uf250-04.cnf fulfilled No. of Restarts: 772 No. of Flips: 2160 time to process: 3 seconds.
uf250-04.cnf fulfilled No. of Restarts: 3808 No. of Flips: 4621 time to process: 14 seconds.
uf250-04.cnf fulfilled No. of Restarts: 1118 No. of Flips: 1284 time to process: 4 seconds.
uf250-04.cnf fulfilled No. of Restarts: 369 No. of Flips: 3613 time to process: 1 seconds.
uf250-04.cnf fulfilled No. of Restarts: 1257 No. of Flips: 2420 time to process: 4 seconds.
uf250-04.cnf fulfilled No. of Restarts: 2761 No. of Flips: 4953 time to process: 10 seconds.
uf250-04.cnf fulfilled No. of Restarts: 403 No. of Flips: 2635 time to process: 1 seconds.
uf250-04.cnf fulfilled No. of Restarts: 208 No. of Flips: 4684 time to process: 0 seconds.
uf250-04.cnf fulfilled No. of Restarts: 1091 No. of Flips: 4391 time to process: 4 seconds.
uf250-04.cnf fulfilled No. of Restarts: 2324 No. of Flips: 4911 time to process: 9 seconds.
uf250-04.cnf fulfilled No. of Restarts: 3671 No. of Flips: 1741 time to process: 14 seconds.
uf250-04.cnf fulfilled No. of Restarts: 2191 No. of Flips: 4597 time to process: 8 seconds.
uf250-04.cnf fulfilled No. of Restarts: 3895 No. of Flips: 1925 time to process: 15 seconds.
uf250-04.cnf fulfilled No. of Restarts: 174 No. of Flips: 2314 time to process: 0 seconds.
uf250-04.cnf fulfilled No. of Restarts: 5701 No. of Flips: 2430 time to process: 22 seconds.
uf250-04.cnf fulfilled No. of Restarts: 2419 No. of Flips: 4706 time to process: 9 seconds.
uf250-04.cnf fulfilled No. of Restarts: 1660 No. of Flips: 2797 time to process: 6 seconds.
uf250-04.cnf fulfilled No. of Restarts: 606 No. of Flips: 1128 time to process: 2 seconds.
uf250-04.cnf fulfilled No. of Restarts: 306 No. of Flips: 2153 time to process: 1 seconds.
uf250-04.cnf fulfilled No. of Restarts: 5486 No. of Flips: 2053 time to process: 21 seconds.
uf250-04.cnf fulfilled No. of Restarts: 282 No. of Flips: 4776 time to process: 1 seconds.
uf250-04.cnf fulfilled No. of Restarts: 1882 No. of Flips: 3835 time to process: 7 seconds.
uf250-04.cnf fulfilled No. of Restarts: 4307 No. of Flips: 2047 time to process: 16 seconds.
uf250-04.cnf fulfilled No. of Restarts: 7791 No. of Flips: 2706 time to process: 30 seconds.
uf250-04.cnf fulfilled No. of Restarts: 1526 No. of Flips: 4980 time to process: 6 seconds.
uf250-04.cnf , deadline. Restarts: 9984
uf250-04.cnf fulfilled No. of Restarts: 1766 No. of Flips: 1945 time to process: 6 seconds.
uf250-04.cnf fulfilled No. of Restarts: 8710 No. of Flips: 955 time to process: 34 seconds.
uf250-04.cnf fulfilled No. of Restarts: 5354 No. of Flips: 1181 time to process: 20 seconds.
uf250-04.cnf fulfilled No. of Restarts: 1061 No. of Flips: 4536 time to process: 4 seconds.
uf250-04.cnf fulfilled No. of Restarts: 4743 No. of Flips: 4803 time to process: 18 seconds.
uf250-04.cnf fulfilled No. of Restarts: 9024 No. of Flips: 3843 time to process: 35 seconds.
uf250-04.cnf fulfilled No. of Restarts: 9792 No. of Flips: 3814 time to process: 37 seconds.
uf250-04.cnf fulfilled No. of Restarts: 7161 No. of Flips: 2608 time to process: 27 seconds.
uf250-04.cnf fulfilled No. of Restarts: 7122 No. of Flips: 662 time to process: 27 seconds.
uf250-04.cnf fulfilled No. of Restarts: 1794 No. of Flips: 2089 time to process: 6 seconds.
uf250-04.cnf fulfilled No. of Restarts: 7714 No. of Flips: 2834 time to process: 30 seconds.
uf250-04.cnf fulfilled No. of Restarts: 884 No. of Flips: 2940 time to process: 3 seconds.
uf250-04.cnf fulfilled No. of Restarts: 869 No. of Flips: 2668 time to process: 3 seconds.
uf250-04.cnf fulfilled No. of Restarts: 392 No. of Flips: 1611 time to process: 1 seconds.
uf250-04.cnf fulfilled No. of Restarts: 4894 No. of Flips: 1097 time to process: 19 seconds.
uf250-04.cnf fulfilled No. of Restarts: 503 No. of Flips: 4405 time to process: 2 seconds.
uf250-04.cnf fulfilled No. of Restarts: 987 No. of Flips: 3685 time to process: 3 seconds.
uf250-04.cnf fulfilled No. of Restarts: 1446 No. of Flips: 4981 time to process: 5 seconds.
uf250-04.cnf fulfilled No. of Restarts: 1691 No. of Flips: 4650 time to process: 6 seconds.
uf250-04.cnf fulfilled No. of Restarts: 1838 No. of Flips: 2331 time to process: 7 seconds.
uf250-04.cnf fulfilled No. of Restarts: 9866 No. of Flips: 2308 time to process: 38 seconds.
uf250-04.cnf fulfilled No. of Restarts: 577 No. of Flips: 1986 time to process: 2 seconds.
uf250-04.cnf fulfilled No. of Restarts: 7596 No. of Flips: 2588 time to process: 29 seconds.
uf250-04.cnf fulfilled No. of Restarts: 7865 No. of Flips: 4651 time to process: 31 seconds.
uf250-04.cnf fulfilled No. of Restarts: 1149 No. of Flips: 3310 time to process: 4 seconds.
uf250-04.cnf fulfilled No. of Restarts: 2000 No. of Flips: 4375 time to process: 7 seconds.
uf250-04.cnf fulfilled No. of Restarts: 3972 No. of Flips: 3342 time to process: 15 seconds.
uf250-04.cnf fulfilled No. of Restarts: 388 No. of Flips: 1329 time to process: 1 seconds.
uf250-04.cnf fulfilled No. of Restarts: 4513 No. of Flips: 3191 time to process: 17 seconds.
uf250-04.cnf fulfilled No. of Restarts: 3360 No. of Flips: 4836 time to process: 12 seconds.
uf250-04.cnf fulfilled No. of Restarts: 717 No. of Flips: 1759 time to process: 2 seconds.
uf250-04.cnf fulfilled No. of Restarts: 422 No. of Flips: 1691 time to process: 1 seconds.
uf250-04.cnf fulfilled No. of Restarts: 2835 No. of Flips: 1245 time to process: 10 seconds.
uf250-04.cnf fulfilled No. of Restarts: 3798 No. of Flips: 1948 time to process: 14 seconds.
uf250-04.cnf fulfilled No. of Restarts: 2520 No. of Flips: 1193 time to process: 9 seconds.
uf250-04.cnf fulfilled No. of Restarts: 4331 No. of Flips: 4497 time to process: 16 seconds.
uf250-04.cnf fulfilled No. of Restarts: 4084 No. of Flips: 3591 time to process: 15 seconds.
uf250-04.cnf fulfilled No. of Restarts: 5337 No. of Flips: 754 time to process: 20 seconds.
uf250-04.cnf fulfilled No. of Restarts: 3321 No. of Flips: 3479 time to process: 12 seconds.
uf250-04.cnf fulfilled No. of Restarts: 899 No. of Flips: 2254 time to process: 3 seconds.
uf250-04.cnf fulfilled No. of Restarts: 571 No. of Flips: 1595 time to process: 2 seconds.
uf250-04.cnf fulfilled No. of Restarts: 8229 No. of Flips: 1125 time to process: 31 seconds.
uf250-04.cnf fulfilled No. of Restarts: 1937 No. of Flips: 2969 time to process: 7 seconds.
uf250-04.cnf fulfilled No. of Restarts: 545 No. of Flips: 2600 time to process: 2 seconds.
uf250-04.cnf fulfilled No. of Restarts: 129 No. of Flips: 3518 time to process: 0 seconds.
uf250-04.cnf fulfilled No. of Restarts: 1417 No. of Flips: 1373 time to process: 5 seconds.
uf250-04.cnf fulfilled No. of Restarts: 223 No. of Flips: 3459 time to process: 0 seconds.
uf250-04.cnf fulfilled No. of Restarts: 2856 No. of Flips: 2688 time to process: 11 seconds.
uf250-04.cnf fulfilled No. of Restarts: 745 No. of Flips: 4036 time to process: 3 seconds.
uf250-04.cnf fulfilled No. of Restarts: 4283 No. of Flips: 1667 time to process: 16 seconds.
uf250-04.cnf fulfilled No. of Restarts: 6209 No. of Flips: 3134 time to process: 24 seconds.
uf250-04.cnf fulfilled No. of Restarts: 4633 No. of Flips: 4754 time to process: 17 seconds.
uf250-04.cnf fulfilled No. of Restarts: 1177 No. of Flips: 3084 time to process: 4 seconds.
uf250-04.cnf fulfilled No. of Restarts: 52 No. of Flips: 956 time to process: 0 seconds.
uf250-04.cnf fulfilled No. of Restarts: 5301 No. of Flips: 3456 time to process: 20 seconds.
uf250-04.cnf fulfilled No. of Restarts: 8946 No. of Flips: 2236 time to process: 34 seconds.
uf250-04.cnf fulfilled No. of Restarts: 136 No. of Flips: 2341 time to process: 0 seconds.
uf250-04.cnf fulfilled No. of Restarts: 609 No. of Flips: 2517 time to process: 2 seconds.
uf250-04.cnf fulfilled No. of Restarts: 538 No. of Flips: 3122 time to process: 2 seconds.
uf250-04.cnf , deadline. Restarts: 9984
uf250-04.cnf fulfilled No. of Restarts: 5779 No. of Flips: 4659 time to process: 24 seconds.
uf250-04.cnf fulfilled No. of Restarts: 2019 No. of Flips: 4864 time to process: 7 seconds.
uf250-04.cnf fulfilled No. of Restarts: 1094 No. of Flips: 2980 time to process: 4 seconds.
uf250-04.cnf fulfilled No. of Restarts: 7155 No. of Flips: 1831 time to process: 27 seconds.
uf250-04.cnf fulfilled No. of Restarts: 473 No. of Flips: 1330 time to process: 1 seconds.
uf250-04.cnf , deadline. Restarts: 9984
uf250-04.cnf fulfilled No. of Restarts: 2259 No. of Flips: 4871 time to process: 8 seconds.
uf250-04.cnf fulfilled No. of Restarts: 1591 No. of Flips: 2954 time to process: 6 seconds.
uf250-04.cnf fulfilled No. of Restarts: 3908 No. of Flips: 4968 time to process: 15 seconds.
uf250-04.cnf fulfilled No. of Restarts: 322 No. of Flips: 1249 time to process: 1 seconds.
uf250-04.cnf fulfilled No. of Restarts: 735 No. of Flips: 2922 time to process: 3 seconds.
uf250-04.cnf fulfilled No. of Restarts: 845 No. of Flips: 3354 time to process: 3 seconds.
uf250-04.cnf fulfilled No. of Restarts: 597 No. of Flips: 4033 time to process: 2 seconds.
uf250-04.cnf fulfilled No. of Restarts: 3354 No. of Flips: 3622 time to process: 13 seconds.
uf250-04.cnf fulfilled No. of Restarts: 1067 No. of Flips: 1555 time to process: 4 seconds.
uf250-04.cnf , deadline. Restarts: 9984
uf250-04.cnf fulfilled No. of Restarts: 3395 No. of Flips: 4684 time to process: 13 seconds.
uf250-04.cnf fulfilled No. of Restarts: 916 No. of Flips: 1462 time to process: 3 seconds.
uf250-04.cnf fulfilled No. of Restarts: 655 No. of Flips: 1212 time to process: 2 seconds.
uf250-04.cnf fulfilled No. of Restarts: 4528 No. of Flips: 4595 time to process: 17 seconds.
uf250-04.cnf fulfilled No. of Restarts: 3472 No. of Flips: 4552 time to process: 13 seconds.
uf250-04.cnf fulfilled No. of Restarts: 98 No. of Flips: 3795 time to process: 0 seconds.
uf250-04.cnf fulfilled No. of Restarts: 4901 No. of Flips: 1893 time to process: 19 seconds.
uf250-04.cnf fulfilled No. of Restarts: 479 No. of Flips: 1379 time to process: 1 seconds.
uf250-04.cnf fulfilled No. of Restarts: 1293 No. of Flips: 4308 time to process: 5 seconds.
uf250-04.cnf fulfilled No. of Restarts: 1279 No. of Flips: 4121 time to process: 5 seconds.
uf250-04.cnf fulfilled No. of Restarts: 4610 No. of Flips: 4958 time to process: 18 seconds.
uf250-04.cnf fulfilled No. of Restarts: 2266 No. of Flips: 3868 time to process: 8 seconds.
uf250-04.cnf fulfilled No. of Restarts: 2382 No. of Flips: 2325 time to process: 9 seconds.
uf250-04.cnf fulfilled No. of Restarts: 5323 No. of Flips: 2336 time to process: 20 seconds.
uf250-04.cnf fulfilled No. of Restarts: 107 No. of Flips: 3443 time to process: 0 seconds.
uf250-04.cnf fulfilled No. of Restarts: 1456 No. of Flips: 2786 time to process: 5 seconds.
uf250-04.cnf fulfilled No. of Restarts: 6980 No. of Flips: 3033 time to process: 27 seconds.
uf250-04.cnf fulfilled No. of Restarts: 7463 No. of Flips: 3623 time to process: 29 seconds.
uf250-04.cnf fulfilled No. of Restarts: 1393 No. of Flips: 3612 time to process: 5 seconds.
uf250-04.cnf fulfilled No. of Restarts: 3715 No. of Flips: 1632 time to process: 14 seconds.
uf250-04.cnf fulfilled No. of Restarts: 3961 No. of Flips: 3859 time to process: 15 seconds.
uf250-04.cnf fulfilled No. of Restarts: 8501 No. of Flips: 3091 time to process: 32 seconds.
uf250-04.cnf fulfilled No. of Restarts: 3796 No. of Flips: 4336 time to process: 15 seconds.
uf250-04.cnf fulfilled No. of Restarts: 9304 No. of Flips: 1481 time to process: 36 seconds.
uf250-04.cnf fulfilled No. of Restarts: 2597 No. of Flips: 3502 time to process: 10 seconds.
uf250-04.cnf fulfilled No. of Restarts: 295 No. of Flips: 1476 time to process: 1 seconds.
uf250-04.cnf fulfilled No. of Restarts: 3467 No. of Flips: 4080 time to process: 13 seconds.
uf250-04.cnf fulfilled No. of Restarts: 1625 No. of Flips: 2256 time to process: 6 seconds.
uf250-04.cnf fulfilled No. of Restarts: 2324 No. of Flips: 2624 time to process: 9 seconds.
uf250-04.cnf fulfilled No. of Restarts: 1727 No. of Flips: 2844 time to process: 6 seconds.
uf250-04.cnf fulfilled No. of Restarts: 63 No. of Flips: 4186 time to process: 0 seconds.
uf250-04.cnf fulfilled No. of Restarts: 2061 No. of Flips: 4221 time to process: 7 seconds.
uf250-04.cnf fulfilled No. of Restarts: 3390 No. of Flips: 2744 time to process: 13 seconds.
uf250-04.cnf fulfilled No. of Restarts: 7118 No. of Flips: 1705 time to process: 28 seconds.
uf250-04.cnf fulfilled No. of Restarts: 2949 No. of Flips: 1794 time to process: 11 seconds.
uf250-04.cnf fulfilled No. of Restarts: 504 No. of Flips: 3579 time to process: 2 seconds.
uf250-04.cnf fulfilled No. of Restarts: 2685 No. of Flips: 4924 time to process: 10 seconds.
uf250-04.cnf fulfilled No. of Restarts: 1470 No. of Flips: 2098 time to process: 5 seconds.
uf250-04.cnf fulfilled No. of Restarts: 1835 No. of Flips: 561 time to process: 7 seconds.
uf250-04.cnf fulfilled No. of Restarts: 3363 No. of Flips: 2437 time to process: 12 seconds.
uf250-04.cnf , deadline. Restarts: 9984
uf250-04.cnf fulfilled No. of Restarts: 558 No. of Flips: 2650 time to process: 2 seconds.
uf250-04.cnf fulfilled No. of Restarts: 5598 No. of Flips: 3440 time to process: 21 seconds.
uf250-04.cnf fulfilled No. of Restarts: 2322 No. of Flips: 4437 time to process: 8 seconds.
uf250-04.cnf fulfilled No. of Restarts: 9411 No. of Flips: 4253 time to process: 36 seconds.
uf250-04.cnf fulfilled No. of Restarts: 6214 No. of Flips: 1376 time to process: 24 seconds.
uf250-04.cnf fulfilled No. of Restarts: 6782 No. of Flips: 4278 time to process: 26 seconds.
uf250-04.cnf fulfilled No. of Restarts: 2236 No. of Flips: 1495 time to process: 8 seconds.
uf250-04.cnf fulfilled No. of Restarts: 1510 No. of Flips: 1906 time to process: 5 seconds.
uf250-04.cnf fulfilled No. of Restarts: 314 No. of Flips: 3706 time to process: 1 seconds.
uf250-04.cnf fulfilled No. of Restarts: 9312 No. of Flips: 2235 time to process: 35 seconds.
uf250-04.cnf fulfilled No. of Restarts: 2625 No. of Flips: 2049 time to process: 10 seconds.
uf250-04.cnf fulfilled No. of Restarts: 5679 No. of Flips: 4890 time to process: 21 seconds.
uf250-04.cnf fulfilled No. of Restarts: 1097 No. of Flips: 4835 time to process: 4 seconds.
uf250-04.cnf fulfilled No. of Restarts: 1413 No. of Flips: 3016 time to process: 5 seconds.
uf250-04.cnf fulfilled No. of Restarts: 3336 No. of Flips: 4850 time to process: 12 seconds.
uf250-04.cnf fulfilled No. of Restarts: 1778 No. of Flips: 2965 time to process: 7 seconds.
uf250-04.cnf fulfilled No. of Restarts: 3522 No. of Flips: 3973 time to process: 13 seconds.
uf250-04.cnf fulfilled No. of Restarts: 6368 No. of Flips: 4419 time to process: 24 seconds.
uf250-04.cnf fulfilled No. of Restarts: 866 No. of Flips: 2708 time to process: 3 seconds.
uf250-04.cnf , deadline. Restarts: 9984
uf250-04.cnf fulfilled No. of Restarts: 4684 No. of Flips: 2426 time to process: 18 seconds.
uf250-04.cnf fulfilled No. of Restarts: 625 No. of Flips: 1697 time to process: 2 seconds.
uf250-04.cnf fulfilled No. of Restarts: 2733 No. of Flips: 3899 time to process: 10 seconds.
uf250-04.cnf fulfilled No. of Restarts: 2186 No. of Flips: 3816 time to process: 8 seconds.
uf250-04.cnf fulfilled No. of Restarts: 1902 No. of Flips: 767 time to process: 7 seconds.
uf250-04.cnf fulfilled No. of Restarts: 8742 No. of Flips: 1948 time to process: 33 seconds.
uf250-04.cnf fulfilled No. of Restarts: 2040 No. of Flips: 2823 time to process: 8 seconds.
uf250-04.cnf fulfilled No. of Restarts: 1299 No. of Flips: 3858 time to process: 5 seconds.
uf250-04.cnf fulfilled No. of Restarts: 611 No. of Flips: 1276 time to process: 2 seconds.
uf250-04.cnf fulfilled No. of Restarts: 783 No. of Flips: 2966 time to process: 3 seconds.
uf250-04.cnf fulfilled No. of Restarts: 3786 No. of Flips: 4703 time to process: 14 seconds.
uf250-04.cnf fulfilled No. of Restarts: 22 No. of Flips: 1562 time to process: 0 seconds.
uf250-04.cnf fulfilled No. of Restarts: 2562 No. of Flips: 1713 time to process: 9 seconds.
uf250-04.cnf fulfilled No. of Restarts: 3769 No. of Flips: 1668 time to process: 14 seconds.
uf250-04.cnf fulfilled No. of Restarts: 1960 No. of Flips: 1328 time to process: 7 seconds.
uf250-04.cnf fulfilled No. of Restarts: 1464 No. of Flips: 4959 time to process: 5 seconds.
uf250-04.cnf fulfilled No. of Restarts: 484 No. of Flips: 1519 time to process: 1 seconds.
uf250-04.cnf fulfilled No. of Restarts: 7112 No. of Flips: 3967 time to process: 27 seconds.
uf250-04.cnf fulfilled No. of Restarts: 890 No. of Flips: 4124 time to process: 3 seconds.
uf250-04.cnf fulfilled No. of Restarts: 7967 No. of Flips: 2716 time to process: 30 seconds.
uf250-04.cnf fulfilled No. of Restarts: 6712 No. of Flips: 4636 time to process: 26 seconds.
uf250-04.cnf fulfilled No. of Restarts: 1773 No. of Flips: 3891 time to process: 6 seconds.
uf250-04.cnf fulfilled No. of Restarts: 6128 No. of Flips: 1332 time to process: 23 seconds.
uf250-04.cnf fulfilled No. of Restarts: 48 No. of Flips: 4904 time to process: 0 seconds.
uf250-04.cnf fulfilled No. of Restarts: 6807 No. of Flips: 4821 time to process: 26 seconds.
uf250-04.cnf fulfilled No. of Restarts: 7 No. of Flips: 2491 time to process: 0 seconds.
uf250-04.cnf fulfilled No. of Restarts: 6710 No. of Flips: 2881 time to process: 26 seconds.
uf250-04.cnf fulfilled No. of Restarts: 2779 No. of Flips: 4631 time to process: 10 seconds.
uf250-04.cnf fulfilled No. of Restarts: 7194 No. of Flips: 3799 time to process: 28 seconds.
uf250-04.cnf fulfilled No. of Restarts: 2428 No. of Flips: 4231 time to process: 9 seconds.
uf250-04.cnf fulfilled No. of Restarts: 428 No. of Flips: 1918 time to process: 1 seconds.
uf250-04.cnf fulfilled No. of Restarts: 1517 No. of Flips: 2881 time to process: 5 seconds.
uf250-04.cnf fulfilled No. of Restarts: 3987 No. of Flips: 943 time to process: 15 seconds.
uf250-04.cnf fulfilled No. of Restarts: 101 No. of Flips: 2469 time to process: 0 seconds.
uf250-04.cnf fulfilled No. of Restarts: 2726 No. of Flips: 2683 time to process: 10 seconds.
uf250-04.cnf fulfilled No. of Restarts: 2158 No. of Flips: 3878 time to process: 8 seconds.
uf250-04.cnf fulfilled No. of Restarts: 843 No. of Flips: 2810 time to process: 3 seconds.
uf250-04.cnf fulfilled No. of Restarts: 877 No. of Flips: 2962 time to process: 3 seconds.
uf250-04.cnf fulfilled No. of Restarts: 3104 No. of Flips: 2622 time to process: 12 seconds.
uf250-04.cnf fulfilled No. of Restarts: 8952 No. of Flips: 4339 time to process: 35 seconds.
uf250-04.cnf fulfilled No. of Restarts: 4809 No. of Flips: 3318 time to process: 18 seconds.
uf250-04.cnf fulfilled No. of Restarts: 1337 No. of Flips: 2179 time to process: 5 seconds.
uf250-04.cnf fulfilled No. of Restarts: 587 No. of Flips: 4679 time to process: 2 seconds.
uf250-04.cnf fulfilled No. of Restarts: 1053 No. of Flips: 4214 time to process: 4 seconds.
uf250-04.cnf fulfilled No. of Restarts: 4737 No. of Flips: 2665 time to process: 18 seconds.
uf250-04.cnf fulfilled No. of Restarts: 3429 No. of Flips: 4245 time to process: 13 seconds.
uf250-04.cnf fulfilled No. of Restarts: 6413 No. of Flips: 1812 time to process: 24 seconds.
uf250-04.cnf fulfilled No. of Restarts: 2890 No. of Flips: 4235 time to process: 11 seconds.
uf250-04.cnf fulfilled No. of Restarts: 2077 No. of Flips: 3136 time to process: 8 seconds.
uf250-04.cnf fulfilled No. of Restarts: 827 No. of Flips: 3282 time to process: 3 seconds.
uf250-04.cnf fulfilled No. of Restarts: 650 No. of Flips: 1715 time to process: 2 seconds.
uf250-04.cnf fulfilled No. of Restarts: 6387 No. of Flips: 3014 time to process: 24 seconds.
uf250-04.cnf fulfilled No. of Restarts: 225 No. of Flips: 3361 time to process: 0 seconds.
uf250-04.cnf fulfilled No. of Restarts: 277 No. of Flips: 3917 time to process: 1 seconds.
uf250-04.cnf fulfilled No. of Restarts: 8885 No. of Flips: 4363 time to process: 34 seconds.
uf250-04.cnf fulfilled No. of Restarts: 1469 No. of Flips: 3051 time to process: 5 seconds.
uf250-04.cnf fulfilled No. of Restarts: 9291 No. of Flips: 4913 time to process: 36 seconds.
uf250-04.cnf fulfilled No. of Restarts: 1508 No. of Flips: 826 time to process: 6 seconds.
uf250-04.cnf fulfilled No. of Restarts: 70 No. of Flips: 1788 time to process: 0 seconds.
uf250-04.cnf , deadline. Restarts: 9984
uf250-04.cnf fulfilled No. of Restarts: 647 No. of Flips: 3987 time to process: 2 seconds.
uf250-04.cnf fulfilled No. of Restarts: 4364 No. of Flips: 3429 time to process: 17 seconds.
uf250-04.cnf fulfilled No. of Restarts: 1724 No. of Flips: 3101 time to process: 6 seconds.
uf250-04.cnf fulfilled No. of Restarts: 3695 No. of Flips: 1267 time to process: 14 seconds.
uf250-04.cnf fulfilled No. of Restarts: 2352 No. of Flips: 3264 time to process: 9 seconds.
uf250-04.cnf fulfilled No. of Restarts: 668 No. of Flips: 4848 time to process: 2 seconds.
uf250-04.cnf fulfilled No. of Restarts: 849 No. of Flips: 3858 time to process: 3 seconds.
uf250-04.cnf fulfilled No. of Restarts: 3355 No. of Flips: 2268 time to process: 13 seconds.
uf250-04.cnf fulfilled No. of Restarts: 3783 No. of Flips: 1129 time to process: 14 seconds.
uf250-04.cnf fulfilled No. of Restarts: 4843 No. of Flips: 3690 time to process: 18 seconds.
uf250-04.cnf fulfilled No. of Restarts: 7179 No. of Flips: 1917 time to process: 27 seconds.
uf250-04.cnf fulfilled No. of Restarts: 9883 No. of Flips: 1254 time to process: 37 seconds.
uf250-04.cnf fulfilled No. of Restarts: 5229 No. of Flips: 2144 time to process: 20 seconds.
uf250-04.cnf fulfilled No. of Restarts: 310 No. of Flips: 3680 time to process: 1 seconds.
uf250-04.cnf fulfilled No. of Restarts: 4246 No. of Flips: 4397 time to process: 16 seconds.
uf250-04.cnf , deadline. Restarts: 9984
uf250-04.cnf fulfilled No. of Restarts: 1323 No. of Flips: 4138 time to process: 5 seconds.
uf250-04.cnf fulfilled No. of Restarts: 1757 No. of Flips: 3700 time to process: 6 seconds.
uf250-04.cnf fulfilled No. of Restarts: 2574 No. of Flips: 2854 time to process: 10 seconds.
uf250-04.cnf fulfilled No. of Restarts: 2575 No. of Flips: 3807 time to process: 10 seconds.
uf250-04.cnf fulfilled No. of Restarts: 461 No. of Flips: 3331 time to process: 2 seconds.
uf250-04.cnf fulfilled No. of Restarts: 1143 No. of Flips: 885 time to process: 4 seconds.
uf250-04.cnf fulfilled No. of Restarts: 289 No. of Flips: 1931 time to process: 1 seconds.
uf250-04.cnf fulfilled No. of Restarts: 2130 No. of Flips: 4879 time to process: 9 seconds.
uf250-04.cnf fulfilled No. of Restarts: 631 No. of Flips: 2292 time to process: 2 seconds.
uf250-04.cnf fulfilled No. of Restarts: 3004 No. of Flips: 843 time to process: 11 seconds.
uf250-04.cnf fulfilled No. of Restarts: 759 No. of Flips: 4029 time to process: 3 seconds.
uf250-04.cnf fulfilled No. of Restarts: 3783 No. of Flips: 2343 time to process: 14 seconds.
uf250-04.cnf fulfilled No. of Restarts: 1133 No. of Flips: 2033 time to process: 4 seconds.
uf250-04.cnf fulfilled No. of Restarts: 6714 No. of Flips: 1988 time to process: 26 seconds.
uf250-04.cnf fulfilled No. of Restarts: 4233 No. of Flips: 3349 time to process: 16 seconds.
uf250-04.cnf fulfilled No. of Restarts: 1292 No. of Flips: 4517 time to process: 5 seconds.
uf250-04.cnf fulfilled No. of Restarts: 2224 No. of Flips: 2185 time to process: 8 seconds.
uf250-04.cnf fulfilled No. of Restarts: 3459 No. of Flips: 2002 time to process: 13 seconds.
uf250-04.cnf fulfilled No. of Restarts: 1899 No. of Flips: 3744 time to process: 7 seconds.
uf250-04.cnf fulfilled No. of Restarts: 2292 No. of Flips: 2790 time to process: 9 seconds.
uf250-04.cnf fulfilled No. of Restarts: 3526 No. of Flips: 1837 time to process: 14 seconds.
uf250-04.cnf fulfilled No. of Restarts: 1444 No. of Flips: 2779 time to process: 5 seconds.
uf250-04.cnf fulfilled No. of Restarts: 5732 No. of Flips: 4516 time to process: 22 seconds.
uf250-04.cnf fulfilled No. of Restarts: 482 No. of Flips: 2037 time to process: 1 seconds.
uf250-04.cnf fulfilled No. of Restarts: 3739 No. of Flips: 2745 time to process: 14 seconds.
uf250-04.cnf fulfilled No. of Restarts: 2934 No. of Flips: 1863 time to process: 11 seconds.
uf250-04.cnf fulfilled No. of Restarts: 9780 No. of Flips: 1497 time to process: 38 seconds.
uf250-04.cnf fulfilled No. of Restarts: 767 No. of Flips: 1005 time to process: 3 seconds.
uf250-04.cnf , deadline. Restarts: 9984
uf250-04.cnf fulfilled No. of Restarts: 1522 No. of Flips: 4488 time to process: 5 seconds.
uf250-04.cnf fulfilled No. of Restarts: 1148 No. of Flips: 1204 time to process: 4 seconds.
uf250-04.cnf fulfilled No. of Restarts: 7871 No. of Flips: 4479 time to process: 30 seconds.
uf250-04.cnf fulfilled No. of Restarts: 2068 No. of Flips: 3922 time to process: 7 seconds.
uf250-04.cnf fulfilled No. of Restarts: 3625 No. of Flips: 2871 time to process: 14 seconds.
uf250-04.cnf fulfilled No. of Restarts: 3979 No. of Flips: 2339 time to process: 15 seconds.
uf250-04.cnf fulfilled No. of Restarts: 2633 No. of Flips: 4425 time to process: 10 seconds.
uf250-04.cnf fulfilled No. of Restarts: 7296 No. of Flips: 4359 time to process: 29 seconds.
uf250-04.cnf fulfilled No. of Restarts: 958 No. of Flips: 756 time to process: 3 seconds.
uf250-04.cnf fulfilled No. of Restarts: 5944 No. of Flips: 4748 time to process: 22 seconds.
uf250-04.cnf fulfilled No. of Restarts: 1372 No. of Flips: 2360 time to process: 5 seconds.
uf250-04.cnf fulfilled No. of Restarts: 2915 No. of Flips: 3757 time to process: 11 seconds.
uf250-04.cnf fulfilled No. of Restarts: 899 No. of Flips: 4127 time to process: 3 seconds.
uf250-04.cnf fulfilled No. of Restarts: 150 No. of Flips: 3508 time to process: 0 seconds.
uf250-04.cnf fulfilled No. of Restarts: 8064 No. of Flips: 2135 time to process: 31 seconds.
uf250-04.cnf fulfilled No. of Restarts: 2073 No. of Flips: 2081 time to process: 8 seconds.
uf250-04.cnf fulfilled No. of Restarts: 1114 No. of Flips: 4833 time to process: 4 seconds.
uf250-04.cnf fulfilled No. of Restarts: 5417 No. of Flips: 2325 time to process: 21 seconds.
uf250-04.cnf fulfilled No. of Restarts: 4117 No. of Flips: 4536 time to process: 15 seconds.
uf250-04.cnf fulfilled No. of Restarts: 7165 No. of Flips: 4217 time to process: 27 seconds.
uf250-04.cnf fulfilled No. of Restarts: 2511 No. of Flips: 4929 time to process: 9 seconds.
uf250-04.cnf fulfilled No. of Restarts: 1684 No. of Flips: 3768 time to process: 6 seconds.
uf250-04.cnf fulfilled No. of Restarts: 3067 No. of Flips: 3001 time to process: 11 seconds.
uf250-04.cnf fulfilled No. of Restarts: 7430 No. of Flips: 3646 time to process: 28 seconds.
uf250-04.cnf fulfilled No. of Restarts: 2290 No. of Flips: 3403 time to process: 8 seconds.
uf250-04.cnf fulfilled No. of Restarts: 2401 No. of Flips: 4727 time to process: 9 seconds.
uf250-04.cnf fulfilled No. of Restarts: 227 No. of Flips: 4563 time to process: 1 seconds.
uf250-04.cnf fulfilled No. of Restarts: 3468 No. of Flips: 2073 time to process: 13 seconds.
uf250-04.cnf , deadline. Restarts: 9984
uf250-04.cnf fulfilled No. of Restarts: 6595 No. of Flips: 4860 time to process: 25 seconds.
uf250-04.cnf fulfilled No. of Restarts: 4680 No. of Flips: 3570 time to process: 18 seconds.
uf250-04.cnf fulfilled No. of Restarts: 5386 No. of Flips: 2754 time to process: 20 seconds.
uf250-04.cnf fulfilled No. of Restarts: 1030 No. of Flips: 4642 time to process: 4 seconds.
uf250-04.cnf fulfilled No. of Restarts: 3776 No. of Flips: 2766 time to process: 14 seconds.
uf250-04.cnf fulfilled No. of Restarts: 931 No. of Flips: 4357 time to process: 3 seconds.
uf250-04.cnf fulfilled No. of Restarts: 4358 No. of Flips: 3643 time to process: 16 seconds.
uf250-04.cnf , deadline. Restarts: 9984
uf250-04.cnf fulfilled No. of Restarts: 2477 No. of Flips: 1305 time to process: 9 seconds.
uf250-04.cnf fulfilled No. of Restarts: 2488 No. of Flips: 2517 time to process: 9 seconds.
uf250-04.cnf fulfilled No. of Restarts: 3664 No. of Flips: 3114 time to process: 14 seconds.
uf250-04.cnf fulfilled No. of Restarts: 1062 No. of Flips: 3085 time to process: 4 seconds.
uf250-04.cnf fulfilled No. of Restarts: 9564 No. of Flips: 1380 time to process: 37 seconds.
uf250-04.cnf fulfilled No. of Restarts: 2306 No. of Flips: 2737 time to process: 9 seconds.
uf250-04.cnf fulfilled No. of Restarts: 4711 No. of Flips: 2857 time to process: 18 seconds.
uf250-04.cnf fulfilled No. of Restarts: 851 No. of Flips: 3186 time to process: 3 seconds.
uf250-04.cnf fulfilled No. of Restarts: 1430 No. of Flips: 3571 time to process: 5 seconds.
uf250-04.cnf fulfilled No. of Restarts: 8026 No. of Flips: 1182 time to process: 31 seconds.
uf250-04.cnf , deadline. Restarts: 9984
uf250-04.cnf fulfilled No. of Restarts: 1665 No. of Flips: 2524 time to process: 6 seconds.
uf250-04.cnf fulfilled No. of Restarts: 45 No. of Flips: 4352 time to process: 0 seconds.
uf250-04.cnf fulfilled No. of Restarts: 775 No. of Flips: 3752 time to process: 3 seconds.
uf250-04.cnf fulfilled No. of Restarts: 3739 No. of Flips: 2299 time to process: 14 seconds.
uf250-04.cnf fulfilled No. of Restarts: 7434 No. of Flips: 3617 time to process: 28 seconds.
uf250-04.cnf fulfilled No. of Restarts: 3475 No. of Flips: 3097 time to process: 13 seconds.
uf250-04.cnf fulfilled No. of Restarts: 331 No. of Flips: 4192 time to process: 1 seconds.
uf250-04.cnf fulfilled No. of Restarts: 672 No. of Flips: 1959 time to process: 2 seconds.
uf250-04.cnf fulfilled No. of Restarts: 3990 No. of Flips: 2966 time to process: 15 seconds.
uf250-04.cnf fulfilled No. of Restarts: 356 No. of Flips: 4205 time to process: 1 seconds.
uf250-04.cnf fulfilled No. of Restarts: 4392 No. of Flips: 3659 time to process: 17 seconds.
uf250-04.cnf fulfilled No. of Restarts: 555 No. of Flips: 1072 time to process: 2 seconds.
uf250-04.cnf fulfilled No. of Restarts: 13 No. of Flips: 2217 time to process: 0 seconds.
uf250-04.cnf fulfilled No. of Restarts: 9397 No. of Flips: 3253 time to process: 36 seconds.
uf250-04.cnf fulfilled No. of Restarts: 3419 No. of Flips: 2536 time to process: 13 seconds.
uf250-04.cnf fulfilled No. of Restarts: 1889 No. of Flips: 4495 time to process: 7 seconds.
uf250-04.cnf fulfilled No. of Restarts: 8008 No. of Flips: 4145 time to process: 31 seconds.
uf250-04.cnf fulfilled No. of Restarts: 809 No. of Flips: 4996 time to process: 3 seconds.
uf250-04.cnf fulfilled No. of Restarts: 1360 No. of Flips: 2794 time to process: 5 seconds.
uf250-04.cnf fulfilled No. of Restarts: 5629 No. of Flips: 2103 time to process: 22 seconds.
uf250-04.cnf fulfilled No. of Restarts: 93 No. of Flips: 906 time to process: 0 seconds.
uf250-04.cnf fulfilled No. of Restarts: 3767 No. of Flips: 2883 time to process: 14 seconds.
uf250-04.cnf fulfilled No. of Restarts: 1362 No. of Flips: 2570 time to process: 5 seconds.
uf250-04.cnf fulfilled No. of Restarts: 4126 No. of Flips: 2463 time to process: 16 seconds.
uf250-04.cnf fulfilled No. of Restarts: 3252 No. of Flips: 1942 time to process: 12 seconds.
uf250-04.cnf fulfilled No. of Restarts: 4533 No. of Flips: 1014 time to process: 17 seconds.
uf250-04.cnf fulfilled No. of Restarts: 3956 No. of Flips: 4911 time to process: 15 seconds.
uf250-04.cnf fulfilled No. of Restarts: 39 No. of Flips: 3266 time to process: 0 seconds.
uf250-04.cnf fulfilled No. of Restarts: 2747 No. of Flips: 1727 time to process: 10 seconds.
uf250-04.cnf fulfilled No. of Restarts: 4414 No. of Flips: 4509 time to process: 17 seconds.
uf250-04.cnf fulfilled No. of Restarts: 3041 No. of Flips: 3539 time to process: 11 seconds.
uf250-04.cnf fulfilled No. of Restarts: 268 No. of Flips: 3382 time to process: 1 seconds.
uf250-04.cnf fulfilled No. of Restarts: 1602 No. of Flips: 2565 time to process: 6 seconds.
uf250-04.cnf fulfilled No. of Restarts: 3783 No. of Flips: 4290 time to process: 14 seconds.
uf250-04.cnf fulfilled No. of Restarts: 3165 No. of Flips: 905 time to process: 12 seconds.
uf250-04.cnf fulfilled No. of Restarts: 4735 No. of Flips: 3236 time to process: 18 seconds.
uf250-04.cnf fulfilled No. of Restarts: 2137 No. of Flips: 2202 time to process: 8 seconds.
uf250-04.cnf fulfilled No. of Restarts: 68 No. of Flips: 4922 time to process: 0 seconds.
uf250-04.cnf , deadline. Restarts: 9984
uf250-04.cnf fulfilled No. of Restarts: 1190 No. of Flips: 2362 time to process: 4 seconds.
uf250-04.cnf fulfilled No. of Restarts: 889 No. of Flips: 2249 time to process: 3 seconds.
uf250-04.cnf fulfilled No. of Restarts: 82 No. of Flips: 4248 time to process: 0 seconds.
uf250-04.cnf fulfilled No. of Restarts: 6941 No. of Flips: 1672 time to process: 27 seconds.
uf250-04.cnf fulfilled No. of Restarts: 1013 No. of Flips: 3952 time to process: 4 seconds.
uf250-04.cnf fulfilled No. of Restarts: 7854 No. of Flips: 1059 time to process: 30 seconds.
uf250-04.cnf fulfilled No. of Restarts: 188 No. of Flips: 4072 time to process: 0 seconds.
uf250-04.cnf fulfilled No. of Restarts: 392 No. of Flips: 4347 time to process: 1 seconds.
uf250-04.cnf fulfilled No. of Restarts: 791 No. of Flips: 3295 time to process: 3 seconds.
uf250-04.cnf fulfilled No. of Restarts: 327 No. of Flips: 3710 time to process: 1 seconds.
uf250-04.cnf fulfilled No. of Restarts: 1149 No. of Flips: 2502 time to process: 4 seconds.
uf250-04.cnf fulfilled No. of Restarts: 543 No. of Flips: 2033 time to process: 2 seconds.
uf250-04.cnf fulfilled No. of Restarts: 4850 No. of Flips: 1663 time to process: 18 seconds.
uf250-04.cnf fulfilled No. of Restarts: 222 No. of Flips: 3076 time to process: 0 seconds.
uf250-04.cnf fulfilled No. of Restarts: 7544 No. of Flips: 3514 time to process: 29 seconds.
uf250-04.cnf fulfilled No. of Restarts: 3002 No. of Flips: 3303 time to process: 12 seconds.
uf250-04.cnf fulfilled No. of Restarts: 3526 No. of Flips: 4324 time to process: 14 seconds.
uf250-04.cnf fulfilled No. of Restarts: 6535 No. of Flips: 1968 time to process: 25 seconds.
uf250-04.cnf fulfilled No. of Restarts: 13 No. of Flips: 1572 time to process: 0 seconds.
uf250-04.cnf fulfilled No. of Restarts: 185 No. of Flips: 3172 time to process: 0 seconds.
uf250-04.cnf fulfilled No. of Restarts: 2226 No. of Flips: 3165 time to process: 8 seconds.
uf250-04.cnf fulfilled No. of Restarts: 4321 No. of Flips: 1712 time to process: 16 seconds.
uf250-04.cnf fulfilled No. of Restarts: 640 No. of Flips: 2634 time to process: 2 seconds.
uf250-04.cnf fulfilled No. of Restarts: 3829 No. of Flips: 4026 time to process: 15 seconds.
uf250-04.cnf fulfilled No. of Restarts: 3094 No. of Flips: 3152 time to process: 12 seconds.
uf250-04.cnf fulfilled No. of Restarts: 555 No. of Flips: 1401 time to process: 2 seconds.
uf250-04.cnf fulfilled No. of Restarts: 1431 No. of Flips: 2968 time to process: 5 seconds.
uf250-04.cnf fulfilled No. of Restarts: 3168 No. of Flips: 3820 time to process: 12 seconds.
uf250-04.cnf fulfilled No. of Restarts: 3174 No. of Flips: 1979 time to process: 12 seconds.
uf250-04.cnf fulfilled No. of Restarts: 8552 No. of Flips: 1488 time to process: 33 seconds.
uf250-04.cnf fulfilled No. of Restarts: 1767 No. of Flips: 3363 time to process: 6 seconds.
uf250-04.cnf fulfilled No. of Restarts: 829 No. of Flips: 1568 time to process: 3 seconds.
uf250-04.cnf fulfilled No. of Restarts: 5966 No. of Flips: 3638 time to process: 23 seconds.
uf250-04.cnf fulfilled No. of Restarts: 131 No. of Flips: 3865 time to process: 0 seconds.
uf250-04.cnf , deadline. Restarts: 9984
uf250-04.cnf fulfilled No. of Restarts: 3506 No. of Flips: 4092 time to process: 13 seconds.
uf250-04.cnf fulfilled No. of Restarts: 676 No. of Flips: 4674 time to process: 2 seconds.
uf250-04.cnf fulfilled No. of Restarts: 198 No. of Flips: 4203 time to process: 0 seconds.
uf250-04.cnf fulfilled No. of Restarts: 4711 No. of Flips: 3912 time to process: 18 seconds.
uf250-04.cnf fulfilled No. of Restarts: 6483 No. of Flips: 1837 time to process: 25 seconds.
uf250-04.cnf fulfilled No. of Restarts: 1389 No. of Flips: 2128 time to process: 5 seconds.
uf250-04.cnf , deadline. Restarts: 9984
uf250-04.cnf fulfilled No. of Restarts: 4339 No. of Flips: 4963 time to process: 16 seconds.
uf250-04.cnf fulfilled No. of Restarts: 357 No. of Flips: 4340 time to process: 1 seconds.
uf250-04.cnf fulfilled No. of Restarts: 1398 No. of Flips: 4912 time to process: 5 seconds.
uf250-04.cnf fulfilled No. of Restarts: 7055 No. of Flips: 1704 time to process: 27 seconds.
uf250-04.cnf , deadline. Restarts: 9984
uf250-04.cnf fulfilled No. of Restarts: 1254 No. of Flips: 2399 time to process: 4 seconds.
uf250-04.cnf fulfilled No. of Restarts: 1050 No. of Flips: 3309 time to process: 4 seconds.
uf250-04.cnf fulfilled No. of Restarts: 1140 No. of Flips: 4591 time to process: 4 seconds.
uf250-04.cnf fulfilled No. of Restarts: 6260 No. of Flips: 4737 time to process: 24 seconds.
uf250-04.cnf fulfilled No. of Restarts: 7294 No. of Flips: 1879 time to process: 28 seconds.
uf250-04.cnf fulfilled No. of Restarts: 167 No. of Flips: 3801 time to process: 0 seconds.
uf250-04.cnf fulfilled No. of Restarts: 155 No. of Flips: 4701 time to process: 0 seconds.
uf250-04.cnf fulfilled No. of Restarts: 5927 No. of Flips: 1096 time to process: 23 seconds.
uf250-04.cnf fulfilled No. of Restarts: 7675 No. of Flips: 1497 time to process: 30 seconds.
uf250-04.cnf fulfilled No. of Restarts: 137 No. of Flips: 1816 time to process: 0 seconds.
uf250-04.cnf fulfilled No. of Restarts: 4310 No. of Flips: 2601 time to process: 16 seconds.
uf250-04.cnf fulfilled No. of Restarts: 827 No. of Flips: 2441 time to process: 3 seconds.
uf250-04.cnf fulfilled No. of Restarts: 5051 No. of Flips: 1067 time to process: 19 seconds.
uf250-04.cnf fulfilled No. of Restarts: 9868 No. of Flips: 4711 time to process: 38 seconds.
uf250-04.cnf fulfilled No. of Restarts: 8987 No. of Flips: 1574 time to process: 34 seconds.
uf250-04.cnf fulfilled No. of Restarts: 6850 No. of Flips: 3461 time to process: 26 seconds.
uf250-04.cnf fulfilled No. of Restarts: 199 No. of Flips: 2650 time to process: 0 seconds.
uf250-04.cnf fulfilled No. of Restarts: 404 No. of Flips: 4701 time to process: 1 seconds.
uf250-04.cnf fulfilled No. of Restarts: 473 No. of Flips: 900 time to process: 1 seconds.
uf250-04.cnf fulfilled No. of Restarts: 442 No. of Flips: 2907 time to process: 1 seconds.
uf250-04.cnf fulfilled No. of Restarts: 2652 No. of Flips: 3751 time to process: 10 seconds.
uf250-04.cnf fulfilled No. of Restarts: 4167 No. of Flips: 3119 time to process: 16 seconds.
uf250-04.cnf fulfilled No. of Restarts: 3870 No. of Flips: 4178 time to process: 15 seconds.
uf250-04.cnf , deadline. Restarts: 9984
uf250-04.cnf fulfilled No. of Restarts: 801 No. of Flips: 1929 time to process: 3 seconds.
uf250-04.cnf fulfilled No. of Restarts: 1034 No. of Flips: 1190 time to process: 4 seconds.
uf250-04.cnf fulfilled No. of Restarts: 2901 No. of Flips: 4694 time to process: 11 seconds.
uf250-04.cnf fulfilled No. of Restarts: 833 No. of Flips: 2610 time to process: 3 seconds.
uf250-04.cnf fulfilled No. of Restarts: 310 No. of Flips: 2039 time to process: 1 seconds.
uf250-04.cnf fulfilled No. of Restarts: 2592 No. of Flips: 4217 time to process: 10 seconds.
uf250-04.cnf fulfilled No. of Restarts: 7576 No. of Flips: 4465 time to process: 29 seconds.
uf250-04.cnf fulfilled No. of Restarts: 162 No. of Flips: 3190 time to process: 0 seconds.
uf250-04.cnf fulfilled No. of Restarts: 3630 No. of Flips: 4440 time to process: 14 seconds.
uf250-04.cnf fulfilled No. of Restarts: 1156 No. of Flips: 769 time to process: 4 seconds.
uf250-04.cnf fulfilled No. of Restarts: 5534 No. of Flips: 3009 time to process: 22 seconds.
uf250-04.cnf fulfilled No. of Restarts: 5748 No. of Flips: 4458 time to process: 22 seconds.
uf250-04.cnf fulfilled No. of Restarts: 7327 No. of Flips: 2014 time to process: 28 seconds.
uf250-04.cnf fulfilled No. of Restarts: 1349 No. of Flips: 1690 time to process: 5 seconds.
uf250-04.cnf fulfilled No. of Restarts: 2017 No. of Flips: 3105 time to process: 8 seconds.
uf250-04.cnf fulfilled No. of Restarts: 1693 No. of Flips: 3014 time to process: 6 seconds.
uf250-04.cnf fulfilled No. of Restarts: 2298 No. of Flips: 4772 time to process: 9 seconds.
uf250-04.cnf fulfilled No. of Restarts: 3152 No. of Flips: 4966 time to process: 12 seconds.
uf250-04.cnf fulfilled No. of Restarts: 1008 No. of Flips: 4861 time to process: 4 seconds.
uf250-04.cnf fulfilled No. of Restarts: 1183 No. of Flips: 2724 time to process: 4 seconds.
uf250-04.cnf fulfilled No. of Restarts: 344 No. of Flips: 2619 time to process: 1 seconds.
uf250-04.cnf fulfilled No. of Restarts: 3188 No. of Flips: 3447 time to process: 12 seconds.
uf250-04.cnf fulfilled No. of Restarts: 8097 No. of Flips: 4428 time to process: 31 seconds.
uf250-04.cnf fulfilled No. of Restarts: 6479 No. of Flips: 1492 time to process: 25 seconds.
uf250-04.cnf fulfilled No. of Restarts: 1809 No. of Flips: 552 time to process: 7 seconds.
uf250-04.cnf fulfilled No. of Restarts: 27 No. of Flips: 2716 time to process: 0 seconds.
uf250-04.cnf fulfilled No. of Restarts: 3656 No. of Flips: 2694 time to process: 14 seconds.
uf250-04.cnf fulfilled No. of Restarts: 977 No. of Flips: 3473 time to process: 3 seconds.
uf250-04.cnf fulfilled No. of Restarts: 9907 No. of Flips: 4342 time to process: 38 seconds.
uf250-04.cnf fulfilled No. of Restarts: 500 No. of Flips: 3358 time to process: 1 seconds.
uf250-04.cnf fulfilled No. of Restarts: 1739 No. of Flips: 3277 time to process: 7 seconds.
uf250-04.cnf fulfilled No. of Restarts: 6100 No. of Flips: 2285 time to process: 23 seconds.
uf250-04.cnf fulfilled No. of Restarts: 7610 No. of Flips: 1831 time to process: 29 seconds.
uf250-04.cnf fulfilled No. of Restarts: 585 No. of Flips: 2518 time to process: 2 seconds.
uf250-04.cnf fulfilled No. of Restarts: 1611 No. of Flips: 3554 time to process: 6 seconds.
uf250-04.cnf fulfilled No. of Restarts: 3866 No. of Flips: 3193 time to process: 14 seconds.
uf250-04.cnf fulfilled No. of Restarts: 7519 No. of Flips: 2589 time to process: 29 seconds.
uf250-04.cnf fulfilled No. of Restarts: 1893 No. of Flips: 2716 time to process: 7 seconds.
uf250-04.cnf fulfilled No. of Restarts: 278 No. of Flips: 1377 time to process: 1 seconds.
uf250-04.cnf fulfilled No. of Restarts: 2400 No. of Flips: 2861 time to process: 9 seconds.
uf250-04.cnf fulfilled No. of Restarts: 2172 No. of Flips: 2940 time to process: 8 seconds.
uf250-04.cnf fulfilled No. of Restarts: 2843 No. of Flips: 3441 time to process: 11 seconds.
uf250-04.cnf fulfilled No. of Restarts: 1753 No. of Flips: 1345 time to process: 6 seconds.
uf250-04.cnf fulfilled No. of Restarts: 211 No. of Flips: 1452 time to process: 0 seconds.
uf250-04.cnf fulfilled No. of Restarts: 1979 No. of Flips: 3462 time to process: 7 seconds.
uf250-04.cnf fulfilled No. of Restarts: 174 No. of Flips: 1264 time to process: 0 seconds.
uf250-04.cnf fulfilled No. of Restarts: 4490 No. of Flips: 3541 time to process: 17 seconds.
uf250-04.cnf fulfilled No. of Restarts: 500 No. of Flips: 4738 time to process: 1 seconds.
uf250-04.cnf fulfilled No. of Restarts: 1109 No. of Flips: 1761 time to process: 4 seconds.
uf250-04.cnf fulfilled No. of Restarts: 1084 No. of Flips: 4143 time to process: 4 seconds.
uf250-04.cnf fulfilled No. of Restarts: 6488 No. of Flips: 1348 time to process: 25 seconds.
uf250-04.cnf fulfilled No. of Restarts: 2290 No. of Flips: 3439 time to process: 9 seconds.
uf250-04.cnf fulfilled No. of Restarts: 2082 No. of Flips: 2353 time to process: 8 seconds.
uf250-04.cnf fulfilled No. of Restarts: 43 No. of Flips: 3861 time to process: 0 seconds.
uf250-04.cnf fulfilled No. of Restarts: 478 No. of Flips: 2705 time to process: 1 seconds.
uf250-04.cnf fulfilled No. of Restarts: 919 No. of Flips: 2924 time to process: 3 seconds.
uf250-04.cnf fulfilled No. of Restarts: 1134 No. of Flips: 4861 time to process: 4 seconds.
uf250-04.cnf fulfilled No. of Restarts: 824 No. of Flips: 4132 time to process: 3 seconds.
uf250-04.cnf fulfilled No. of Restarts: 1014 No. of Flips: 4782 time to process: 4 seconds.
uf250-04.cnf fulfilled No. of Restarts: 1282 No. of Flips: 3725 time to process: 4 seconds.
uf250-04.cnf fulfilled No. of Restarts: 4304 No. of Flips: 4448 time to process: 17 seconds.
uf250-04.cnf fulfilled No. of Restarts: 303 No. of Flips: 3169 time to process: 1 seconds.
uf250-04.cnf fulfilled No. of Restarts: 4357 No. of Flips: 2672 time to process: 17 seconds.
uf250-04.cnf , deadline. Restarts: 9984
uf250-04.cnf fulfilled No. of Restarts: 2425 No. of Flips: 2491 time to process: 9 seconds.
uf250-04.cnf , deadline. Restarts: 9984
uf250-04.cnf fulfilled No. of Restarts: 5074 No. of Flips: 3725 time to process: 19 seconds.
uf250-04.cnf fulfilled No. of Restarts: 602 No. of Flips: 3460 time to process: 2 seconds.
uf250-04.cnf fulfilled No. of Restarts: 2000 No. of Flips: 4658 time to process: 7 seconds.
uf250-04.cnf fulfilled No. of Restarts: 1344 No. of Flips: 4464 time to process: 5 seconds.
uf250-04.cnf fulfilled No. of Restarts: 4073 No. of Flips: 1267 time to process: 15 seconds.
uf250-04.cnf fulfilled No. of Restarts: 5797 No. of Flips: 2404 time to process: 23 seconds.
uf250-04.cnf fulfilled No. of Restarts: 1400 No. of Flips: 4556 time to process: 5 seconds.
uf250-04.cnf , deadline. Restarts: 9984
uf250-04.cnf fulfilled No. of Restarts: 1101 No. of Flips: 2483 time to process: 4 seconds.
uf250-04.cnf fulfilled No. of Restarts: 1617 No. of Flips: 3515 time to process: 6 seconds.
uf250-04.cnf fulfilled No. of Restarts: 1497 No. of Flips: 2699 time to process: 5 seconds.
uf250-04.cnf fulfilled No. of Restarts: 8568 No. of Flips: 4933 time to process: 33 seconds.
uf250-04.cnf fulfilled No. of Restarts: 2673 No. of Flips: 3661 time to process: 10 seconds.
uf250-04.cnf , deadline. Restarts: 9984
uf250-04.cnf fulfilled No. of Restarts: 3500 No. of Flips: 1521 time to process: 14 seconds.
uf250-04.cnf fulfilled No. of Restarts: 587 No. of Flips: 1779 time to process: 2 seconds.
uf250-04.cnf fulfilled No. of Restarts: 2636 No. of Flips: 1147 time to process: 10 seconds.
uf250-04.cnf fulfilled No. of Restarts: 3266 No. of Flips: 4765 time to process: 12 seconds.
uf250-04.cnf fulfilled No. of Restarts: 2070 No. of Flips: 3722 time to process: 8 seconds.
uf250-04.cnf fulfilled No. of Restarts: 2388 No. of Flips: 4074 time to process: 9 seconds.
uf250-04.cnf fulfilled No. of Restarts: 3509 No. of Flips: 2264 time to process: 13 seconds.
uf250-04.cnf fulfilled No. of Restarts: 1833 No. of Flips: 4305 time to process: 7 seconds.
uf250-04.cnf fulfilled No. of Restarts: 759 No. of Flips: 4996 time to process: 2 seconds.
uf250-04.cnf fulfilled No. of Restarts: 942 No. of Flips: 1812 time to process: 3 seconds.
uf250-04.cnf fulfilled No. of Restarts: 2480 No. of Flips: 3141 time to process: 9 seconds.
uf250-04.cnf fulfilled No. of Restarts: 4192 No. of Flips: 3017 time to process: 16 seconds.
uf250-04.cnf fulfilled No. of Restarts: 1064 No. of Flips: 1191 time to process: 4 seconds.
uf250-04.cnf fulfilled No. of Restarts: 2271 No. of Flips: 3009 time to process: 8 seconds.
uf250-04.cnf fulfilled No. of Restarts: 5745 No. of Flips: 1453 time to process: 22 seconds.
uf250-04.cnf fulfilled No. of Restarts: 5310 No. of Flips: 2986 time to process: 20 seconds.
uf250-04.cnf fulfilled No. of Restarts: 4420 No. of Flips: 3668 time to process: 17 seconds.
uf250-04.cnf fulfilled No. of Restarts: 1844 No. of Flips: 1495 time to process: 7 seconds.
uf250-04.cnf fulfilled No. of Restarts: 364 No. of Flips: 1590 time to process: 1 seconds.
uf250-04.cnf fulfilled No. of Restarts: 4805 No. of Flips: 3599 time to process: 18 seconds.
uf250-04.cnf fulfilled No. of Restarts: 1755 No. of Flips: 1654 time to process: 7 seconds.
uf250-04.cnf fulfilled No. of Restarts: 3089 No. of Flips: 2535 time to process: 12 seconds.
uf250-04.cnf fulfilled No. of Restarts: 26 No. of Flips: 3299 time to process: 0 seconds.
uf250-04.cnf fulfilled No. of Restarts: 2961 No. of Flips: 4659 time to process: 11 seconds.
uf250-04.cnf fulfilled No. of Restarts: 3023 No. of Flips: 1822 time to process: 11 seconds.
uf250-04.cnf fulfilled No. of Restarts: 5118 No. of Flips: 4835 time to process: 20 seconds.
uf250-04.cnf fulfilled No. of Restarts: 7083 No. of Flips: 3681 time to process: 27 seconds.
uf250-04.cnf fulfilled No. of Restarts: 4858 No. of Flips: 1486 time to process: 18 seconds.
uf250-04.cnf fulfilled No. of Restarts: 4377 No. of Flips: 2253 time to process: 17 seconds.
uf250-04.cnf fulfilled No. of Restarts: 3716 No. of Flips: 4088 time to process: 14 seconds.
uf250-04.cnf fulfilled No. of Restarts: 3152 No. of Flips: 2070 time to process: 12 seconds.
uf250-04.cnf fulfilled No. of Restarts: 3693 No. of Flips: 3749 time to process: 14 seconds.
uf250-04.cnf fulfilled No. of Restarts: 482 No. of Flips: 3639 time to process: 1 seconds.
uf250-04.cnf fulfilled No. of Restarts: 7 No. of Flips: 3263 time to process: 0 seconds.
uf250-04.cnf fulfilled No. of Restarts: 5619 No. of Flips: 2735 time to process: 22 seconds.
uf250-04.cnf fulfilled No. of Restarts: 7046 No. of Flips: 1164 time to process: 27 seconds.
uf250-04.cnf fulfilled No. of Restarts: 8054 No. of Flips: 1610 time to process: 31 seconds.
uf250-04.cnf fulfilled No. of Restarts: 2738 No. of Flips: 1539 time to process: 10 seconds.
uf250-04.cnf fulfilled No. of Restarts: 641 No. of Flips: 2323 time to process: 2 seconds.
uf250-04.cnf fulfilled No. of Restarts: 1162 No. of Flips: 2543 time to process: 4 seconds.
uf250-04.cnf fulfilled No. of Restarts: 1197 No. of Flips: 3878 time to process: 4 seconds.
uf250-04.cnf fulfilled No. of Restarts: 2398 No. of Flips: 2778 time to process: 9 seconds.
uf250-04.cnf fulfilled No. of Restarts: 2322 No. of Flips: 3958 time to process: 9 seconds.
uf250-04.cnf fulfilled No. of Restarts: 6153 No. of Flips: 1894 time to process: 23 seconds.
uf250-04.cnf fulfilled No. of Restarts: 1930 No. of Flips: 2301 time to process: 7 seconds.
uf250-04.cnf , deadline. Restarts: 9984
uf250-04.cnf fulfilled No. of Restarts: 4046 No. of Flips: 3939 time to process: 15 seconds.
uf250-04.cnf fulfilled No. of Restarts: 1943 No. of Flips: 3362 time to process: 7 seconds.
uf250-04.cnf fulfilled No. of Restarts: 2108 No. of Flips: 2380 time to process: 8 seconds.
uf250-04.cnf fulfilled No. of Restarts: 6403 No. of Flips: 4769 time to process: 25 seconds.
uf250-04.cnf , deadline. Restarts: 9984
uf250-04.cnf fulfilled No. of Restarts: 4204 No. of Flips: 2083 time to process: 16 seconds.
uf250-04.cnf fulfilled No. of Restarts: 481 No. of Flips: 1498 time to process: 2 seconds.
uf250-04.cnf fulfilled No. of Restarts: 7910 No. of Flips: 3474 time to process: 31 seconds.
uf250-04.cnf fulfilled No. of Restarts: 5537 No. of Flips: 1820 time to process: 21 seconds.
uf250-04.cnf fulfilled No. of Restarts: 3272 No. of Flips: 2530 time to process: 12 seconds.
uf250-04.cnf fulfilled No. of Restarts: 4559 No. of Flips: 3771 time to process: 17 seconds.
uf250-04.cnf fulfilled No. of Restarts: 935 No. of Flips: 1170 time to process: 3 seconds.
[truncated: 496,568 more chars]
