# Supplementary material for: Completion Probabilities and Parallel Restart Strategies under an Imposed Deadline
Source: PLoS One. 2016 Oct 12;11(10):e0164605. doi: 10.1371/journal.pone.0164605 (PMC5061357; doi:10.1371/journal.pone.0164605)
Supplement: S1 File — The file “S1_File.zip” is the data gathered from the experiments regarding completion probability. (ZIP) [file pone.0164605.s004.zip › results_Single_uf250-04_r530.txt]

uf250-04.cnf fulfilled No. of Restarts: 130 No. of Flips: 4781 time to process: 0 seconds.
uf250-04.cnf , deadline. Restarts: 530
uf250-04.cnf , deadline. Restarts: 530
uf250-04.cnf , deadline. Restarts: 530
uf250-04.cnf , deadline. Restarts: 530
uf250-04.cnf fulfilled No. of Restarts: 169 No. of Flips: 4741 time to process: 0 seconds.
uf250-04.cnf , deadline. Restarts: 530
uf250-04.cnf , deadline. Restarts: 530
uf250-04.cnf , deadline. Restarts: 530
uf250-04.cnf , deadline. Restarts: 530
uf250-04.cnf fulfilled No. of Restarts: 156 No. of Flips: 3238 time to process: 0 seconds.
uf250-04.cnf , deadline. Restarts: 530
uf250-04.cnf , deadline. Restarts: 530
uf250-04.cnf , deadline. Restarts: 530
uf250-04.cnf , deadline. Restarts: 530
uf250-04.cnf , deadline. Restarts: 530
uf250-04.cnf , deadline. Restarts: 530
uf250-04.cnf , deadline. Restarts: 530
uf250-04.cnf , deadline. Restarts: 530
uf250-04.cnf , deadline. Restarts: 530
uf250-04.cnf , deadline. Restarts: 530
uf250-04.cnf fulfilled No. of Restarts: 365 No. of Flips: 4857 time to process: 1 seconds.
uf250-04.cnf fulfilled No. of Restarts: 510 No. of Flips: 4165 time to process: 1 seconds.
uf250-04.cnf fulfilled No. of Restarts: 249 No. of Flips: 4761 time to process: 0 seconds.
uf250-04.cnf fulfilled No. of Restarts: 446 No. of Flips: 3803 time to process: 1 seconds.
uf250-04.cnf , deadline. Restarts: 530
uf250-04.cnf , deadline. Restarts: 530
uf250-04.cnf , deadline. Restarts: 530
uf250-04.cnf , deadline. Restarts: 530
uf250-04.cnf fulfilled No. of Restarts: 397 No. of Flips: 3999 time to process: 1 seconds.
uf250-04.cnf , deadline. Restarts: 530
uf250-04.cnf , deadline. Restarts: 530
uf250-04.cnf fulfilled No. of Restarts: 37 No. of Flips: 2954 time to process: 0 seconds.
uf250-04.cnf , deadline. Restarts: 530
uf250-04.cnf , deadline. Restarts: 530
uf250-04.cnf , deadline. Restarts: 530
uf250-04.cnf , deadline. Restarts: 530
uf250-04.cnf , deadline. Restarts: 530
uf250-04.cnf fulfilled No. of Restarts: 66 No. of Flips: 1612 time to process: 0 seconds.
uf250-04.cnf , deadline. Restarts: 530
uf250-04.cnf , deadline. Restarts: 530
uf250-04.cnf , deadline. Restarts: 530
uf250-04.cnf fulfilled No. of Restarts: 524 No. of Flips: 2850 time to process: 1 seconds.
uf250-04.cnf , deadline. Restarts: 530
uf250-04.cnf , deadline. Restarts: 530
uf250-04.cnf , deadline. Restarts: 530
uf250-04.cnf , deadline. Restarts: 530
uf250-04.cnf , deadline. Restarts: 530
uf250-04.cnf , deadline. Restarts: 530
uf250-04.cnf , deadline. Restarts: 530
uf250-04.cnf , deadline. Restarts: 530
uf250-04.cnf , deadline. Restarts: 530
uf250-04.cnf , deadline. Restarts: 530
uf250-04.cnf , deadline. Restarts: 530
uf250-04.cnf , deadline. Restarts: 530
uf250-04.cnf fulfilled No. of Restarts: 63 No. of Flips: 2099 time to process: 0 seconds.
uf250-04.cnf , deadline. Restarts: 530
uf250-04.cnf , deadline. Restarts: 530
uf250-04.cnf fulfilled No. of Restarts: 287 No. of Flips: 3070 time to process: 1 seconds.
uf250-04.cnf , deadline. Restarts: 530
uf250-04.cnf , deadline. Restarts: 530
uf250-04.cnf , deadline. Restarts: 530
uf250-04.cnf , deadline. Restarts: 530
uf250-04.cnf fulfilled No. of Restarts: 423 No. of Flips: 4344 time to process: 1 seconds.
uf250-04.cnf , deadline. Restarts: 530
uf250-04.cnf , deadline. Restarts: 530
uf250-04.cnf , deadline. Restarts: 530
uf250-04.cnf , deadline. Restarts: 530
uf250-04.cnf , deadline. Restarts: 530
uf250-04.cnf , deadline. Restarts: 530
uf250-04.cnf , deadline. Restarts: 530
uf250-04.cnf , deadline. Restarts: 530
uf250-04.cnf , deadline. Restarts: 530
uf250-04.cnf , deadline. Restarts: 530
uf250-04.cnf , deadline. Restarts: 530
uf250-04.cnf , deadline. Restarts: 530
uf250-04.cnf , deadline. Restarts: 530
uf250-04.cnf , deadline. Restarts: 530
uf250-04.cnf fulfilled No. of Restarts: 96 No. of Flips: 4165 time to process: 0 seconds.
uf250-04.cnf , deadline. Restarts: 530
uf250-04.cnf fulfilled No. of Restarts: 237 No. of Flips: 3086 time to process: 0 seconds.
uf250-04.cnf , deadline. Restarts: 530
uf250-04.cnf , deadline. Restarts: 530
uf250-04.cnf , deadline. Restarts: 530
uf250-04.cnf , deadline. Restarts: 530
uf250-04.cnf , deadline. Restarts: 530
uf250-04.cnf fulfilled No. of Restarts: 330 No. of Flips: 1321 time to process: 1 seconds.
uf250-04.cnf , deadline. Restarts: 530
uf250-04.cnf , deadline. Restarts: 530
uf250-04.cnf fulfilled No. of Restarts: 182 No. of Flips: 1957 time to process: 0 seconds.
uf250-04.cnf , deadline. Restarts: 530
uf250-04.cnf , deadline. Restarts: 530
uf250-04.cnf , deadline. Restarts: 530
uf250-04.cnf fulfilled No. of Restarts: 459 No. of Flips: 3688 time to process: 1 seconds.
uf250-04.cnf , deadline. Restarts: 530
uf250-04.cnf , deadline. Restarts: 530
uf250-04.cnf , deadline. Restarts: 530
uf250-04.cnf , deadline. Restarts: 530
uf250-04.cnf fulfilled No. of Restarts: 254 No. of Flips: 1736 time to process: 0 seconds.
uf250-04.cnf , deadline. Restarts: 530
uf250-04.cnf , deadline. Restarts: 530
uf250-04.cnf fulfilled No. of Restarts: 191 No. of Flips: 3544 time to process: 0 seconds.
uf250-04.cnf , deadline. Restarts: 530
uf250-04.cnf , deadline. Restarts: 530
uf250-04.cnf , deadline. Restarts: 530
uf250-04.cnf fulfilled No. of Restarts: 259 No. of Flips: 4886 time to process: 0 seconds.
uf250-04.cnf , deadline. Restarts: 530
uf250-04.cnf , deadline. Restarts: 530
uf250-04.cnf , deadline. Restarts: 530
uf250-04.cnf , deadline. Restarts: 530
uf250-04.cnf , deadline. Restarts: 530
uf250-04.cnf , deadline. Restarts: 530
uf250-04.cnf , deadline. Restarts: 530
uf250-04.cnf , deadline. Restarts: 530
uf250-04.cnf fulfilled No. of Restarts: 117 No. of Flips: 1438 time to process: 0 seconds.
uf250-04.cnf , deadline. Restarts: 530
uf250-04.cnf , deadline. Restarts: 530
uf250-04.cnf , deadline. Restarts: 530
uf250-04.cnf , deadline. Restarts: 530
uf250-04.cnf fulfilled No. of Restarts: 172 No. of Flips: 4344 time to process: 0 seconds.
uf250-04.cnf , deadline. Restarts: 530
uf250-04.cnf , deadline. Restarts: 530
uf250-04.cnf fulfilled No. of Restarts: 133 No. of Flips: 4125 time to process: 0 seconds.
uf250-04.cnf , deadline. Restarts: 530
uf250-04.cnf , deadline. Restarts: 530
uf250-04.cnf , deadline. Restarts: 530
uf250-04.cnf , deadline. Restarts: 530
uf250-04.cnf , deadline. Restarts: 530
uf250-04.cnf , deadline. Restarts: 530
uf250-04.cnf , deadline. Restarts: 530
uf250-04.cnf fulfilled No. of Restarts: 510 No. of Flips: 4234 time to process: 1 seconds.
uf250-04.cnf , deadline. Restarts: 530
uf250-04.cnf , deadline. Restarts: 530
uf250-04.cnf , deadline. Restarts: 530
uf250-04.cnf , deadline. Restarts: 530
uf250-04.cnf , deadline. Restarts: 530
uf250-04.cnf , deadline. Restarts: 530
uf250-04.cnf , deadline. Restarts: 530
uf250-04.cnf , deadline. Restarts: 530
uf250-04.cnf , deadline. Restarts: 530
uf250-04.cnf fulfilled No. of Restarts: 203 No. of Flips: 4023 time to process: 0 seconds.
uf250-04.cnf , deadline. Restarts: 530
uf250-04.cnf , deadline. Restarts: 530
uf250-04.cnf , deadline. Restarts: 530
uf250-04.cnf , deadline. Restarts: 530
uf250-04.cnf , deadline. Restarts: 530
uf250-04.cnf , deadline. Restarts: 530
uf250-04.cnf , deadline. Restarts: 530
uf250-04.cnf , deadline. Restarts: 530
uf250-04.cnf , deadline. Restarts: 530
uf250-04.cnf fulfilled No. of Restarts: 348 No. of Flips: 2254 time to process: 1 seconds.
uf250-04.cnf , deadline. Restarts: 530
uf250-04.cnf , deadline. Restarts: 530
uf250-04.cnf , deadline. Restarts: 530
uf250-04.cnf , deadline. Restarts: 530
uf250-04.cnf , deadline. Restarts: 530
uf250-04.cnf , deadline. Restarts: 530
uf250-04.cnf , deadline. Restarts: 530
uf250-04.cnf , deadline. Restarts: 530
uf250-04.cnf , deadline. Restarts: 530
uf250-04.cnf , deadline. Restarts: 530
uf250-04.cnf , deadline. Restarts: 530
uf250-04.cnf , deadline. Restarts: 530
uf250-04.cnf fulfilled No. of Restarts: 206 No. of Flips: 4193 time to process: 0 seconds.
uf250-04.cnf , deadline. Restarts: 530
uf250-04.cnf , deadline. Restarts: 530
uf250-04.cnf , deadline. Restarts: 530
uf250-04.cnf , deadline. Restarts: 530
uf250-04.cnf , deadline. Restarts: 530
uf250-04.cnf , deadline. Restarts: 530
uf250-04.cnf , deadline. Restarts: 530
uf250-04.cnf , deadline. Restarts: 530
uf250-04.cnf , deadline. Restarts: 530
uf250-04.cnf fulfilled No. of Restarts: 238 No. of Flips: 2425 time to process: 0 seconds.
uf250-04.cnf , deadline. Restarts: 530
uf250-04.cnf , deadline. Restarts: 530
uf250-04.cnf fulfilled No. of Restarts: 154 No. of Flips: 4321 time to process: 0 seconds.
uf250-04.cnf , deadline. Restarts: 530
uf250-04.cnf , deadline. Restarts: 530
uf250-04.cnf , deadline. Restarts: 530
uf250-04.cnf , deadline. Restarts: 530
uf250-04.cnf , deadline. Restarts: 530
uf250-04.cnf , deadline. Restarts: 530
uf250-04.cnf , deadline. Restarts: 530
uf250-04.cnf , deadline. Restarts: 530
uf250-04.cnf , deadline. Restarts: 530
uf250-04.cnf , deadline. Restarts: 530
uf250-04.cnf fulfilled No. of Restarts: 292 No. of Flips: 3010 time to process: 1 seconds.
uf250-04.cnf , deadline. Restarts: 530
uf250-04.cnf fulfilled No. of Restarts: 364 No. of Flips: 1150 time to process: 1 seconds.
uf250-04.cnf , deadline. Restarts: 530
uf250-04.cnf , deadline. Restarts: 530
uf250-04.cnf , deadline. Restarts: 530
uf250-04.cnf , deadline. Restarts: 530
uf250-04.cnf , deadline. Restarts: 530
uf250-04.cnf fulfilled No. of Restarts: 267 No. of Flips: 4869 time to process: 1 seconds.
uf250-04.cnf , deadline. Restarts: 530
uf250-04.cnf , deadline. Restarts: 530
uf250-04.cnf , deadline. Restarts: 530
uf250-04.cnf , deadline. Restarts: 530
uf250-04.cnf , deadline. Restarts: 530
uf250-04.cnf fulfilled No. of Restarts: 357 No. of Flips: 4532 time to process: 1 seconds.
uf250-04.cnf , deadline. Restarts: 530
uf250-04.cnf , deadline. Restarts: 530
uf250-04.cnf , deadline. Restarts: 530
uf250-04.cnf , deadline. Restarts: 530
uf250-04.cnf fulfilled No. of Restarts: 368 No. of Flips: 1887 time to process: 1 seconds.
uf250-04.cnf , deadline. Restarts: 530
uf250-04.cnf , deadline. Restarts: 530
uf250-04.cnf , deadline. Restarts: 530
uf250-04.cnf , deadline. Restarts: 530
uf250-04.cnf , deadline. Restarts: 530
uf250-04.cnf , deadline. Restarts: 530
uf250-04.cnf , deadline. Restarts: 530
uf250-04.cnf , deadline. Restarts: 530
uf250-04.cnf , deadline. Restarts: 530
uf250-04.cnf , deadline. Restarts: 530
uf250-04.cnf , deadline. Restarts: 530
uf250-04.cnf , deadline. Restarts: 530
uf250-04.cnf , deadline. Restarts: 530
uf250-04.cnf , deadline. Restarts: 530
uf250-04.cnf , deadline. Restarts: 530
uf250-04.cnf , deadline. Restarts: 530
uf250-04.cnf , deadline. Restarts: 530
uf250-04.cnf , deadline. Restarts: 530
uf250-04.cnf , deadline. Restarts: 530
uf250-04.cnf , deadline. Restarts: 530
uf250-04.cnf , deadline. Restarts: 530
uf250-04.cnf , deadline. Restarts: 530
uf250-04.cnf , deadline. Restarts: 530
uf250-04.cnf , deadline. Restarts: 530
uf250-04.cnf , deadline. Restarts: 530
uf250-04.cnf , deadline. Restarts: 530
uf250-04.cnf fulfilled No. of Restarts: 199 No. of Flips: 1565 time to process: 0 seconds.
uf250-04.cnf , deadline. Restarts: 530
uf250-04.cnf fulfilled No. of Restarts: 23 No. of Flips: 2747 time to process: 0 seconds.
uf250-04.cnf , deadline. Restarts: 530
uf250-04.cnf , deadline. Restarts: 530
uf250-04.cnf , deadline. Restarts: 530
uf250-04.cnf , deadline. Restarts: 530
uf250-04.cnf fulfilled No. of Restarts: 284 No. of Flips: 3207 time to process: 1 seconds.
uf250-04.cnf , deadline. Restarts: 530
uf250-04.cnf , deadline. Restarts: 530
uf250-04.cnf , deadline. Restarts: 530
uf250-04.cnf fulfilled No. of Restarts: 352 No. of Flips: 3587 time to process: 1 seconds.
uf250-04.cnf , deadline. Restarts: 530
uf250-04.cnf , deadline. Restarts: 530
uf250-04.cnf , deadline. Restarts: 530
uf250-04.cnf , deadline. Restarts: 530
uf250-04.cnf , deadline. Restarts: 530
uf250-04.cnf , deadline. Restarts: 530
uf250-04.cnf , deadline. Restarts: 530
uf250-04.cnf , deadline. Restarts: 530
uf250-04.cnf , deadline. Restarts: 530
uf250-04.cnf , deadline. Restarts: 530
uf250-04.cnf , deadline. Restarts: 530
uf250-04.cnf , deadline. Restarts: 530
uf250-04.cnf , deadline. Restarts: 530
uf250-04.cnf , deadline. Restarts: 530
uf250-04.cnf fulfilled No. of Restarts: 182 No. of Flips: 3477 time to process: 0 seconds.
uf250-04.cnf , deadline. Restarts: 530
uf250-04.cnf , deadline. Restarts: 530
uf250-04.cnf , deadline. Restarts: 530
uf250-04.cnf , deadline. Restarts: 530
uf250-04.cnf , deadline. Restarts: 530
uf250-04.cnf , deadline. Restarts: 530
uf250-04.cnf , deadline. Restarts: 530
uf250-04.cnf , deadline. Restarts: 530
uf250-04.cnf , deadline. Restarts: 530
uf250-04.cnf , deadline. Restarts: 530
uf250-04.cnf , deadline. Restarts: 530
uf250-04.cnf , deadline. Restarts: 530
uf250-04.cnf , deadline. Restarts: 530
uf250-04.cnf , deadline. Restarts: 530
uf250-04.cnf , deadline. Restarts: 530
uf250-04.cnf , deadline. Restarts: 530
uf250-04.cnf , deadline. Restarts: 530
uf250-04.cnf , deadline. Restarts: 530
uf250-04.cnf , deadline. Restarts: 530
uf250-04.cnf , deadline. Restarts: 530
uf250-04.cnf , deadline. Restarts: 530
uf250-04.cnf , deadline. Restarts: 530
uf250-04.cnf , deadline. Restarts: 530
uf250-04.cnf , deadline. Restarts: 530
uf250-04.cnf , deadline. Restarts: 530
uf250-04.cnf , deadline. Restarts: 530
uf250-04.cnf , deadline. Restarts: 530
uf250-04.cnf , deadline. Restarts: 530
uf250-04.cnf , deadline. Restarts: 530
uf250-04.cnf , deadline. Restarts: 530
uf250-04.cnf , deadline. Restarts: 530
uf250-04.cnf , deadline. Restarts: 530
uf250-04.cnf fulfilled No. of Restarts: 67 No. of Flips: 685 time to process: 0 seconds.
uf250-04.cnf , deadline. Restarts: 530
uf250-04.cnf , deadline. Restarts: 530
uf250-04.cnf , deadline. Restarts: 530
uf250-04.cnf , deadline. Restarts: 530
uf250-04.cnf , deadline. Restarts: 530
uf250-04.cnf , deadline. Restarts: 530
uf250-04.cnf , deadline. Restarts: 530
uf250-04.cnf , deadline. Restarts: 530
uf250-04.cnf fulfilled No. of Restarts: 143 No. of Flips: 1897 time to process: 0 seconds.
uf250-04.cnf , deadline. Restarts: 530
uf250-04.cnf , deadline. Restarts: 530
uf250-04.cnf , deadline. Restarts: 530
uf250-04.cnf , deadline. Restarts: 530
uf250-04.cnf , deadline. Restarts: 530
uf250-04.cnf , deadline. Restarts: 530
uf250-04.cnf , deadline. Restarts: 530
uf250-04.cnf , deadline. Restarts: 530
uf250-04.cnf fulfilled No. of Restarts: 196 No. of Flips: 3208 time to process: 0 seconds.
uf250-04.cnf , deadline. Restarts: 530
uf250-04.cnf , deadline. Restarts: 530
uf250-04.cnf fulfilled No. of Restarts: 428 No. of Flips: 2153 time to process: 1 seconds.
uf250-04.cnf , deadline. Restarts: 530
uf250-04.cnf , deadline. Restarts: 530
uf250-04.cnf , deadline. Restarts: 530
uf250-04.cnf , deadline. Restarts: 530
uf250-04.cnf , deadline. Restarts: 530
uf250-04.cnf , deadline. Restarts: 530
uf250-04.cnf fulfilled No. of Restarts: 463 No. of Flips: 3721 time to process: 1 seconds.
uf250-04.cnf fulfilled No. of Restarts: 344 No. of Flips: 2480 time to process: 1 seconds.
uf250-04.cnf , deadline. Restarts: 530
uf250-04.cnf , deadline. Restarts: 530
uf250-04.cnf , deadline. Restarts: 530
uf250-04.cnf fulfilled No. of Restarts: 51 No. of Flips: 2824 time to process: 0 seconds.
uf250-04.cnf , deadline. Restarts: 530
uf250-04.cnf , deadline. Restarts: 530
uf250-04.cnf , deadline. Restarts: 530
uf250-04.cnf , deadline. Restarts: 530
uf250-04.cnf , deadline. Restarts: 530
uf250-04.cnf fulfilled No. of Restarts: 521 No. of Flips: 4444 time to process: 1 seconds.
uf250-04.cnf fulfilled No. of Restarts: 268 No. of Flips: 4720 time to process: 1 seconds.
uf250-04.cnf , deadline. Restarts: 530
uf250-04.cnf , deadline. Restarts: 530
uf250-04.cnf , deadline. Restarts: 530
uf250-04.cnf , deadline. Restarts: 530
uf250-04.cnf fulfilled No. of Restarts: 210 No. of Flips: 4795 time to process: 0 seconds.
uf250-04.cnf , deadline. Restarts: 530
uf250-04.cnf , deadline. Restarts: 530
uf250-04.cnf , deadline. Restarts: 530
uf250-04.cnf , deadline. Restarts: 530
uf250-04.cnf fulfilled No. of Restarts: 328 No. of Flips: 1250 time to process: 1 seconds.
uf250-04.cnf , deadline. Restarts: 530
uf250-04.cnf fulfilled No. of Restarts: 66 No. of Flips: 2593 time to process: 0 seconds.
uf250-04.cnf , deadline. Restarts: 530
uf250-04.cnf , deadline. Restarts: 530
uf250-04.cnf , deadline. Restarts: 530
uf250-04.cnf , deadline. Restarts: 530
uf250-04.cnf , deadline. Restarts: 530
uf250-04.cnf , deadline. Restarts: 530
uf250-04.cnf , deadline. Restarts: 530
uf250-04.cnf , deadline. Restarts: 530
uf250-04.cnf , deadline. Restarts: 530
uf250-04.cnf , deadline. Restarts: 530
uf250-04.cnf , deadline. Restarts: 530
uf250-04.cnf , deadline. Restarts: 530
uf250-04.cnf , deadline. Restarts: 530
uf250-04.cnf , deadline. Restarts: 530
uf250-04.cnf , deadline. Restarts: 530
uf250-04.cnf , deadline. Restarts: 530
uf250-04.cnf , deadline. Restarts: 530
uf250-04.cnf , deadline. Restarts: 530
uf250-04.cnf , deadline. Restarts: 530
uf250-04.cnf , deadline. Restarts: 530
uf250-04.cnf , deadline. Restarts: 530
uf250-04.cnf , deadline. Restarts: 530
uf250-04.cnf , deadline. Restarts: 530
uf250-04.cnf , deadline. Restarts: 530
uf250-04.cnf , deadline. Restarts: 530
uf250-04.cnf , deadline. Restarts: 530
uf250-04.cnf , deadline. Restarts: 530
uf250-04.cnf , deadline. Restarts: 530
uf250-04.cnf , deadline. Restarts: 530
uf250-04.cnf , deadline. Restarts: 530
uf250-04.cnf , deadline. Restarts: 530
uf250-04.cnf , deadline. Restarts: 530
uf250-04.cnf , deadline. Restarts: 530
uf250-04.cnf , deadline. Restarts: 530
uf250-04.cnf , deadline. Restarts: 530
uf250-04.cnf fulfilled No. of Restarts: 194 No. of Flips: 4085 time to process: 0 seconds.
uf250-04.cnf , deadline. Restarts: 530
uf250-04.cnf , deadline. Restarts: 530
uf250-04.cnf , deadline. Restarts: 530
uf250-04.cnf , deadline. Restarts: 530
uf250-04.cnf , deadline. Restarts: 530
uf250-04.cnf , deadline. Restarts: 530
uf250-04.cnf fulfilled No. of Restarts: 499 No. of Flips: 1743 time to process: 1 seconds.
uf250-04.cnf , deadline. Restarts: 530
uf250-04.cnf , deadline. Restarts: 530
uf250-04.cnf , deadline. Restarts: 530
uf250-04.cnf , deadline. Restarts: 530
uf250-04.cnf , deadline. Restarts: 530
uf250-04.cnf , deadline. Restarts: 530
uf250-04.cnf , deadline. Restarts: 530
uf250-04.cnf , deadline. Restarts: 530
uf250-04.cnf , deadline. Restarts: 530
uf250-04.cnf , deadline. Restarts: 530
uf250-04.cnf fulfilled No. of Restarts: 73 No. of Flips: 2155 time to process: 0 seconds.
uf250-04.cnf , deadline. Restarts: 530
uf250-04.cnf , deadline. Restarts: 530
uf250-04.cnf , deadline. Restarts: 530
uf250-04.cnf fulfilled No. of Restarts: 103 No. of Flips: 4723 time to process: 0 seconds.
uf250-04.cnf , deadline. Restarts: 530
uf250-04.cnf , deadline. Restarts: 530
uf250-04.cnf , deadline. Restarts: 530
uf250-04.cnf fulfilled No. of Restarts: 516 No. of Flips: 2283 time to process: 1 seconds.
uf250-04.cnf fulfilled No. of Restarts: 147 No. of Flips: 3520 time to process: 0 seconds.
uf250-04.cnf , deadline. Restarts: 530
uf250-04.cnf fulfilled No. of Restarts: 222 No. of Flips: 3615 time to process: 0 seconds.
uf250-04.cnf , deadline. Restarts: 530
uf250-04.cnf fulfilled No. of Restarts: 444 No. of Flips: 4270 time to process: 1 seconds.
uf250-04.cnf fulfilled No. of Restarts: 128 No. of Flips: 4439 time to process: 0 seconds.
uf250-04.cnf , deadline. Restarts: 530
uf250-04.cnf , deadline. Restarts: 530
uf250-04.cnf , deadline. Restarts: 530
uf250-04.cnf , deadline. Restarts: 530
uf250-04.cnf , deadline. Restarts: 530
uf250-04.cnf , deadline. Restarts: 530
uf250-04.cnf fulfilled No. of Restarts: 226 No. of Flips: 3389 time to process: 0 seconds.
uf250-04.cnf , deadline. Restarts: 530
uf250-04.cnf , deadline. Restarts: 530
uf250-04.cnf , deadline. Restarts: 530
uf250-04.cnf , deadline. Restarts: 530
uf250-04.cnf , deadline. Restarts: 530
uf250-04.cnf , deadline. Restarts: 530
uf250-04.cnf , deadline. Restarts: 530
uf250-04.cnf , deadline. Restarts: 530
uf250-04.cnf , deadline. Restarts: 530
uf250-04.cnf , deadline. Restarts: 530
uf250-04.cnf , deadline. Restarts: 530
uf250-04.cnf , deadline. Restarts: 530
uf250-04.cnf , deadline. Restarts: 530
uf250-04.cnf , deadline. Restarts: 530
uf250-04.cnf , deadline. Restarts: 530
uf250-04.cnf , deadline. Restarts: 530
uf250-04.cnf , deadline. Restarts: 530
uf250-04.cnf , deadline. Restarts: 530
uf250-04.cnf , deadline. Restarts: 530
uf250-04.cnf , deadline. Restarts: 530
uf250-04.cnf , deadline. Restarts: 530
uf250-04.cnf , deadline. Restarts: 530
uf250-04.cnf , deadline. Restarts: 530
uf250-04.cnf fulfilled No. of Restarts: 440 No. of Flips: 4227 time to process: 1 seconds.
uf250-04.cnf , deadline. Restarts: 530
uf250-04.cnf , deadline. Restarts: 530
uf250-04.cnf , deadline. Restarts: 530
uf250-04.cnf , deadline. Restarts: 530
uf250-04.cnf , deadline. Restarts: 530
uf250-04.cnf , deadline. Restarts: 530
uf250-04.cnf , deadline. Restarts: 530
uf250-04.cnf , deadline. Restarts: 530
uf250-04.cnf , deadline. Restarts: 530
uf250-04.cnf , deadline. Restarts: 530
uf250-04.cnf , deadline. Restarts: 530
uf250-04.cnf , deadline. Restarts: 530
uf250-04.cnf , deadline. Restarts: 530
uf250-04.cnf , deadline. Restarts: 530
uf250-04.cnf fulfilled No. of Restarts: 218 No. of Flips: 1980 time to process: 0 seconds.
uf250-04.cnf , deadline. Restarts: 530
uf250-04.cnf , deadline. Restarts: 530
uf250-04.cnf , deadline. Restarts: 530
uf250-04.cnf , deadline. Restarts: 530
uf250-04.cnf fulfilled No. of Restarts: 438 No. of Flips: 1182 time to process: 1 seconds.
uf250-04.cnf , deadline. Restarts: 530
uf250-04.cnf , deadline. Restarts: 530
uf250-04.cnf fulfilled No. of Restarts: 143 No. of Flips: 4912 time to process: 0 seconds.
uf250-04.cnf , deadline. Restarts: 530
uf250-04.cnf , deadline. Restarts: 530
uf250-04.cnf , deadline. Restarts: 530
uf250-04.cnf , deadline. Restarts: 530
uf250-04.cnf , deadline. Restarts: 530
uf250-04.cnf , deadline. Restarts: 530
uf250-04.cnf , deadline. Restarts: 530
uf250-04.cnf fulfilled No. of Restarts: 419 No. of Flips: 3451 time to process: 1 seconds.
uf250-04.cnf , deadline. Restarts: 530
uf250-04.cnf , deadline. Restarts: 530
uf250-04.cnf , deadline. Restarts: 530
uf250-04.cnf fulfilled No. of Restarts: 234 No. of Flips: 1898 time to process: 0 seconds.
uf250-04.cnf fulfilled No. of Restarts: 481 No. of Flips: 2926 time to process: 1 seconds.
uf250-04.cnf , deadline. Restarts: 530
uf250-04.cnf , deadline. Restarts: 530
uf250-04.cnf , deadline. Restarts: 530
uf250-04.cnf , deadline. Restarts: 530
uf250-04.cnf , deadline. Restarts: 530
uf250-04.cnf , deadline. Restarts: 530
uf250-04.cnf , deadline. Restarts: 530
uf250-04.cnf , deadline. Restarts: 530
uf250-04.cnf , deadline. Restarts: 530
uf250-04.cnf , deadline. Restarts: 530
uf250-04.cnf , deadline. Restarts: 530
uf250-04.cnf , deadline. Restarts: 530
uf250-04.cnf , deadline. Restarts: 530
uf250-04.cnf , deadline. Restarts: 530
uf250-04.cnf , deadline. Restarts: 530
uf250-04.cnf , deadline. Restarts: 530
uf250-04.cnf , deadline. Restarts: 530
uf250-04.cnf , deadline. Restarts: 530
uf250-04.cnf fulfilled No. of Restarts: 165 No. of Flips: 3076 time to process: 0 seconds.
uf250-04.cnf , deadline. Restarts: 530
uf250-04.cnf , deadline. Restarts: 530
uf250-04.cnf , deadline. Restarts: 530
uf250-04.cnf , deadline. Restarts: 530
uf250-04.cnf , deadline. Restarts: 530
uf250-04.cnf , deadline. Restarts: 530
uf250-04.cnf fulfilled No. of Restarts: 371 No. of Flips: 4337 time to process: 1 seconds.
uf250-04.cnf fulfilled No. of Restarts: 55 No. of Flips: 3360 time to process: 0 seconds.
uf250-04.cnf , deadline. Restarts: 530
uf250-04.cnf , deadline. Restarts: 530
uf250-04.cnf , deadline. Restarts: 530
uf250-04.cnf , deadline. Restarts: 530
uf250-04.cnf , deadline. Restarts: 530
uf250-04.cnf , deadline. Restarts: 530
uf250-04.cnf , deadline. Restarts: 530
uf250-04.cnf , deadline. Restarts: 530
uf250-04.cnf , deadline. Restarts: 530
uf250-04.cnf fulfilled No. of Restarts: 22 No. of Flips: 2922 time to process: 0 seconds.
uf250-04.cnf , deadline. Restarts: 530
uf250-04.cnf , deadline. Restarts: 530
uf250-04.cnf , deadline. Restarts: 530
uf250-04.cnf , deadline. Restarts: 530
uf250-04.cnf , deadline. Restarts: 530
uf250-04.cnf , deadline. Restarts: 530
uf250-04.cnf , deadline. Restarts: 530
uf250-04.cnf , deadline. Restarts: 530
uf250-04.cnf , deadline. Restarts: 530
uf250-04.cnf , deadline. Restarts: 530
uf250-04.cnf , deadline. Restarts: 530
uf250-04.cnf , deadline. Restarts: 530
uf250-04.cnf , deadline. Restarts: 530
uf250-04.cnf , deadline. Restarts: 530
uf250-04.cnf , deadline. Restarts: 530
uf250-04.cnf , deadline. Restarts: 530
uf250-04.cnf , deadline. Restarts: 530
uf250-04.cnf , deadline. Restarts: 530
uf250-04.cnf , deadline. Restarts: 530
uf250-04.cnf , deadline. Restarts: 530
uf250-04.cnf fulfilled No. of Restarts: 405 No. of Flips: 2919 time to process: 1 seconds.
uf250-04.cnf , deadline. Restarts: 530
uf250-04.cnf , deadline. Restarts: 530
uf250-04.cnf , deadline. Restarts: 530
uf250-04.cnf , deadline. Restarts: 530
uf250-04.cnf , deadline. Restarts: 530
uf250-04.cnf , deadline. Restarts: 530
uf250-04.cnf , deadline. Restarts: 530
uf250-04.cnf , deadline. Restarts: 530
uf250-04.cnf , deadline. Restarts: 530
uf250-04.cnf , deadline. Restarts: 530
uf250-04.cnf , deadline. Restarts: 530
uf250-04.cnf , deadline. Restarts: 530
uf250-04.cnf , deadline. Restarts: 530
uf250-04.cnf , deadline. Restarts: 530
uf250-04.cnf , deadline. Restarts: 530
uf250-04.cnf , deadline. Restarts: 530
uf250-04.cnf , deadline. Restarts: 530
uf250-04.cnf , deadline. Restarts: 530
uf250-04.cnf , deadline. Restarts: 530
uf250-04.cnf , deadline. Restarts: 530
uf250-04.cnf fulfilled No. of Restarts: 422 No. of Flips: 2334 time to process: 1 seconds.
uf250-04.cnf , deadline. Restarts: 530
uf250-04.cnf , deadline. Restarts: 530
uf250-04.cnf , deadline. Restarts: 530
uf250-04.cnf , deadline. Restarts: 530
uf250-04.cnf , deadline. Restarts: 530
uf250-04.cnf , deadline. Restarts: 530
uf250-04.cnf , deadline. Restarts: 530
uf250-04.cnf fulfilled No. of Restarts: 250 No. of Flips: 3214 time to process: 0 seconds.
uf250-04.cnf , deadline. Restarts: 530
uf250-04.cnf , deadline. Restarts: 530
uf250-04.cnf , deadline. Restarts: 530
uf250-04.cnf , deadline. Restarts: 530
uf250-04.cnf , deadline. Restarts: 530
uf250-04.cnf , deadline. Restarts: 530
uf250-04.cnf , deadline. Restarts: 530
uf250-04.cnf , deadline. Restarts: 530
uf250-04.cnf , deadline. Restarts: 530
uf250-04.cnf , deadline. Restarts: 530
uf250-04.cnf fulfilled No. of Restarts: 490 No. of Flips: 3710 time to process: 1 seconds.
uf250-04.cnf , deadline. Restarts: 530
uf250-04.cnf , deadline. Restarts: 530
uf250-04.cnf , deadline. Restarts: 530
uf250-04.cnf , deadline. Restarts: 530
uf250-04.cnf , deadline. Restarts: 530
uf250-04.cnf , deadline. Restarts: 530
uf250-04.cnf , deadline. Restarts: 530
uf250-04.cnf , deadline. Restarts: 530
uf250-04.cnf , deadline. Restarts: 530
uf250-04.cnf fulfilled No. of Restarts: 20 No. of Flips: 3126 time to process: 0 seconds.
uf250-04.cnf , deadline. Restarts: 530
uf250-04.cnf , deadline. Restarts: 530
uf250-04.cnf , deadline. Restarts: 530
uf250-04.cnf fulfilled No. of Restarts: 517 No. of Flips: 1612 time to process: 2 seconds.
uf250-04.cnf , deadline. Restarts: 530
uf250-04.cnf , deadline. Restarts: 530
uf250-04.cnf , deadline. Restarts: 530
uf250-04.cnf , deadline. Restarts: 530
uf250-04.cnf fulfilled No. of Restarts: 196 No. of Flips: 3491 time to process: 0 seconds.
uf250-04.cnf , deadline. Restarts: 530
uf250-04.cnf fulfilled No. of Restarts: 495 No. of Flips: 3324 time to process: 1 seconds.
uf250-04.cnf , deadline. Restarts: 530
uf250-04.cnf fulfilled No. of Restarts: 116 No. of Flips: 2528 time to process: 0 seconds.
uf250-04.cnf , deadline. Restarts: 530
uf250-04.cnf , deadline. Restarts: 530
uf250-04.cnf , deadline. Restarts: 530
uf250-04.cnf , deadline. Restarts: 530
uf250-04.cnf , deadline. Restarts: 530
uf250-04.cnf , deadline. Restarts: 530
uf250-04.cnf , deadline. Restarts: 530
uf250-04.cnf , deadline. Restarts: 530
uf250-04.cnf , deadline. Restarts: 530
uf250-04.cnf , deadline. Restarts: 530
uf250-04.cnf , deadline. Restarts: 530
uf250-04.cnf , deadline. Restarts: 530
uf250-04.cnf , deadline. Restarts: 530
uf250-04.cnf , deadline. Restarts: 530
uf250-04.cnf , deadline. Restarts: 530
uf250-04.cnf , deadline. Restarts: 530
uf250-04.cnf fulfilled No. of Restarts: 254 No. of Flips: 3593 time to process: 1 seconds.
uf250-04.cnf , deadline. Restarts: 530
uf250-04.cnf fulfilled No. of Restarts: 141 No. of Flips: 2573 time to process: 0 seconds.
uf250-04.cnf , deadline. Restarts: 530
uf250-04.cnf , deadline. Restarts: 530
uf250-04.cnf , deadline. Restarts: 530
uf250-04.cnf fulfilled No. of Restarts: 194 No. of Flips: 1942 time to process: 0 seconds.
uf250-04.cnf , deadline. Restarts: 530
uf250-04.cnf , deadline. Restarts: 530
uf250-04.cnf , deadline. Restarts: 530
uf250-04.cnf , deadline. Restarts: 530
uf250-04.cnf , deadline. Restarts: 530
uf250-04.cnf , deadline. Restarts: 530
uf250-04.cnf , deadline. Restarts: 530
uf250-04.cnf , deadline. Restarts: 530
uf250-04.cnf , deadline. Restarts: 530
uf250-04.cnf , deadline. Restarts: 530
uf250-04.cnf fulfilled No. of Restarts: 345 No. of Flips: 3471 time to process: 1 seconds.
uf250-04.cnf , deadline. Restarts: 530
uf250-04.cnf , deadline. Restarts: 530
uf250-04.cnf , deadline. Restarts: 530
uf250-04.cnf , deadline. Restarts: 530
uf250-04.cnf , deadline. Restarts: 530
uf250-04.cnf , deadline. Restarts: 530
uf250-04.cnf , deadline. Restarts: 530
uf250-04.cnf , deadline. Restarts: 530
uf250-04.cnf fulfilled No. of Restarts: 467 No. of Flips: 4964 time to process: 1 seconds.
uf250-04.cnf fulfilled No. of Restarts: 258 No. of Flips: 4615 time to process: 1 seconds.
uf250-04.cnf , deadline. Restarts: 530
uf250-04.cnf , deadline. Restarts: 530
uf250-04.cnf , deadline. Restarts: 530
uf250-04.cnf , deadline. Restarts: 530
uf250-04.cnf , deadline. Restarts: 530
uf250-04.cnf , deadline. Restarts: 530
uf250-04.cnf , deadline. Restarts: 530
uf250-04.cnf , deadline. Restarts: 530
uf250-04.cnf , deadline. Restarts: 530
uf250-04.cnf , deadline. Restarts: 530
uf250-04.cnf , deadline. Restarts: 530
uf250-04.cnf , deadline. Restarts: 530
uf250-04.cnf , deadline. Restarts: 530
uf250-04.cnf , deadline. Restarts: 530
uf250-04.cnf , deadline. Restarts: 530
uf250-04.cnf , deadline. Restarts: 530
uf250-04.cnf , deadline. Restarts: 530
uf250-04.cnf , deadline. Restarts: 530
uf250-04.cnf , deadline. Restarts: 530
uf250-04.cnf , deadline. Restarts: 530
uf250-04.cnf , deadline. Restarts: 530
uf250-04.cnf , deadline. Restarts: 530
uf250-04.cnf , deadline. Restarts: 530
uf250-04.cnf fulfilled No. of Restarts: 86 No. of Flips: 4121 time to process: 0 seconds.
uf250-04.cnf , deadline. Restarts: 530
uf250-04.cnf , deadline. Restarts: 530
uf250-04.cnf , deadline. Restarts: 530
uf250-04.cnf , deadline. Restarts: 530
uf250-04.cnf , deadline. Restarts: 530
uf250-04.cnf , deadline. Restarts: 530
uf250-04.cnf , deadline. Restarts: 530
uf250-04.cnf , deadline. Restarts: 530
uf250-04.cnf , deadline. Restarts: 530
uf250-04.cnf , deadline. Restarts: 530
uf250-04.cnf fulfilled No. of Restarts: 243 No. of Flips: 4760 time to process: 0 seconds.
uf250-04.cnf , deadline. Restarts: 530
uf250-04.cnf , deadline. Restarts: 530
uf250-04.cnf , deadline. Restarts: 530
uf250-04.cnf , deadline. Restarts: 530
uf250-04.cnf fulfilled No. of Restarts: 144 No. of Flips: 1846 time to process: 0 seconds.
uf250-04.cnf , deadline. Restarts: 530
uf250-04.cnf fulfilled No. of Restarts: 31 No. of Flips: 1144 time to process: 0 seconds.
uf250-04.cnf , deadline. Restarts: 530
uf250-04.cnf , deadline. Restarts: 530
uf250-04.cnf , deadline. Restarts: 530
uf250-04.cnf , deadline. Restarts: 530
uf250-04.cnf , deadline. Restarts: 530
uf250-04.cnf , deadline. Restarts: 530
uf250-04.cnf , deadline. Restarts: 530
uf250-04.cnf fulfilled No. of Restarts: 108 No. of Flips: 4166 time to process: 0 seconds.
uf250-04.cnf , deadline. Restarts: 530
uf250-04.cnf , deadline. Restarts: 530
uf250-04.cnf , deadline. Restarts: 530
uf250-04.cnf , deadline. Restarts: 530
uf250-04.cnf , deadline. Restarts: 530
uf250-04.cnf , deadline. Restarts: 530
uf250-04.cnf , deadline. Restarts: 530
uf250-04.cnf , deadline. Restarts: 530
uf250-04.cnf , deadline. Restarts: 530
uf250-04.cnf , deadline. Restarts: 530
uf250-04.cnf fulfilled No. of Restarts: 466 No. of Flips: 2868 time to process: 1 seconds.
uf250-04.cnf , deadline. Restarts: 530
uf250-04.cnf , deadline. Restarts: 530
uf250-04.cnf fulfilled No. of Restarts: 299 No. of Flips: 4291 time to process: 1 seconds.
uf250-04.cnf , deadline. Restarts: 530
uf250-04.cnf , deadline. Restarts: 530
uf250-04.cnf , deadline. Restarts: 530
uf250-04.cnf fulfilled No. of Restarts: 311 No. of Flips: 909 time to process: 1 seconds.
uf250-04.cnf , deadline. Restarts: 530
uf250-04.cnf , deadline. Restarts: 530
uf250-04.cnf , deadline. Restarts: 530
uf250-04.cnf , deadline. Restarts: 530
uf250-04.cnf , deadline. Restarts: 530
uf250-04.cnf fulfilled No. of Restarts: 39 No. of Flips: 1575 time to process: 0 seconds.
uf250-04.cnf , deadline. Restarts: 530
uf250-04.cnf fulfilled No. of Restarts: 329 No. of Flips: 1173 time to process: 1 seconds.
uf250-04.cnf , deadline. Restarts: 530
uf250-04.cnf , deadline. Restarts: 530
uf250-04.cnf , deadline. Restarts: 530
uf250-04.cnf , deadline. Restarts: 530
uf250-04.cnf , deadline. Restarts: 530
uf250-04.cnf , deadline. Restarts: 530
uf250-04.cnf , deadline. Restarts: 530
uf250-04.cnf , deadline. Restarts: 530
uf250-04.cnf , deadline. Restarts: 530
uf250-04.cnf , deadline. Restarts: 530
uf250-04.cnf , deadline. Restarts: 530
uf250-04.cnf , deadline. Restarts: 530
uf250-04.cnf , deadline. Restarts: 530
uf250-04.cnf , deadline. Restarts: 530
uf250-04.cnf , deadline. Restarts: 530
uf250-04.cnf , deadline. Restarts: 530
uf250-04.cnf , deadline. Restarts: 530
uf250-04.cnf , deadline. Restarts: 530
uf250-04.cnf , deadline. Restarts: 530
uf250-04.cnf , deadline. Restarts: 530
uf250-04.cnf , deadline. Restarts: 530
uf250-04.cnf , deadline. Restarts: 530
uf250-04.cnf fulfilled No. of Restarts: 252 No. of Flips: 4306 time to process: 1 seconds.
uf250-04.cnf , deadline. Restarts: 530
uf250-04.cnf , deadline. Restarts: 530
uf250-04.cnf , deadline. Restarts: 530
uf250-04.cnf fulfilled No. of Restarts: 489 No. of Flips: 1426 time to process: 1 seconds.
uf250-04.cnf , deadline. Restarts: 530
uf250-04.cnf fulfilled No. of Restarts: 447 No. of Flips: 1519 time to process: 1 seconds.
uf250-04.cnf , deadline. Restarts: 530
uf250-04.cnf , deadline. Restarts: 530
uf250-04.cnf , deadline. Restarts: 530
uf250-04.cnf fulfilled No. of Restarts: 184 No. of Flips: 2071 time to process: 0 seconds.
uf250-04.cnf , deadline. Restarts: 530
uf250-04.cnf fulfilled No. of Restarts: 404 No. of Flips: 2121 time to process: 1 seconds.
uf250-04.cnf , deadline. Restarts: 530
uf250-04.cnf , deadline. Restarts: 530
uf250-04.cnf , deadline. Restarts: 530
uf250-04.cnf , deadline. Restarts: 530
uf250-04.cnf , deadline. Restarts: 530
uf250-04.cnf fulfilled No. of Restarts: 88 No. of Flips: 2696 time to process: 0 seconds.
uf250-04.cnf , deadline. Restarts: 530
uf250-04.cnf fulfilled No. of Restarts: 292 No. of Flips: 2359 time to process: 1 seconds.
uf250-04.cnf , deadline. Restarts: 530
uf250-04.cnf , deadline. Restarts: 530
uf250-04.cnf , deadline. Restarts: 530
uf250-04.cnf , deadline. Restarts: 530
uf250-04.cnf , deadline. Restarts: 530
uf250-04.cnf fulfilled No. of Restarts: 291 No. of Flips: 3361 time to process: 1 seconds.
uf250-04.cnf , deadline. Restarts: 530
uf250-04.cnf , deadline. Restarts: 530
uf250-04.cnf , deadline. Restarts: 530
uf250-04.cnf , deadline. Restarts: 530
uf250-04.cnf , deadline. Restarts: 530
uf250-04.cnf , deadline. Restarts: 530
uf250-04.cnf fulfilled No. of Restarts: 19 No. of Flips: 2586 time to process: 0 seconds.
uf250-04.cnf fulfilled No. of Restarts: 48 No. of Flips: 3198 time to process: 0 seconds.
uf250-04.cnf fulfilled No. of Restarts: 27 No. of Flips: 3564 time to process: 0 seconds.
uf250-04.cnf , deadline. Restarts: 530
uf250-04.cnf , deadline. Restarts: 530
uf250-04.cnf fulfilled No. of Restarts: 448 No. of Flips: 3695 time to process: 1 seconds.
uf250-04.cnf , deadline. Restarts: 530
uf250-04.cnf , deadline. Restarts: 530
uf250-04.cnf fulfilled No. of Restarts: 489 No. of Flips: 975 time to process: 1 seconds.
uf250-04.cnf , deadline. Restarts: 530
uf250-04.cnf , deadline. Restarts: 530
uf250-04.cnf , deadline. Restarts: 530
uf250-04.cnf , deadline. Restarts: 530
uf250-04.cnf , deadline. Restarts: 530
uf250-04.cnf , deadline. Restarts: 530
uf250-04.cnf , deadline. Restarts: 530
uf250-04.cnf , deadline. Restarts: 530
uf250-04.cnf , deadline. Restarts: 530
uf250-04.cnf fulfilled No. of Restarts: 76 No. of Flips: 1042 time to process: 0 seconds.
uf250-04.cnf fulfilled No. of Restarts: 410 No. of Flips: 4046 time to process: 1 seconds.
uf250-04.cnf , deadline. Restarts: 530
uf250-04.cnf , deadline. Restarts: 530
uf250-04.cnf fulfilled No. of Restarts: 225 No. of Flips: 2998 time to process: 0 seconds.
uf250-04.cnf , deadline. Restarts: 530
uf250-04.cnf , deadline. Restarts: 530
uf250-04.cnf , deadline. Restarts: 530
uf250-04.cnf fulfilled No. of Restarts: 423 No. of Flips: 768 time to process: 1 seconds.
uf250-04.cnf , deadline. Restarts: 530
uf250-04.cnf , deadline. Restarts: 530
uf250-04.cnf , deadline. Restarts: 530
uf250-04.cnf , deadline. Restarts: 530
uf250-04.cnf fulfilled No. of Restarts: 462 No. of Flips: 4762 time to process: 1 seconds.
uf250-04.cnf fulfilled No. of Restarts: 144 No. of Flips: 4555 time to process: 0 seconds.
uf250-04.cnf , deadline. Restarts: 530
uf250-04.cnf , deadline. Restarts: 530
uf250-04.cnf , deadline. Restarts: 530
uf250-04.cnf , deadline. Restarts: 530
uf250-04.cnf , deadline. Restarts: 530
uf250-04.cnf , deadline. Restarts: 530
uf250-04.cnf , deadline. Restarts: 530
uf250-04.cnf , deadline. Restarts: 530
uf250-04.cnf , deadline. Restarts: 530
uf250-04.cnf , deadline. Restarts: 530
uf250-04.cnf fulfilled No. of Restarts: 155 No. of Flips: 4393 time to process: 0 seconds.
uf250-04.cnf fulfilled No. of Restarts: 76 No. of Flips: 2768 time to process: 0 seconds.
uf250-04.cnf , deadline. Restarts: 530
uf250-04.cnf , deadline. Restarts: 530
uf250-04.cnf , deadline. Restarts: 530
uf250-04.cnf , deadline. Restarts: 530
uf250-04.cnf , deadline. Restarts: 530
uf250-04.cnf , deadline. Restarts: 530
uf250-04.cnf , deadline. Restarts: 530
uf250-04.cnf , deadline. Restarts: 530
uf250-04.cnf , deadline. Restarts: 530
uf250-04.cnf , deadline. Restarts: 530
uf250-04.cnf , deadline. Restarts: 530
uf250-04.cnf , deadline. Restarts: 530
uf250-04.cnf , deadline. Restarts: 530
uf250-04.cnf , deadline. Restarts: 530
uf250-04.cnf , deadline. Restarts: 530
uf250-04.cnf , deadline. Restarts: 530
uf250-04.cnf , deadline. Restarts: 530
uf250-04.cnf , deadline. Restarts: 530
uf250-04.cnf , deadline. Restarts: 530
uf250-04.cnf fulfilled No. of Restarts: 75 No. of Flips: 3014 time to process: 0 seconds.
uf250-04.cnf fulfilled No. of Restarts: 426 No. of Flips: 4571 time to process: 1 seconds.
uf250-04.cnf , deadline. Restarts: 530
uf250-04.cnf , deadline. Restarts: 530
uf250-04.cnf , deadline. Restarts: 530
uf250-04.cnf , deadline. Restarts: 530
uf250-04.cnf , deadline. Restarts: 530
uf250-04.cnf , deadline. Restarts: 530
uf250-04.cnf , deadline. Restarts: 530
uf250-04.cnf fulfilled No. of Restarts: 356 No. of Flips: 4328 time to process: 1 seconds.
uf250-04.cnf , deadline. Restarts: 530
uf250-04.cnf , deadline. Restarts: 530
uf250-04.cnf , deadline. Restarts: 530
uf250-04.cnf , deadline. Restarts: 530
uf250-04.cnf , deadline. Restarts: 530
uf250-04.cnf , deadline. Restarts: 530
uf250-04.cnf , deadline. Restarts: 530
uf250-04.cnf , deadline. Restarts: 530
uf250-04.cnf , deadline. Restarts: 530
uf250-04.cnf , deadline. Restarts: 530
uf250-04.cnf , deadline. Restarts: 530
uf250-04.cnf , deadline. Restarts: 530
uf250-04.cnf , deadline. Restarts: 530
uf250-04.cnf fulfilled No. of Restarts: 280 No. of Flips: 1337 time to process: 1 seconds.
uf250-04.cnf fulfilled No. of Restarts: 365 No. of Flips: 3173 time to process: 1 seconds.
uf250-04.cnf , deadline. Restarts: 530
uf250-04.cnf , deadline. Restarts: 530
uf250-04.cnf , deadline. Restarts: 530
uf250-04.cnf , deadline. Restarts: 530
uf250-04.cnf , deadline. Restarts: 530
uf250-04.cnf , deadline. Restarts: 530
uf250-04.cnf fulfilled No. of Restarts: 196 No. of Flips: 2603 time to process: 0 seconds.
uf250-04.cnf , deadline. Restarts: 530
uf250-04.cnf , deadline. Restarts: 530
uf250-04.cnf , deadline. Restarts: 530
uf250-04.cnf , deadline. Restarts: 530
uf250-04.cnf , deadline. Restarts: 530
uf250-04.cnf fulfilled No. of Restarts: 165 No. of Flips: 4409 time to process: 0 seconds.
uf250-04.cnf , deadline. Restarts: 530
uf250-04.cnf , deadline. Restarts: 530
uf250-04.cnf , deadline. Restarts: 530
uf250-04.cnf , deadline. Restarts: 530
uf250-04.cnf , deadline. Restarts: 530
uf250-04.cnf , deadline. Restarts: 530
uf250-04.cnf , deadline. Restarts: 530
uf250-04.cnf fulfilled No. of Restarts: 117 No. of Flips: 3438 time to process: 0 seconds.
uf250-04.cnf , deadline. Restarts: 530
uf250-04.cnf , deadline. Restarts: 530
uf250-04.cnf fulfilled No. of Restarts: 73 No. of Flips: 4713 time to process: 0 seconds.
uf250-04.cnf , deadline. Restarts: 530
uf250-04.cnf , deadline. Restarts: 530
uf250-04.cnf , deadline. Restarts: 530
uf250-04.cnf , deadline. Restarts: 530
uf250-04.cnf fulfilled No. of Restarts: 104 No. of Flips: 2047 time to process: 0 seconds.
uf250-04.cnf , deadline. Restarts: 530
uf250-04.cnf , deadline. Restarts: 530
uf250-04.cnf , deadline. Restarts: 530
uf250-04.cnf , deadline. Restarts: 530
uf250-04.cnf , deadline. Restarts: 530
uf250-04.cnf , deadline. Restarts: 530
uf250-04.cnf , deadline. Restarts: 530
uf250-04.cnf , deadline. Restarts: 530
uf250-04.cnf fulfilled No. of Restarts: 89 No. of Flips: 2933 time to process: 0 seconds.
uf250-04.cnf , deadline. Restarts: 530
uf250-04.cnf , deadline. Restarts: 530
uf250-04.cnf , deadline. Restarts: 530
uf250-04.cnf , deadline. Restarts: 530
uf250-04.cnf , deadline. Restarts: 530
uf250-04.cnf , deadline. Restarts: 530
uf250-04.cnf , deadline. Restarts: 530
uf250-04.cnf , deadline. Restarts: 530
uf250-04.cnf , deadline. Restarts: 530
uf250-04.cnf , deadline. Restarts: 530
uf250-04.cnf , deadline. Restarts: 530
uf250-04.cnf , deadline. Restarts: 530
uf250-04.cnf , deadline. Restarts: 530
uf250-04.cnf , deadline. Restarts: 530
uf250-04.cnf , deadline. Restarts: 530
uf250-04.cnf , deadline. Restarts: 530
uf250-04.cnf , deadline. Restarts: 530
uf250-04.cnf fulfilled No. of Restarts: 94 No. of Flips: 3543 time to process: 0 seconds.
uf250-04.cnf , deadline. Restarts: 530
uf250-04.cnf , deadline. Restarts: 530
uf250-04.cnf fulfilled No. of Restarts: 256 No. of Flips: 1290 time to process: 1 seconds.
uf250-04.cnf , deadline. Restarts: 530
uf250-04.cnf , deadline. Restarts: 530
uf250-04.cnf , deadline. Restarts: 530
uf250-04.cnf , deadline. Restarts: 530
uf250-04.cnf , deadline. Restarts: 530
uf250-04.cnf , deadline. Restarts: 530
uf250-04.cnf fulfilled No. of Restarts: 301 No. of Flips: 4908 time to process: 1 seconds.
uf250-04.cnf , deadline. Restarts: 530
uf250-04.cnf , deadline. Restarts: 530
uf250-04.cnf , deadline. Restarts: 530
uf250-04.cnf , deadline. Restarts: 530
uf250-04.cnf , deadline. Restarts: 530
uf250-04.cnf , deadline. Restarts: 530
uf250-04.cnf , deadline. Restarts: 530
uf250-04.cnf , deadline. Restarts: 530
uf250-04.cnf , deadline. Restarts: 530
uf250-04.cnf , deadline. Restarts: 530
uf250-04.cnf , deadline. Restarts: 530
uf250-04.cnf , deadline. Restarts: 530
uf250-04.cnf , deadline. Restarts: 530
uf250-04.cnf , deadline. Restarts: 530
uf250-04.cnf , deadline. Restarts: 530
uf250-04.cnf , deadline. Restarts: 530
uf250-04.cnf , deadline. Restarts: 530
uf250-04.cnf , deadline. Restarts: 530
uf250-04.cnf , deadline. Restarts: 530
uf250-04.cnf , deadline. Restarts: 530
uf250-04.cnf , deadline. Restarts: 530
uf250-04.cnf , deadline. Restarts: 530
uf250-04.cnf , deadline. Restarts: 530
uf250-04.cnf , deadline. Restarts: 530
uf250-04.cnf , deadline. Restarts: 530
uf250-04.cnf , deadline. Restarts: 530
uf250-04.cnf , deadline. Restarts: 530
uf250-04.cnf , deadline. Restarts: 530
uf250-04.cnf , deadline. Restarts: 530
uf250-04.cnf , deadline. Restarts: 530
uf250-04.cnf fulfilled No. of Restarts: 518 No. of Flips: 3181 time to process: 1 seconds.
uf250-04.cnf fulfilled No. of Restarts: 43 No. of Flips: 4284 time to process: 0 seconds.
uf250-04.cnf , deadline. Restarts: 530
uf250-04.cnf , deadline. Restarts: 530
uf250-04.cnf , deadline. Restarts: 530
uf250-04.cnf , deadline. Restarts: 530
uf250-04.cnf fulfilled No. of Restarts: 64 No. of Flips: 4145 time to process: 0 seconds.
uf250-04.cnf fulfilled No. of Restarts: 335 No. of Flips: 1754 time to process: 1 seconds.
uf250-04.cnf , deadline. Restarts: 530
uf250-04.cnf , deadline. Restarts: 530
uf250-04.cnf , deadline. Restarts: 530
uf250-04.cnf , deadline. Restarts: 530
uf250-04.cnf , deadline. Restarts: 530
uf250-04.cnf fulfilled No. of Restarts: 89 No. of Flips: 1197 time to process: 0 seconds.
uf250-04.cnf , deadline. Restarts: 530
uf250-04.cnf , deadline. Restarts: 530
uf250-04.cnf , deadline. Restarts: 530
uf250-04.cnf fulfilled No. of Restarts: 354 No. of Flips: 4565 time to process: 1 seconds.
uf250-04.cnf , deadline. Restarts: 530
uf250-04.cnf , deadline. Restarts: 530
uf250-04.cnf , deadline. Restarts: 530
uf250-04.cnf fulfilled No. of Restarts: 32 No. of Flips: 3692 time to process: 0 seconds.
uf250-04.cnf , deadline. Restarts: 530
uf250-04.cnf , deadline. Restarts: 530
uf250-04.cnf , deadline. Restarts: 530
uf250-04.cnf , deadline. Restarts: 530
uf250-04.cnf , deadline. Restarts: 530
uf250-04.cnf , deadline. Restarts: 530
uf250-04.cnf , deadline. Restarts: 530
uf250-04.cnf , deadline. Restarts: 530
uf250-04.cnf , deadline. Restarts: 530
uf250-04.cnf fulfilled No. of Restarts: 143 No. of Flips: 1714 time to process: 0 seconds.
uf250-04.cnf , deadline. Restarts: 530
uf250-04.cnf , deadline. Restarts: 530
uf250-04.cnf , deadline. Restarts: 530
uf250-04.cnf fulfilled No. of Restarts: 262 No. of Flips: 1490 time to process: 0 seconds.
uf250-04.cnf , deadline. Restarts: 530
uf250-04.cnf fulfilled No. of Restarts: 181 No. of Flips: 2955 time to process: 0 seconds.
uf250-04.cnf , deadline. Restarts: 530
uf250-04.cnf , deadline. Restarts: 530
uf250-04.cnf fulfilled No. of Restarts: 196 No. of Flips: 1098 time to process: 0 seconds.
uf250-04.cnf fulfilled No. of Restarts: 24 No. of Flips: 2481 time to process: 0 seconds.
uf250-04.cnf , deadline. Restarts: 530
uf250-04.cnf , deadline. Restarts: 530
uf250-04.cnf , deadline. Restarts: 530
uf250-04.cnf , deadline. Restarts: 530
uf250-04.cnf , deadline. Restarts: 530
uf250-04.cnf , deadline. Restarts: 530
uf250-04.cnf , deadline. Restarts: 530
uf250-04.cnf , deadline. Restarts: 530
uf250-04.cnf , deadline. Restarts: 530
uf250-04.cnf , deadline. Restarts: 530
uf250-04.cnf fulfilled No. of Restarts: 507 No. of Flips: 3084 time to process: 1 seconds.
uf250-04.cnf , deadline. Restarts: 530
uf250-04.cnf , deadline. Restarts: 530
uf250-04.cnf , deadline. Restarts: 530
uf250-04.cnf fulfilled No. of Restarts: 485 No. of Flips: 3969 time to process: 1 seconds.
uf250-04.cnf fulfilled No. of Restarts: 155 No. of Flips: 3364 time to process: 0 seconds.
uf250-04.cnf , deadline. Restarts: 530
uf250-04.cnf , deadline. Restarts: 530
uf250-04.cnf , deadline. Restarts: 530
uf250-04.cnf , deadline. Restarts: 530
uf250-04.cnf , deadline. Restarts: 530
uf250-04.cnf , deadline. Restarts: 530
uf250-04.cnf , deadline. Restarts: 530
uf250-04.cnf , deadline. Restarts: 530
uf250-04.cnf , deadline. Restarts: 530
uf250-04.cnf , deadline. Restarts: 530
uf250-04.cnf , deadline. Restarts: 530
uf250-04.cnf , deadline. Restarts: 530
uf250-04.cnf , deadline. Restarts: 530
uf250-04.cnf , deadline. Restarts: 530
uf250-04.cnf , deadline. Restarts: 530
uf250-04.cnf , deadline. Restarts: 530
uf250-04.cnf fulfilled No. of Restarts: 524 No. of Flips: 4936 time to process: 1 seconds.
uf250-04.cnf fulfilled No. of Restarts: 134 No. of Flips: 2026 time to process: 0 seconds.
uf250-04.cnf , deadline. Restarts: 530
uf250-04.cnf , deadline. Restarts: 530
uf250-04.cnf , deadline. Restarts: 530
uf250-04.cnf , deadline. Restarts: 530
uf250-04.cnf , deadline. Restarts: 530
uf250-04.cnf fulfilled No. of Restarts: 313 No. of Flips: 4621 time to process: 1 seconds.
uf250-04.cnf , deadline. Restarts: 530
uf250-04.cnf , deadline. Restarts: 530
uf250-04.cnf , deadline. Restarts: 530
uf250-04.cnf , deadline. Restarts: 530
uf250-04.cnf , deadline. Restarts: 530
uf250-04.cnf fulfilled No. of Restarts: 404 No. of Flips: 4214 time to process: 1 seconds.
uf250-04.cnf , deadline. Restarts: 530
uf250-04.cnf fulfilled No. of Restarts: 401 No. of Flips: 1273 time to process: 1 seconds.
uf250-04.cnf , deadline. Restarts: 530
uf250-04.cnf , deadline. Restarts: 530
uf250-04.cnf fulfilled No. of Restarts: 336 No. of Flips: 1126 time to process: 1 seconds.
uf250-04.cnf , deadline. Restarts: 530
uf250-04.cnf , deadline. Restarts: 530
uf250-04.cnf fulfilled No. of Restarts: 212 No. of Flips: 2687 time to process: 0 seconds.
uf250-04.cnf , deadline. Restarts: 530
uf250-04.cnf , deadline. Restarts: 530
uf250-04.cnf fulfilled No. of Restarts: 171 No. of Flips: 1574 time to process: 0 seconds.
uf250-04.cnf , deadline. Restarts: 530
uf250-04.cnf , deadline. Restarts: 530
uf250-04.cnf fulfilled No. of Restarts: 142 No. of Flips: 4481 time to process: 0 seconds.
uf250-04.cnf , deadline. Restarts: 530
uf250-04.cnf , deadline. Restarts: 530
uf250-04.cnf , deadline. Restarts: 530
uf250-04.cnf , deadline. Restarts: 530
uf250-04.cnf , deadline. Restarts: 530
uf250-04.cnf , deadline. Restarts: 530
uf250-04.cnf fulfilled No. of Restarts: 117 No. of Flips: 2448 time to process: 0 seconds.
uf250-04.cnf , deadline. Restarts: 530
uf250-04.cnf , deadline. Restarts: 530
uf250-04.cnf , deadline. Restarts: 530
uf250-04.cnf , deadline. Restarts: 530
uf250-04.cnf , deadline. Restarts: 530
uf250-04.cnf fulfilled No. of Restarts: 21 No. of Flips: 2297 time to process: 0 seconds.
uf250-04.cnf , deadline. Restarts: 530
uf250-04.cnf , deadline. Restarts: 530
uf250-04.cnf , deadline. Restarts: 530
uf250-04.cnf fulfilled No. of Restarts: 40 No. of Flips: 4226 time to process: 0 seconds.
uf250-04.cnf , deadline. Restarts: 530
uf250-04.cnf , deadline. Restarts: 530
uf250-04.cnf , deadline. Restarts: 530
uf250-04.cnf , deadline. Restarts: 530
uf250-04.cnf , deadline. Restarts: 530
uf250-04.cnf , deadline. Restarts: 530
uf250-04.cnf , deadline. Restarts: 530
uf250-04.cnf , deadline. Restarts: 530
uf250-04.cnf , deadline. Restarts: 530
uf250-04.cnf , deadline. Restarts: 530
uf250-04.cnf , deadline. Restarts: 530
uf250-04.cnf fulfilled No. of Restarts: 324 No. of Flips: 3458 time to process: 1 seconds.
uf250-04.cnf , deadline. Restarts: 530
uf250-04.cnf , deadline. Restarts: 530
uf250-04.cnf , deadline. Restarts: 530
uf250-04.cnf , deadline. Restarts: 530
uf250-04.cnf , deadline. Restarts: 530
uf250-04.cnf , deadline. Restarts: 530
uf250-04.cnf , deadline. Restarts: 530
uf250-04.cnf fulfilled No. of Restarts: 395 No. of Flips: 4503 time to process: 1 seconds.
uf250-04.cnf , deadline. Restarts: 530
uf250-04.cnf , deadline. Restarts: 530
uf250-04.cnf , deadline. Restarts: 530
uf250-04.cnf , deadline. Restarts: 530
uf250-04.cnf fulfilled No. of Restarts: 29 No. of Flips: 4863 time to process: 0 seconds.
uf250-04.cnf , deadline. Restarts: 530
uf250-04.cnf fulfilled No. of Restarts: 234 No. of Flips: 4357 time to process: 0 seconds.
uf250-04.cnf fulfilled No. of Restarts: 20 No. of Flips: 3580 time to process: 0 seconds.
uf250-04.cnf , deadline. Restarts: 530
uf250-04.cnf , deadline. Restarts: 530
uf250-04.cnf , deadline. Restarts: 530
uf250-04.cnf , deadline. Restarts: 530
uf250-04.cnf , deadline. Restarts: 530
uf250-04.cnf , deadline. Restarts: 530
uf250-04.cnf , deadline. Restarts: 530
uf250-04.cnf , deadline. Restarts: 530
uf250-04.cnf , deadline. Restarts: 530
uf250-04.cnf fulfilled No. of Restarts: 484 No. of Flips: 4651 time to process: 1 seconds.
uf250-04.cnf fulfilled No. of Restarts: 120 No. of Flips: 1973 time to process: 0 seconds.
uf250-04.cnf , deadline. Restarts: 530
uf250-04.cnf , deadline. Restarts: 530
uf250-04.cnf , deadline. Restarts: 530
uf250-04.cnf , deadline. Restarts: 530
uf250-04.cnf fulfilled No. of Restarts: 425 No. of Flips: 873 time to process: 1 seconds.
uf250-04.cnf , deadline. Restarts: 530
uf250-04.cnf fulfilled No. of Restarts: 231 No. of Flips: 3375 time to process: 0 seconds.
uf250-04.cnf , deadline. Restarts: 530
uf250-04.cnf , deadline. Restarts: 530
uf250-04.cnf , deadline. Restarts: 530
uf250-04.cnf , deadline. Restarts: 530
uf250-04.cnf , deadline. Restarts: 530
uf250-04.cnf , deadline. Restarts: 530
uf250-04.cnf , deadline. Restarts: 530
uf250-04.cnf , deadline. Restarts: 530
uf250-04.cnf , deadline. Restarts: 530
uf250-04.cnf , deadline. Restarts: 530
uf250-04.cnf , deadline. Restarts: 530
uf250-04.cnf , deadline. Restarts: 530
uf250-04.cnf , deadline. Restarts: 530
uf250-04.cnf , deadline. Restarts: 530
uf250-04.cnf , deadline. Restarts: 530
uf250-04.cnf , deadline. Restarts: 530
uf250-04.cnf , deadline. Restarts: 530
uf250-04.cnf fulfilled No. of Restarts: 202 No. of Flips: 3923 time to process: 0 seconds.
uf250-04.cnf , deadline. Restarts: 530
uf250-04.cnf , deadline. Restarts: 530
uf250-04.cnf , deadline. Restarts: 530
uf250-04.cnf , deadline. Restarts: 530
uf250-04.cnf fulfilled No. of Restarts: 227 No. of Flips: 4079 time to process: 0 seconds.
uf250-04.cnf , deadline. Restarts: 530
uf250-04.cnf , deadline. Restarts: 530
uf250-04.cnf , deadline. Restarts: 530
uf250-04.cnf , deadline. Restarts: 530
uf250-04.cnf , deadline. Restarts: 530
uf250-04.cnf , deadline. Restarts: 530
uf250-04.cnf , deadline. Restarts: 530
uf250-04.cnf , deadline. Restarts: 530
uf250-04.cnf , deadline. Restarts: 530
uf250-04.cnf , deadline. Restarts: 530
uf250-04.cnf , deadline. Restarts: 530
uf250-04.cnf , deadline. Restarts: 530
uf250-04.cnf , deadline. Restarts: 530
uf250-04.cnf , deadline. Restarts: 530
uf250-04.cnf , deadline. Restarts: 530
uf250-04.cnf fulfilled No. of Restarts: 62 No. of Flips: 1726 time to process: 0 seconds.
uf250-04.cnf , deadline. Restarts: 530
uf250-04.cnf , deadline. Restarts: 530
uf250-04.cnf , deadline. Restarts: 530
uf250-04.cnf , deadline. Restarts: 530
uf250-04.cnf , deadline. Restarts: 530
uf250-04.cnf , deadline. Restarts: 530
uf250-04.cnf , deadline. Restarts: 530
uf250-04.cnf , deadline. Restarts: 530
uf250-04.cnf , deadline. Restarts: 530
uf250-04.cnf , deadline. Restarts: 530
uf250-04.cnf , deadline. Restarts: 530
uf250-04.cnf fulfilled No. of Restarts: 433 No. of Flips: 2871 time to process: 1 seconds.
uf250-04.cnf , deadline. Restarts: 530
uf250-04.cnf fulfilled No. of Restarts: 332 No. of Flips: 3139 time to process: 1 seconds.
uf250-04.cnf fulfilled No. of Restarts: 177 No. of Flips: 3970 time to process: 0 seconds.
uf250-04.cnf , deadline. Restarts: 530
uf250-04.cnf , deadline. Restarts: 530
uf250-04.cnf , deadline. Restarts: 530
uf250-04.cnf fulfilled No. of Restarts: 408 No. of Flips: 4042 time to process: 1 seconds.
uf250-04.cnf fulfilled No. of Restarts: 148 No. of Flips: 2531 time to process: 0 seconds.
uf250-04.cnf , deadline. Restarts: 530
uf250-04.cnf , deadline. Restarts: 530
uf250-04.cnf , deadline. Restarts: 530
uf250-04.cnf , deadline. Restarts: 530
uf250-04.cnf , deadline. Restarts: 530
uf250-04.cnf , deadline. Restarts: 530
uf250-04.cnf , deadline. Restarts: 530
uf250-04.cnf , deadline. Restarts: 530
uf250-04.cnf , deadline. Restarts: 530
uf250-04.cnf fulfilled No. of Restarts: 267 No. of Flips: 2856 time to process: 1 seconds.
uf250-04.cnf , deadline. Restarts: 530
uf250-04.cnf , deadline. Restarts: 530
uf250-04.cnf , deadline. Restarts: 530
uf250-04.cnf fulfilled No. of Restarts: 377 No. of Flips: 1867 time to process: 1 seconds.
uf250-04.cnf , deadline. Restarts: 530
uf250-04.cnf , deadline. Restarts: 530
uf250-04.cnf fulfilled No. of Restarts: 515 No. of Flips: 947 time to process: 1 seconds.
uf250-04.cnf , deadline. Restarts: 530
uf250-04.cnf , deadline. Restarts: 530
uf250-04.cnf , deadline. Restarts: 530
uf250-04.cnf , deadline. Restarts: 530
uf250-04.cnf , deadline. Restarts: 530
uf250-04.cnf fulfilled No. of Restarts: 491 No. of Flips: 3860 time to process: 1 seconds.
uf250-04.cnf , deadline. Restarts: 530
uf250-04.cnf , deadline. Restarts: 530
uf250-04.cnf , deadline. Restarts: 530
uf250-04.cnf , deadline. Restarts: 530
uf250-04.cnf , deadline. Restarts: 530
uf250-04.cnf , deadline. Restarts: 530
uf250-04.cnf , deadline. Restarts: 530
uf250-04.cnf , deadline. Restarts: 530
uf250-04.cnf , deadline. Restarts: 530
uf250-04.cnf , deadline. Restarts: 530
uf250-04.cnf , deadline. Restarts: 530
uf250-04.cnf , deadline. Restarts: 530
uf250-04.cnf , deadline. Restarts: 530
uf250-04.cnf , deadline. Restarts: 530
uf250-04.cnf , deadline. Restarts: 530
uf250-04.cnf , deadline. Restarts: 530
uf250-04.cnf fulfilled No. of Restarts: 178 No. of Flips: 2445 time to process: 0 seconds.
uf250-04.cnf fulfilled No. of Restarts: 319 No. of Flips: 2799 time to process: 1 seconds.
uf250-04.cnf , deadline. Restarts: 530
uf250-04.cnf , deadline. Restarts: 530
uf250-04.cnf , deadline. Restarts: 530
uf250-04.cnf , deadline. Restarts: 530
uf250-04.cnf , deadline. Restarts: 530
uf250-04.cnf , deadline. Restarts: 530
uf250-04.cnf , deadline. Restarts: 530
uf250-04.cnf , deadline. Restarts: 530
uf250-04.cnf fulfilled No. of Restarts: 22 No. of Flips: 1061 time to process: 0 seconds.
uf250-04.cnf , deadline. Restarts: 530
uf250-04.cnf , deadline. Restarts: 530
uf250-04.cnf , deadline. Restarts: 530
uf250-04.cnf , deadline. Restarts: 530
uf250-04.cnf , deadline. Restarts: 530
uf250-04.cnf , deadline. Restarts: 530
uf250-04.cnf , deadline. Restarts: 530
uf250-04.cnf , deadline. Restarts: 530
uf250-04.cnf , deadline. Restarts: 530
uf250-04.cnf , deadline. Restarts: 530
uf250-04.cnf , deadline. Restarts: 530
uf250-04.cnf , deadline. Restarts: 530
uf250-04.cnf , deadline. Restarts: 530
uf250-04.cnf , deadline. Restarts: 530
uf250-04.cnf fulfilled No. of Restarts: 139 No. of Flips: 3723 time to process: 0 seconds.
uf250-04.cnf fulfilled No. of Restarts: 453 No. of Flips: 1352 time to process: 1 seconds.
uf250-04.cnf , deadline. Restarts: 530
uf250-04.cnf , deadline. Restarts: 530
uf250-04.cnf , deadline. Restarts: 530
uf250-04.cnf , deadline. Restarts: 530
uf250-04.cnf , deadline. Restarts: 530
uf250-04.cnf , deadline. Restarts: 530
uf250-04.cnf , deadline. Restarts: 530
uf250-04.cnf , deadline. Restarts: 530
uf250-04.cnf , deadline. Restarts: 530
uf250-04.cnf fulfilled No. of Restarts: 66 No. of Flips: 3774 time to process: 0 seconds.
uf250-04.cnf , deadline. Restarts: 530
uf250-04.cnf , deadline. Restarts: 530
uf250-04.cnf , deadline. Restarts: 530
uf250-04.cnf , deadline. Restarts: 530
uf250-04.cnf , deadline. Restarts: 530
uf250-04.cnf , deadline. Restarts: 530
uf250-04.cnf , deadline. Restarts: 530
uf250-04.cnf , deadline. Restarts: 530
uf250-04.cnf fulfilled No. of Restarts: 136 No. of Flips: 4213 time to process: 0 seconds.
uf250-04.cnf , deadline. Restarts: 530
uf250-04.cnf , deadline. Restarts: 530
uf250-04.cnf , deadline. Restarts: 530
uf250-04.cnf fulfilled No. of Restarts: 343 No. of Flips: 1113 time to process: 1 seconds.
uf250-04.cnf , deadline. Restarts: 530
uf250-04.cnf , deadline. Restarts: 530
uf250-04.cnf , deadline. Restarts: 530
uf250-04.cnf , deadline. Restarts: 530
uf250-04.cnf , deadline. Restarts: 530
uf250-04.cnf , deadline. Restarts: 530
uf250-04.cnf fulfilled No. of Restarts: 81 No. of Flips: 3536 time to process: 0 seconds.
uf250-04.cnf , deadline. Restarts: 530
uf250-04.cnf fulfilled No. of Restarts: 152 No. of Flips: 2477 time to process: 0 seconds.
uf250-04.cnf , deadline. Restarts: 530
uf250-04.cnf fulfilled No. of Restarts: 113 No. of Flips: 3378 time to process: 0 seconds.
uf250-04.cnf fulfilled No. of Restarts: 374 No. of Flips: 4447 time to process: 1 seconds.
uf250-04.cnf , deadline. Restarts: 530
uf250-04.cnf , deadline. Restarts: 530
uf250-04.cnf , deadline. Restarts: 530
uf250-04.cnf fulfilled No. of Restarts: 218 No. of Flips: 1918 time to process: 0 seconds.
uf250-04.cnf , deadline. Restarts: 530
uf250-04.cnf fulfilled No. of Restarts: 66 No. of Flips: 1279 time to process: 0 seconds.
uf250-04.cnf , deadline. Restarts: 530
uf250-04.cnf , deadline. Restarts: 530
uf250-04.cnf , deadline. Restarts: 530
uf250-04.cnf , deadline. Restarts: 530
uf250-04.cnf , deadline. Restarts: 530
uf250-04.cnf fulfilled No. of Restarts: 56 No. of Flips: 4849 time to process: 0 seconds.
uf250-04.cnf , deadline. Restarts: 530
uf250-04.cnf , deadline. Restarts: 530
uf250-04.cnf , deadline. Restarts: 530
uf250-04.cnf , deadline. Restarts: 530
uf250-04.cnf , deadline. Restarts: 530
uf250-04.cnf , deadline. Restarts: 530
uf250-04.cnf fulfilled No. of Restarts: 278 No. of Flips: 4321 time to process: 1 seconds.
uf250-04.cnf , deadline. Restarts: 530
uf250-04.cnf , deadline. Restarts: 530
uf250-04.cnf , deadline. Restarts: 530
uf250-04.cnf , deadline. Restarts: 530
uf250-04.cnf , deadline. Restarts: 530
uf250-04.cnf , deadline. Restarts: 530
uf250-04.cnf , deadline. Restarts: 530
uf250-04.cnf , deadline. Restarts: 530
uf250-04.cnf , deadline. Restarts: 530
uf250-04.cnf , deadline. Restarts: 530
uf250-04.cnf , deadline. Restarts: 530
uf250-04.cnf , deadline. Restarts: 530
uf250-04.cnf , deadline. Restarts: 530
uf250-04.cnf , deadline. Restarts: 530
uf250-04.cnf , deadline. Restarts: 530
uf250-04.cnf , deadline. Restarts: 530
uf250-04.cnf , deadline. Restarts: 530
uf250-04.cnf , deadline. Restarts: 530
uf250-04.cnf fulfilled No. of Restarts: 196 No. of Flips: 1439 time to process: 0 seconds.
uf250-04.cnf , deadline. Restarts: 530
uf250-04.cnf , deadline. Restarts: 530
uf250-04.cnf , deadline. Restarts: 530
uf250-04.cnf fulfilled No. of Restarts: 99 No. of Flips: 1600 time to process: 0 seconds.
uf250-04.cnf , deadline. Restarts: 530
uf250-04.cnf , deadline. Restarts: 530
uf250-04.cnf , deadline. Restarts: 530
uf250-04.cnf , deadline. Restarts: 530
uf250-04.cnf , deadline. Restarts: 530
uf250-04.cnf , deadline. Restarts: 530
uf250-04.cnf , deadline. Restarts: 530
uf250-04.cnf , deadline. Restarts: 530
uf250-04.cnf , deadline. Restarts: 530
uf250-04.cnf , deadline. Restarts: 530
uf250-04.cnf , deadline. Restarts: 530
uf250-04.cnf fulfilled No. of Restarts: 174 No. of Flips: 1824 time to process: 0 seconds.
uf250-04.cnf fulfilled No. of Restarts: 337 No. of Flips: 2110 time to process: 1 seconds.
uf250-04.cnf , deadline. Restarts: 530
uf250-04.cnf , deadline. Restarts: 530
uf250-04.cnf , deadline. Restarts: 530
uf250-04.cnf , deadline. Restarts: 530
uf250-04.cnf fulfilled No. of Restarts: 498 No. of Flips: 3569 time to process: 1 seconds.
uf250-04.cnf , deadline. Restarts: 530
uf250-04.cnf fulfilled No. of Restarts: 335 No. of Flips: 2977 time to process: 1 seconds.
uf250-04.cnf , deadline. Restarts: 530
uf250-04.cnf , deadline. Restarts: 530
uf250-04.cnf , deadline. Restarts: 530
uf250-04.cnf , deadline. Restarts: 530
uf250-04.cnf fulfilled No. of Restarts: 30 No. of Flips: 2516 time to process: 0 seconds.
uf250-04.cnf , deadline. Restarts: 530
uf250-04.cnf , deadline. Restarts: 530
uf250-04.cnf , deadline. Restarts: 530
uf250-04.cnf , deadline. Restarts: 530
uf250-04.cnf fulfilled No. of Restarts: 516 No. of Flips: 2864 time to process: 1 seconds.
uf250-04.cnf , deadline. Restarts: 530
uf250-04.cnf , deadline. Restarts: 530
uf250-04.cnf , deadline. Restarts: 530
uf250-04.cnf , deadline. Restarts: 530
uf250-04.cnf , deadline. Restarts: 530
uf250-04.cnf , deadline. Restarts: 530
uf250-04.cnf , deadline. Restarts: 530
uf250-04.cnf , deadline. Restarts: 530
uf250-04.cnf , deadline. Restarts: 530
uf250-04.cnf , deadline. Restarts: 530
uf250-04.cnf fulfilled No. of Restarts: 213 No. of Flips: 2883 time to process: 0 seconds.
uf250-04.cnf , deadline. Restarts: 530
uf250-04.cnf , deadline. Restarts: 530
uf250-04.cnf fulfilled No. of Restarts: 485 No. of Flips: 4575 time to process: 2 seconds.
uf250-04.cnf , deadline. Restarts: 530
uf250-04.cnf , deadline. Restarts: 530
uf250-04.cnf , deadline. Restarts: 530
uf250-04.cnf , deadline. Restarts: 530
uf250-04.cnf , deadline. Restarts: 530
uf250-04.cnf , deadline. Restarts: 530
uf250-04.cnf , deadline. Restarts: 530
uf250-04.cnf , deadline. Restarts: 530
uf250-04.cnf , deadline. Restarts: 530
uf250-04.cnf fulfilled No. of Restarts: 480 No. of Flips: 2411 time to process: 1 seconds.
uf250-04.cnf , deadline. Restarts: 530
uf250-04.cnf , deadline. Restarts: 530
uf250-04.cnf , deadline. Restarts: 530
uf250-04.cnf , deadline. Restarts: 530
uf250-04.cnf fulfilled No. of Restarts: 342 No. of Flips: 3199 time to process: 1 seconds.
uf250-04.cnf fulfilled No. of Restarts: 381 No. of Flips: 3215 time to process: 1 seconds.
uf250-04.cnf , deadline. Restarts: 530
uf250-04.cnf , deadline. Restarts: 530
uf250-04.cnf , deadline. Restarts: 530
uf250-04.cnf , deadline. Restarts: 530
uf250-04.cnf fulfilled No. of Restarts: 415 No. of Flips: 4056 time to process: 1 seconds.
uf250-04.cnf , deadline. Restarts: 530
uf250-04.cnf , deadline. Restarts: 530
uf250-04.cnf , deadline. Restarts: 530
uf250-04.cnf , deadline. Restarts: 530
uf250-04.cnf , deadline. Restarts: 530
uf250-04.cnf fulfilled No. of Restarts: 347 No. of Flips: 853 time to process: 1 seconds.
uf250-04.cnf , deadline. Restarts: 530
uf250-04.cnf , deadline. Restarts: 530
uf250-04.cnf fulfilled No. of Restarts: 317 No. of Flips: 2663 time to process: 1 seconds.
uf250-04.cnf , deadline. Restarts: 530
uf250-04.cnf , deadline. Restarts: 530
uf250-04.cnf , deadline. Restarts: 530
uf250-04.cnf fulfilled No. of Restarts: 322 No. of Flips: 4591 time to process: 1 seconds.
uf250-04.cnf fulfilled No. of Restarts: 166 No. of Flips: 2008 time to process: 0 seconds.
uf250-04.cnf , deadline. Restarts: 530
uf250-04.cnf , deadline. Restarts: 530
uf250-04.cnf , deadline. Restarts: 530
uf250-04.cnf , deadline. Restarts: 530
uf250-04.cnf , deadline. Restarts: 530
uf250-04.cnf , deadline. Restarts: 530
uf250-04.cnf , deadline. Restarts: 530
uf250-04.cnf , deadline. Restarts: 530
uf250-04.cnf , deadline. Restarts: 530
uf250-04.cnf , deadline. Restarts: 530
uf250-04.cnf , deadline. Restarts: 530
uf250-04.cnf fulfilled No. of Restarts: 385 No. of Flips: 1143 time to process: 2 seconds.
uf250-04.cnf , deadline. Restarts: 530
uf250-04.cnf fulfilled No. of Restarts: 51 No. of Flips: 2556 time to process: 0 seconds.
uf250-04.cnf , deadline. Restarts: 530
uf250-04.cnf , deadline. Restarts: 530
uf250-04.cnf , deadline. Restarts: 530
uf250-04.cnf fulfilled No. of Restarts: 338 No. of Flips: 3706 time to process: 1 seconds.
uf250-04.cnf fulfilled No. of Restarts: 215 No. of Flips: 811 time to process: 0 seconds.
uf250-04.cnf , deadline. Restarts: 530
uf250-04.cnf , deadline. Restarts: 530
uf250-04.cnf , deadline. Restarts: 530
uf250-04.cnf fulfilled No. of Restarts: 105 No. of Flips: 2541 time to process: 0 seconds.
uf250-04.cnf , deadline. Restarts: 530
uf250-04.cnf , deadline. Restarts: 530
uf250-04.cnf , deadline. Restarts: 530
uf250-04.cnf , deadline. Restarts: 530
uf250-04.cnf , deadline. Restarts: 530
uf250-04.cnf fulfilled No. of Restarts: 72 No. of Flips: 1456 time to process: 0 seconds.
uf250-04.cnf , deadline. Restarts: 530
uf250-04.cnf , deadline. Restarts: 530
uf250-04.cnf fulfilled No. of Restarts: 103 No. of Flips: 3035 time to process: 0 seconds.
uf250-04.cnf , deadline. Restarts: 530
uf250-04.cnf , deadline. Restarts: 530
uf250-04.cnf , deadline. Restarts: 530
uf250-04.cnf , deadline. Restarts: 530
uf250-04.cnf , deadline. Restarts: 530
uf250-04.cnf , deadline. Restarts: 530
uf250-04.cnf , deadline. Restarts: 530
uf250-04.cnf , deadline. Restarts: 530
uf250-04.cnf , deadline. Restarts: 530
uf250-04.cnf , deadline. Restarts: 530
uf250-04.cnf , deadline. Restarts: 530
uf250-04.cnf fulfilled No. of Restarts: 148 No. of Flips: 3601 time to process: 1 seconds.
uf250-04.cnf , deadline. Restarts: 530
uf250-04.cnf , deadline. Restarts: 530
uf250-04.cnf , deadline. Restarts: 530
uf250-04.cnf , deadline. Restarts: 530
uf250-04.cnf , deadline. Restarts: 530
uf250-04.cnf , deadline. Restarts: 530
uf250-04.cnf , deadline. Restarts: 530
uf250-04.cnf , deadline. Restarts: 530
uf250-04.cnf , deadline. Restarts: 530
uf250-04.cnf , deadline. Restarts: 530
uf250-04.cnf , deadline. Restarts: 530
uf250-04.cnf , deadline. Restarts: 530
uf250-04.cnf , deadline. Restarts: 530
uf250-04.cnf , deadline. Restarts: 530
uf250-04.cnf , deadline. Restarts: 530
uf250-04.cnf , deadline. Restarts: 530
uf250-04.cnf , deadline. Restarts: 530
uf250-04.cnf , deadline. Restarts: 530
uf250-04.cnf , deadline. Restarts: 530
uf250-04.cnf fulfilled No. of Restarts: 116 No. of Flips: 1556 time to process: 0 seconds.
uf250-04.cnf , deadline. Restarts: 530
uf250-04.cnf , deadline. Restarts: 530
uf250-04.cnf , deadline. Restarts: 530
uf250-04.cnf , deadline. Restarts: 530
uf250-04.cnf , deadline. Restarts: 530
uf250-04.cnf , deadline. Restarts: 530
uf250-04.cnf fulfilled No. of Restarts: 135 No. of Flips: 3871 time to process: 0 seconds.
uf250-04.cnf , deadline. Restarts: 530
uf250-04.cnf , deadline. Restarts: 530
uf250-04.cnf , deadline. Restarts: 530
uf250-04.cnf fulfilled No. of Restarts: 170 No. of Flips: 2419 time to process: 0 seconds.
uf250-04.cnf , deadline. Restarts: 530
uf250-04.cnf , deadline. Restarts: 530
uf250-04.cnf , deadline. Restarts: 530
uf250-04.cnf , deadline. Restarts: 530
uf250-04.cnf , deadline. Restarts: 530
uf250-04.cnf , deadline. Restarts: 530
uf250-04.cnf , deadline. Restarts: 530
uf250-04.cnf fulfilled No. of Restarts: 120 No. of Flips: 1470 time to process: 0 seconds.
uf250-04.cnf , deadline. Restarts: 530
uf250-04.cnf , deadline. Restarts: 530
uf250-04.cnf fulfilled No. of Restarts: 263 No. of Flips: 3019 time to process: 0 seconds.
uf250-04.cnf fulfilled No. of Restarts: 468 No. of Flips: 2924 time to process: 1 seconds.
uf250-04.cnf , deadline. Restarts: 530
uf250-04.cnf , deadline. Restarts: 530
uf250-04.cnf , deadline. Restarts: 530
uf250-04.cnf fulfilled No. of Restarts: 105 No. of Flips: 1400 time to process: 0 seconds.
uf250-04.cnf , deadline. Restarts: 530
uf250-04.cnf fulfilled No. of Restarts: 78 No. of Flips: 4968 time to process: 0 seconds.
uf250-04.cnf , deadline. Restarts: 530
uf250-04.cnf , deadline. Restarts: 530
uf250-04.cnf , deadline. Restarts: 530
uf250-04.cnf , deadline. Restarts: 530
uf250-04.cnf , deadline. Restarts: 530
uf250-04.cnf , deadline. Restarts: 530
uf250-04.cnf , deadline. Restarts: 530
uf250-04.cnf , deadline. Restarts: 530
uf250-04.cnf , deadline. Restarts: 530
uf250-04.cnf , deadline. Restarts: 530
uf250-04.cnf , deadline. Restarts: 530
uf250-04.cnf , deadline. Restarts: 530
uf250-04.cnf , deadline. Restarts: 530
uf250-04.cnf , deadline. Restarts: 530
uf250-04.cnf , deadline. Restarts: 530
uf250-04.cnf , deadline. Restarts: 530
uf250-04.cnf , deadline. Restarts: 530
uf250-04.cnf fulfilled No. of Restarts: 150 No. of Flips: 2741 time to process: 0 seconds.
uf250-04.cnf , deadline. Restarts: 530
uf250-04.cnf , deadline. Restarts: 530
uf250-04.cnf , deadline. Restarts: 530
uf250-04.cnf , deadline. Restarts: 530
uf250-04.cnf fulfilled No. of Restarts: 128 No. of Flips: 3362 time to process: 0 seconds.
uf250-04.cnf , deadline. Restarts: 530
uf250-04.cnf , deadline. Restarts: 530
uf250-04.cnf , deadline. Restarts: 530
uf250-04.cnf , deadline. Restarts: 530
uf250-04.cnf , deadline. Restarts: 530
uf250-04.cnf , deadline. Restarts: 530
uf250-04.cnf , deadline. Restarts: 530
uf250-04.cnf , deadline. Restarts: 530
uf250-04.cnf , deadline. Restarts: 530
uf250-04.cnf , deadline. Restarts: 530
uf250-04.cnf fulfilled No. of Restarts: 440 No. of Flips: 1620 time to process: 1 seconds.
uf250-04.cnf , deadline. Restarts: 530
uf250-04.cnf , deadline. Restarts: 530
uf250-04.cnf , deadline. Restarts: 530
uf250-04.cnf , deadline. Restarts: 530
uf250-04.cnf , deadline. Restarts: 530
uf250-04.cnf , deadline. Restarts: 530
uf250-04.cnf , deadline. Restarts: 530
uf250-04.cnf , deadline. Restarts: 530
uf250-04.cnf fulfilled No. of Restarts: 203 No. of Flips: 3502 time to process: 0 seconds.
uf250-04.cnf , deadline. Restarts: 530
uf250-04.cnf , deadline. Restarts: 530
uf250-04.cnf , deadline. Restarts: 530
uf250-04.cnf , deadline. Restarts: 530
uf250-04.cnf , deadline. Restarts: 530
uf250-04.cnf , deadline. Restarts: 530
uf250-04.cnf , deadline. Restarts: 530
uf250-04.cnf fulfilled No. of Restarts: 509 No. of Flips: 3508 time to process: 1 seconds.
uf250-04.cnf , deadline. Restarts: 530
uf250-04.cnf fulfilled No. of Restarts: 368 No. of Flips: 2039 time to process: 1 seconds.
uf250-04.cnf , deadline. Restarts: 530
uf250-04.cnf , deadline. Restarts: 530
uf250-04.cnf , deadline. Restarts: 530
uf250-04.cnf , deadline. Restarts: 530
uf250-04.cnf , deadline. Restarts: 530
uf250-04.cnf fulfilled No. of Restarts: 366 No. of Flips: 4288 time to process: 1 seconds.
uf250-04.cnf , deadline. Restarts: 530
uf250-04.cnf , deadline. Restarts: 530
uf250-04.cnf , deadline. Restarts: 530
uf250-04.cnf , deadline. Restarts: 530
uf250-04.cnf , deadline. Restarts: 530
uf250-04.cnf , deadline. Restarts: 530
uf250-04.cnf , deadline. Restarts: 530
uf250-04.cnf , deadline. Restarts: 530
uf250-04.cnf fulfilled No. of Restarts: 40 No. of Flips: 4077 time to process: 0 seconds.
uf250-04.cnf , deadline. Restarts: 530
uf250-04.cnf , deadline. Restarts: 530
uf250-04.cnf , deadline. Restarts: 530
uf250-04.cnf , deadline. Restarts: 530
uf250-04.cnf , deadline. Restarts: 530
uf250-04.cnf , deadline. Restarts: 530
uf250-04.cnf , deadline. Restarts: 530
uf250-04.cnf , deadline. Restarts: 530
uf250-04.cnf , deadline. Restarts: 530
uf250-04.cnf , deadline. Restarts: 530
uf250-04.cnf , deadline. Restarts: 530
uf250-04.cnf , deadline. Restarts: 530
uf250-04.cnf , deadline. Restarts: 530
uf250-04.cnf fulfilled No. of Restarts: 102 No. of Flips: 3127 time to process: 0 seconds.
uf250-04.cnf , deadline. Restarts: 530
uf250-04.cnf , deadline. Restarts: 530
uf250-04.cnf , deadline. Restarts: 530
uf250-04.cnf fulfilled No. of Restarts: 183 No. of Flips: 3478 time to process: 0 seconds.
uf250-04.cnf , deadline. Restarts: 530
uf250-04.cnf , deadline. Restarts: 530
uf250-04.cnf , deadline. Restarts: 530
uf250-04.cnf , deadline. Restarts: 530
uf250-04.cnf , deadline. Restarts: 530
uf250-04.cnf fulfilled No. of Restarts: 313 No. of Flips: 1551 time to process: 1 seconds.
uf250-04.cnf , deadline. Restarts: 530
uf250-04.cnf , deadline. Restarts: 530
uf250-04.cnf , deadline. Restarts: 530
uf250-04.cnf , deadline. Restarts: 530
uf250-04.cnf , deadline. Restarts: 530
uf250-04.cnf , deadline. Restarts: 530
uf250-04.cnf , deadline. Restarts: 530
uf250-04.cnf , deadline. Restarts: 530
uf250-04.cnf , deadline. Restarts: 530
uf250-04.cnf , deadline. Restarts: 530
uf250-04.cnf fulfilled No. of Restarts: 253 No. of Flips: 3818 time to process: 0 seconds.
uf250-04.cnf , deadline. Restarts: 530
uf250-04.cnf , deadline. Restarts: 530
uf250-04.cnf , deadline. Restarts: 530
uf250-04.cnf , deadline. Restarts: 530
uf250-04.cnf , deadline. Restarts: 530
uf250-04.cnf , deadline. Restarts: 530
uf250-04.cnf , deadline. Restarts: 530
uf250-04.cnf , deadline. Restarts: 530
uf250-04.cnf , deadline. Restarts: 530
uf250-04.cnf , deadline. Restarts: 530
uf250-04.cnf fulfilled No. of Restarts: 46 No. of Flips: 3493 time to process: 0 seconds.
uf250-04.cnf , deadline. Restarts: 530
uf250-04.cnf , deadline. Restarts: 530
uf250-04.cnf , deadline. Restarts: 530
uf250-04.cnf fulfilled No. of Restarts: 171 No. of Flips: 2674 time to process: 0 seconds.
uf250-04.cnf , deadline. Restarts: 530
uf250-04.cnf , deadline. Restarts: 530
uf250-04.cnf , deadline. Restarts: 530
uf250-04.cnf , deadline. Restarts: 530
uf250-04.cnf , deadline. Restarts: 530
uf250-04.cnf , deadline. Restarts: 530
uf250-04.cnf , deadline. Restarts: 530
uf250-04.cnf , deadline. Restarts: 530
uf250-04.cnf , deadline. Restarts: 530
uf250-04.cnf , deadline. Restarts: 530
uf250-04.cnf , deadline. Restarts: 530
uf250-04.cnf , deadline. Restarts: 530
uf250-04.cnf fulfilled No. of Restarts: 231 No. of Flips: 1917 time to process: 0 seconds.
uf250-04.cnf , deadline. Restarts: 530
uf250-04.cnf , deadline. Restarts: 530
uf250-04.cnf , deadline. Restarts: 530
uf250-04.cnf fulfilled No. of Restarts: 307 No. of Flips: 4995 time to process: 1 seconds.
uf250-04.cnf , deadline. Restarts: 530
uf250-04.cnf , deadline. Restarts: 530
uf250-04.cnf , deadline. Restarts: 530
uf250-04.cnf fulfilled No. of Restarts: 57 No. of Flips: 2696 time to process: 0 seconds.
uf250-04.cnf , deadline. Restarts: 530
uf250-04.cnf , deadline. Restarts: 530
uf250-04.cnf , deadline. Restarts: 530
uf250-04.cnf , deadline. Restarts: 530
uf250-04.cnf , deadline. Restarts: 530
uf250-04.cnf , deadline. Restarts: 530
uf250-04.cnf , deadline. Restarts: 530
uf250-04.cnf , deadline. Restarts: 530
uf250-04.cnf , deadline. Restarts: 530
uf250-04.cnf fulfilled No. of Restarts: 80 No. of Flips: 2711 time to process: 0 seconds.
uf250-04.cnf , deadline. Restarts: 530
uf250-04.cnf , deadline. Restarts: 530
uf250-04.cnf , deadline. Restarts: 530
uf250-04.cnf , deadline. Restarts: 530
uf250-04.cnf , deadline. Restarts: 530
uf250-04.cnf , deadline. Restarts: 530
uf250-04.cnf , deadline. Restarts: 530
uf250-04.cnf , deadline. Restarts: 530
uf250-04.cnf , deadline. Restarts: 530
uf250-04.cnf , deadline. Restarts: 530
uf250-04.cnf , deadline. Restarts: 530
uf250-04.cnf , deadline. Restarts: 530
uf250-04.cnf , deadline. Restarts: 530
uf250-04.cnf , deadline. Restarts: 530
uf250-04.cnf , deadline. Restarts: 530
uf250-04.cnf , deadline. Restarts: 530
uf250-04.cnf fulfilled No. of Restarts: 164 No. of Flips: 1035 time to process: 0 seconds.
uf250-04.cnf , deadline. Restarts: 530
uf250-04.cnf fulfilled No. of Restarts: 160 No. of Flips: 3900 time to process: 0 seconds.
uf250-04.cnf , deadline. Restarts: 530
uf250-04.cnf fulfilled No. of Restarts: 373 No. of Flips: 2383 time to process: 1 seconds.
uf250-04.cnf , deadline. Restarts: 530
uf250-04.cnf , deadline. Restarts: 530
uf250-04.cnf , deadline. Restarts: 530
uf250-04.cnf , deadline. Restarts: 530
uf250-04.cnf , deadline. Restarts: 530
uf250-04.cnf , deadline. Restarts: 530
uf250-04.cnf , deadline. Restarts: 530
uf250-04.cnf , deadline. Restarts: 530
uf250-04.cnf , deadline. Restarts: 530
uf250-04.cnf , deadline. Restarts: 530
uf250-04.cnf fulfilled No. of Restarts: 477 No. of Flips: 3004 time to process: 1 seconds.
uf250-04.cnf , deadline. Restarts: 530
uf250-04.cnf , deadline. Restarts: 530
uf250-04.cnf , deadline. Restarts: 530
uf250-04.cnf , deadline. Restarts: 530
uf250-04.cnf , deadline. Restarts: 530
uf250-04.cnf , deadline. Restarts: 530
uf250-04.cnf , deadline. Restarts: 530
uf250-04.cnf , deadline. Restarts: 530
uf250-04.cnf fulfilled No. of Restarts: 169 No. of Flips: 2466 time to process: 0 seconds.
uf250-04.cnf fulfilled No. of Restarts: 266 No. of Flips: 4658 time to process: 1 seconds.
uf250-04.cnf , deadline. Restarts: 530
uf250-04.cnf , deadline. Restarts: 530
uf250-04.cnf , deadline. Restarts: 530
uf250-04.cnf , deadline. Restarts: 530
uf250-04.cnf , deadline. Restarts: 530
uf250-04.cnf fulfilled No. of Restarts: 443 No. of Flips: 3988 time to process: 1 seconds.
uf250-04.cnf , deadline. Restarts: 530
uf250-04.cnf , deadline. Restarts: 530
uf250-04.cnf , deadline. Restarts: 530
uf250-04.cnf , deadline. Restarts: 530
uf250-04.cnf , deadline. Restarts: 530
uf250-04.cnf , deadline. Restarts: 530
uf250-04.cnf , deadline. Restarts: 530
uf250-04.cnf , deadline. Restarts: 530
uf250-04.cnf , deadline. Restarts: 530
uf250-04.cnf , deadline. Restarts: 530
uf250-04.cnf , deadline. Restarts: 530
uf250-04.cnf fulfilled No. of Restarts: 124 No. of Flips: 4830 time to process: 0 seconds.
uf250-04.cnf , deadline. Restarts: 530
uf250-04.cnf fulfilled No. of Restarts: 164 No. of Flips: 2921 time to process: 0 seconds.
uf250-04.cnf , deadline. Restarts: 530
uf250-04.cnf , deadline. Restarts: 530
uf250-04.cnf , deadline. Restarts: 530
uf250-04.cnf , deadline. Restarts: 530
uf250-04.cnf , deadline. Restarts: 530
uf250-04.cnf , deadline. Restarts: 530
uf250-04.cnf , deadline. Restarts: 530
uf250-04.cnf , deadline. Restarts: 530
uf250-04.cnf fulfilled No. of Restarts: 202 No. of Flips: 2759 time to process: 0 seconds.
uf250-04.cnf , deadline. Restarts: 530
uf250-04.cnf , deadline. Restarts: 530
uf250-04.cnf , deadline. Restarts: 530
uf250-04.cnf fulfilled No. of Restarts: 295 No. of Flips: 1363 time to process: 1 seconds.
uf250-04.cnf , deadline. Restarts: 530
uf250-04.cnf , deadline. Restarts: 530
uf250-04.cnf , deadline. Restarts: 530
uf250-04.cnf , deadline. Restarts: 530
uf250-04.cnf , deadline. Restarts: 530
uf250-04.cnf , deadline. Restarts: 530
uf250-04.cnf , deadline. Restarts: 530
uf250-04.cnf , deadline. Restarts: 530
uf250-04.cnf fulfilled No. of Restarts: 119 No. of Flips: 3497 time to process: 0 seconds.
uf250-04.cnf , deadline. Restarts: 530
uf250-04.cnf , deadline. Restarts: 530
uf250-04.cnf , deadline. Restarts: 530
uf250-04.cnf , deadline. Restarts: 530
uf250-04.cnf , deadline. Restarts: 530
uf250-04.cnf fulfilled No. of Restarts: 0 No. of Flips: 4133 time to process: 0 seconds.
uf250-04.cnf , deadline. Restarts: 530
uf250-04.cnf , deadline. Restarts: 530
uf250-04.cnf , deadline. Restarts: 530
uf250-04.cnf , deadline. Restarts: 530
uf250-04.cnf , deadline. Restarts: 530
uf250-04.cnf , deadline. Restarts: 530
uf250-04.cnf , deadline. Restarts: 530
uf250-04.cnf , deadline. Restarts: 530
uf250-04.cnf , deadline. Restarts: 530
uf250-04.cnf , deadline. Restarts: 530
uf250-04.cnf , deadline. Restarts: 530
uf250-04.cnf , deadline. Restarts: 530
uf250-04.cnf , deadline. Restarts: 530
uf250-04.cnf , deadline. Restarts: 530
uf250-04.cnf , deadline. Restarts: 530
uf250-04.cnf , deadline. Restarts: 530
uf250-04.cnf , deadline. Restarts: 530
uf250-04.cnf , deadline. Restarts: 530
uf250-04.cnf , deadline. Restarts: 530
uf250-04.cnf , deadline. Restarts: 530
uf250-04.cnf , deadline. Restarts: 530
uf250-04.cnf , deadline. Restarts: 530
uf250-04.cnf , deadline. Restarts: 530
uf250-04.cnf , deadline. Restarts: 530
uf250-04.cnf , deadline. Restarts: 530
uf250-04.cnf , deadline. Restarts: 530
uf250-04.cnf , deadline. Restarts: 530
uf250-04.cnf fulfilled No. of Restarts: 31 No. of Flips: 4608 time to process: 0 seconds.
uf250-04.cnf , deadline. Restarts: 530
uf250-04.cnf , deadline. Restarts: 530
uf250-04.cnf , deadline. Restarts: 530
uf250-04.cnf , deadline. Restarts: 530
uf250-04.cnf , deadline. Restarts: 530
uf250-04.cnf , deadline. Restarts: 530
uf250-04.cnf , deadline. Restarts: 530
uf250-04.cnf , deadline. Restarts: 530
uf250-04.cnf , deadline. Restarts: 530
uf250-04.cnf , deadline. Restarts: 530
uf250-04.cnf , deadline. Restarts: 530
uf250-04.cnf , deadline. Restarts: 530
uf250-04.cnf , deadline. Restarts: 530
uf250-04.cnf , deadline. Restarts: 530
uf250-04.cnf , deadline. Restarts: 530
uf250-04.cnf , deadline. Restarts: 530
uf250-04.cnf , deadline. Restarts: 530
uf250-04.cnf , deadline. Restarts: 530
uf250-04.cnf , deadline. Restarts: 530
uf250-04.cnf fulfilled No. of Restarts: 276 No. of Flips: 2718 time to process: 1 seconds.
uf250-04.cnf , deadline. Restarts: 530
uf250-04.cnf , deadline. Restarts: 530
uf250-04.cnf fulfilled No. of Restarts: 488 No. of Flips: 4022 time to process: 2 seconds.
uf250-04.cnf , deadline. Restarts: 530
uf250-04.cnf , deadline. Restarts: 530
uf250-04.cnf , deadline. Restarts: 530
uf250-04.cnf , deadline. Restarts: 530
uf250-04.cnf , deadline. Restarts: 530
uf250-04.cnf fulfilled No. of Restarts: 422 No. of Flips: 2120 time to process: 1 seconds.
uf250-04.cnf , deadline. Restarts: 530
uf250-04.cnf , deadline. Restarts: 530
uf250-04.cnf , deadline. Restarts: 530
uf250-04.cnf , deadline. Restarts: 530
uf250-04.cnf , deadline. Restarts: 530
uf250-04.cnf , deadline. Restarts: 530
uf250-04.cnf , deadline. Restarts: 530
uf250-04.cnf , deadline. Restarts: 530
uf250-04.cnf , deadline. Restarts: 530
uf250-04.cnf , deadline. Restarts: 530
uf250-04.cnf fulfilled No. of Restarts: 521 No. of Flips: 3011 time to process: 2 seconds.
uf250-04.cnf , deadline. Restarts: 530
uf250-04.cnf , deadline. Restarts: 530
uf250-04.cnf fulfilled No. of Restarts: 322 No. of Flips: 3308 time to process: 1 seconds.
uf250-04.cnf , deadline. Restarts: 530
uf250-04.cnf , deadline. Restarts: 530
uf250-04.cnf , deadline. Restarts: 530
uf250-04.cnf , deadline. Restarts: 530
uf250-04.cnf , deadline. Restarts: 530
uf250-04.cnf , deadline. Restarts: 530
uf250-04.cnf , deadline. Restarts: 530
uf250-04.cnf , deadline. Restarts: 530
uf250-04.cnf , deadline. Restarts: 530
uf250-04.cnf , deadline. Restarts: 530
uf250-04.cnf fulfilled No. of Restarts: 268 No. of Flips: 4715 time to process: 0 seconds.
uf250-04.cnf , deadline. Restarts: 530
uf250-04.cnf , deadline. Restarts: 530
uf250-04.cnf , deadline. Restarts: 530
uf250-04.cnf , deadline. Restarts: 530
uf250-04.cnf , deadline. Restarts: 530
uf250-04.cnf , deadline. Restarts: 530
uf250-04.cnf , deadline. Restarts: 530
uf250-04.cnf , deadline. Restarts: 530
uf250-04.cnf fulfilled No. of Restarts: 349 No. of Flips: 1964 time to process: 1 seconds.
uf250-04.cnf , deadline. Restarts: 530
uf250-04.cnf , deadline. Restarts: 530
uf250-04.cnf , deadline. Restarts: 530
uf250-04.cnf , deadline. Restarts: 530
uf250-04.cnf , deadline. Restarts: 530
uf250-04.cnf , deadline. Restarts: 530
uf250-04.cnf , deadline. Restarts: 530
uf250-04.cnf fulfilled No. of Restarts: 14 No. of Flips: 2911 time to process: 0 seconds.
uf250-04.cnf fulfilled No. of Restarts: 366 No. of Flips: 3755 time to process: 1 seconds.
uf250-04.cnf , deadline. Restarts: 530
uf250-04.cnf , deadline. Restarts: 530
uf250-04.cnf , deadline. Restarts: 530
uf250-04.cnf , deadline. Restarts: 530
uf250-04.cnf fulfilled No. of Restarts: 202 No. of Flips: 2624 time to process: 0 seconds.
uf250-04.cnf fulfilled No. of Restarts: 248 No. of Flips: 2352 time to process: 0 seconds.
uf250-04.cnf , deadline. Restarts: 530
uf250-04.cnf , deadline. Restarts: 530
uf250-04.cnf , deadline. Restarts: 530
uf250-04.cnf , deadline. Restarts: 530
uf250-04.cnf fulfilled No. of Restarts: 4 No. of Flips: 2125 time to process: 0 seconds.
uf250-04.cnf , deadline. Restarts: 530
uf250-04.cnf , deadline. Restarts: 530
uf250-04.cnf , deadline. Restarts: 530
uf250-04.cnf , deadline. Restarts: 530
uf250-04.cnf , deadline. Restarts: 530
uf250-04.cnf , deadline. Restarts: 530
uf250-04.cnf , deadline. Restarts: 530
uf250-04.cnf fulfilled No. of Restarts: 43 No. of Flips: 4182 time to process: 0 seconds.
uf250-04.cnf , deadline. Restarts: 530
uf250-04.cnf , deadline. Restarts: 530
uf250-04.cnf , deadline. Restarts: 530
uf250-04.cnf , deadline. Restarts: 530
uf250-04.cnf , deadline. Restarts: 530
uf250-04.cnf , deadline. Restarts: 530
uf250-04.cnf fulfilled No. of Restarts: 146 No. of Flips: 3860 time to process: 0 seconds.
uf250-04.cnf fulfilled No. of Restarts: 275 No. of Flips: 2155 time to process: 1 seconds.
uf250-04.cnf , deadline. Restarts: 530
uf250-04.cnf , deadline. Restarts: 530
uf250-04.cnf fulfilled No. of Restarts: 71 No. of Flips: 1948 time to process: 0 seconds.
uf250-04.cnf fulfilled No. of Restarts: 454 No. of Flips: 4599 time to process: 1 seconds.
uf250-04.cnf , deadline. Restarts: 530
uf250-04.cnf , deadline. Restarts: 530
uf250-04.cnf , deadline. Restarts: 530
uf250-04.cnf fulfilled No. of Restarts: 189 No. of Flips: 3141 time to process: 0 seconds.
uf250-04.cnf , deadline. Restarts: 530
uf250-04.cnf , deadline. Restarts: 530
uf250-04.cnf , deadline. Restarts: 530
uf250-04.cnf fulfilled No. of Restarts: 361 No. of Flips: 3329 time to process: 1 seconds.
uf250-04.cnf , deadline. Restarts: 530
uf250-04.cnf , deadline. Restarts: 530
uf250-04.cnf , deadline. Restarts: 530
uf250-04.cnf , deadline. Restarts: 530
uf250-04.cnf , deadline. Restarts: 530
uf250-04.cnf , deadline. Restarts: 530
uf250-04.cnf fulfilled No. of Restarts: 131 No. of Flips: 1303 time to process: 0 seconds.
uf250-04.cnf , deadline. Restarts: 530
uf250-04.cnf fulfilled No. of Restarts: 233 No. of Flips: 2405 time to process: 0 seconds.
uf250-04.cnf , deadline. Restarts: 530
uf250-04.cnf , deadline. Restarts: 530
uf250-04.cnf , deadline. Restarts: 530
uf250-04.cnf fulfilled No. of Restarts: 15 No. of Flips: 1548 time to process: 0 seconds.
uf250-04.cnf , deadline. Restarts: 530
uf250-04.cnf , deadline. Restarts: 530
uf250-04.cnf , deadline. Restarts: 530
uf250-04.cnf , deadline. Restarts: 530
uf250-04.cnf , deadline. Restarts: 530
uf250-04.cnf , deadline. Restarts: 530
uf250-04.cnf fulfilled No. of Restarts: 508 No. of Flips: 1335 time to process: 1 seconds.
uf250-04.cnf , deadline. Restarts: 530
uf250-04.cnf , deadline. Restarts: 530
uf250-04.cnf , deadline. Restarts: 530
uf250-04.cnf , deadline. Restarts: 530
uf250-04.cnf , deadline. Restarts: 530
uf250-04.cnf , deadline. Restarts: 530
uf250-04.cnf , deadline. Restarts: 530
uf250-04.cnf , deadline. Restarts: 530
uf250-04.cnf , deadline. Restarts: 530
uf250-04.cnf , deadline. Restarts: 530
uf250-04.cnf , deadline. Restarts: 530
uf250-04.cnf , deadline. Restarts: 530
uf250-04.cnf , deadline. Restarts: 530
uf250-04.cnf fulfilled No. of Restarts: 222 No. of Flips: 1487 time to process: 0 seconds.
uf250-04.cnf , deadline. Restarts: 530
uf250-04.cnf , deadline. Restarts: 530
uf250-04.cnf , deadline. Restarts: 530
uf250-04.cnf , deadline. Restarts: 530
uf250-04.cnf fulfilled No. of Restarts: 221 No. of Flips: 4627 time to process: 1 seconds.
uf250-04.cnf , deadline. Restarts: 530
uf250-04.cnf , deadline. Restarts: 530
uf250-04.cnf , deadline. Restarts: 530
uf250-04.cnf , deadline. Restarts: 530
uf250-04.cnf , deadline. Restarts: 530
uf250-04.cnf , deadline. Restarts: 530
uf250-04.cnf , deadline. Restarts: 530
uf250-04.cnf , deadline. Restarts: 530
uf250-04.cnf , deadline. Restarts: 530
uf250-04.cnf , deadline. Restarts: 530
uf250-04.cnf fulfilled No. of Restarts: 192 No. of Flips: 3137 time to process: 0 seconds.
uf250-04.cnf , deadline. Restarts: 530
uf250-04.cnf , deadline. Restarts: 530
uf250-04.cnf , deadline. Restarts: 530
uf250-04.cnf fulfilled No. of Restarts: 46 No. of Flips: 4521 time to process: 0 seconds.
uf250-04.cnf , deadline. Restarts: 530
uf250-04.cnf fulfilled No. of Restarts: 286 No. of Flips: 4996 time to process: 1 seconds.
uf250-04.cnf , deadline. Restarts: 530
uf250-04.cnf , deadline. Restarts: 530
uf250-04.cnf , deadline. Restarts: 530
uf250-04.cnf , deadline. Restarts: 530
uf250-04.cnf fulfilled No. of Restarts: 523 No. of Flips: 1210 time to process: 2 seconds.
uf250-04.cnf , deadline. Restarts: 530
uf250-04.cnf , deadline. Restarts: 530
uf250-04.cnf , deadline. Restarts: 530
uf250-04.cnf , deadline. Restarts: 530
uf250-04.cnf , deadline. Restarts: 530
uf250-04.cnf fulfilled No. of Restarts: 218 No. of Flips: 2845 time to process: 0 seconds.
uf250-04.cnf , deadline. Restarts: 530
uf250-04.cnf , deadline. Restarts: 530
uf250-04.cnf , deadline. Restarts: 530
uf250-04.cnf fulfilled No. of Restarts: 270 No. of Flips: 4801 time to process: 1 seconds.
uf250-04.cnf , deadline. Restarts: 530
uf250-04.cnf fulfilled No. of Restarts: 23 No. of Flips: 414 time to process: 0 seconds.
uf250-04.cnf , deadline. Restarts: 530
uf250-04.cnf , deadline. Restarts: 530
uf250-04.cnf , deadline. Restarts: 530
uf250-04.cnf , deadline. Restarts: 530
uf250-04.cnf , deadline. Restarts: 530
uf250-04.cnf , deadline. Restarts: 530
uf250-04.cnf , deadline. Restarts: 530
uf250-04.cnf , deadline. Restarts: 530
uf250-04.cnf , deadline. Restarts: 530
uf250-04.cnf , deadline. Restarts: 530
uf250-04.cnf , deadline. Restarts: 530
uf250-04.cnf , deadline. Restarts: 530
uf250-04.cnf , deadline. Restarts: 530
uf250-04.cnf , deadline. Restarts: 530
uf250-04.cnf , deadline. Restarts: 530
uf250-04.cnf , deadline. Restarts: 530
uf250-04.cnf , deadline. Restarts: 530
uf250-04.cnf , deadline. Restarts: 530
uf250-04.cnf fulfilled No. of Restarts: 159 No. of Flips: 2270 time to process: 0 seconds.
uf250-04.cnf , deadline. Restarts: 530
uf250-04.cnf , deadline. Restarts: 530
uf250-04.cnf , deadline. Restarts: 530
uf250-04.cnf , deadline. Restarts: 530
uf250-04.cnf fulfilled No. of Restarts: 236 No. of Flips: 4733 time to process: 0 seconds.
uf250-04.cnf , deadline. Restarts: 530
uf250-04.cnf , deadline. Restarts: 530
uf250-04.cnf , deadline. Restarts: 530
uf250-04.cnf , deadline. Restarts: 530
uf250-04.cnf , deadline. Restarts: 530
uf250-04.cnf , deadline. Restarts: 530
uf250-04.cnf , deadline. Restarts: 530
uf250-04.cnf , deadline. Restarts: 530
uf250-04.cnf , deadline. Restarts: 530
uf250-04.cnf , deadline. Restarts: 530
uf250-04.cnf , deadline. Restarts: 530
uf250-04.cnf , deadline. Restarts: 530
uf250-04.cnf , deadline. Restarts: 530
uf250-04.cnf , deadline. Restarts: 530
uf250-04.cnf , deadline. Restarts: 530
uf250-04.cnf , deadline. Restarts: 530
uf250-04.cnf , deadline. Restarts: 530
uf250-04.cnf , deadline. Restarts: 530
uf250-04.cnf , deadline. Restarts: 530
uf250-04.cnf , deadline. Restarts: 530
uf250-04.cnf fulfilled No. of Restarts: 491 No. of Flips: 4665 time to process: 1 seconds.
uf250-04.cnf fulfilled No. of Restarts: 13 No. of Flips: 2998 time to process: 0 seconds.
uf250-04.cnf , deadline. Restarts: 530
uf250-04.cnf , deadline. Restarts: 530
uf250-04.cnf , deadline. Restarts: 530
uf250-04.cnf , deadline. Restarts: 530
uf250-04.cnf , deadline. Restarts: 530
uf250-04.cnf , deadline. Restarts: 530
uf250-04.cnf , deadline. Restarts: 530
uf250-04.cnf , deadline. Restarts: 530
uf250-04.cnf , deadline. Restarts: 530
uf250-04.cnf , deadline. Restarts: 530
uf250-04.cnf , deadline. Restarts: 530
uf250-04.cnf , deadline. Restarts: 530
uf250-04.cnf , deadline. Restarts: 530
uf250-04.cnf fulfilled No. of Restarts: 109 No. of Flips: 3400 time to process: 0 seconds.
uf250-04.cnf , deadline. Restarts: 530
uf250-04.cnf , deadline. Restarts: 530
uf250-04.cnf , deadline. Restarts: 530
uf250-04.cnf fulfilled No. of Restarts: 526 No. of Flips: 2777 time to process: 2 seconds.
uf250-04.cnf , deadline. Restarts: 530
uf250-04.cnf , deadline. Restarts: 530
uf250-04.cnf fulfilled No. of Restarts: 402 No. of Flips: 2089 time to process: 1 seconds.
uf250-04.cnf , deadline. Restarts: 530
uf250-04.cnf , deadline. Restarts: 530
uf250-04.cnf , deadline. Restarts: 530
uf250-04.cnf , deadline. Restarts: 530
uf250-04.cnf , deadline. Restarts: 530
uf250-04.cnf , deadline. Restarts: 530
uf250-04.cnf , deadline. Restarts: 530
uf250-04.cnf , deadline. Restarts: 530
uf250-04.cnf fulfilled No. of Restarts: 520 No. of Flips: 3259 time to process: 2 seconds.
uf250-04.cnf , deadline. Restarts: 530
uf250-04.cnf , deadline. Restarts: 530
uf250-04.cnf , deadline. Restarts: 530
uf250-04.cnf fulfilled No. of Restarts: 397 No. of Flips: 3122 time to process: 1 seconds.
uf250-04.cnf , deadline. Restarts: 530
uf250-04.cnf , deadline. Restarts: 530
uf250-04.cnf , deadline. Restarts: 530
uf250-04.cnf , deadline. Restarts: 530
uf250-04.cnf , deadline. Restarts: 530
uf250-04.cnf , deadline. Restarts: 530
uf250-04.cnf , deadline. Restarts: 530
uf250-04.cnf , deadline. Restarts: 530
uf250-04.cnf , deadline. Restarts: 530
uf250-04.cnf fulfilled No. of Restarts: 333 No. of Flips: 2039 time to process: 1 seconds.
uf250-04.cnf , deadline. Restarts: 530
uf250-04.cnf , deadline. Restarts: 530
uf250-04.cnf , deadline. Restarts: 530
uf250-04.cnf , deadline. Restarts: 530
uf250-04.cnf , deadline. Restarts: 530
uf250-04.cnf , deadline. Restarts: 530
uf250-04.cnf , deadline. Restarts: 530
uf250-04.cnf , deadline. Restarts: 530
uf250-04.cnf fulfilled No. of Restarts: 100 No. of Flips: 1149 time to process: 0 seconds.
uf250-04.cnf , deadline. Restarts: 530
uf250-04.cnf , deadline. Restarts: 530
uf250-04.cnf fulfilled No. of Restarts: 136 No. of Flips: 4050 time to process: 0 seconds.
uf250-04.cnf , deadline. Restarts: 530
uf250-04.cnf , deadline. Restarts: 530
uf250-04.cnf , deadline. Restarts: 530
uf250-04.cnf fulfilled No. of Restarts: 9 No. of Flips: 1134 time to process: 0 seconds.
uf250-04.cnf , deadline. Restarts: 530
uf250-04.cnf , deadline. Restarts: 530
uf250-04.cnf , deadline. Restarts: 530
uf250-04.cnf , deadline. Restarts: 530
uf250-04.cnf , deadline. Restarts: 530
uf250-04.cnf fulfilled No. of Restarts: 22 No. of Flips: 1301 time to process: 0 seconds.
uf250-04.cnf , deadline. Restarts: 530
uf250-04.cnf , deadline. Restarts: 530
uf250-04.cnf , deadline. Restarts: 530
uf250-04.cnf , deadline. Restarts: 530
uf250-04.cnf , deadline. Restarts: 530
uf250-04.cnf , deadline. Restarts: 530
uf250-04.cnf , deadline. Restarts: 530
uf250-04.cnf fulfilled No. of Restarts: 41 No. of Flips: 3949 time to process: 0 seconds.
uf250-04.cnf , deadline. Restarts: 530
uf250-04.cnf , deadline. Restarts: 530
uf250-04.cnf , deadline. Restarts: 530
uf250-04.cnf , deadline. Restarts: 530
uf250-04.cnf , deadline. Restarts: 530
uf250-04.cnf , deadline. Restarts: 530
uf250-04.cnf fulfilled No. of Restarts: 29 No. of Flips: 4775 time to process: 0 seconds.
uf250-04.cnf fulfilled No. of Restarts: 501 No. of Flips: 3110 time to process: 1 seconds.
uf250-04.cnf , deadline. Restarts: 530
uf250-04.cnf fulfilled No. of Restarts: 259 No. of Flips: 2936 time to process: 0 seconds.
uf250-04.cnf fulfilled No. of Restarts: 0 No. of Flips: 3850 time to process: 0 seconds.
uf250-04.cnf , deadline. Restarts: 530
uf250-04.cnf , deadline. Restarts: 530
uf250-04.cnf fulfilled No. of Restarts: 305 No. of Flips: 1153 time to process: 1 seconds.
uf250-04.cnf , deadline. Restarts: 530
uf250-04.cnf , deadline. Restarts: 530
uf250-04.cnf , deadline. Restarts: 530
uf250-04.cnf , deadline. Restarts: 530
uf250-04.cnf , deadline. Restarts: 530
uf250-04.cnf , deadline. Restarts: 530
uf250-04.cnf fulfilled No. of Restarts: 414 No. of Flips: 2566 time to process: 1 seconds.
uf250-04.cnf , deadline. Restarts: 530
uf250-04.cnf , deadline. Restarts: 530
uf250-04.cnf , deadline. Restarts: 530
uf250-04.cnf , deadline. Restarts: 530
uf250-04.cnf , deadline. Restarts: 530
uf250-04.cnf , deadline. Restarts: 530
uf250-04.cnf , deadline. Restarts: 530
uf250-04.cnf , deadline. Restarts: 530
uf250-04.cnf , deadline. Restarts: 530
uf250-04.cnf , deadline. Restarts: 530
uf250-04.cnf , deadline. Restarts: 530
uf250-04.cnf , deadline. Restarts: 530
uf250-04.cnf fulfilled No. of Restarts: 126 No. of Flips: 3727 time to process: 0 seconds.
uf250-04.cnf , deadline. Restarts: 530
uf250-04.cnf , deadline. Restarts: 530
uf250-04.cnf , deadline. Restarts: 530
uf250-04.cnf , deadline. Restarts: 530
uf250-04.cnf fulfilled No. of Restarts: 101 No. of Flips: 4434 time to process: 0 seconds.
uf250-04.cnf , deadline. Restarts: 530
uf250-04.cnf , deadline. Restarts: 530
uf250-04.cnf , deadline. Restarts: 530
uf250-04.cnf fulfilled No. of Restarts: 7 No. of Flips: 2854 time to process: 0 seconds.
uf250-04.cnf , deadline. Restarts: 530
uf250-04.cnf , deadline. Restarts: 530
uf250-04.cnf , deadline. Restarts: 530
uf250-04.cnf , deadline. Restarts: 530
uf250-04.cnf , deadline. Restarts: 530
uf250-04.cnf , deadline. Restarts: 530
uf250-04.cnf , deadline. Restarts: 530
uf250-04.cnf , deadline. Restarts: 530
uf250-04.cnf , deadline. Restarts: 530
uf250-04.cnf fulfilled No. of Restarts: 504 No. of Flips: 1663 time to process: 1 seconds.
uf250-04.cnf , deadline. Restarts: 530
uf250-04.cnf , deadline. Restarts: 530
uf250-04.cnf fulfilled No. of Restarts: 215 No. of Flips: 4014 time to process: 0 seconds.
uf250-04.cnf , deadline. Restarts: 530
uf250-04.cnf , deadline. Restarts: 530
uf250-04.cnf , deadline. Restarts: 530
uf250-04.cnf , deadline. Restarts: 530
uf250-04.cnf fulfilled No. of Restarts: 63 No. of Flips: 1537 time to process: 0 seconds.
uf250-04.cnf , deadline. Restarts: 530
uf250-04.cnf , deadline. Restarts: 530
uf250-04.cnf , deadline. Restarts: 530
uf250-04.cnf , deadline. Restarts: 530
uf250-04.cnf , deadline. Restarts: 530
uf250-04.cnf , deadline. Restarts: 530
uf250-04.cnf , deadline. Restarts: 530
uf250-04.cnf , deadline. Restarts: 530
uf250-04.cnf fulfilled No. of Restarts: 187 No. of Flips: 4088 time to process: 0 seconds.
uf250-04.cnf , deadline. Restarts: 530
uf250-04.cnf fulfilled No. of Restarts: 156 No. of Flips: 2855 time to process: 0 seconds.
uf250-04.cnf , deadline. Restarts: 530
uf250-04.cnf , deadline. Restarts: 530
uf250-04.cnf , deadline. Restarts: 530
uf250-04.cnf , deadline. Restarts: 530
uf250-04.cnf , deadline. Restarts: 530
uf250-04.cnf , deadline. Restarts: 530
uf250-04.cnf , deadline. Restarts: 530
uf250-04.cnf , deadline. Restarts: 530
uf250-04.cnf , deadline. Restarts: 530
uf250-04.cnf , deadline. Restarts: 530
uf250-04.cnf , deadline. Restarts: 530
uf250-04.cnf , deadline. Restarts: 530
uf250-04.cnf , deadline. Restarts: 530
uf250-04.cnf , deadline. Restarts: 530
uf250-04.cnf , deadline. Restarts: 530
uf250-04.cnf , deadline. Restarts: 530
uf250-04.cnf , deadline. Restarts: 530
uf250-04.cnf , deadline. Restarts: 530
uf250-04.cnf , deadline. Restarts: 530
uf250-04.cnf , deadline. Restarts: 530
uf250-04.cnf , deadline. Restarts: 530
uf250-04.cnf , deadline. Restarts: 530
uf250-04.cnf , deadline. Restarts: 530
uf250-04.cnf , deadline. Restarts: 530
uf250-04.cnf , deadline. Restarts: 530
uf250-04.cnf , deadline. Restarts: 530
uf250-04.cnf , deadline. Restarts: 530
uf250-04.cnf , deadline. Restarts: 530
uf250-04.cnf , deadline. Restarts: 530
uf250-04.cnf fulfilled No. of Restarts: 97 No. of Flips: 3924 time to process: 0 seconds.
uf250-04.cnf , deadline. Restarts: 530
uf250-04.cnf , deadline. Restarts: 530
uf250-04.cnf , deadline. Restarts: 530
uf250-04.cnf , deadline. Restarts: 530
uf250-04.cnf , deadline. Restarts: 530
uf250-04.cnf , deadline. Restarts: 530
uf250-04.cnf , deadline. Restarts: 530
uf250-04.cnf , deadline. Restarts: 530
uf250-04.cnf , deadline. Restarts: 530
uf250-04.cnf , deadline. Restarts: 530
uf250-04.cnf , deadline. Restarts: 530
uf250-04.cnf fulfilled No. of Restarts: 210 No. of Flips: 2041 time to process: 0 seconds.
uf250-04.cnf , deadline. Restarts: 530
uf250-04.cnf fulfilled No. of Restarts: 88 No. of Flips: 4750 time to process: 0 seconds.
uf250-04.cnf , deadline. Restarts: 530
uf250-04.cnf , deadline. Restarts: 530
uf250-04.cnf , deadline. Restarts: 530
uf250-04.cnf , deadline. Restarts: 530
uf250-04.cnf , deadline. Restarts: 530
uf250-04.cnf fulfilled No. of Restarts: 5 No. of Flips: 4467 time to process: 0 seconds.
uf250-04.cnf , deadline. Restarts: 530
uf250-04.cnf , deadline. Restarts: 530
uf250-04.cnf , deadline. Restarts: 530
uf250-04.cnf fulfilled No. of Restarts: 145 No. of Flips: 3421 time to process: 0 seconds.
uf250-04.cnf , deadline. Restarts: 530
uf250-04.cnf fulfilled No. of Restarts: 203 No. of Flips: 2194 time to process: 0 seconds.
uf250-04.cnf , deadline. Restarts: 530
uf250-04.cnf fulfilled No. of Restarts: 394 No. of Flips: 1819 time to process: 2 seconds.
uf250-04.cnf , deadline. Restarts: 530
uf250-04.cnf , deadline. Restarts: 530
uf250-04.cnf , deadline. Restarts: 530
uf250-04.cnf , deadline. Restarts: 530
uf250-04.cnf fulfilled No. of Restarts: 404 No. of Flips: 4578 time to process: 1 seconds.
uf250-04.cnf , deadline. Restarts: 530
uf250-04.cnf fulfilled No. of Restarts: 440 No. of Flips: 4656 time to process: 1 seconds.
uf250-04.cnf , deadline. Restarts: 530
uf250-04.cnf , deadline. Restarts: 530
uf250-04.cnf , deadline. Restarts: 530
uf250-04.cnf fulfilled No. of Restarts: 352 No. of Flips: 4005 time to process: 1 seconds.
uf250-04.cnf , deadline. Restarts: 530
uf250-04.cnf , deadline. Restarts: 530
uf250-04.cnf , deadline. Restarts: 530
uf250-04.cnf , deadline. Restarts: 530
uf250-04.cnf , deadline. Restarts: 530
uf250-04.cnf , deadline. Restarts: 530
uf250-04.cnf , deadline. Restarts: 530
uf250-04.cnf fulfilled No. of Restarts: 183 No. of Flips: 3027 time to process: 0 seconds.
uf250-04.cnf , deadline. Restarts: 530
uf250-04.cnf , deadline. Restarts: 530
uf250-04.cnf , deadline. Restarts: 530
uf250-04.cnf , deadline. Restarts: 530
uf250-04.cnf fulfilled No. of Restarts: 522 No. of Flips: 3381 time to process: 1 seconds.
uf250-04.cnf , deadline. Restarts: 530
uf250-04.cnf , deadline. Restarts: 530
uf250-04.cnf , deadline. Restarts: 530
uf250-04.cnf , deadline. Restarts: 530
uf250-04.cnf , deadline. Restarts: 530
uf250-04.cnf , deadline. Restarts: 530
uf250-04.cnf fulfilled No. of Restarts: 254 No. of Flips: 2177 time to process: 0 seconds.
uf250-04.cnf , deadline. Restarts: 530
uf250-04.cnf , deadline. Restarts: 530
uf250-04.cnf , deadline. Restarts: 530
uf250-04.cnf , deadline. Restarts: 530
uf250-04.cnf , deadline. Restarts: 530
uf250-04.cnf , deadline. Restarts: 530
uf250-04.cnf , deadline. Restarts: 530
uf250-04.cnf , deadline. Restarts: 530
uf250-04.cnf , deadline. Restarts: 530
uf250-04.cnf , deadline. Restarts: 530
uf250-04.cnf , deadline. Restarts: 530
uf250-04.cnf fulfilled No. of Restarts: 210 No. of Flips: 2574 time to process: 0 seconds.
uf250-04.cnf , deadline. Restarts: 530
uf250-04.cnf , deadline. Restarts: 530
uf250-04.cnf , deadline. Restarts: 530
uf250-04.cnf , deadline. Restarts: 530
uf250-04.cnf , deadline. Restarts: 530
uf250-04.cnf , deadline. Restarts: 530
uf250-04.cnf , deadline. Restarts: 530
uf250-04.cnf , deadline. Restarts: 530
uf250-04.cnf , deadline. Restarts: 530
uf250-04.cnf , deadline. Restarts: 530
uf250-04.cnf , deadline. Restarts: 530
uf250-04.cnf , deadline. Restarts: 530
uf250-04.cnf , deadline. Restarts: 530
uf250-04.cnf , deadline. Restarts: 530
uf250-04.cnf , deadline. Restarts: 530
uf250-04.cnf , deadline. Restarts: 530
uf250-04.cnf , deadline. Restarts: 530
uf250-04.cnf , deadline. Restarts: 530
uf250-04.cnf , deadline. Restarts: 530
uf250-04.cnf fulfilled No. of Restarts: 111 No. of Flips: 2884 time to process: 0 seconds.
uf250-04.cnf , deadline. Restarts: 530
uf250-04.cnf , deadline. Restarts: 530
uf250-04.cnf fulfilled No. of Restarts: 282 No. of Flips: 1637 time to process: 1 seconds.
uf250-04.cnf , deadline. Restarts: 530
uf250-04.cnf fulfilled No. of Restarts: 347 No. of Flips: 3129 time to process: 1 seconds.
uf250-04.cnf , deadline. Restarts: 530
uf250-04.cnf , deadline. Restarts: 530
uf250-04.cnf , deadline. Restarts: 530
uf250-04.cnf , deadline. Restarts: 530
uf250-04.cnf , deadline. Restarts: 530
uf250-04.cnf , deadline. Restarts: 530
uf250-04.cnf , deadline. Restarts: 530
uf250-04.cnf , deadline. Restarts: 530
uf250-04.cnf , deadline. Restarts: 530
uf250-04.cnf , deadline. Restarts: 530
uf250-04.cnf fulfilled No. of Restarts: 506 No. of Flips: 2913 time to process: 1 seconds.
uf250-04.cnf , deadline. Restarts: 530
uf250-04.cnf , deadline. Restarts: 530
uf250-04.cnf , deadline. Restarts: 530
uf250-04.cnf fulfilled No. of Restarts: 479 No. of Flips: 2602 time to process: 1 seconds.
uf250-04.cnf , deadline. Restarts: 530
uf250-04.cnf , deadline. Restarts: 530
uf250-04.cnf , deadline. Restarts: 530
uf250-04.cnf , deadline. Restarts: 530
uf250-04.cnf , deadline. Restarts: 530
uf250-04.cnf , deadline. Restarts: 530
uf250-04.cnf , deadline. Restarts: 530
uf250-04.cnf fulfilled No. of Restarts: 75 No. of Flips: 3174 time to process: 0 seconds.
uf250-04.cnf , deadline. Restarts: 530
uf250-04.cnf , deadline. Restarts: 530
uf250-04.cnf , deadline. Restarts: 530
uf250-04.cnf , deadline. Restarts: 530
uf250-04.cnf , deadline. Restarts: 530
uf250-04.cnf , deadline. Restarts: 530
uf250-04.cnf , deadline. Restarts: 530
uf250-04.cnf , deadline. Restarts: 530
uf250-04.cnf , deadline. Restarts: 530
uf250-04.cnf , deadline. Restarts: 530
uf250-04.cnf , deadline. Restarts: 530
uf250-04.cnf , deadline. Restarts: 530
uf250-04.cnf fulfilled No. of Restarts: 171 No. of Flips: 2992 time to process: 0 seconds.
uf250-04.cnf , deadline. Restarts: 530
uf250-04.cnf , deadline. Restarts: 530
uf250-04.cnf , deadline. Restarts: 530
uf250-04.cnf , deadline. Restarts: 530
uf250-04.cnf , deadline. Restarts: 530
uf250-04.cnf fulfilled No. of Restarts: 213 No. of Flips: 1590 time to process: 0 seconds.
uf250-04.cnf , deadline. Restarts: 530
uf250-04.cnf , deadline. Restarts: 530
uf250-04.cnf , deadline. Restarts: 530
uf250-04.cnf , deadline. Restarts: 530
uf250-04.cnf , deadline. Restarts: 530
uf250-04.cnf , deadline. Restarts: 530
uf250-04.cnf , deadline. Restarts: 530
uf250-04.cnf fulfilled No. of Restarts: 485 No. of Flips: 2491 time to process: 2 seconds.
uf250-04.cnf , deadline. Restarts: 530
uf250-04.cnf , deadline. Restarts: 530
uf250-04.cnf , deadline. Restarts: 530
uf250-04.cnf , deadline. Restarts: 530
uf250-04.cnf fulfilled No. of Restarts: 404 No. of Flips: 4611 time to process: 2 seconds.
uf250-04.cnf , deadline. Restarts: 530
uf250-04.cnf , deadline. Restarts: 530
uf250-04.cnf , deadline. Restarts: 530
uf250-04.cnf fulfilled No. of Restarts: 106 No. of Flips: 4097 time to process: 0 seconds.
uf250-04.cnf , deadline. Restarts: 530
uf250-04.cnf , deadline. Restarts: 530
uf250-04.cnf , deadline. Restarts: 530
uf250-04.cnf , deadline. Restarts: 530
uf250-04.cnf , deadline. Restarts: 530
uf250-04.cnf , deadline. Restarts: 530
uf250-04.cnf , deadline. Restarts: 530
uf250-04.cnf , deadline. Restarts: 530
uf250-04.cnf , deadline. Restarts: 530
uf250-04.cnf , deadline. Restarts: 530
uf250-04.cnf fulfilled No. of Restarts: 348 No. of Flips: 3963 time to process: 1 seconds.
uf250-04.cnf , deadline. Restarts: 530
uf250-04.cnf , deadline. Restarts: 530
uf250-04.cnf , deadline. Restarts: 530
uf250-04.cnf , deadline. Restarts: 530
uf250-04.cnf , deadline. Restarts: 530
uf250-04.cnf , deadline. Restarts: 530
uf250-04.cnf , deadline. Restarts: 530
uf250-04.cnf , deadline. Restarts: 530
uf250-04.cnf , deadline. Restarts: 530
uf250-04.cnf , deadline. Restarts: 530
uf250-04.cnf , deadline. Restarts: 530
uf250-04.cnf , deadline. Restarts: 530
uf250-04.cnf , deadline. Restarts: 530
uf250-04.cnf , deadline. Restarts: 530
uf250-04.cnf , deadline. Restarts: 530
uf250-04.cnf , deadline. Restarts: 530
uf250-04.cnf fulfilled No. of Restarts: 52 No. of Flips: 4996 time to process: 0 seconds.
uf250-04.cnf , deadline. Restarts: 530
uf250-04.cnf , deadline. Restarts: 530
uf250-04.cnf , deadline. Restarts: 530
uf250-04.cnf , deadline. Restarts: 530
uf250-04.cnf , deadline. Restarts: 530
uf250-04.cnf , deadline. Restarts: 530
uf250-04.cnf , deadline. Restarts: 530
uf250-04.cnf , deadline. Restarts: 530
uf250-04.cnf , deadline. Restarts: 530
uf250-04.cnf , deadline. Restarts: 530
uf250-04.cnf fulfilled No. of Restarts: 78 No. of Flips: 2562 time to process: 0 seconds.
uf250-04.cnf , deadline. Restarts: 530
uf250-04.cnf fulfilled No. of Restarts: 300 No. of Flips: 3673 time to process: 1 seconds.
uf250-04.cnf , deadline. Restarts: 530
uf250-04.cnf , deadline. Restarts: 530
uf250-04.cnf , deadline. Restarts: 530
uf250-04.cnf , deadline. Restarts: 530
uf250-04.cnf , deadline. Restarts: 530
uf250-04.cnf , deadline. Restarts: 530
uf250-04.cnf , deadline. Restarts: 530
uf250-04.cnf , deadline. Restarts: 530
uf250-04.cnf , deadline. Restarts: 530
uf250-04.cnf , deadline. Restarts: 530
uf250-04.cnf , deadline. Restarts: 530
uf250-04.cnf , deadline. Restarts: 530
uf250-04.cnf , deadline. Restarts: 530
uf250-04.cnf , deadline. Restarts: 530
uf250-04.cnf , deadline. Restarts: 530
uf250-04.cnf , deadline. Restarts: 530
uf250-04.cnf , deadline. Restarts: 530
uf250-04.cnf fulfilled No. of Restarts: 49 No. of Flips: 4907 time to process: 0 seconds.
uf250-04.cnf fulfilled No. of Restarts: 243 No. of Flips: 3277 time to process: 0 seconds.
uf250-04.cnf , deadline. Restarts: 530
uf250-04.cnf , deadline. Restarts: 530
uf250-04.cnf , deadline. Restarts: 530
uf250-04.cnf , deadline. Restarts: 530
uf250-04.cnf , deadline. Restarts: 530
uf250-04.cnf , deadline. Restarts: 530
uf250-04.cnf , deadline. Restarts: 530
uf250-04.cnf , deadline. Restarts: 530
uf250-04.cnf fulfilled No. of Restarts: 444 No. of Flips: 4162 time to process: 1 seconds.
uf250-04.cnf , deadline. Restarts: 530
uf250-04.cnf , deadline. Restarts: 530
uf250-04.cnf , deadline. Restarts: 530
uf250-04.cnf , deadline. Restarts: 530
uf250-04.cnf fulfilled No. of Restarts: 13 No. of Flips: 2596 time to process: 0 seconds.
uf250-04.cnf , deadline. Restarts: 530
uf250-04.cnf , deadline. Restarts: 530
uf250-04.cnf , deadline. Restarts: 530
uf250-04.cnf , deadline. Restarts: 530
uf250-04.cnf , deadline. Restarts: 530
uf250-04.cnf , deadline. Restarts: 530
uf250-04.cnf , deadline. Restarts: 530
uf250-04.cnf fulfilled No. of Restarts: 210 No. of Flips: 2086 time to process: 0 seconds.
uf250-04.cnf , deadline. Restarts: 530
uf250-04.cnf , deadline. Restarts: 530
uf250-04.cnf , deadline. Restarts: 530
uf250-04.cnf , deadline. Restarts: 530
uf250-04.cnf fulfilled No. of Restarts: 125 No. of Flips: 1794 time to process: 0 seconds.
uf250-04.cnf , deadline. Restarts: 530
uf250-04.cnf fulfilled No. of Restarts: 219 No. of Flips: 2126 time to process: 0 seconds.
uf250-04.cnf , deadline. Restarts: 530
uf250-04.cnf , deadline. Restarts: 530
uf250-04.cnf , deadline. Restarts: 530
uf250-04.cnf , deadline. Restarts: 530
uf250-04.cnf , deadline. Restarts: 530
uf250-04.cnf , deadline. Restarts: 530
uf250-04.cnf , deadline. Restarts: 530
uf250-04.cnf fulfilled No. of Restarts: 296 No. of Flips: 3115 time to process: 1 seconds.
uf250-04.cnf , deadline. Restarts: 530
uf250-04.cnf , deadline. Restarts: 530
uf250-04.cnf , deadline. Restarts: 530
uf250-04.cnf , deadline. Restarts: 530
uf250-04.cnf , deadline. Restarts: 530
uf250-04.cnf , deadline. Restarts: 530
uf250-04.cnf , deadline. Restarts: 530
uf250-04.cnf , deadline. Restarts: 530
uf250-04.cnf , deadline. Restarts: 530
uf250-04.cnf , deadline. Restarts: 530
uf250-04.cnf , deadline. Restarts: 530
uf250-04.cnf , deadline. Restarts: 530
uf250-04.cnf , deadline. Restarts: 530
uf250-04.cnf fulfilled No. of Restarts: 524 No. of Flips: 2165 time to process: 2 seconds.
uf250-04.cnf fulfilled No. of Restarts: 50 No. of Flips: 4365 time to process: 0 seconds.
uf250-04.cnf , deadline. Restarts: 530
uf250-04.cnf , deadline. Restarts: 530
uf250-04.cnf fulfilled No. of Restarts: 184 No. of Flips: 2739 time to process: 0 seconds.
uf250-04.cnf , deadline. Restarts: 530
uf250-04.cnf , deadline. Restarts: 530
uf250-04.cnf , deadline. Restarts: 530
uf250-04.cnf , deadline. Restarts: 530
uf250-04.cnf , deadline. Restarts: 530
uf250-04.cnf , deadline. Restarts: 530
uf250-04.cnf , deadline. Restarts: 530
uf250-04.cnf , deadline. Restarts: 530
uf250-04.cnf , deadline. Restarts: 530
uf250-04.cnf , deadline. Restarts: 530
uf250-04.cnf , deadline. Restarts: 530
uf250-04.cnf , deadline. Restarts: 530
uf250-04.cnf , deadline. Restarts: 530
uf250-04.cnf , deadline. Restarts: 530
uf250-04.cnf , deadline. Restarts: 530
uf250-04.cnf , deadline. Restarts: 530
uf250-04.cnf , deadline. Restarts: 530
uf250-04.cnf fulfilled No. of Restarts: 429 No. of Flips: 4797 time to process: 1 seconds.
uf250-04.cnf , deadline. Restarts: 530
uf250-04.cnf , deadline. Restarts: 530
uf250-04.cnf , deadline. Restarts: 530
uf250-04.cnf , deadline. Restarts: 530
uf250-04.cnf , deadline. Restarts: 530
uf250-04.cnf , deadline. Restarts: 530
uf250-04.cnf , deadline. Restarts: 530
uf250-04.cnf , deadline. Restarts: 530
uf250-04.cnf , deadline. Restarts: 530
uf250-04.cnf , deadline. Restarts: 530
uf250-04.cnf , deadline. Restarts: 530
uf250-04.cnf fulfilled No. of Restarts: 158 No. of Flips: 4019 time to process: 0 seconds.
uf250-04.cnf fulfilled No. of Restarts: 523 No. of Flips: 3081 time to process: 2 seconds.
uf250-04.cnf , deadline. Restarts: 530
uf250-04.cnf , deadline. Restarts: 530
uf250-04.cnf , deadline. Restarts: 530
uf250-04.cnf , deadline. Restarts: 530
uf250-04.cnf , deadline. Restarts: 530
uf250-04.cnf , deadline. Restarts: 530
uf250-04.cnf , deadline. Restarts: 530
uf250-04.cnf fulfilled No. of Restarts: 381 No. of Flips: 4183 time to process: 1 seconds.
uf250-04.cnf , deadline. Restarts: 530
uf250-04.cnf , deadline. Restarts: 530
uf250-04.cnf , deadline. Restarts: 530
uf250-04.cnf , deadline. Restarts: 530
uf250-04.cnf , deadline. Restarts: 530
uf250-04.cnf , deadline. Restarts: 530
uf250-04.cnf , deadline. Restarts: 530
uf250-04.cnf , deadline. Restarts: 530
uf250-04.cnf , deadline. Restarts: 530
uf250-04.cnf , deadline. Restarts: 530
uf250-04.cnf , deadline. Restarts: 530
uf250-04.cnf , deadline. Restarts: 530
uf250-04.cnf , deadline. Restarts: 530
uf250-04.cnf , deadline. Restarts: 530
uf250-04.cnf , deadline. Restarts: 530
uf250-04.cnf , deadline. Restarts: 530
uf250-04.cnf , deadline. Restarts: 530
uf250-04.cnf fulfilled No. of Restarts: 396 No. of Flips: 3079 time to process: 1 seconds.
uf250-04.cnf , deadline. Restarts: 530
uf250-04.cnf , deadline. Restarts: 530
uf250-04.cnf , deadline. Restarts: 530
uf250-04.cnf fulfilled No. of Restarts: 342 No. of Flips: 3048 time to process: 1 seconds.
uf250-04.cnf , deadline. Restarts: 530
uf250-04.cnf , deadline. Restarts: 530
uf250-04.cnf fulfilled No. of Restarts: 116 No. of Flips: 1486 time to process: 0 seconds.
uf250-04.cnf , deadline. Restarts: 530
uf250-04.cnf , deadline. Restarts: 530
uf250-04.cnf , deadline. Restarts: 530
uf250-04.cnf , deadline. Restarts: 530
uf250-04.cnf , deadline. Restarts: 530
uf250-04.cnf fulfilled No. of Restarts: 70 No. of Flips: 4191 time to process: 0 seconds.
uf250-04.cnf fulfilled No. of Restarts: 381 No. of Flips: 3965 time to process: 1 seconds.
uf250-04.cnf , deadline. Restarts: 530
uf250-04.cnf fulfilled No. of Restarts: 44 No. of Flips: 4874 time to process: 0 seconds.
uf250-04.cnf , deadline. Restarts: 530
uf250-04.cnf , deadline. Restarts: 530
uf250-04.cnf , deadline. Restarts: 530
uf250-04.cnf , deadline. Restarts: 530
uf250-04.cnf , deadline. Restarts: 530
uf250-04.cnf , deadline. Restarts: 530
uf250-04.cnf , deadline. Restarts: 530
uf250-04.cnf , deadline. Restarts: 530
uf250-04.cnf , deadline. Restarts: 530
uf250-04.cnf , deadline. Restarts: 530
uf250-04.cnf , deadline. Restarts: 530
uf250-04.cnf , deadline. Restarts: 530
uf250-04.cnf , deadline. Restarts: 530
uf250-04.cnf fulfilled No. of Restarts: 457 No. of Flips: 4950 time to process: 1 seconds.
uf250-04.cnf fulfilled No. of Restarts: 490 No. of Flips: 2844 time to process: 1 seconds.
uf250-04.cnf , deadline. Restarts: 530
uf250-04.cnf , deadline. Restarts: 530
uf250-04.cnf , deadline. Restarts: 530
uf250-04.cnf , deadline. Restarts: 530
uf250-04.cnf , deadline. Restarts: 530
uf250-04.cnf , deadline. Restarts: 530
uf250-04.cnf , deadline. Restarts: 530
uf250-04.cnf , deadline. Restarts: 530
uf250-04.cnf , deadline. Restarts: 530
uf250-04.cnf , deadline. Restarts: 530
uf250-04.cnf , deadline. Restarts: 530
uf250-04.cnf , deadline. Restarts: 530
uf250-04.cnf fulfilled No. of Restarts: 386 No. of Flips: 4212 time to process: 1 seconds.
uf250-04.cnf , deadline. Restarts: 530
uf250-04.cnf , deadline. Restarts: 530
uf250-04.cnf , deadline. Restarts: 530
uf250-04.cnf , deadline. Restarts: 530
uf250-04.cnf , deadline. Restarts: 530
uf250-04.cnf , deadline. Restarts: 530
uf250-04.cnf , deadline. Restarts: 530
uf250-04.cnf , deadline. Restarts: 530
uf250-04.cnf , deadline. Restarts: 530
uf250-04.cnf fulfilled No. of Restarts: 6 No. of Flips: 3589 time to process: 0 seconds.
uf250-04.cnf , deadline. Restarts: 530
uf250-04.cnf , deadline. Restarts: 530
uf250-04.cnf , deadline. Restarts: 530
uf250-04.cnf , deadline. Restarts: 530
uf250-04.cnf , deadline. Restarts: 530
uf250-04.cnf , deadline. Restarts: 530
uf250-04.cnf , deadline. Restarts: 530
uf250-04.cnf , deadline. Restarts: 530
uf250-04.cnf , deadline. Restarts: 530
uf250-04.cnf , deadline. Restarts: 530
uf250-04.cnf , deadline. Restarts: 530
uf250-04.cnf , deadline. Restarts: 530
uf250-04.cnf , deadline. Restarts: 530
uf250-04.cnf , deadline. Restarts: 530
uf250-04.cnf , deadline. Restarts: 530
uf250-04.cnf , deadline. Restarts: 530
uf250-04.cnf , deadline. Restarts: 530
uf250-04.cnf fulfilled No. of Restarts: 121 No. of Flips: 1945 time to process: 0 seconds.
uf250-04.cnf , deadline. Restarts: 530
uf250-04.cnf , deadline. Restarts: 530
uf250-04.cnf , deadline. Restarts: 530
uf250-04.cnf , deadline. Restarts: 530
uf250-04.cnf , deadline. Restarts: 530
uf250-04.cnf , deadline. Restarts: 530
uf250-04.cnf , deadline. Restarts: 530
uf250-04.cnf , deadline. Restarts: 530
uf250-04.cnf , deadline. Restarts: 530
uf250-04.cnf , deadline. Restarts: 530
uf250-04.cnf , deadline. Restarts: 530
uf250-04.cnf fulfilled No. of Restarts: 159 No. of Flips: 4812 time to process: 0 seconds.
uf250-04.cnf , deadline. Restarts: 530
uf250-04.cnf fulfilled No. of Restarts: 112 No. of Flips: 2603 time to process: 0 seconds.
uf250-04.cnf , deadline. Restarts: 530
uf250-04.cnf , deadline. Restarts: 530
uf250-04.cnf , deadline. Restarts: 530
uf250-04.cnf , deadline. Restarts: 530
uf250-04.cnf fulfilled No. of Restarts: 418 No. of Flips: 2461 time to process: 1 seconds.
uf250-04.cnf , deadline. Restarts: 530
uf250-04.cnf , deadline. Restarts: 530
uf250-04.cnf , deadline. Restarts: 530
uf250-04.cnf , deadline. Restarts: 530
uf250-04.cnf , deadline. Restarts: 530
uf250-04.cnf , deadline. Restarts: 530
uf250-04.cnf , deadline. Restarts: 530
uf250-04.cnf fulfilled No. of Restarts: 406 No. of Flips: 1061 time to process: 1 seconds.
uf250-04.cnf , deadline. Restarts: 530
uf250-04.cnf , deadline. Restarts: 530
uf250-04.cnf , deadline. Restarts: 530
uf250-04.cnf , deadline. Restarts: 530
uf250-04.cnf , deadline. Restarts: 530
uf250-04.cnf , deadline. Restarts: 530
uf250-04.cnf , deadline. Restarts: 530
uf250-04.cnf , deadline. Restarts: 530
uf250-04.cnf , deadline. Restarts: 530
uf250-04.cnf fulfilled No. of Restarts: 267 No. of Flips: 4941 time to process: 0 seconds.
uf250-04.cnf fulfilled No. of Restarts: 312 No. of Flips: 1162 time to process: 1 seconds.
uf250-04.cnf , deadline. Restarts: 530
uf250-04.cnf , deadline. Restarts: 530
uf250-04.cnf , deadline. Restarts: 530
uf250-04.cnf , deadline. Restarts: 530
uf250-04.cnf fulfilled No. of Restarts: 400 No. of Flips: 3252 time to process: 2 seconds.
uf250-04.cnf , deadline. Restarts: 530
uf250-04.cnf , deadline. Restarts: 530
uf250-04.cnf , deadline. Restarts: 530
uf250-04.cnf , deadline. Restarts: 530
uf250-04.cnf , deadline. Restarts: 530
uf250-04.cnf , deadline. Restarts: 530
uf250-04.cnf , deadline. Restarts: 530
uf250-04.cnf fulfilled No. of Restarts: 492 No. of Flips: 3197 time to process: 1 seconds.
uf250-04.cnf , deadline. Restarts: 530
uf250-04.cnf fulfilled No. of Restarts: 107 No. of Flips: 4193 time to process: 0 seconds.
uf250-04.cnf , deadline. Restarts: 530
uf250-04.cnf , deadline. Restarts: 530
uf250-04.cnf , deadline. Restarts: 530
uf250-04.cnf fulfilled No. of Restarts: 479 No. of Flips: 2798 time to process: 2 seconds.
uf250-04.cnf , deadline. Restarts: 530
uf250-04.cnf , deadline. Restarts: 530
uf250-04.cnf , deadline. Restarts: 530
uf250-04.cnf , deadline. Restarts: 530
uf250-04.cnf fulfilled No. of Restarts: 434 No. of Flips: 4987 time to process: 2 seconds.
uf250-04.cnf , deadline. Restarts: 530
uf250-04.cnf , deadline. Restarts: 530
uf250-04.cnf , deadline. Restarts: 530
uf250-04.cnf , deadline. Restarts: 530
uf250-04.cnf , deadline. Restarts: 530
uf250-04.cnf , deadline. Restarts: 530
uf250-04.cnf fulfilled No. of Restarts: 354 No. of Flips: 3095 time to process: 1 seconds.
uf250-04.cnf , deadline. Restarts: 530
uf250-04.cnf , deadline. Restarts: 530
uf250-04.cnf , deadline. Restarts: 530
uf250-04.cnf , deadline. Restarts: 530
uf250-04.cnf , deadline. Restarts: 530
uf250-04.cnf , deadline. Restarts: 530
uf250-04.cnf , deadline. Restarts: 530
uf250-04.cnf , deadline. Restarts: 530
uf250-04.cnf , deadline. Restarts: 530
uf250-04.cnf , deadline. Restarts: 530
uf250-04.cnf , deadline. Restarts: 530
uf250-04.cnf , deadline. Restarts: 530
uf250-04.cnf , deadline. Restarts: 530
uf250-04.cnf , deadline. Restarts: 530
uf250-04.cnf , deadline. Restarts: 530
uf250-04.cnf fulfilled No. of Restarts: 505 No. of Flips: 2173 time to process: 1 seconds.
uf250-04.cnf , deadline. Restarts: 530
uf250-04.cnf , deadline. Restarts: 530
uf250-04.cnf , deadline. Restarts: 530
uf250-04.cnf , deadline. Restarts: 530
uf250-04.cnf , deadline. Restarts: 530
uf250-04.cnf , deadline. Restarts: 530
uf250-04.cnf , deadline. Restarts: 530
uf250-04.cnf , deadline. Restarts: 530
uf250-04.cnf fulfilled No. of Restarts: 501 No. of Flips: 3144 time to process: 1 seconds.
uf250-04.cnf fulfilled No. of Restarts: 219 No. of Flips: 2441 time to process: 0 seconds.
uf250-04.cnf , deadline. Restarts: 530
uf250-04.cnf , deadline. Restarts: 530
uf250-04.cnf , deadline. Restarts: 530
uf250-04.cnf , deadline. Restarts: 530
uf250-04.cnf , deadline. Restarts: 530
uf250-04.cnf fulfilled No. of Restarts: 292 No. of Flips: 3055 time to process: 1 seconds.
uf250-04.cnf fulfilled No. of Restarts: 335 No. of Flips: 4698 time to process: 1 seconds.
uf250-04.cnf , deadline. Restarts: 530
uf250-04.cnf , deadline. Restarts: 530
uf250-04.cnf , deadline. Restarts: 530
uf250-04.cnf , deadline. Restarts: 530
uf250-04.cnf , deadline. Restarts: 530
uf250-04.cnf , deadline. Restarts: 530
uf250-04.cnf , deadline. Restarts: 530
uf250-04.cnf , deadline. Restarts: 530
uf250-04.cnf , deadline. Restarts: 530
uf250-04.cnf , deadline. Restarts: 530
uf250-04.cnf , deadline. Restarts: 530
uf250-04.cnf fulfilled No. of Restarts: 446 No. of Flips: 2141 time to process: 1 seconds.
uf250-04.cnf , deadline. Restarts: 530
uf250-04.cnf , deadline. Restarts: 530
uf250-04.cnf fulfilled No. of Restarts: 408 No. of Flips: 2214 time to process: 1 seconds.
uf250-04.cnf , deadline. Restarts: 530
uf250-04.cnf , deadline. Restarts: 530
uf250-04.cnf , deadline. Restarts: 530
uf250-04.cnf , deadline. Restarts: 530
uf250-04.cnf , deadline. Restarts: 530
uf250-04.cnf , deadline. Restarts: 530
uf250-04.cnf , deadline. Restarts: 530
uf250-04.cnf fulfilled No. of Restarts: 118 No. of Flips: 1413 time to process: 0 seconds.
uf250-04.cnf , deadline. Restarts: 530
uf250-04.cnf , deadline. Restarts: 530
uf250-04.cnf , deadline. Restarts: 530
uf250-04.cnf , deadline. Restarts: 530
uf250-04.cnf , deadline. Restarts: 530
uf250-04.cnf , deadline. Restarts: 530
uf250-04.cnf , deadline. Restarts: 530
uf250-04.cnf , deadline. Restarts: 530
uf250-04.cnf , deadline. Restarts: 530
uf250-04.cnf , deadline. Restarts: 530
uf250-04.cnf , deadline. Restarts: 530
uf250-04.cnf , deadline. Restarts: 530
uf250-04.cnf , deadline. Restarts: 530
uf250-04.cnf , deadline. Restarts: 530
uf250-04.cnf , deadline. Restarts: 530
uf250-04.cnf , deadline. Restarts: 530
uf250-04.cnf , deadline. Restarts: 530
uf250-04.cnf , deadline. Restarts: 530
uf250-04.cnf , deadline. Restarts: 530
uf250-04.cnf , deadline. Restarts: 530
uf250-04.cnf , deadline. Restarts: 530
uf250-04.cnf , deadline. Restarts: 530
uf250-04.cnf , deadline. Restarts: 530
uf250-04.cnf , deadline. Restarts: 530
uf250-04.cnf , deadline. Restarts: 530
uf250-04.cnf , deadline. Restarts: 530
uf250-04.cnf , deadline. Restarts: 530
uf250-04.cnf , deadline. Restarts: 530
uf250-04.cnf fulfilled No. of Restarts: 115 No. of Flips: 4688 time to process: 0 seconds.
uf250-04.cnf , deadline. Restarts: 530
uf250-04.cnf , deadline. Restarts: 530
uf250-04.cnf fulfilled No. of Restarts: 361 No. of Flips: 1704 time to process: 1 seconds.
uf250-04.cnf , deadline. Restarts: 530
uf250-04.cnf , deadline. Restarts: 530
uf250-04.cnf , deadline. Restarts: 530
uf250-04.cnf fulfilled No. of Restarts: 201 No. of Flips: 2437 time to process: 0 seconds.
uf250-04.cnf fulfilled No. of Restarts: 416 No. of Flips: 1626 time to process: 1 seconds.
uf250-04.cnf , deadline. Restarts: 530
uf250-04.cnf , deadline. Restarts: 530
uf250-04.cnf , deadline. Restarts: 530
uf250-04.cnf , deadline. Restarts: 530
uf250-04.cnf , deadline. Restarts: 530
uf250-04.cnf fulfilled No. of Restarts: 0 No. of Flips: 3831 time to process: 0 seconds.
uf250-04.cnf , deadline. Restarts: 530
uf250-04.cnf , deadline. Restarts: 530
uf250-04.cnf fulfilled No. of Restarts: 180 No. of Flips: 4877 time to process: 0 seconds.
uf250-04.cnf , deadline. Restarts: 530
uf250-04.cnf , deadline. Restarts: 530
uf250-04.cnf , deadline. Restarts: 530
uf250-04.cnf , deadline. Restarts: 530
uf250-04.cnf , deadline. Restarts: 530
uf250-04.cnf , deadline. Restarts: 530
uf250-04.cnf , deadline. Restarts: 530
uf250-04.cnf , deadline. Restarts: 530
uf250-04.cnf , deadline. Restarts: 530
uf250-04.cnf , deadline. Restarts: 530
uf250-04.cnf fulfilled No. of Restarts: 129 No. of Flips: 3890 time to process: 0 seconds.
uf250-04.cnf , deadline. Restarts: 530
uf250-04.cnf , deadline. Restarts: 530
uf250-04.cnf , deadline. Restarts: 530
uf250-04.cnf , deadline. Restarts: 530
uf250-04.cnf , deadline. Restarts: 530
uf250-04.cnf , deadline. Restarts: 530
uf250-04.cnf , deadline. Restarts: 530
uf250-04.cnf , deadline. Restarts: 530
uf250-04.cnf fulfilled No. of Restarts: 78 No. of Flips: 4684 time to process: 0 seconds.
uf250-04.cnf , deadline. Restarts: 530
uf250-04.cnf , deadline. Restarts: 530
uf250-04.cnf , deadline. Restarts: 530
uf250-04.cnf , deadline. Restarts: 530
uf250-04.cnf , deadline. Restarts: 530
uf250-04.cnf , deadline. Restarts: 530
uf250-04.cnf , deadline. Restarts: 530
uf250-04.cnf , deadline. Restarts: 530
uf250-04.cnf fulfilled No. of Restarts: 286 No. of Flips: 2943 time to process: 1 seconds.
uf250-04.cnf , deadline. Restarts: 530
uf250-04.cnf , deadline. Restarts: 530
uf250-04.cnf , deadline. Restarts: 530
uf250-04.cnf , deadline. Restarts: 530
uf250-04.cnf , deadline. Restarts: 530
uf250-04.cnf , deadline. Restarts: 530
uf250-04.cnf , deadline. Restarts: 530
uf250-04.cnf , deadline. Restarts: 530
uf250-04.cnf , deadline. Restarts: 530
uf250-04.cnf , deadline. Restarts: 530
uf250-04.cnf , deadline. Restarts: 530
uf250-04.cnf , deadline. Restarts: 530
uf250-04.cnf , deadline. Restarts: 530
uf250-04.cnf , deadline. Restarts: 530
uf250-04.cnf , deadline. Restarts: 530
uf250-04.cnf , deadline. Restarts: 530
uf250-04.cnf , deadline. Restarts: 530
uf250-04.cnf , deadline. Restarts: 530
uf250-04.cnf fulfilled No. of Restarts: 343 No. of Flips: 2364 time to process: 1 seconds.
uf250-04.cnf , deadline. Restarts: 530
uf250-04.cnf , deadline. Restarts: 530
uf250-04.cnf fulfilled No. of Restarts: 366 No. of Flips: 1000 time to process: 1 seconds.
uf250-04.cnf , deadline. Restarts: 530
uf250-04.cnf , deadline. Restarts: 530
uf250-04.cnf fulfilled No. of Restarts: 172 No. of Flips: 4790 time to process: 0 seconds.
uf250-04.cnf , deadline. Restarts: 530
uf250-04.cnf , deadline. Restarts: 530
uf250-04.cnf , deadline. Restarts: 530
uf250-04.cnf fulfilled No. of Restarts: 342 No. of Flips: 2411 time to process: 1 seconds.
uf250-04.cnf , deadline. Restarts: 530
uf250-04.cnf , deadline. Restarts: 530
uf250-04.cnf , deadline. Restarts: 530
uf250-04.cnf , deadline. Restarts: 530
uf250-04.cnf fulfilled No. of Restarts: 454 No. of Flips: 3657 time to process: 2 seconds.
uf250-04.cnf , deadline. Restarts: 530
uf250-04.cnf , deadline. Restarts: 530
uf250-04.cnf , deadline. Restarts: 530
uf250-04.cnf , deadline. Restarts: 530
uf250-04.cnf , deadline. Restarts: 530
uf250-04.cnf , deadline. Restarts: 530
uf250-04.cnf , deadline. Restarts: 530
uf250-04.cnf , deadline. Restarts: 530
uf250-04.cnf , deadline. Restarts: 530
uf250-04.cnf , deadline. Restarts: 530
uf250-04.cnf , deadline. Restarts: 530
uf250-04.cnf fulfilled No. of Restarts: 97 No. of Flips: 2368 time to process: 0 seconds.
uf250-04.cnf , deadline. Restarts: 530
uf250-04.cnf , deadline. Restarts: 530
uf250-04.cnf , deadline. Restarts: 530
uf250-04.cnf , deadline. Restarts: 530
uf250-04.cnf , deadline. Restarts: 530
uf250-04.cnf , deadline. Restarts: 530
uf250-04.cnf fulfilled No. of Restarts: 431 No. of Flips: 4471 time to process: 1 seconds.
uf250-04.cnf , deadline. Restarts: 530
uf250-04.cnf , deadline. Restarts: 530
uf250-04.cnf fulfilled No. of Restarts: 290 No. of Flips: 1646 time to process: 1 seconds.
uf250-04.cnf , deadline. Restarts: 530
uf250-04.cnf , deadline. Restarts: 530
uf250-04.cnf , deadline. Restarts: 530
uf250-04.cnf fulfilled No. of Restarts: 66 No. of Flips: 1195 time to process: 0 seconds.
uf250-04.cnf , deadline. Restarts: 530
uf250-04.cnf , deadline. Restarts: 530
uf250-04.cnf , deadline. Restarts: 530
uf250-04.cnf , deadline. Restarts: 530
uf250-04.cnf fulfilled No. of Restarts: 74 No. of Flips: 4959 time to process: 0 seconds.
uf250-04.cnf , deadline. Restarts: 530
uf250-04.cnf , deadline. Restarts: 530
uf250-04.cnf , deadline. Restarts: 530
uf250-04.cnf , deadline. Restarts: 530
uf250-04.cnf , deadline. Restarts: 530
uf250-04.cnf , deadline. Restarts: 530
uf250-04.cnf , deadline. Restarts: 530
uf250-04.cnf , deadline. Restarts: 530
uf250-04.cnf , deadline. Restarts: 530
uf250-04.cnf fulfilled No. of Restarts: 285 No. of Flips: 1842 time to process: 1 seconds.
uf250-04.cnf , deadline. Restarts: 530
uf250-04.cnf , deadline. Restarts: 530
uf250-04.cnf , deadline. Restarts: 530
uf250-04.cnf , deadline. Restarts: 530
uf250-04.cnf , deadline. Restarts: 530
uf250-04.cnf , deadline. Restarts: 530
uf250-04.cnf , deadline. Restarts: 530
uf250-04.cnf , deadline. Restarts: 530
uf250-04.cnf , deadline. Restarts: 530
uf250-04.cnf fulfilled No. of Restarts: 510 No. of Flips: 1925 time to process: 1 seconds.
uf250-04.cnf , deadline. Restarts: 530
uf250-04.cnf , deadline. Restarts: 530
uf250-04.cnf , deadline. Restarts: 530
uf250-04.cnf , deadline. Restarts: 530
uf250-04.cnf fulfilled No. of Restarts: 194 No. of Flips: 2746 time to process: 0 seconds.
uf250-04.cnf , deadline. Restarts: 530
uf250-04.cnf , deadline. Restarts: 530
uf250-04.cnf , deadline. Restarts: 530
uf250-04.cnf , deadline. Restarts: 530
uf250-04.cnf , deadline. Restarts: 530
uf250-04.cnf fulfilled No. of Restarts: 211 No. of Flips: 2893 time to process: 0 seconds.
uf250-04.cnf , deadline. Restarts: 530
uf250-04.cnf , deadline. Restarts: 530
uf250-04.cnf , deadline. Restarts: 530
uf250-04.cnf , deadline. Restarts: 530
uf250-04.cnf , deadline. Restarts: 530
uf250-04.cnf , deadline. Restarts: 530
uf250-04.cnf , deadline. Restarts: 530
uf250-04.cnf , deadline. Restarts: 530
uf250-04.cnf fulfilled No. of Restarts: 182 No. of Flips: 542 time to process: 0 seconds.
uf250-04.cnf fulfilled No. of Restarts: 377 No. of Flips: 925 time to process: 1 seconds.
uf250-04.cnf , deadline. Restarts: 530
uf250-04.cnf , deadline. Restarts: 530
uf250-04.cnf , deadline. Restarts: 530
uf250-04.cnf , deadline. Restarts: 530
uf250-04.cnf fulfilled No. of Restarts: 139 No. of Flips: 1360 time to process: 0 seconds.
uf250-04.cnf , deadline. Restarts: 530
uf250-04.cnf , deadline. Restarts: 530
uf250-04.cnf fulfilled No. of Restarts: 9 No. of Flips: 3037 time to process: 0 seconds.
uf250-04.cnf fulfilled No. of Restarts: 371 No. of Flips: 1700 time to process: 1 seconds.
uf250-04.cnf , deadline. Restarts: 530
uf250-04.cnf , deadline. Restarts: 530
uf250-04.cnf , deadline. Restarts: 530
uf250-04.cnf , deadline. Restarts: 530
uf250-04.cnf , deadline. Restarts: 530
uf250-04.cnf , deadline. Restarts: 530
uf250-04.cnf , deadline. Restarts: 530
uf250-04.cnf , deadline. Restarts: 530
uf250-04.cnf , deadline. Restarts: 530
uf250-04.cnf , deadline. Restarts: 530
uf250-04.cnf fulfilled No. of Restarts: 52 No. of Flips: 2321 time to process: 0 seconds.
uf250-04.cnf , deadline. Restarts: 530
uf250-04.cnf , deadline. Restarts: 530
uf250-04.cnf , deadline. Restarts: 530
uf250-04.cnf , deadline. Restarts: 530
uf250-04.cnf , deadline. Restarts: 530
uf250-04.cnf , deadline. Restarts: 530
uf250-04.cnf , deadline. Restarts: 530
uf250-04.cnf , deadline. Restarts: 530
uf250-04.cnf , deadline. Restarts: 530
uf250-04.cnf , deadline. Restarts: 530
uf250-04.cnf fulfilled No. of Restarts: 228 No. of Flips: 4321 time to process: 0 seconds.
uf250-04.cnf , deadline. Restarts: 530
uf250-04.cnf , deadline. Restarts: 530
uf250-04.cnf , deadline. Restarts: 530
uf250-04.cnf , deadline. Restarts: 530
uf250-04.cnf , deadline. Restarts: 530
uf250-04.cnf fulfilled No. of Restarts: 129 No. of Flips: 2720 time to process: 0 seconds.
uf250-04.cnf fulfilled No. of Restarts: 520 No. of Flips: 3035 time to process: 2 seconds.
uf250-04.cnf , deadline. Restarts: 530
uf250-04.cnf , deadline. Restarts: 530
uf250-04.cnf , deadline. Restarts: 530
uf250-04.cnf , deadline. Restarts: 530
uf250-04.cnf , deadline. Restarts: 530
uf250-04.cnf , deadline. Restarts: 530
uf250-04.cnf , deadline. Restarts: 530
uf250-04.cnf , deadline. Restarts: 530
uf250-04.cnf , deadline. Restarts: 530
uf250-04.cnf , deadline. Restarts: 530
uf250-04.cnf , deadline. Restarts: 530
uf250-04.cnf , deadline. Restarts: 530
uf250-04.cnf , deadline. Restarts: 530
uf250-04.cnf , deadline. Restarts: 530
uf250-04.cnf , deadline. Restarts: 530
uf250-04.cnf , deadline. Restarts: 530
uf250-04.cnf , deadline. Restarts: 530
uf250-04.cnf , deadline. Restarts: 530
uf250-04.cnf fulfilled No. of Restarts: 447 No. of Flips: 4848 time to process: 1 seconds.
uf250-04.cnf fulfilled No. of Restarts: 96 No. of Flips: 4770 time to process: 0 seconds.
uf250-04.cnf , deadline. Restarts: 530
uf250-04.cnf , deadline. Restarts: 530
uf250-04.cnf , deadline. Restarts: 530
uf250-04.cnf , deadline. Restarts: 530
uf250-04.cnf , deadline. Restarts: 530
uf250-04.cnf , deadline. Restarts: 530
uf250-04.cnf , deadline. Restarts: 530
uf250-04.cnf , deadline. Restarts: 530
uf250-04.cnf , deadline. Restarts: 530
uf250-04.cnf , deadline. Restarts: 530
uf250-04.cnf fulfilled No. of Restarts: 528 No. of Flips: 2908 time to process: 1 seconds.
uf250-04.cnf , deadline. Restarts: 530
uf250-04.cnf fulfilled No. of Restarts: 74 No. of Flips: 1596 time to process: 0 seconds.
uf250-04.cnf , deadline. Restarts: 530
uf250-04.cnf , deadline. Restarts: 530
uf250-04.cnf fulfilled No. of Restarts: 117 No. of Flips: 3935 time to process: 0 seconds.
uf250-04.cnf , deadline. Restarts: 530
uf250-04.cnf , deadline. Restarts: 530
uf250-04.cnf , deadline. Restarts: 530
uf250-04.cnf , deadline. Restarts: 530
uf250-04.cnf , deadline. Restarts: 530
uf250-04.cnf , deadline. Restarts: 530
uf250-04.cnf , deadline. Restarts: 530
uf250-04.cnf , deadline. Restarts: 530
uf250-04.cnf fulfilled No. of Restarts: 304 No. of Flips: 4144 time to process: 1 seconds.
uf250-04.cnf , deadline. Restarts: 530
uf250-04.cnf , deadline. Restarts: 530
uf250-04.cnf , deadline. Restarts: 530
uf250-04.cnf fulfilled No. of Restarts: 513 No. of Flips: 3601 time to process: 1 seconds.
uf250-04.cnf , deadline. Restarts: 530
uf250-04.cnf fulfilled No. of Restarts: 393 No. of Flips: 798 time to process: 1 seconds.
uf250-04.cnf fulfilled No. of Restarts: 307 No. of Flips: 3641 time to process: 1 seconds.
uf250-04.cnf , deadline. Restarts: 530
uf250-04.cnf , deadline. Restarts: 530
uf250-04.cnf , deadline. Restarts: 530
uf250-04.cnf , deadline. Restarts: 530
uf250-04.cnf , deadline. Restarts: 530
uf250-04.cnf , deadline. Restarts: 530
uf250-04.cnf , deadline. Restarts: 530
uf250-04.cnf , deadline. Restarts: 530
uf250-04.cnf , deadline. Restarts: 530
uf250-04.cnf , deadline. Restarts: 530
uf250-04.cnf , deadline. Restarts: 530
uf250-04.cnf , deadline. Restarts: 530
uf250-04.cnf , deadline. Restarts: 530
uf250-04.cnf fulfilled No. of Restarts: 344 No. of Flips: 4133 time to process: 1 seconds.
uf250-04.cnf , deadline. Restarts: 530
uf250-04.cnf , deadline. Restarts: 530
uf250-04.cnf fulfilled No. of Restarts: 265 No. of Flips: 3371 time to process: 1 seconds.
uf250-04.cnf , deadline. Restarts: 530
uf250-04.cnf , deadline. Restarts: 530
uf250-04.cnf , deadline. Restarts: 530
uf250-04.cnf , deadline. Restarts: 530
uf250-04.cnf , deadline. Restarts: 530
uf250-04.cnf , deadline. Restarts: 530
uf250-04.cnf , deadline. Restarts: 530
uf250-04.cnf , deadline. Restarts: 530
uf250-04.cnf , deadline. Restarts: 530
uf250-04.cnf , deadline. Restarts: 530
uf250-04.cnf , deadline. Restarts: 530
uf250-04.cnf , deadline. Restarts: 530
uf250-04.cnf , deadline. Restarts: 530
uf250-04.cnf , deadline. Restarts: 530
uf250-04.cnf fulfilled No. of Restarts: 225 No. of Flips: 3301 time to process: 0 seconds.
uf250-04.cnf fulfilled No. of Restarts: 97 No. of Flips: 4508 time to process: 0 seconds.
uf250-04.cnf , deadline. Restarts: 530
uf250-04.cnf , deadline. Restarts: 530
uf250-04.cnf , deadline. Restarts: 530
uf250-04.cnf fulfilled No. of Restarts: 135 No. of Flips: 4174 time to process: 0 seconds.
uf250-04.cnf , deadline. Restarts: 530
uf250-04.cnf , deadline. Restarts: 530
uf250-04.cnf , deadline. Restarts: 530
uf250-04.cnf , deadline. Restarts: 530
uf250-04.cnf , deadline. Restarts: 530
uf250-04.cnf , deadline. Restarts: 530
uf250-04.cnf , deadline. Restarts: 530
uf250-04.cnf , deadline. Restarts: 530
uf250-04.cnf , deadline. Restarts: 530
uf250-04.cnf , deadline. Restarts: 530
uf250-04.cnf , deadline. Restarts: 530
uf250-04.cnf fulfilled No. of Restarts: 487 No. of Flips: 4496 time to process: 1 seconds.
uf250-04.cnf , deadline. Restarts: 530
uf250-04.cnf , deadline. Restarts: 530
uf250-04.cnf , deadline. Restarts: 530
uf250-04.cnf , deadline. Restarts: 530
uf250-04.cnf , deadline. Restarts: 530
uf250-04.cnf , deadline. Restarts: 530
uf250-04.cnf , deadline. Restarts: 530
uf250-04.cnf , deadline. Restarts: 530
uf250-04.cnf fulfilled No. of Restarts: 372 No. of Flips: 3879 time to process: 1 seconds.
uf250-04.cnf , deadline. Restarts: 530
uf250-04.cnf , deadline. Restarts: 530
uf250-04.cnf , deadline. Restarts: 530
uf250-04.cnf fulfilled No. of Restarts: 39 No. of Flips: 2894 time to process: 0 seconds.
uf250-04.cnf , deadline. Restarts: 530
uf250-04.cnf , deadline. Restarts: 530
uf250-04.cnf , deadline. Restarts: 530
uf250-04.cnf , deadline. Restarts: 530
uf250-04.cnf , deadline. Restarts: 530
uf250-04.cnf , deadline. Restarts: 530
uf250-04.cnf , deadline. Restarts: 530
uf250-04.cnf , deadline. Restarts: 530
uf250-04.cnf , deadline. Restarts: 530
uf250-04.cnf , deadline. Restarts: 530
uf250-04.cnf , deadline. Restarts: 530
uf250-04.cnf fulfilled No. of Restarts: 434 No. of Flips: 4946 time to process: 1 seconds.
uf250-04.cnf , deadline. Restarts: 530
uf250-04.cnf , deadline. Restarts: 530
uf250-04.cnf , deadline. Restarts: 530
uf250-04.cnf fulfilled No. of Restarts: 298 No. of Flips: 3489 time to process: 1 seconds.
uf250-04.cnf fulfilled No. of Restarts: 432 No. of Flips: 4823 time to process: 1 seconds.
uf250-04.cnf , deadline. Restarts: 530
uf250-04.cnf , deadline. Restarts: 530
uf250-04.cnf , deadline. Restarts: 530
uf250-04.cnf , deadline. Restarts: 530
uf250-04.cnf , deadline. Restarts: 530
uf250-04.cnf , deadline. Restarts: 530
uf250-04.cnf , deadline. Restarts: 530
uf250-04.cnf , deadline. Restarts: 530
uf250-04.cnf fulfilled No. of Restarts: 397 No. of Flips: 2446 time to process: 1 seconds.
uf250-04.cnf , deadline. Restarts: 530
uf250-04.cnf , deadline. Restarts: 530
uf250-04.cnf , deadline. Restarts: 530
uf250-04.cnf , deadline. Restarts: 530
uf250-04.cnf , deadline. Restarts: 530
uf250-04.cnf , deadline. Restarts: 530
uf250-04.cnf , deadline. Restarts: 530
uf250-04.cnf , deadline. Restarts: 530
uf250-04.cnf , deadline. Restarts: 530
uf250-04.cnf , deadline. Restarts: 530
uf250-04.cnf , deadline. Restarts: 530
uf250-04.cnf , deadline. Restarts: 530
uf250-04.cnf , deadline. Restarts: 530
uf250-04.cnf fulfilled No. of Restarts: 293 No. of Flips: 2243 time to process: 1 seconds.
uf250-04.cnf , deadline. Restarts: 530
uf250-04.cnf , deadline. Restarts: 530
uf250-04.cnf fulfilled No. of Restarts: 109 No. of Flips: 2283 time to process: 0 seconds.
uf250-04.cnf , deadline. Restarts: 530
uf250-04.cnf , deadline. Restarts: 530
uf250-04.cnf , deadline. Restarts: 530
uf250-04.cnf fulfilled No. of Restarts: 514 No. of Flips: 4580 time to process: 1 seconds.
uf250-04.cnf , deadline. Restarts: 530
uf250-04.cnf , deadline. Restarts: 530
uf250-04.cnf , deadline. Restarts: 530
uf250-04.cnf , deadline. Restarts: 530
uf250-04.cnf , deadline. Restarts: 530
uf250-04.cnf fulfilled No. of Restarts: 406 No. of Flips: 1865 time to process: 1 seconds.
uf250-04.cnf , deadline. Restarts: 530
uf250-04.cnf , deadline. Restarts: 530
uf250-04.cnf , deadline. Restarts: 530
uf250-04.cnf , deadline. Restarts: 530
uf250-04.cnf , deadline. Restarts: 530
uf250-04.cnf , deadline. Restarts: 530
uf250-04.cnf , deadline. Restarts: 530
uf250-04.cnf , deadline. Restarts: 530
uf250-04.cnf , deadline. Restarts: 530
uf250-04.cnf , deadline. Restarts: 530
uf250-04.cnf , deadline. Restarts: 530
uf250-04.cnf fulfilled No. of Restarts: 18 No. of Flips: 2819 time to process: 0 seconds.
uf250-04.cnf , deadline. Restarts: 530
uf250-04.cnf , deadline. Restarts: 530
uf250-04.cnf , deadline. Restarts: 530
uf250-04.cnf , deadline. Restarts: 530
uf250-04.cnf , deadline. Restarts: 530
uf250-04.cnf , deadline. Restarts: 530
uf250-04.cnf , deadline. Restarts: 530
uf250-04.cnf , deadline. Restarts: 530
uf250-04.cnf fulfilled No. of Restarts: 269 No. of Flips: 2276 time to process: 1 seconds.
uf250-04.cnf , deadline. Restarts: 530
uf250-04.cnf , deadline. Restarts: 530
uf250-04.cnf , deadline. Restarts: 530
uf250-04.cnf , deadline. Restarts: 530
uf250-04.cnf , deadline. Restarts: 530
uf250-04.cnf , deadline. Restarts: 530
uf250-04.cnf fulfilled No. of Restarts: 60 No. of Flips: 1322 time to process: 0 seconds.
uf250-04.cnf , deadline. Restarts: 530
uf250-04.cnf fulfilled No. of Restarts: 518 No. of Flips: 3485 time to process: 1 seconds.
uf250-04.cnf , deadline. Restarts: 530
uf250-04.cnf , deadline. Restarts: 530
uf250-04.cnf , deadline. Restarts: 530
uf250-04.cnf , deadline. Restarts: 530
uf250-04.cnf , deadline. Restarts: 530
uf250-04.cnf , deadline. Restarts: 530
uf250-04.cnf fulfilled No. of Restarts: 183 No. of Flips: 747 time to process: 0 seconds.
uf250-04.cnf , deadline. Restarts: 530
uf250-04.cnf , deadline. Restarts: 530
uf250-04.cnf , deadline. Restarts: 530
uf250-04.cnf fulfilled No. of Restarts: 340 No. of Flips: 1992 time to process: 1 seconds.
uf250-04.cnf , deadline. Restarts: 530
uf250-04.cnf , deadline. Restarts: 530
uf250-04.cnf , deadline. Restarts: 530
uf250-04.cnf , deadline. Restarts: 530
uf250-04.cnf , deadline. Restarts: 530
uf250-04.cnf , deadline. Restarts: 530
uf250-04.cnf , deadline. Restarts: 530
uf250-04.cnf fulfilled No. of Restarts: 185 No. of Flips: 4242 time to process: 0 seconds.
uf250-04.cnf , deadline. Restarts: 530
uf250-04.cnf , deadline. Restarts: 530
uf250-04.cnf , deadline. Restarts: 530
uf250-04.cnf , deadline. Restarts: 530
uf250-04.cnf , deadline. Restarts: 530
uf250-04.cnf , deadline. Restarts: 530
uf250-04.cnf , deadline. Restarts: 530
uf250-04.cnf fulfilled No. of Restarts: 117 No. of Flips: 2489 time to process: 0 seconds.
uf250-04.cnf , deadline. Restarts: 530
uf250-04.cnf , deadline. Restarts: 530
uf250-04.cnf , deadline. Restarts: 530
uf250-04.cnf , deadline. Restarts: 530
uf250-04.cnf , deadline. Restarts: 530
uf250-04.cnf , deadline. Restarts: 530
uf250-04.cnf , deadline. Restarts: 530
uf250-04.cnf , deadline. Restarts: 530
uf250-04.cnf , deadline. Restarts: 530
uf250-04.cnf fulfilled No. of Restarts: 26 No. of Flips: 2989 time to process: 0 seconds.
uf250-04.cnf , deadline. Restarts: 530
uf250-04.cnf , deadline. Restarts: 530
uf250-04.cnf fulfilled No. of Restarts: 63 No. of Flips: 4053 time to process: 0 seconds.
uf250-04.cnf , deadline. Restarts: 530
uf250-04.cnf , deadline. Restarts: 530
uf250-04.cnf , deadline. Restarts: 530
uf250-04.cnf fulfilled No. of Restarts: 190 No. of Flips: 4460 time to process: 0 seconds.
uf250-04.cnf , deadline. Restarts: 530
uf250-04.cnf , deadline. Restarts: 530
uf250-04.cnf fulfilled No. of Restarts: 148 No. of Flips: 4975 time to process: 0 seconds.
uf250-04.cnf , deadline. Restarts: 530
uf250-04.cnf , deadline. Restarts: 530
uf250-04.cnf , deadline. Restarts: 530
uf250-04.cnf , deadline. Restarts: 530
uf250-04.cnf , deadline. Restarts: 530
uf250-04.cnf , deadline. Restarts: 530
uf250-04.cnf , deadline. Restarts: 530
uf250-04.cnf , deadline. Restarts: 530
uf250-04.cnf , deadline. Restarts: 530
uf250-04.cnf , deadline. Restarts: 530
uf250-04.cnf , deadline. Restarts: 530
uf250-04.cnf , deadline. Restarts: 530
uf250-04.cnf , deadline. Restarts: 530
uf250-04.cnf , deadline. Restarts: 530
uf250-04.cnf , deadline. Restarts: 530
uf250-04.cnf , deadline. Restarts: 530
uf250-04.cnf , deadline. Restarts: 530
uf250-04.cnf , deadline. Restarts: 530
uf250-04.cnf fulfilled No. of Restarts: 486 No. of Flips: 1417 time to process: 1 seconds.
uf250-04.cnf , deadline. Restarts: 530
uf250-04.cnf , deadline. Restarts: 530
uf250-04.cnf , deadline. Restarts: 530
uf250-04.cnf , deadline. Restarts: 530
uf250-04.cnf fulfilled No. of Restarts: 88 No. of Flips: 1332 time to process: 0 seconds.
uf250-04.cnf , deadline. Restarts: 530
uf250-04.cnf , deadline. Restarts: 530
uf250-04.cnf , deadline. Restarts: 530
uf250-04.cnf , deadline. Restarts: 530
uf250-04.cnf , deadline. Restarts: 530
uf250-04.cnf , deadline. Restarts: 530
uf250-04.cnf , deadline. Restarts: 530
uf250-04.cnf , deadline. Restarts: 530
uf250-04.cnf , deadline. Restarts: 530
uf250-04.cnf , deadline. Restarts: 530
uf250-04.cnf , deadline. Restarts: 530
uf250-04.cnf , deadline. Restarts: 530
uf250-04.cnf , deadline. Restarts: 530
uf250-04.cnf , deadline. Restarts: 530
uf250-04.cnf , deadline. Restarts: 530
uf250-04.cnf fulfilled No. of Restarts: 509 No. of Flips: 3914 time to process: 2 seconds.
