# Supplementary material for: Completion Probabilities and Parallel Restart Strategies under an Imposed Deadline
Source: PLoS One. 2016 Oct 12;11(10):e0164605. doi: 10.1371/journal.pone.0164605 (PMC5061357; doi:10.1371/journal.pone.0164605)
Supplement: S2 File — The file “S2_File.zip” is the data gathered from the experiments regarding expected runtime. (ZIP) [file pone.0164605.s005.zip]

Archive with 15 entries (15 files):
- results_Multi_r100.8.txt
- results_Multi_r1150.944.txt
- results_Multi_r1550.344.txt
- results_Multi_r1950.744.txt
- results_Multi_r2310.144.txt
- results_Multi_r2750.544.txt
- results_Multi_r3150.944.txt
- results_Multi_r3550.344.txt
- results_Multi_r3950.744.txt
- results_Multi_r400.2.txt
- results_Multi_r4620.288.txt
- results_Multi_r4950.744.txt
- results_Multi_r750.544.txt
- results_Multi_r7674.132.txt
- results_Multi_r9984.276.txt
