# Supplementary material for: Completion Probabilities and Parallel Restart Strategies under an Imposed Deadline
Source: PLoS One. 2016 Oct 12;11(10):e0164605. doi: 10.1371/journal.pone.0164605 (PMC5061357; doi:10.1371/journal.pone.0164605)
Supplement: S2 File — The file “S2_File.zip” is the data gathered from the experiments regarding expected runtime. (ZIP) [file pone.0164605.s005.zip › results_Multi_r100.8.txt]

uf250-04.cnf , deadline. Restarts: 100
uf250-04.cnf , deadline. Restarts: 100
uf250-04.cnf , deadline. Restarts: 100
uf250-04.cnf , deadline. Restarts: 100
uf250-04.cnf , deadline. Restarts: 100
uf250-04.cnf , deadline. Restarts: 100
uf250-04.cnf fulfilled No. of Restarts: 28 No. of Flips: 4678 time to process: 1 seconds.
uf250-04.cnf , deadline. Restarts: 100
uf250-04.cnf , deadline. Restarts: 100
uf250-04.cnf , deadline. Restarts: 100
uf250-04.cnf , deadline. Restarts: 100
uf250-04.cnf fulfilled No. of Restarts: 19 No. of Flips: 4134 time to process: 0 seconds.
uf250-04.cnf , deadline. Restarts: 100
uf250-04.cnf , deadline. Restarts: 100
uf250-04.cnf , deadline. Restarts: 100
uf250-04.cnf , deadline. Restarts: 100
uf250-04.cnf , deadline. Restarts: 100
uf250-04.cnf fulfilled No. of Restarts: 32 No. of Flips: 4190 time to process: 0 seconds.
uf250-04.cnf , deadline. Restarts: 100
uf250-04.cnf , deadline. Restarts: 100
uf250-04.cnf , deadline. Restarts: 100
uf250-04.cnf , deadline. Restarts: 100
uf250-04.cnf , deadline. Restarts: 100
uf250-04.cnf , deadline. Restarts: 100
uf250-04.cnf , deadline. Restarts: 100
uf250-04.cnf , deadline. Restarts: 100
uf250-04.cnf , deadline. Restarts: 100
uf250-04.cnf , deadline. Restarts: 100
uf250-04.cnf , deadline. Restarts: 100
uf250-04.cnf , deadline. Restarts: 100
uf250-04.cnf , deadline. Restarts: 100
uf250-04.cnf , deadline. Restarts: 100
uf250-04.cnf , deadline. Restarts: 100
uf250-04.cnf , deadline. Restarts: 100
uf250-04.cnf , deadline. Restarts: 100
uf250-04.cnf , deadline. Restarts: 100
uf250-04.cnf fulfilled No. of Restarts: 91 No. of Flips: 3676 time to process: 0 seconds.
uf250-04.cnf , deadline. Restarts: 100
uf250-04.cnf , deadline. Restarts: 100
uf250-04.cnf , deadline. Restarts: 100
uf250-04.cnf , deadline. Restarts: 100
uf250-04.cnf , deadline. Restarts: 100
uf250-04.cnf , deadline. Restarts: 100
uf250-04.cnf , deadline. Restarts: 100
uf250-04.cnf fulfilled No. of Restarts: 89 No. of Flips: 3499 time to process: 0 seconds.
uf250-04.cnf , deadline. Restarts: 100
uf250-04.cnf , deadline. Restarts: 100
uf250-04.cnf , deadline. Restarts: 100
uf250-04.cnf , deadline. Restarts: 100
uf250-04.cnf , deadline. Restarts: 100
uf250-04.cnf , deadline. Restarts: 100
uf250-04.cnf , deadline. Restarts: 100
uf250-04.cnf , deadline. Restarts: 100
uf250-04.cnf , deadline. Restarts: 100
uf250-04.cnf , deadline. Restarts: 100
uf250-04.cnf , deadline. Restarts: 100
uf250-04.cnf , deadline. Restarts: 100
uf250-04.cnf , deadline. Restarts: 100
uf250-04.cnf , deadline. Restarts: 100
uf250-04.cnf , deadline. Restarts: 100
uf250-04.cnf , deadline. Restarts: 100
uf250-04.cnf , deadline. Restarts: 100
uf250-04.cnf , deadline. Restarts: 100
uf250-04.cnf , deadline. Restarts: 100
uf250-04.cnf , deadline. Restarts: 100
uf250-04.cnf , deadline. Restarts: 100
uf250-04.cnf , deadline. Restarts: 100
uf250-04.cnf , deadline. Restarts: 100
uf250-04.cnf , deadline. Restarts: 100
uf250-04.cnf , deadline. Restarts: 100
uf250-04.cnf , deadline. Restarts: 100
uf250-04.cnf , deadline. Restarts: 100
uf250-04.cnf , deadline. Restarts: 100
uf250-04.cnf , deadline. Restarts: 100
uf250-04.cnf , deadline. Restarts: 100
uf250-04.cnf , deadline. Restarts: 100
uf250-04.cnf , deadline. Restarts: 100
uf250-04.cnf , deadline. Restarts: 100
uf250-04.cnf , deadline. Restarts: 100
uf250-04.cnf , deadline. Restarts: 100
uf250-04.cnf , deadline. Restarts: 100
uf250-04.cnf , deadline. Restarts: 100
uf250-04.cnf fulfilled No. of Restarts: 87 No. of Flips: 2503 time to process: 0 seconds.
uf250-04.cnf , deadline. Restarts: 100
uf250-04.cnf , deadline. Restarts: 100
uf250-04.cnf , deadline. Restarts: 100
uf250-04.cnf , deadline. Restarts: 100
uf250-04.cnf , deadline. Restarts: 100
uf250-04.cnf , deadline. Restarts: 100
uf250-04.cnf , deadline. Restarts: 100
uf250-04.cnf , deadline. Restarts: 100
uf250-04.cnf fulfilled No. of Restarts: 28 No. of Flips: 4236 time to process: 0 seconds.
uf250-04.cnf , deadline. Restarts: 100
uf250-04.cnf , deadline. Restarts: 100
uf250-04.cnf , deadline. Restarts: 100
uf250-04.cnf , deadline. Restarts: 100
uf250-04.cnf fulfilled No. of Restarts: 29 No. of Flips: 4934 time to process: 0 seconds.
uf250-04.cnf , deadline. Restarts: 100
uf250-04.cnf , deadline. Restarts: 100
uf250-04.cnf , deadline. Restarts: 100
uf250-04.cnf , deadline. Restarts: 100
uf250-04.cnf fulfilled No. of Restarts: 12 No. of Flips: 2703 time to process: 0 seconds.
uf250-04.cnf , deadline. Restarts: 100
uf250-04.cnf , deadline. Restarts: 100
uf250-04.cnf , deadline. Restarts: 100
uf250-04.cnf , deadline. Restarts: 100
uf250-04.cnf , deadline. Restarts: 100
uf250-04.cnf , deadline. Restarts: 100
uf250-04.cnf , deadline. Restarts: 100
uf250-04.cnf , deadline. Restarts: 100
uf250-04.cnf , deadline. Restarts: 100
uf250-04.cnf , deadline. Restarts: 100
uf250-04.cnf , deadline. Restarts: 100
uf250-04.cnf , deadline. Restarts: 100
uf250-04.cnf , deadline. Restarts: 100
uf250-04.cnf , deadline. Restarts: 100
uf250-04.cnf , deadline. Restarts: 100
uf250-04.cnf , deadline. Restarts: 100
uf250-04.cnf , deadline. Restarts: 100
uf250-04.cnf , deadline. Restarts: 100
uf250-04.cnf fulfilled No. of Restarts: 23 No. of Flips: 2585 time to process: 0 seconds.
uf250-04.cnf fulfilled No. of Restarts: 40 No. of Flips: 1435 time to process: 0 seconds.
uf250-04.cnf , deadline. Restarts: 100
uf250-04.cnf , deadline. Restarts: 100
uf250-04.cnf , deadline. Restarts: 100
uf250-04.cnf , deadline. Restarts: 100
uf250-04.cnf , deadline. Restarts: 100
uf250-04.cnf , deadline. Restarts: 100
uf250-04.cnf , deadline. Restarts: 100
uf250-04.cnf , deadline. Restarts: 100
uf250-04.cnf , deadline. Restarts: 100
uf250-04.cnf , deadline. Restarts: 100
uf250-04.cnf , deadline. Restarts: 100
uf250-04.cnf , deadline. Restarts: 100
uf250-04.cnf , deadline. Restarts: 100
uf250-04.cnf , deadline. Restarts: 100
uf250-04.cnf , deadline. Restarts: 100
uf250-04.cnf , deadline. Restarts: 100
uf250-04.cnf , deadline. Restarts: 100
uf250-04.cnf , deadline. Restarts: 100
uf250-04.cnf , deadline. Restarts: 100
uf250-04.cnf , deadline. Restarts: 100
uf250-04.cnf , deadline. Restarts: 100
uf250-04.cnf , deadline. Restarts: 100
uf250-04.cnf , deadline. Restarts: 100
uf250-04.cnf , deadline. Restarts: 100
uf250-04.cnf , deadline. Restarts: 100
uf250-04.cnf , deadline. Restarts: 100
uf250-04.cnf , deadline. Restarts: 100
uf250-04.cnf , deadline. Restarts: 100
uf250-04.cnf , deadline. Restarts: 100
uf250-04.cnf , deadline. Restarts: 100
uf250-04.cnf , deadline. Restarts: 100
uf250-04.cnf , deadline. Restarts: 100
uf250-04.cnf , deadline. Restarts: 100
uf250-04.cnf , deadline. Restarts: 100
uf250-04.cnf , deadline. Restarts: 100
uf250-04.cnf , deadline. Restarts: 100
uf250-04.cnf fulfilled No. of Restarts: 5 No. of Flips: 2304 time to process: 0 seconds.
uf250-04.cnf , deadline. Restarts: 100
uf250-04.cnf , deadline. Restarts: 100
uf250-04.cnf fulfilled No. of Restarts: 0 No. of Flips: 2696 time to process: 0 seconds.
uf250-04.cnf , deadline. Restarts: 100
uf250-04.cnf , deadline. Restarts: 100
uf250-04.cnf , deadline. Restarts: 100
uf250-04.cnf , deadline. Restarts: 100
uf250-04.cnf , deadline. Restarts: 100
uf250-04.cnf , deadline. Restarts: 100
uf250-04.cnf fulfilled No. of Restarts: 53 No. of Flips: 1581 time to process: 0 seconds.
uf250-04.cnf , deadline. Restarts: 100
uf250-04.cnf , deadline. Restarts: 100
uf250-04.cnf , deadline. Restarts: 100
uf250-04.cnf , deadline. Restarts: 100
uf250-04.cnf , deadline. Restarts: 100
uf250-04.cnf , deadline. Restarts: 100
uf250-04.cnf , deadline. Restarts: 100
uf250-04.cnf , deadline. Restarts: 100
uf250-04.cnf , deadline. Restarts: 100
uf250-04.cnf , deadline. Restarts: 100
uf250-04.cnf , deadline. Restarts: 100
uf250-04.cnf , deadline. Restarts: 100
uf250-04.cnf , deadline. Restarts: 100
uf250-04.cnf , deadline. Restarts: 100
uf250-04.cnf , deadline. Restarts: 100
uf250-04.cnf , deadline. Restarts: 100
uf250-04.cnf , deadline. Restarts: 100
uf250-04.cnf , deadline. Restarts: 100
uf250-04.cnf , deadline. Restarts: 100
uf250-04.cnf , deadline. Restarts: 100
uf250-04.cnf , deadline. Restarts: 100
uf250-04.cnf , deadline. Restarts: 100
uf250-04.cnf , deadline. Restarts: 100
uf250-04.cnf , deadline. Restarts: 100
uf250-04.cnf , deadline. Restarts: 100
uf250-04.cnf , deadline. Restarts: 100
uf250-04.cnf , deadline. Restarts: 100
uf250-04.cnf , deadline. Restarts: 100
uf250-04.cnf , deadline. Restarts: 100
uf250-04.cnf , deadline. Restarts: 100
uf250-04.cnf , deadline. Restarts: 100
uf250-04.cnf , deadline. Restarts: 100
uf250-04.cnf , deadline. Restarts: 100
uf250-04.cnf , deadline. Restarts: 100
uf250-04.cnf , deadline. Restarts: 100
uf250-04.cnf , deadline. Restarts: 100
uf250-04.cnf , deadline. Restarts: 100
uf250-04.cnf , deadline. Restarts: 100
uf250-04.cnf , deadline. Restarts: 100
uf250-04.cnf , deadline. Restarts: 100
uf250-04.cnf , deadline. Restarts: 100
uf250-04.cnf , deadline. Restarts: 100
uf250-04.cnf , deadline. Restarts: 100
uf250-04.cnf , deadline. Restarts: 100
uf250-04.cnf , deadline. Restarts: 100
uf250-04.cnf , deadline. Restarts: 100
uf250-04.cnf , deadline. Restarts: 100
uf250-04.cnf , deadline. Restarts: 100
uf250-04.cnf , deadline. Restarts: 100
uf250-04.cnf , deadline. Restarts: 100
uf250-04.cnf , deadline. Restarts: 100
uf250-04.cnf , deadline. Restarts: 100
uf250-04.cnf , deadline. Restarts: 100
uf250-04.cnf , deadline. Restarts: 100
uf250-04.cnf , deadline. Restarts: 100
uf250-04.cnf , deadline. Restarts: 100
uf250-04.cnf fulfilled No. of Restarts: 88 No. of Flips: 2692 time to process: 0 seconds.
uf250-04.cnf , deadline. Restarts: 100
uf250-04.cnf fulfilled No. of Restarts: 87 No. of Flips: 2169 time to process: 0 seconds.
uf250-04.cnf , deadline. Restarts: 100
uf250-04.cnf , deadline. Restarts: 100
uf250-04.cnf , deadline. Restarts: 100
uf250-04.cnf , deadline. Restarts: 100
uf250-04.cnf , deadline. Restarts: 100
uf250-04.cnf fulfilled No. of Restarts: 62 No. of Flips: 1791 time to process: 0 seconds.
uf250-04.cnf , deadline. Restarts: 100
uf250-04.cnf , deadline. Restarts: 100
uf250-04.cnf , deadline. Restarts: 100
uf250-04.cnf , deadline. Restarts: 100
uf250-04.cnf , deadline. Restarts: 100
uf250-04.cnf , deadline. Restarts: 100
uf250-04.cnf , deadline. Restarts: 100
uf250-04.cnf , deadline. Restarts: 100
uf250-04.cnf , deadline. Restarts: 100
uf250-04.cnf , deadline. Restarts: 100
uf250-04.cnf fulfilled No. of Restarts: 8 No. of Flips: 2337 time to process: 0 seconds.
uf250-04.cnf , deadline. Restarts: 100
uf250-04.cnf , deadline. Restarts: 100
uf250-04.cnf , deadline. Restarts: 100
uf250-04.cnf , deadline. Restarts: 100
uf250-04.cnf , deadline. Restarts: 100
uf250-04.cnf fulfilled No. of Restarts: 8 No. of Flips: 2870 time to process: 0 seconds.
uf250-04.cnf , deadline. Restarts: 100
uf250-04.cnf , deadline. Restarts: 100
uf250-04.cnf , deadline. Restarts: 100
uf250-04.cnf , deadline. Restarts: 100
uf250-04.cnf , deadline. Restarts: 100
uf250-04.cnf , deadline. Restarts: 100
uf250-04.cnf , deadline. Restarts: 100
uf250-04.cnf , deadline. Restarts: 100
uf250-04.cnf , deadline. Restarts: 100
uf250-04.cnf , deadline. Restarts: 100
uf250-04.cnf , deadline. Restarts: 100
uf250-04.cnf , deadline. Restarts: 100
uf250-04.cnf , deadline. Restarts: 100
uf250-04.cnf , deadline. Restarts: 100
uf250-04.cnf , deadline. Restarts: 100
uf250-04.cnf , deadline. Restarts: 100
uf250-04.cnf , deadline. Restarts: 100
uf250-04.cnf , deadline. Restarts: 100
uf250-04.cnf , deadline. Restarts: 100
uf250-04.cnf , deadline. Restarts: 100
uf250-04.cnf , deadline. Restarts: 100
uf250-04.cnf , deadline. Restarts: 100
uf250-04.cnf , deadline. Restarts: 100
uf250-04.cnf , deadline. Restarts: 100
uf250-04.cnf , deadline. Restarts: 100
uf250-04.cnf , deadline. Restarts: 100
uf250-04.cnf , deadline. Restarts: 100
uf250-04.cnf , deadline. Restarts: 100
uf250-04.cnf , deadline. Restarts: 100
uf250-04.cnf , deadline. Restarts: 100
uf250-04.cnf , deadline. Restarts: 100
uf250-04.cnf , deadline. Restarts: 100
uf250-04.cnf , deadline. Restarts: 100
uf250-04.cnf , deadline. Restarts: 100
uf250-04.cnf , deadline. Restarts: 100
uf250-04.cnf , deadline. Restarts: 100
uf250-04.cnf , deadline. Restarts: 100
uf250-04.cnf fulfilled No. of Restarts: 52 No. of Flips: 901 time to process: 0 seconds.
uf250-04.cnf , deadline. Restarts: 100
uf250-04.cnf , deadline. Restarts: 100
uf250-04.cnf , deadline. Restarts: 100
uf250-04.cnf , deadline. Restarts: 100
uf250-04.cnf , deadline. Restarts: 100
uf250-04.cnf , deadline. Restarts: 100
uf250-04.cnf , deadline. Restarts: 100
uf250-04.cnf fulfilled No. of Restarts: 24 No. of Flips: 1068 time to process: 0 seconds.
uf250-04.cnf , deadline. Restarts: 100
uf250-04.cnf fulfilled No. of Restarts: 81 No. of Flips: 4528 time to process: 0 seconds.
uf250-04.cnf , deadline. Restarts: 100
uf250-04.cnf , deadline. Restarts: 100
uf250-04.cnf fulfilled No. of Restarts: 22 No. of Flips: 3931 time to process: 0 seconds.
uf250-04.cnf , deadline. Restarts: 100
uf250-04.cnf , deadline. Restarts: 100
uf250-04.cnf , deadline. Restarts: 100
uf250-04.cnf , deadline. Restarts: 100
uf250-04.cnf , deadline. Restarts: 100
uf250-04.cnf , deadline. Restarts: 100
uf250-04.cnf , deadline. Restarts: 100
uf250-04.cnf , deadline. Restarts: 100
uf250-04.cnf , deadline. Restarts: 100
uf250-04.cnf , deadline. Restarts: 100
uf250-04.cnf , deadline. Restarts: 100
uf250-04.cnf , deadline. Restarts: 100
uf250-04.cnf , deadline. Restarts: 100
uf250-04.cnf , deadline. Restarts: 100
uf250-04.cnf , deadline. Restarts: 100
uf250-04.cnf fulfilled No. of Restarts: 30 No. of Flips: 4612 time to process: 0 seconds.
uf250-04.cnf , deadline. Restarts: 100
uf250-04.cnf , deadline. Restarts: 100
uf250-04.cnf , deadline. Restarts: 100
uf250-04.cnf , deadline. Restarts: 100
uf250-04.cnf , deadline. Restarts: 100
uf250-04.cnf fulfilled No. of Restarts: 26 No. of Flips: 4038 time to process: 0 seconds.
uf250-04.cnf , deadline. Restarts: 100
uf250-04.cnf , deadline. Restarts: 100
uf250-04.cnf , deadline. Restarts: 100
uf250-04.cnf , deadline. Restarts: 100
uf250-04.cnf , deadline. Restarts: 100
uf250-04.cnf , deadline. Restarts: 100
uf250-04.cnf fulfilled No. of Restarts: 19 No. of Flips: 1708 time to process: 0 seconds.
uf250-04.cnf , deadline. Restarts: 100
uf250-04.cnf , deadline. Restarts: 100
uf250-04.cnf , deadline. Restarts: 100
uf250-04.cnf , deadline. Restarts: 100
uf250-04.cnf , deadline. Restarts: 100
uf250-04.cnf , deadline. Restarts: 100
uf250-04.cnf , deadline. Restarts: 100
uf250-04.cnf , deadline. Restarts: 100
uf250-04.cnf , deadline. Restarts: 100
uf250-04.cnf fulfilled No. of Restarts: 21 No. of Flips: 4878 time to process: 0 seconds.
uf250-04.cnf , deadline. Restarts: 100
uf250-04.cnf , deadline. Restarts: 100
uf250-04.cnf fulfilled No. of Restarts: 91 No. of Flips: 2957 time to process: 0 seconds.
uf250-04.cnf , deadline. Restarts: 100
uf250-04.cnf fulfilled No. of Restarts: 96 No. of Flips: 4146 time to process: 0 seconds.
uf250-04.cnf , deadline. Restarts: 100
uf250-04.cnf , deadline. Restarts: 100
uf250-04.cnf , deadline. Restarts: 100
uf250-04.cnf , deadline. Restarts: 100
uf250-04.cnf , deadline. Restarts: 100
uf250-04.cnf fulfilled No. of Restarts: 75 No. of Flips: 3111 time to process: 0 seconds.
uf250-04.cnf , deadline. Restarts: 100
uf250-04.cnf , deadline. Restarts: 100
uf250-04.cnf , deadline. Restarts: 100
uf250-04.cnf , deadline. Restarts: 100
uf250-04.cnf , deadline. Restarts: 100
uf250-04.cnf , deadline. Restarts: 100
uf250-04.cnf , deadline. Restarts: 100
uf250-04.cnf , deadline. Restarts: 100
uf250-04.cnf , deadline. Restarts: 100
uf250-04.cnf fulfilled No. of Restarts: 55 No. of Flips: 1444 time to process: 0 seconds.
uf250-04.cnf , deadline. Restarts: 100
uf250-04.cnf , deadline. Restarts: 100
uf250-04.cnf , deadline. Restarts: 100
uf250-04.cnf , deadline. Restarts: 100
uf250-04.cnf fulfilled No. of Restarts: 6 No. of Flips: 4170 time to process: 0 seconds.
uf250-04.cnf , deadline. Restarts: 100
uf250-04.cnf , deadline. Restarts: 100
uf250-04.cnf , deadline. Restarts: 100
uf250-04.cnf , deadline. Restarts: 100
uf250-04.cnf , deadline. Restarts: 100
uf250-04.cnf , deadline. Restarts: 100
uf250-04.cnf , deadline. Restarts: 100
uf250-04.cnf , deadline. Restarts: 100
uf250-04.cnf , deadline. Restarts: 100
uf250-04.cnf , deadline. Restarts: 100
uf250-04.cnf , deadline. Restarts: 100
uf250-04.cnf , deadline. Restarts: 100
uf250-04.cnf , deadline. Restarts: 100
uf250-04.cnf , deadline. Restarts: 100
uf250-04.cnf , deadline. Restarts: 100
uf250-04.cnf , deadline. Restarts: 100
uf250-04.cnf , deadline. Restarts: 100
uf250-04.cnf , deadline. Restarts: 100
uf250-04.cnf , deadline. Restarts: 100
uf250-04.cnf , deadline. Restarts: 100
uf250-04.cnf , deadline. Restarts: 100
uf250-04.cnf fulfilled No. of Restarts: 18 No. of Flips: 4178 time to process: 0 seconds.
uf250-04.cnf , deadline. Restarts: 100
uf250-04.cnf , deadline. Restarts: 100
uf250-04.cnf , deadline. Restarts: 100
uf250-04.cnf , deadline. Restarts: 100
uf250-04.cnf , deadline. Restarts: 100
uf250-04.cnf , deadline. Restarts: 100
uf250-04.cnf , deadline. Restarts: 100
uf250-04.cnf , deadline. Restarts: 100
uf250-04.cnf , deadline. Restarts: 100
uf250-04.cnf , deadline. Restarts: 100
uf250-04.cnf , deadline. Restarts: 100
uf250-04.cnf fulfilled No. of Restarts: 25 No. of Flips: 1280 time to process: 0 seconds.
uf250-04.cnf , deadline. Restarts: 100
uf250-04.cnf , deadline. Restarts: 100
uf250-04.cnf fulfilled No. of Restarts: 75 No. of Flips: 3115 time to process: 0 seconds.
uf250-04.cnf , deadline. Restarts: 100
uf250-04.cnf , deadline. Restarts: 100
uf250-04.cnf , deadline. Restarts: 100
uf250-04.cnf , deadline. Restarts: 100
uf250-04.cnf fulfilled No. of Restarts: 63 No. of Flips: 4175 time to process: 0 seconds.
uf250-04.cnf fulfilled No. of Restarts: 41 No. of Flips: 2216 time to process: 0 seconds.
uf250-04.cnf , deadline. Restarts: 100
uf250-04.cnf fulfilled No. of Restarts: 86 No. of Flips: 3602 time to process: 0 seconds.
uf250-04.cnf , deadline. Restarts: 100
uf250-04.cnf , deadline. Restarts: 100
uf250-04.cnf , deadline. Restarts: 100
uf250-04.cnf , deadline. Restarts: 100
uf250-04.cnf fulfilled No. of Restarts: 89 No. of Flips: 4844 time to process: 0 seconds.
uf250-04.cnf , deadline. Restarts: 100
uf250-04.cnf , deadline. Restarts: 100
uf250-04.cnf , deadline. Restarts: 100
uf250-04.cnf fulfilled No. of Restarts: 46 No. of Flips: 2296 time to process: 0 seconds.
uf250-04.cnf , deadline. Restarts: 100
uf250-04.cnf , deadline. Restarts: 100
uf250-04.cnf , deadline. Restarts: 100
uf250-04.cnf , deadline. Restarts: 100
uf250-04.cnf , deadline. Restarts: 100
uf250-04.cnf , deadline. Restarts: 100
uf250-04.cnf , deadline. Restarts: 100
uf250-04.cnf , deadline. Restarts: 100
uf250-04.cnf , deadline. Restarts: 100
uf250-04.cnf , deadline. Restarts: 100
uf250-04.cnf , deadline. Restarts: 100
uf250-04.cnf , deadline. Restarts: 100
uf250-04.cnf fulfilled No. of Restarts: 50 No. of Flips: 2952 time to process: 0 seconds.
uf250-04.cnf , deadline. Restarts: 100
uf250-04.cnf , deadline. Restarts: 100
uf250-04.cnf , deadline. Restarts: 100
uf250-04.cnf , deadline. Restarts: 100
uf250-04.cnf , deadline. Restarts: 100
uf250-04.cnf , deadline. Restarts: 100
uf250-04.cnf , deadline. Restarts: 100
uf250-04.cnf , deadline. Restarts: 100
uf250-04.cnf , deadline. Restarts: 100
uf250-04.cnf , deadline. Restarts: 100
uf250-04.cnf , deadline. Restarts: 100
uf250-04.cnf , deadline. Restarts: 100
uf250-04.cnf , deadline. Restarts: 100
uf250-04.cnf , deadline. Restarts: 100
uf250-04.cnf fulfilled No. of Restarts: 79 No. of Flips: 4182 time to process: 0 seconds.
uf250-04.cnf , deadline. Restarts: 100
uf250-04.cnf fulfilled No. of Restarts: 13 No. of Flips: 2693 time to process: 0 seconds.
uf250-04.cnf , deadline. Restarts: 100
uf250-04.cnf , deadline. Restarts: 100
uf250-04.cnf , deadline. Restarts: 100
uf250-04.cnf , deadline. Restarts: 100
uf250-04.cnf , deadline. Restarts: 100
uf250-04.cnf , deadline. Restarts: 100
uf250-04.cnf , deadline. Restarts: 100
uf250-04.cnf , deadline. Restarts: 100
uf250-04.cnf , deadline. Restarts: 100
uf250-04.cnf , deadline. Restarts: 100
uf250-04.cnf , deadline. Restarts: 100
uf250-04.cnf , deadline. Restarts: 100
uf250-04.cnf , deadline. Restarts: 100
uf250-04.cnf , deadline. Restarts: 100
uf250-04.cnf fulfilled No. of Restarts: 2 No. of Flips: 3774 time to process: 0 seconds.
uf250-04.cnf fulfilled No. of Restarts: 8 No. of Flips: 3151 time to process: 0 seconds.
uf250-04.cnf , deadline. Restarts: 100
uf250-04.cnf , deadline. Restarts: 100
uf250-04.cnf fulfilled No. of Restarts: 68 No. of Flips: 1534 time to process: 0 seconds.
uf250-04.cnf , deadline. Restarts: 100
uf250-04.cnf , deadline. Restarts: 100
uf250-04.cnf , deadline. Restarts: 100
uf250-04.cnf , deadline. Restarts: 100
uf250-04.cnf , deadline. Restarts: 100
uf250-04.cnf , deadline. Restarts: 100
uf250-04.cnf , deadline. Restarts: 100
uf250-04.cnf , deadline. Restarts: 100
uf250-04.cnf , deadline. Restarts: 100
uf250-04.cnf , deadline. Restarts: 100
uf250-04.cnf , deadline. Restarts: 100
uf250-04.cnf , deadline. Restarts: 100
uf250-04.cnf , deadline. Restarts: 100
uf250-04.cnf , deadline. Restarts: 100
uf250-04.cnf , deadline. Restarts: 100
uf250-04.cnf , deadline. Restarts: 100
uf250-04.cnf , deadline. Restarts: 100
uf250-04.cnf fulfilled No. of Restarts: 12 No. of Flips: 1472 time to process: 0 seconds.
uf250-04.cnf fulfilled No. of Restarts: 71 No. of Flips: 2699 time to process: 0 seconds.
uf250-04.cnf , deadline. Restarts: 100
uf250-04.cnf , deadline. Restarts: 100
uf250-04.cnf , deadline. Restarts: 100
uf250-04.cnf , deadline. Restarts: 100
uf250-04.cnf , deadline. Restarts: 100
uf250-04.cnf , deadline. Restarts: 100
uf250-04.cnf fulfilled No. of Restarts: 40 No. of Flips: 3510 time to process: 0 seconds.
uf250-04.cnf fulfilled No. of Restarts: 47 No. of Flips: 2946 time to process: 0 seconds.
uf250-04.cnf , deadline. Restarts: 100
uf250-04.cnf , deadline. Restarts: 100
uf250-04.cnf , deadline. Restarts: 100
uf250-04.cnf , deadline. Restarts: 100
uf250-04.cnf , deadline. Restarts: 100
uf250-04.cnf , deadline. Restarts: 100
uf250-04.cnf , deadline. Restarts: 100
uf250-04.cnf , deadline. Restarts: 100
uf250-04.cnf , deadline. Restarts: 100
uf250-04.cnf , deadline. Restarts: 100
uf250-04.cnf , deadline. Restarts: 100
uf250-04.cnf , deadline. Restarts: 100
uf250-04.cnf fulfilled No. of Restarts: 50 No. of Flips: 4028 time to process: 0 seconds.
uf250-04.cnf , deadline. Restarts: 100
uf250-04.cnf , deadline. Restarts: 100
uf250-04.cnf , deadline. Restarts: 100
uf250-04.cnf , deadline. Restarts: 100
uf250-04.cnf , deadline. Restarts: 100
uf250-04.cnf , deadline. Restarts: 100
uf250-04.cnf , deadline. Restarts: 100
uf250-04.cnf , deadline. Restarts: 100
uf250-04.cnf , deadline. Restarts: 100
uf250-04.cnf , deadline. Restarts: 100
uf250-04.cnf , deadline. Restarts: 100
uf250-04.cnf , deadline. Restarts: 100
uf250-04.cnf , deadline. Restarts: 100
uf250-04.cnf , deadline. Restarts: 100
uf250-04.cnf , deadline. Restarts: 100
uf250-04.cnf , deadline. Restarts: 100
uf250-04.cnf fulfilled No. of Restarts: 98 No. of Flips: 2109 time to process: 0 seconds.
uf250-04.cnf fulfilled No. of Restarts: 9 No. of Flips: 1158 time to process: 0 seconds.
uf250-04.cnf , deadline. Restarts: 100
uf250-04.cnf , deadline. Restarts: 100
uf250-04.cnf , deadline. Restarts: 100
uf250-04.cnf fulfilled No. of Restarts: 15 No. of Flips: 2495 time to process: 0 seconds.
uf250-04.cnf , deadline. Restarts: 100
uf250-04.cnf , deadline. Restarts: 100
uf250-04.cnf , deadline. Restarts: 100
uf250-04.cnf , deadline. Restarts: 100
uf250-04.cnf fulfilled No. of Restarts: 54 No. of Flips: 4885 time to process: 0 seconds.
uf250-04.cnf , deadline. Restarts: 100
uf250-04.cnf , deadline. Restarts: 100
uf250-04.cnf , deadline. Restarts: 100
uf250-04.cnf , deadline. Restarts: 100
uf250-04.cnf , deadline. Restarts: 100
uf250-04.cnf , deadline. Restarts: 100
uf250-04.cnf , deadline. Restarts: 100
uf250-04.cnf , deadline. Restarts: 100
uf250-04.cnf , deadline. Restarts: 100
uf250-04.cnf , deadline. Restarts: 100
uf250-04.cnf , deadline. Restarts: 100
uf250-04.cnf , deadline. Restarts: 100
uf250-04.cnf fulfilled No. of Restarts: 31 No. of Flips: 1802 time to process: 0 seconds.
uf250-04.cnf , deadline. Restarts: 100
uf250-04.cnf , deadline. Restarts: 100
uf250-04.cnf fulfilled No. of Restarts: 99 No. of Flips: 2136 time to process: 0 seconds.
uf250-04.cnf , deadline. Restarts: 100
uf250-04.cnf , deadline. Restarts: 100
uf250-04.cnf fulfilled No. of Restarts: 77 No. of Flips: 3862 time to process: 0 seconds.
uf250-04.cnf , deadline. Restarts: 100
uf250-04.cnf , deadline. Restarts: 100
uf250-04.cnf , deadline. Restarts: 100
uf250-04.cnf , deadline. Restarts: 100
uf250-04.cnf , deadline. Restarts: 100
uf250-04.cnf fulfilled No. of Restarts: 71 No. of Flips: 1026 time to process: 0 seconds.
uf250-04.cnf , deadline. Restarts: 100
uf250-04.cnf , deadline. Restarts: 100
uf250-04.cnf , deadline. Restarts: 100
uf250-04.cnf , deadline. Restarts: 100
uf250-04.cnf , deadline. Restarts: 100
uf250-04.cnf , deadline. Restarts: 100
uf250-04.cnf , deadline. Restarts: 100
uf250-04.cnf , deadline. Restarts: 100
uf250-04.cnf , deadline. Restarts: 100
uf250-04.cnf , deadline. Restarts: 100
uf250-04.cnf , deadline. Restarts: 100
uf250-04.cnf , deadline. Restarts: 100
uf250-04.cnf , deadline. Restarts: 100
uf250-04.cnf , deadline. Restarts: 100
uf250-04.cnf fulfilled No. of Restarts: 53 No. of Flips: 2786 time to process: 0 seconds.
uf250-04.cnf , deadline. Restarts: 100
uf250-04.cnf , deadline. Restarts: 100
uf250-04.cnf , deadline. Restarts: 100
uf250-04.cnf , deadline. Restarts: 100
uf250-04.cnf fulfilled No. of Restarts: 37 No. of Flips: 1877 time to process: 0 seconds.
uf250-04.cnf fulfilled No. of Restarts: 13 No. of Flips: 4136 time to process: 0 seconds.
uf250-04.cnf , deadline. Restarts: 100
uf250-04.cnf , deadline. Restarts: 100
uf250-04.cnf , deadline. Restarts: 100
uf250-04.cnf fulfilled No. of Restarts: 56 No. of Flips: 1790 time to process: 0 seconds.
uf250-04.cnf , deadline. Restarts: 100
uf250-04.cnf fulfilled No. of Restarts: 58 No. of Flips: 3094 time to process: 0 seconds.
uf250-04.cnf , deadline. Restarts: 100
uf250-04.cnf , deadline. Restarts: 100
uf250-04.cnf fulfilled No. of Restarts: 96 No. of Flips: 4483 time to process: 0 seconds.
uf250-04.cnf , deadline. Restarts: 100
uf250-04.cnf , deadline. Restarts: 100
uf250-04.cnf , deadline. Restarts: 100
uf250-04.cnf , deadline. Restarts: 100
uf250-04.cnf , deadline. Restarts: 100
uf250-04.cnf , deadline. Restarts: 100
uf250-04.cnf fulfilled No. of Restarts: 81 No. of Flips: 2442 time to process: 0 seconds.
uf250-04.cnf , deadline. Restarts: 100
uf250-04.cnf fulfilled No. of Restarts: 19 No. of Flips: 1671 time to process: 0 seconds.
uf250-04.cnf , deadline. Restarts: 100
uf250-04.cnf , deadline. Restarts: 100
uf250-04.cnf fulfilled No. of Restarts: 37 No. of Flips: 2553 time to process: 0 seconds.
uf250-04.cnf , deadline. Restarts: 100
uf250-04.cnf , deadline. Restarts: 100
uf250-04.cnf , deadline. Restarts: 100
uf250-04.cnf , deadline. Restarts: 100
uf250-04.cnf , deadline. Restarts: 100
uf250-04.cnf , deadline. Restarts: 100
uf250-04.cnf , deadline. Restarts: 100
uf250-04.cnf , deadline. Restarts: 100
uf250-04.cnf fulfilled No. of Restarts: 68 No. of Flips: 2616 time to process: 0 seconds.
uf250-04.cnf , deadline. Restarts: 100
uf250-04.cnf , deadline. Restarts: 100
uf250-04.cnf , deadline. Restarts: 100
uf250-04.cnf , deadline. Restarts: 100
uf250-04.cnf , deadline. Restarts: 100
uf250-04.cnf , deadline. Restarts: 100
uf250-04.cnf , deadline. Restarts: 100
uf250-04.cnf , deadline. Restarts: 100
uf250-04.cnf fulfilled No. of Restarts: 80 No. of Flips: 1800 time to process: 0 seconds.
uf250-04.cnf , deadline. Restarts: 100
uf250-04.cnf , deadline. Restarts: 100
uf250-04.cnf , deadline. Restarts: 100
uf250-04.cnf , deadline. Restarts: 100
uf250-04.cnf , deadline. Restarts: 100
uf250-04.cnf , deadline. Restarts: 100
uf250-04.cnf , deadline. Restarts: 100
uf250-04.cnf , deadline. Restarts: 100
uf250-04.cnf , deadline. Restarts: 100
uf250-04.cnf , deadline. Restarts: 100
uf250-04.cnf , deadline. Restarts: 100
uf250-04.cnf , deadline. Restarts: 100
uf250-04.cnf , deadline. Restarts: 100
uf250-04.cnf , deadline. Restarts: 100
uf250-04.cnf , deadline. Restarts: 100
uf250-04.cnf fulfilled No. of Restarts: 62 No. of Flips: 1610 time to process: 0 seconds.
uf250-04.cnf , deadline. Restarts: 100
uf250-04.cnf , deadline. Restarts: 100
uf250-04.cnf , deadline. Restarts: 100
uf250-04.cnf , deadline. Restarts: 100
uf250-04.cnf , deadline. Restarts: 100
uf250-04.cnf , deadline. Restarts: 100
uf250-04.cnf , deadline. Restarts: 100
uf250-04.cnf , deadline. Restarts: 100
uf250-04.cnf , deadline. Restarts: 100
uf250-04.cnf , deadline. Restarts: 100
uf250-04.cnf , deadline. Restarts: 100
uf250-04.cnf , deadline. Restarts: 100
uf250-04.cnf , deadline. Restarts: 100
uf250-04.cnf , deadline. Restarts: 100
uf250-04.cnf , deadline. Restarts: 100
uf250-04.cnf , deadline. Restarts: 100
uf250-04.cnf , deadline. Restarts: 100
uf250-04.cnf , deadline. Restarts: 100
uf250-04.cnf , deadline. Restarts: 100
uf250-04.cnf , deadline. Restarts: 100
uf250-04.cnf , deadline. Restarts: 100
uf250-04.cnf , deadline. Restarts: 100
uf250-04.cnf , deadline. Restarts: 100
uf250-04.cnf , deadline. Restarts: 100
uf250-04.cnf , deadline. Restarts: 100
uf250-04.cnf , deadline. Restarts: 100
uf250-04.cnf fulfilled No. of Restarts: 43 No. of Flips: 3841 time to process: 0 seconds.
uf250-04.cnf , deadline. Restarts: 100
uf250-04.cnf , deadline. Restarts: 100
uf250-04.cnf , deadline. Restarts: 100
uf250-04.cnf , deadline. Restarts: 100
uf250-04.cnf , deadline. Restarts: 100
uf250-04.cnf , deadline. Restarts: 100
uf250-04.cnf fulfilled No. of Restarts: 89 No. of Flips: 4353 time to process: 0 seconds.
uf250-04.cnf , deadline. Restarts: 100
uf250-04.cnf , deadline. Restarts: 100
uf250-04.cnf , deadline. Restarts: 100
uf250-04.cnf , deadline. Restarts: 100
uf250-04.cnf , deadline. Restarts: 100
uf250-04.cnf , deadline. Restarts: 100
uf250-04.cnf , deadline. Restarts: 100
uf250-04.cnf , deadline. Restarts: 100
uf250-04.cnf , deadline. Restarts: 100
uf250-04.cnf , deadline. Restarts: 100
uf250-04.cnf , deadline. Restarts: 100
uf250-04.cnf fulfilled No. of Restarts: 78 No. of Flips: 3905 time to process: 0 seconds.
uf250-04.cnf , deadline. Restarts: 100
uf250-04.cnf , deadline. Restarts: 100
uf250-04.cnf , deadline. Restarts: 100
uf250-04.cnf , deadline. Restarts: 100
uf250-04.cnf , deadline. Restarts: 100
uf250-04.cnf , deadline. Restarts: 100
uf250-04.cnf , deadline. Restarts: 100
uf250-04.cnf , deadline. Restarts: 100
uf250-04.cnf , deadline. Restarts: 100
uf250-04.cnf , deadline. Restarts: 100
uf250-04.cnf , deadline. Restarts: 100
uf250-04.cnf , deadline. Restarts: 100
uf250-04.cnf , deadline. Restarts: 100
uf250-04.cnf , deadline. Restarts: 100
uf250-04.cnf , deadline. Restarts: 100
uf250-04.cnf , deadline. Restarts: 100
uf250-04.cnf , deadline. Restarts: 100
uf250-04.cnf , deadline. Restarts: 100
uf250-04.cnf , deadline. Restarts: 100
uf250-04.cnf , deadline. Restarts: 100
uf250-04.cnf , deadline. Restarts: 100
uf250-04.cnf , deadline. Restarts: 100
uf250-04.cnf , deadline. Restarts: 100
uf250-04.cnf , deadline. Restarts: 100
uf250-04.cnf , deadline. Restarts: 100
uf250-04.cnf , deadline. Restarts: 100
uf250-04.cnf , deadline. Restarts: 100
uf250-04.cnf , deadline. Restarts: 100
uf250-04.cnf , deadline. Restarts: 100
uf250-04.cnf , deadline. Restarts: 100
uf250-04.cnf , deadline. Restarts: 100
uf250-04.cnf , deadline. Restarts: 100
uf250-04.cnf fulfilled No. of Restarts: 31 No. of Flips: 2885 time to process: 0 seconds.
uf250-04.cnf , deadline. Restarts: 100
uf250-04.cnf fulfilled No. of Restarts: 84 No. of Flips: 2256 time to process: 0 seconds.
uf250-04.cnf , deadline. Restarts: 100
uf250-04.cnf , deadline. Restarts: 100
uf250-04.cnf , deadline. Restarts: 100
uf250-04.cnf , deadline. Restarts: 100
uf250-04.cnf , deadline. Restarts: 100
uf250-04.cnf , deadline. Restarts: 100
uf250-04.cnf , deadline. Restarts: 100
uf250-04.cnf , deadline. Restarts: 100
uf250-04.cnf fulfilled No. of Restarts: 10 No. of Flips: 3517 time to process: 0 seconds.
uf250-04.cnf fulfilled No. of Restarts: 98 No. of Flips: 4711 time to process: 0 seconds.
uf250-04.cnf , deadline. Restarts: 100
uf250-04.cnf fulfilled No. of Restarts: 27 No. of Flips: 3399 time to process: 0 seconds.
uf250-04.cnf , deadline. Restarts: 100
uf250-04.cnf fulfilled No. of Restarts: 44 No. of Flips: 2627 time to process: 0 seconds.
uf250-04.cnf , deadline. Restarts: 100
uf250-04.cnf , deadline. Restarts: 100
uf250-04.cnf fulfilled No. of Restarts: 49 No. of Flips: 1574 time to process: 0 seconds.
uf250-04.cnf , deadline. Restarts: 100
uf250-04.cnf , deadline. Restarts: 100
uf250-04.cnf , deadline. Restarts: 100
uf250-04.cnf , deadline. Restarts: 100
uf250-04.cnf , deadline. Restarts: 100
uf250-04.cnf , deadline. Restarts: 100
uf250-04.cnf fulfilled No. of Restarts: 94 No. of Flips: 3588 time to process: 0 seconds.
uf250-04.cnf , deadline. Restarts: 100
uf250-04.cnf , deadline. Restarts: 100
uf250-04.cnf , deadline. Restarts: 100
uf250-04.cnf , deadline. Restarts: 100
uf250-04.cnf fulfilled No. of Restarts: 83 No. of Flips: 4977 time to process: 0 seconds.
uf250-04.cnf , deadline. Restarts: 100
uf250-04.cnf , deadline. Restarts: 100
uf250-04.cnf , deadline. Restarts: 100
uf250-04.cnf , deadline. Restarts: 100
uf250-04.cnf fulfilled No. of Restarts: 14 No. of Flips: 1435 time to process: 0 seconds.
uf250-04.cnf , deadline. Restarts: 100
uf250-04.cnf , deadline. Restarts: 100
uf250-04.cnf , deadline. Restarts: 100
uf250-04.cnf , deadline. Restarts: 100
uf250-04.cnf fulfilled No. of Restarts: 35 No. of Flips: 3238 time to process: 0 seconds.
uf250-04.cnf , deadline. Restarts: 100
uf250-04.cnf , deadline. Restarts: 100
uf250-04.cnf , deadline. Restarts: 100
uf250-04.cnf , deadline. Restarts: 100
uf250-04.cnf fulfilled No. of Restarts: 63 No. of Flips: 4597 time to process: 0 seconds.
uf250-04.cnf , deadline. Restarts: 100
uf250-04.cnf , deadline. Restarts: 100
uf250-04.cnf , deadline. Restarts: 100
uf250-04.cnf , deadline. Restarts: 100
uf250-04.cnf , deadline. Restarts: 100
uf250-04.cnf , deadline. Restarts: 100
uf250-04.cnf , deadline. Restarts: 100
uf250-04.cnf , deadline. Restarts: 100
uf250-04.cnf , deadline. Restarts: 100
uf250-04.cnf , deadline. Restarts: 100
uf250-04.cnf , deadline. Restarts: 100
uf250-04.cnf , deadline. Restarts: 100
uf250-04.cnf fulfilled No. of Restarts: 3 No. of Flips: 2785 time to process: 0 seconds.
uf250-04.cnf , deadline. Restarts: 100
uf250-04.cnf , deadline. Restarts: 100
uf250-04.cnf fulfilled No. of Restarts: 13 No. of Flips: 3502 time to process: 0 seconds.
uf250-04.cnf , deadline. Restarts: 100
uf250-04.cnf fulfilled No. of Restarts: 86 No. of Flips: 2261 time to process: 0 seconds.
uf250-04.cnf , deadline. Restarts: 100
uf250-04.cnf , deadline. Restarts: 100
uf250-04.cnf , deadline. Restarts: 100
uf250-04.cnf , deadline. Restarts: 100
uf250-04.cnf , deadline. Restarts: 100
uf250-04.cnf , deadline. Restarts: 100
uf250-04.cnf , deadline. Restarts: 100
uf250-04.cnf , deadline. Restarts: 100
uf250-04.cnf fulfilled No. of Restarts: 100 No. of Flips: 1717 time to process: 0 seconds.
uf250-04.cnf , deadline. Restarts: 100
uf250-04.cnf , deadline. Restarts: 100
uf250-04.cnf , deadline. Restarts: 100
uf250-04.cnf , deadline. Restarts: 100
uf250-04.cnf , deadline. Restarts: 100
uf250-04.cnf , deadline. Restarts: 100
uf250-04.cnf , deadline. Restarts: 100
uf250-04.cnf , deadline. Restarts: 100
uf250-04.cnf , deadline. Restarts: 100
uf250-04.cnf fulfilled No. of Restarts: 71 No. of Flips: 1783 time to process: 0 seconds.
uf250-04.cnf , deadline. Restarts: 100
uf250-04.cnf fulfilled No. of Restarts: 75 No. of Flips: 3447 time to process: 0 seconds.
uf250-04.cnf , deadline. Restarts: 100
uf250-04.cnf , deadline. Restarts: 100
uf250-04.cnf , deadline. Restarts: 100
uf250-04.cnf , deadline. Restarts: 100
uf250-04.cnf , deadline. Restarts: 100
uf250-04.cnf , deadline. Restarts: 100
uf250-04.cnf , deadline. Restarts: 100
uf250-04.cnf , deadline. Restarts: 100
uf250-04.cnf , deadline. Restarts: 100
uf250-04.cnf fulfilled No. of Restarts: 40 No. of Flips: 2953 time to process: 0 seconds.
uf250-04.cnf fulfilled No. of Restarts: 51 No. of Flips: 4965 time to process: 0 seconds.
uf250-04.cnf , deadline. Restarts: 100
uf250-04.cnf , deadline. Restarts: 100
uf250-04.cnf , deadline. Restarts: 100
uf250-04.cnf , deadline. Restarts: 100
uf250-04.cnf , deadline. Restarts: 100
uf250-04.cnf fulfilled No. of Restarts: 2 No. of Flips: 3572 time to process: 0 seconds.
uf250-04.cnf , deadline. Restarts: 100
uf250-04.cnf , deadline. Restarts: 100
uf250-04.cnf , deadline. Restarts: 100
uf250-04.cnf fulfilled No. of Restarts: 21 No. of Flips: 4307 time to process: 0 seconds.
uf250-04.cnf , deadline. Restarts: 100
uf250-04.cnf , deadline. Restarts: 100
uf250-04.cnf , deadline. Restarts: 100
uf250-04.cnf , deadline. Restarts: 100
uf250-04.cnf fulfilled No. of Restarts: 51 No. of Flips: 1743 time to process: 0 seconds.
uf250-04.cnf , deadline. Restarts: 100
uf250-04.cnf fulfilled No. of Restarts: 27 No. of Flips: 4238 time to process: 0 seconds.
uf250-04.cnf , deadline. Restarts: 100
uf250-04.cnf , deadline. Restarts: 100
uf250-04.cnf , deadline. Restarts: 100
uf250-04.cnf fulfilled No. of Restarts: 44 No. of Flips: 4268 time to process: 0 seconds.
uf250-04.cnf , deadline. Restarts: 100
uf250-04.cnf , deadline. Restarts: 100
uf250-04.cnf , deadline. Restarts: 100
uf250-04.cnf , deadline. Restarts: 100
uf250-04.cnf , deadline. Restarts: 100
uf250-04.cnf , deadline. Restarts: 100
uf250-04.cnf , deadline. Restarts: 100
uf250-04.cnf , deadline. Restarts: 100
uf250-04.cnf , deadline. Restarts: 100
uf250-04.cnf , deadline. Restarts: 100
uf250-04.cnf , deadline. Restarts: 100
uf250-04.cnf fulfilled No. of Restarts: 80 No. of Flips: 2569 time to process: 0 seconds.
uf250-04.cnf , deadline. Restarts: 100
uf250-04.cnf fulfilled No. of Restarts: 75 No. of Flips: 3855 time to process: 0 seconds.
uf250-04.cnf , deadline. Restarts: 100
uf250-04.cnf , deadline. Restarts: 100
uf250-04.cnf , deadline. Restarts: 100
uf250-04.cnf , deadline. Restarts: 100
uf250-04.cnf , deadline. Restarts: 100
uf250-04.cnf , deadline. Restarts: 100
uf250-04.cnf , deadline. Restarts: 100
uf250-04.cnf , deadline. Restarts: 100
uf250-04.cnf , deadline. Restarts: 100
uf250-04.cnf , deadline. Restarts: 100
uf250-04.cnf , deadline. Restarts: 100
uf250-04.cnf , deadline. Restarts: 100
uf250-04.cnf , deadline. Restarts: 100
uf250-04.cnf , deadline. Restarts: 100
uf250-04.cnf , deadline. Restarts: 100
uf250-04.cnf , deadline. Restarts: 100
uf250-04.cnf , deadline. Restarts: 100
uf250-04.cnf , deadline. Restarts: 100
uf250-04.cnf fulfilled No. of Restarts: 90 No. of Flips: 4850 time to process: 0 seconds.
uf250-04.cnf , deadline. Restarts: 100
uf250-04.cnf , deadline. Restarts: 100
uf250-04.cnf fulfilled No. of Restarts: 90 No. of Flips: 960 time to process: 0 seconds.
uf250-04.cnf , deadline. Restarts: 100
uf250-04.cnf , deadline. Restarts: 100
uf250-04.cnf , deadline. Restarts: 100
uf250-04.cnf , deadline. Restarts: 100
uf250-04.cnf , deadline. Restarts: 100
uf250-04.cnf , deadline. Restarts: 100
uf250-04.cnf , deadline. Restarts: 100
uf250-04.cnf , deadline. Restarts: 100
uf250-04.cnf , deadline. Restarts: 100
uf250-04.cnf , deadline. Restarts: 100
uf250-04.cnf , deadline. Restarts: 100
uf250-04.cnf , deadline. Restarts: 100
uf250-04.cnf fulfilled No. of Restarts: 28 No. of Flips: 2714 time to process: 0 seconds.
uf250-04.cnf , deadline. Restarts: 100
uf250-04.cnf , deadline. Restarts: 100
uf250-04.cnf , deadline. Restarts: 100
uf250-04.cnf , deadline. Restarts: 100
uf250-04.cnf , deadline. Restarts: 100
uf250-04.cnf , deadline. Restarts: 100
uf250-04.cnf , deadline. Restarts: 100
uf250-04.cnf , deadline. Restarts: 100
uf250-04.cnf , deadline. Restarts: 100
uf250-04.cnf , deadline. Restarts: 100
uf250-04.cnf , deadline. Restarts: 100
uf250-04.cnf , deadline. Restarts: 100
uf250-04.cnf , deadline. Restarts: 100
uf250-04.cnf , deadline. Restarts: 100
uf250-04.cnf , deadline. Restarts: 100
uf250-04.cnf , deadline. Restarts: 100
uf250-04.cnf fulfilled No. of Restarts: 86 No. of Flips: 4090 time to process: 0 seconds.
uf250-04.cnf , deadline. Restarts: 100
uf250-04.cnf , deadline. Restarts: 100
uf250-04.cnf , deadline. Restarts: 100
uf250-04.cnf , deadline. Restarts: 100
uf250-04.cnf , deadline. Restarts: 100
uf250-04.cnf , deadline. Restarts: 100
uf250-04.cnf fulfilled No. of Restarts: 96 No. of Flips: 4876 time to process: 0 seconds.
uf250-04.cnf , deadline. Restarts: 100
uf250-04.cnf , deadline. Restarts: 100
uf250-04.cnf , deadline. Restarts: 100
uf250-04.cnf fulfilled No. of Restarts: 82 No. of Flips: 4805 time to process: 0 seconds.
uf250-04.cnf , deadline. Restarts: 100
uf250-04.cnf , deadline. Restarts: 100
uf250-04.cnf fulfilled No. of Restarts: 1 No. of Flips: 3683 time to process: 0 seconds.
uf250-04.cnf , deadline. Restarts: 100
uf250-04.cnf , deadline. Restarts: 100
uf250-04.cnf , deadline. Restarts: 100
uf250-04.cnf , deadline. Restarts: 100
uf250-04.cnf , deadline. Restarts: 100
uf250-04.cnf , deadline. Restarts: 100
uf250-04.cnf , deadline. Restarts: 100
uf250-04.cnf fulfilled No. of Restarts: 5 No. of Flips: 4156 time to process: 0 seconds.
uf250-04.cnf fulfilled No. of Restarts: 74 No. of Flips: 3157 time to process: 0 seconds.
uf250-04.cnf fulfilled No. of Restarts: 94 No. of Flips: 4813 time to process: 0 seconds.
uf250-04.cnf , deadline. Restarts: 100
uf250-04.cnf , deadline. Restarts: 100
uf250-04.cnf , deadline. Restarts: 100
uf250-04.cnf , deadline. Restarts: 100
uf250-04.cnf , deadline. Restarts: 100
uf250-04.cnf , deadline. Restarts: 100
uf250-04.cnf fulfilled No. of Restarts: 62 No. of Flips: 3734 time to process: 0 seconds.
uf250-04.cnf , deadline. Restarts: 100
uf250-04.cnf , deadline. Restarts: 100
uf250-04.cnf , deadline. Restarts: 100
uf250-04.cnf , deadline. Restarts: 100
uf250-04.cnf fulfilled No. of Restarts: 39 No. of Flips: 4483 time to process: 0 seconds.
uf250-04.cnf , deadline. Restarts: 100
uf250-04.cnf , deadline. Restarts: 100
uf250-04.cnf , deadline. Restarts: 100
uf250-04.cnf , deadline. Restarts: 100
uf250-04.cnf , deadline. Restarts: 100
uf250-04.cnf , deadline. Restarts: 100
uf250-04.cnf , deadline. Restarts: 100
uf250-04.cnf , deadline. Restarts: 100
uf250-04.cnf , deadline. Restarts: 100
uf250-04.cnf , deadline. Restarts: 100
uf250-04.cnf , deadline. Restarts: 100
uf250-04.cnf , deadline. Restarts: 100
uf250-04.cnf , deadline. Restarts: 100
uf250-04.cnf , deadline. Restarts: 100
uf250-04.cnf , deadline. Restarts: 100
uf250-04.cnf , deadline. Restarts: 100
uf250-04.cnf , deadline. Restarts: 100
uf250-04.cnf , deadline. Restarts: 100
uf250-04.cnf , deadline. Restarts: 100
uf250-04.cnf fulfilled No. of Restarts: 93 No. of Flips: 4215 time to process: 0 seconds.
uf250-04.cnf , deadline. Restarts: 100
uf250-04.cnf , deadline. Restarts: 100
uf250-04.cnf fulfilled No. of Restarts: 78 No. of Flips: 1154 time to process: 0 seconds.
uf250-04.cnf , deadline. Restarts: 100
uf250-04.cnf , deadline. Restarts: 100
uf250-04.cnf , deadline. Restarts: 100
uf250-04.cnf , deadline. Restarts: 100
uf250-04.cnf fulfilled No. of Restarts: 26 No. of Flips: 4949 time to process: 0 seconds.
uf250-04.cnf , deadline. Restarts: 100
uf250-04.cnf , deadline. Restarts: 100
uf250-04.cnf , deadline. Restarts: 100
uf250-04.cnf , deadline. Restarts: 100
uf250-04.cnf , deadline. Restarts: 100
uf250-04.cnf , deadline. Restarts: 100
uf250-04.cnf fulfilled No. of Restarts: 25 No. of Flips: 3501 time to process: 0 seconds.
uf250-04.cnf , deadline. Restarts: 100
uf250-04.cnf , deadline. Restarts: 100
uf250-04.cnf , deadline. Restarts: 100
uf250-04.cnf , deadline. Restarts: 100
uf250-04.cnf , deadline. Restarts: 100
uf250-04.cnf , deadline. Restarts: 100
uf250-04.cnf , deadline. Restarts: 100
uf250-04.cnf , deadline. Restarts: 100
uf250-04.cnf , deadline. Restarts: 100
uf250-04.cnf , deadline. Restarts: 100
uf250-04.cnf , deadline. Restarts: 100
uf250-04.cnf , deadline. Restarts: 100
uf250-04.cnf , deadline. Restarts: 100
uf250-04.cnf , deadline. Restarts: 100
uf250-04.cnf , deadline. Restarts: 100
uf250-04.cnf , deadline. Restarts: 100
uf250-04.cnf , deadline. Restarts: 100
uf250-04.cnf , deadline. Restarts: 100
uf250-04.cnf , deadline. Restarts: 100
uf250-04.cnf fulfilled No. of Restarts: 91 No. of Flips: 1047 time to process: 0 seconds.
uf250-04.cnf fulfilled No. of Restarts: 70 No. of Flips: 3326 time to process: 0 seconds.
uf250-04.cnf , deadline. Restarts: 100
uf250-04.cnf , deadline. Restarts: 100
uf250-04.cnf , deadline. Restarts: 100
uf250-04.cnf , deadline. Restarts: 100
uf250-04.cnf , deadline. Restarts: 100
uf250-04.cnf , deadline. Restarts: 100
uf250-04.cnf , deadline. Restarts: 100
uf250-04.cnf , deadline. Restarts: 100
uf250-04.cnf , deadline. Restarts: 100
uf250-04.cnf , deadline. Restarts: 100
uf250-04.cnf , deadline. Restarts: 100
uf250-04.cnf , deadline. Restarts: 100
uf250-04.cnf fulfilled No. of Restarts: 91 No. of Flips: 4202 time to process: 0 seconds.
uf250-04.cnf , deadline. Restarts: 100
uf250-04.cnf , deadline. Restarts: 100
uf250-04.cnf , deadline. Restarts: 100
uf250-04.cnf , deadline. Restarts: 100
uf250-04.cnf fulfilled No. of Restarts: 14 No. of Flips: 1498 time to process: 0 seconds.
uf250-04.cnf , deadline. Restarts: 100
uf250-04.cnf fulfilled No. of Restarts: 38 No. of Flips: 3205 time to process: 0 seconds.
uf250-04.cnf , deadline. Restarts: 100
uf250-04.cnf fulfilled No. of Restarts: 47 No. of Flips: 2464 time to process: 0 seconds.
uf250-04.cnf , deadline. Restarts: 100
uf250-04.cnf , deadline. Restarts: 100
uf250-04.cnf , deadline. Restarts: 100
uf250-04.cnf , deadline. Restarts: 100
uf250-04.cnf , deadline. Restarts: 100
uf250-04.cnf , deadline. Restarts: 100
uf250-04.cnf , deadline. Restarts: 100
uf250-04.cnf , deadline. Restarts: 100
uf250-04.cnf , deadline. Restarts: 100
uf250-04.cnf , deadline. Restarts: 100
uf250-04.cnf , deadline. Restarts: 100
uf250-04.cnf , deadline. Restarts: 100
uf250-04.cnf , deadline. Restarts: 100
uf250-04.cnf , deadline. Restarts: 100
uf250-04.cnf , deadline. Restarts: 100
uf250-04.cnf , deadline. Restarts: 100
uf250-04.cnf , deadline. Restarts: 100
uf250-04.cnf , deadline. Restarts: 100
uf250-04.cnf , deadline. Restarts: 100
uf250-04.cnf , deadline. Restarts: 100
uf250-04.cnf , deadline. Restarts: 100
uf250-04.cnf , deadline. Restarts: 100
uf250-04.cnf , deadline. Restarts: 100
uf250-04.cnf , deadline. Restarts: 100
uf250-04.cnf , deadline. Restarts: 100
uf250-04.cnf , deadline. Restarts: 100
uf250-04.cnf fulfilled No. of Restarts: 3 No. of Flips: 4483 time to process: 0 seconds.
uf250-04.cnf , deadline. Restarts: 100
uf250-04.cnf , deadline. Restarts: 100
uf250-04.cnf , deadline. Restarts: 100
uf250-04.cnf , deadline. Restarts: 100
uf250-04.cnf , deadline. Restarts: 100
uf250-04.cnf , deadline. Restarts: 100
uf250-04.cnf , deadline. Restarts: 100
uf250-04.cnf , deadline. Restarts: 100
uf250-04.cnf , deadline. Restarts: 100
uf250-04.cnf , deadline. Restarts: 100
uf250-04.cnf , deadline. Restarts: 100
uf250-04.cnf , deadline. Restarts: 100
uf250-04.cnf , deadline. Restarts: 100
uf250-04.cnf , deadline. Restarts: 100
uf250-04.cnf , deadline. Restarts: 100
uf250-04.cnf , deadline. Restarts: 100
uf250-04.cnf , deadline. Restarts: 100
uf250-04.cnf , deadline. Restarts: 100
uf250-04.cnf , deadline. Restarts: 100
uf250-04.cnf , deadline. Restarts: 100
uf250-04.cnf , deadline. Restarts: 100
uf250-04.cnf , deadline. Restarts: 100
uf250-04.cnf , deadline. Restarts: 100
uf250-04.cnf , deadline. Restarts: 100
uf250-04.cnf , deadline. Restarts: 100
uf250-04.cnf , deadline. Restarts: 100
uf250-04.cnf , deadline. Restarts: 100
uf250-04.cnf fulfilled No. of Restarts: 3 No. of Flips: 3133 time to process: 0 seconds.
uf250-04.cnf , deadline. Restarts: 100
uf250-04.cnf fulfilled No. of Restarts: 18 No. of Flips: 4124 time to process: 0 seconds.
uf250-04.cnf , deadline. Restarts: 100
uf250-04.cnf , deadline. Restarts: 100
uf250-04.cnf , deadline. Restarts: 100
uf250-04.cnf fulfilled No. of Restarts: 39 No. of Flips: 2976 time to process: 0 seconds.
uf250-04.cnf , deadline. Restarts: 100
uf250-04.cnf , deadline. Restarts: 100
uf250-04.cnf , deadline. Restarts: 100
uf250-04.cnf , deadline. Restarts: 100
uf250-04.cnf , deadline. Restarts: 100
uf250-04.cnf , deadline. Restarts: 100
uf250-04.cnf , deadline. Restarts: 100
uf250-04.cnf , deadline. Restarts: 100
uf250-04.cnf , deadline. Restarts: 100
uf250-04.cnf , deadline. Restarts: 100
uf250-04.cnf , deadline. Restarts: 100
uf250-04.cnf , deadline. Restarts: 100
uf250-04.cnf , deadline. Restarts: 100
uf250-04.cnf , deadline. Restarts: 100
uf250-04.cnf , deadline. Restarts: 100
uf250-04.cnf , deadline. Restarts: 100
uf250-04.cnf , deadline. Restarts: 100
uf250-04.cnf , deadline. Restarts: 100
uf250-04.cnf , deadline. Restarts: 100
uf250-04.cnf , deadline. Restarts: 100
uf250-04.cnf , deadline. Restarts: 100
uf250-04.cnf , deadline. Restarts: 100
uf250-04.cnf , deadline. Restarts: 100
uf250-04.cnf , deadline. Restarts: 100
uf250-04.cnf , deadline. Restarts: 100
uf250-04.cnf , deadline. Restarts: 100
uf250-04.cnf , deadline. Restarts: 100
uf250-04.cnf , deadline. Restarts: 100
uf250-04.cnf , deadline. Restarts: 100
uf250-04.cnf , deadline. Restarts: 100
uf250-04.cnf fulfilled No. of Restarts: 98 No. of Flips: 3879 time to process: 0 seconds.
uf250-04.cnf fulfilled No. of Restarts: 67 No. of Flips: 4294 time to process: 0 seconds.
uf250-04.cnf , deadline. Restarts: 100
uf250-04.cnf , deadline. Restarts: 100
uf250-04.cnf , deadline. Restarts: 100
uf250-04.cnf , deadline. Restarts: 100
uf250-04.cnf , deadline. Restarts: 100
uf250-04.cnf , deadline. Restarts: 100
uf250-04.cnf fulfilled No. of Restarts: 38 No. of Flips: 4244 time to process: 0 seconds.
uf250-04.cnf , deadline. Restarts: 100
uf250-04.cnf , deadline. Restarts: 100
uf250-04.cnf , deadline. Restarts: 100
uf250-04.cnf , deadline. Restarts: 100
uf250-04.cnf , deadline. Restarts: 100
uf250-04.cnf , deadline. Restarts: 100
uf250-04.cnf , deadline. Restarts: 100
uf250-04.cnf , deadline. Restarts: 100
uf250-04.cnf , deadline. Restarts: 100
uf250-04.cnf fulfilled No. of Restarts: 75 No. of Flips: 3641 time to process: 0 seconds.
uf250-04.cnf , deadline. Restarts: 100
uf250-04.cnf , deadline. Restarts: 100
uf250-04.cnf , deadline. Restarts: 100
uf250-04.cnf , deadline. Restarts: 100
uf250-04.cnf , deadline. Restarts: 100
uf250-04.cnf , deadline. Restarts: 100
uf250-04.cnf , deadline. Restarts: 100
uf250-04.cnf , deadline. Restarts: 100
uf250-04.cnf , deadline. Restarts: 100
uf250-04.cnf fulfilled No. of Restarts: 6 No. of Flips: 4610 time to process: 0 seconds.
uf250-04.cnf fulfilled No. of Restarts: 45 No. of Flips: 4157 time to process: 0 seconds.
uf250-04.cnf fulfilled No. of Restarts: 88 No. of Flips: 3863 time to process: 0 seconds.
uf250-04.cnf , deadline. Restarts: 100
uf250-04.cnf , deadline. Restarts: 100
uf250-04.cnf , deadline. Restarts: 100
uf250-04.cnf , deadline. Restarts: 100
uf250-04.cnf fulfilled No. of Restarts: 78 No. of Flips: 1864 time to process: 0 seconds.
uf250-04.cnf , deadline. Restarts: 100
uf250-04.cnf , deadline. Restarts: 100
uf250-04.cnf , deadline. Restarts: 100
uf250-04.cnf , deadline. Restarts: 100
uf250-04.cnf , deadline. Restarts: 100
uf250-04.cnf , deadline. Restarts: 100
uf250-04.cnf , deadline. Restarts: 100
uf250-04.cnf , deadline. Restarts: 100
uf250-04.cnf , deadline. Restarts: 100
uf250-04.cnf , deadline. Restarts: 100
uf250-04.cnf , deadline. Restarts: 100
uf250-04.cnf , deadline. Restarts: 100
uf250-04.cnf , deadline. Restarts: 100
uf250-04.cnf fulfilled No. of Restarts: 81 No. of Flips: 772 time to process: 0 seconds.
uf250-04.cnf , deadline. Restarts: 100
uf250-04.cnf , deadline. Restarts: 100
uf250-04.cnf fulfilled No. of Restarts: 91 No. of Flips: 2742 time to process: 0 seconds.
uf250-04.cnf , deadline. Restarts: 100
uf250-04.cnf , deadline. Restarts: 100
uf250-04.cnf , deadline. Restarts: 100
uf250-04.cnf , deadline. Restarts: 100
uf250-04.cnf , deadline. Restarts: 100
uf250-04.cnf , deadline. Restarts: 100
uf250-04.cnf fulfilled No. of Restarts: 63 No. of Flips: 3343 time to process: 0 seconds.
uf250-04.cnf fulfilled No. of Restarts: 10 No. of Flips: 3147 time to process: 0 seconds.
uf250-04.cnf , deadline. Restarts: 100
uf250-04.cnf , deadline. Restarts: 100
uf250-04.cnf , deadline. Restarts: 100
uf250-04.cnf , deadline. Restarts: 100
uf250-04.cnf , deadline. Restarts: 100
uf250-04.cnf , deadline. Restarts: 100
uf250-04.cnf , deadline. Restarts: 100
uf250-04.cnf , deadline. Restarts: 100
uf250-04.cnf , deadline. Restarts: 100
uf250-04.cnf fulfilled No. of Restarts: 84 No. of Flips: 3992 time to process: 0 seconds.
uf250-04.cnf , deadline. Restarts: 100
uf250-04.cnf , deadline. Restarts: 100
uf250-04.cnf , deadline. Restarts: 100
uf250-04.cnf , deadline. Restarts: 100
uf250-04.cnf , deadline. Restarts: 100
uf250-04.cnf , deadline. Restarts: 100
uf250-04.cnf fulfilled No. of Restarts: 79 No. of Flips: 855 time to process: 0 seconds.
uf250-04.cnf , deadline. Restarts: 100
uf250-04.cnf , deadline. Restarts: 100
uf250-04.cnf fulfilled No. of Restarts: 18 No. of Flips: 2579 time to process: 0 seconds.
uf250-04.cnf , deadline. Restarts: 100
uf250-04.cnf , deadline. Restarts: 100
uf250-04.cnf fulfilled No. of Restarts: 25 No. of Flips: 4911 time to process: 0 seconds.
uf250-04.cnf , deadline. Restarts: 100
uf250-04.cnf fulfilled No. of Restarts: 44 No. of Flips: 1167 time to process: 0 seconds.
uf250-04.cnf , deadline. Restarts: 100
uf250-04.cnf , deadline. Restarts: 100
uf250-04.cnf , deadline. Restarts: 100
uf250-04.cnf , deadline. Restarts: 100
uf250-04.cnf , deadline. Restarts: 100
uf250-04.cnf fulfilled No. of Restarts: 78 No. of Flips: 4184 time to process: 0 seconds.
uf250-04.cnf , deadline. Restarts: 100
uf250-04.cnf , deadline. Restarts: 100
uf250-04.cnf , deadline. Restarts: 100
uf250-04.cnf , deadline. Restarts: 100
uf250-04.cnf , deadline. Restarts: 100
uf250-04.cnf , deadline. Restarts: 100
uf250-04.cnf , deadline. Restarts: 100
uf250-04.cnf , deadline. Restarts: 100
uf250-04.cnf , deadline. Restarts: 100
uf250-04.cnf fulfilled No. of Restarts: 21 No. of Flips: 2351 time to process: 0 seconds.
uf250-04.cnf , deadline. Restarts: 100
uf250-04.cnf , deadline. Restarts: 100
uf250-04.cnf , deadline. Restarts: 100
uf250-04.cnf , deadline. Restarts: 100
uf250-04.cnf , deadline. Restarts: 100
uf250-04.cnf fulfilled No. of Restarts: 37 No. of Flips: 3659 time to process: 0 seconds.
uf250-04.cnf , deadline. Restarts: 100
uf250-04.cnf fulfilled No. of Restarts: 60 No. of Flips: 3223 time to process: 0 seconds.
uf250-04.cnf , deadline. Restarts: 100
uf250-04.cnf fulfilled No. of Restarts: 42 No. of Flips: 1796 time to process: 0 seconds.
uf250-04.cnf , deadline. Restarts: 100
uf250-04.cnf , deadline. Restarts: 100
uf250-04.cnf , deadline. Restarts: 100
uf250-04.cnf , deadline. Restarts: 100
uf250-04.cnf fulfilled No. of Restarts: 75 No. of Flips: 2720 time to process: 0 seconds.
uf250-04.cnf , deadline. Restarts: 100
uf250-04.cnf , deadline. Restarts: 100
uf250-04.cnf , deadline. Restarts: 100
uf250-04.cnf , deadline. Restarts: 100
uf250-04.cnf fulfilled No. of Restarts: 39 No. of Flips: 4983 time to process: 0 seconds.
uf250-04.cnf , deadline. Restarts: 100
uf250-04.cnf , deadline. Restarts: 100
uf250-04.cnf , deadline. Restarts: 100
uf250-04.cnf , deadline. Restarts: 100
uf250-04.cnf , deadline. Restarts: 100
uf250-04.cnf , deadline. Restarts: 100
uf250-04.cnf , deadline. Restarts: 100
uf250-04.cnf , deadline. Restarts: 100
uf250-04.cnf , deadline. Restarts: 100
uf250-04.cnf , deadline. Restarts: 100
uf250-04.cnf , deadline. Restarts: 100
uf250-04.cnf , deadline. Restarts: 100
uf250-04.cnf , deadline. Restarts: 100
uf250-04.cnf , deadline. Restarts: 100
uf250-04.cnf , deadline. Restarts: 100
uf250-04.cnf , deadline. Restarts: 100
uf250-04.cnf , deadline. Restarts: 100
uf250-04.cnf , deadline. Restarts: 100
uf250-04.cnf , deadline. Restarts: 100
uf250-04.cnf , deadline. Restarts: 100
uf250-04.cnf , deadline. Restarts: 100
uf250-04.cnf fulfilled No. of Restarts: 76 No. of Flips: 1756 time to process: 0 seconds.
uf250-04.cnf , deadline. Restarts: 100
uf250-04.cnf , deadline. Restarts: 100
uf250-04.cnf , deadline. Restarts: 100
uf250-04.cnf , deadline. Restarts: 100
uf250-04.cnf , deadline. Restarts: 100
uf250-04.cnf , deadline. Restarts: 100
uf250-04.cnf , deadline. Restarts: 100
uf250-04.cnf , deadline. Restarts: 100
uf250-04.cnf , deadline. Restarts: 100
uf250-04.cnf , deadline. Restarts: 100
uf250-04.cnf , deadline. Restarts: 100
uf250-04.cnf , deadline. Restarts: 100
uf250-04.cnf , deadline. Restarts: 100
uf250-04.cnf , deadline. Restarts: 100
uf250-04.cnf , deadline. Restarts: 100
uf250-04.cnf , deadline. Restarts: 100
uf250-04.cnf , deadline. Restarts: 100
uf250-04.cnf , deadline. Restarts: 100
uf250-04.cnf , deadline. Restarts: 100
uf250-04.cnf , deadline. Restarts: 100
uf250-04.cnf , deadline. Restarts: 100
uf250-04.cnf , deadline. Restarts: 100
uf250-04.cnf , deadline. Restarts: 100
uf250-04.cnf , deadline. Restarts: 100
uf250-04.cnf , deadline. Restarts: 100
uf250-04.cnf , deadline. Restarts: 100
uf250-04.cnf , deadline. Restarts: 100
uf250-04.cnf , deadline. Restarts: 100
uf250-04.cnf , deadline. Restarts: 100
uf250-04.cnf , deadline. Restarts: 100
uf250-04.cnf , deadline. Restarts: 100
uf250-04.cnf , deadline. Restarts: 100
uf250-04.cnf fulfilled No. of Restarts: 58 No. of Flips: 3233 time to process: 0 seconds.
uf250-04.cnf , deadline. Restarts: 100
uf250-04.cnf , deadline. Restarts: 100
uf250-04.cnf , deadline. Restarts: 100
uf250-04.cnf , deadline. Restarts: 100
uf250-04.cnf , deadline. Restarts: 100
uf250-04.cnf , deadline. Restarts: 100
uf250-04.cnf , deadline. Restarts: 100
uf250-04.cnf , deadline. Restarts: 100
uf250-04.cnf fulfilled No. of Restarts: 62 No. of Flips: 2270 time to process: 0 seconds.
uf250-04.cnf , deadline. Restarts: 100
uf250-04.cnf , deadline. Restarts: 100
uf250-04.cnf , deadline. Restarts: 100
uf250-04.cnf , deadline. Restarts: 100
uf250-04.cnf , deadline. Restarts: 100
uf250-04.cnf fulfilled No. of Restarts: 76 No. of Flips: 2370 time to process: 0 seconds.
uf250-04.cnf , deadline. Restarts: 100
uf250-04.cnf , deadline. Restarts: 100
uf250-04.cnf , deadline. Restarts: 100
uf250-04.cnf , deadline. Restarts: 100
uf250-04.cnf , deadline. Restarts: 100
uf250-04.cnf , deadline. Restarts: 100
uf250-04.cnf , deadline. Restarts: 100
uf250-04.cnf , deadline. Restarts: 100
uf250-04.cnf , deadline. Restarts: 100
uf250-04.cnf , deadline. Restarts: 100
uf250-04.cnf , deadline. Restarts: 100
uf250-04.cnf , deadline. Restarts: 100
uf250-04.cnf , deadline. Restarts: 100
uf250-04.cnf fulfilled No. of Restarts: 3 No. of Flips: 2425 time to process: 0 seconds.
uf250-04.cnf , deadline. Restarts: 100
uf250-04.cnf , deadline. Restarts: 100
uf250-04.cnf , deadline. Restarts: 100
uf250-04.cnf , deadline. Restarts: 100
uf250-04.cnf , deadline. Restarts: 100
uf250-04.cnf , deadline. Restarts: 100
uf250-04.cnf , deadline. Restarts: 100
uf250-04.cnf , deadline. Restarts: 100
uf250-04.cnf , deadline. Restarts: 100
uf250-04.cnf , deadline. Restarts: 100
uf250-04.cnf , deadline. Restarts: 100
uf250-04.cnf fulfilled No. of Restarts: 55 No. of Flips: 2261 time to process: 0 seconds.
uf250-04.cnf , deadline. Restarts: 100
uf250-04.cnf , deadline. Restarts: 100
uf250-04.cnf , deadline. Restarts: 100
uf250-04.cnf , deadline. Restarts: 100
uf250-04.cnf fulfilled No. of Restarts: 67 No. of Flips: 4053 time to process: 0 seconds.
uf250-04.cnf , deadline. Restarts: 100
uf250-04.cnf , deadline. Restarts: 100
uf250-04.cnf , deadline. Restarts: 100
uf250-04.cnf , deadline. Restarts: 100
uf250-04.cnf , deadline. Restarts: 100
uf250-04.cnf , deadline. Restarts: 100
uf250-04.cnf , deadline. Restarts: 100
uf250-04.cnf , deadline. Restarts: 100
uf250-04.cnf , deadline. Restarts: 100
uf250-04.cnf , deadline. Restarts: 100
uf250-04.cnf , deadline. Restarts: 100
uf250-04.cnf , deadline. Restarts: 100
uf250-04.cnf fulfilled No. of Restarts: 1 No. of Flips: 4418 time to process: 0 seconds.
uf250-04.cnf , deadline. Restarts: 100
uf250-04.cnf , deadline. Restarts: 100
uf250-04.cnf , deadline. Restarts: 100
uf250-04.cnf , deadline. Restarts: 100
uf250-04.cnf , deadline. Restarts: 100
uf250-04.cnf , deadline. Restarts: 100
uf250-04.cnf , deadline. Restarts: 100
uf250-04.cnf , deadline. Restarts: 100
uf250-04.cnf fulfilled No. of Restarts: 48 No. of Flips: 3327 time to process: 0 seconds.
uf250-04.cnf , deadline. Restarts: 100
uf250-04.cnf , deadline. Restarts: 100
uf250-04.cnf , deadline. Restarts: 100
uf250-04.cnf , deadline. Restarts: 100
uf250-04.cnf , deadline. Restarts: 100
uf250-04.cnf , deadline. Restarts: 100
uf250-04.cnf fulfilled No. of Restarts: 58 No. of Flips: 4141 time to process: 0 seconds.
uf250-04.cnf , deadline. Restarts: 100
uf250-04.cnf , deadline. Restarts: 100
uf250-04.cnf , deadline. Restarts: 100
uf250-04.cnf , deadline. Restarts: 100
uf250-04.cnf , deadline. Restarts: 100
uf250-04.cnf , deadline. Restarts: 100
uf250-04.cnf , deadline. Restarts: 100
uf250-04.cnf , deadline. Restarts: 100
uf250-04.cnf , deadline. Restarts: 100
uf250-04.cnf , deadline. Restarts: 100
uf250-04.cnf , deadline. Restarts: 100
uf250-04.cnf , deadline. Restarts: 100
uf250-04.cnf , deadline. Restarts: 100
uf250-04.cnf , deadline. Restarts: 100
uf250-04.cnf , deadline. Restarts: 100
uf250-04.cnf , deadline. Restarts: 100
uf250-04.cnf , deadline. Restarts: 100
uf250-04.cnf , deadline. Restarts: 100
uf250-04.cnf , deadline. Restarts: 100
uf250-04.cnf , deadline. Restarts: 100
uf250-04.cnf , deadline. Restarts: 100
uf250-04.cnf , deadline. Restarts: 100
uf250-04.cnf , deadline. Restarts: 100
uf250-04.cnf , deadline. Restarts: 100
uf250-04.cnf , deadline. Restarts: 100
uf250-04.cnf , deadline. Restarts: 100
uf250-04.cnf , deadline. Restarts: 100
uf250-04.cnf , deadline. Restarts: 100
uf250-04.cnf , deadline. Restarts: 100
uf250-04.cnf , deadline. Restarts: 100
uf250-04.cnf , deadline. Restarts: 100
uf250-04.cnf , deadline. Restarts: 100
uf250-04.cnf , deadline. Restarts: 100
uf250-04.cnf , deadline. Restarts: 100
uf250-04.cnf , deadline. Restarts: 100
uf250-04.cnf , deadline. Restarts: 100
uf250-04.cnf , deadline. Restarts: 100
uf250-04.cnf , deadline. Restarts: 100
uf250-04.cnf , deadline. Restarts: 100
uf250-04.cnf fulfilled No. of Restarts: 44 No. of Flips: 4027 time to process: 0 seconds.
uf250-04.cnf , deadline. Restarts: 100
uf250-04.cnf , deadline. Restarts: 100
uf250-04.cnf , deadline. Restarts: 100
uf250-04.cnf , deadline. Restarts: 100
uf250-04.cnf , deadline. Restarts: 100
uf250-04.cnf , deadline. Restarts: 100
uf250-04.cnf , deadline. Restarts: 100
uf250-04.cnf , deadline. Restarts: 100
uf250-04.cnf fulfilled No. of Restarts: 49 No. of Flips: 4235 time to process: 0 seconds.
uf250-04.cnf , deadline. Restarts: 100
uf250-04.cnf , deadline. Restarts: 100
uf250-04.cnf , deadline. Restarts: 100
uf250-04.cnf , deadline. Restarts: 100
uf250-04.cnf , deadline. Restarts: 100
uf250-04.cnf , deadline. Restarts: 100
uf250-04.cnf , deadline. Restarts: 100
uf250-04.cnf fulfilled No. of Restarts: 15 No. of Flips: 1641 time to process: 0 seconds.
uf250-04.cnf , deadline. Restarts: 100
uf250-04.cnf , deadline. Restarts: 100
uf250-04.cnf , deadline. Restarts: 100
uf250-04.cnf , deadline. Restarts: 100
uf250-04.cnf , deadline. Restarts: 100
uf250-04.cnf , deadline. Restarts: 100
uf250-04.cnf fulfilled No. of Restarts: 94 No. of Flips: 1774 time to process: 0 seconds.
uf250-04.cnf fulfilled No. of Restarts: 32 No. of Flips: 1776 time to process: 0 seconds.
uf250-04.cnf , deadline. Restarts: 100
uf250-04.cnf , deadline. Restarts: 100
uf250-04.cnf , deadline. Restarts: 100
uf250-04.cnf , deadline. Restarts: 100
uf250-04.cnf , deadline. Restarts: 100
uf250-04.cnf fulfilled No. of Restarts: 88 No. of Flips: 3286 time to process: 0 seconds.
uf250-04.cnf , deadline. Restarts: 100
uf250-04.cnf , deadline. Restarts: 100
uf250-04.cnf , deadline. Restarts: 100
uf250-04.cnf , deadline. Restarts: 100
uf250-04.cnf , deadline. Restarts: 100
uf250-04.cnf , deadline. Restarts: 100
uf250-04.cnf , deadline. Restarts: 100
uf250-04.cnf , deadline. Restarts: 100
uf250-04.cnf , deadline. Restarts: 100
uf250-04.cnf , deadline. Restarts: 100
uf250-04.cnf , deadline. Restarts: 100
uf250-04.cnf fulfilled No. of Restarts: 23 No. of Flips: 2030 time to process: 0 seconds.
uf250-04.cnf , deadline. Restarts: 100
uf250-04.cnf , deadline. Restarts: 100
uf250-04.cnf , deadline. Restarts: 100
uf250-04.cnf , deadline. Restarts: 100
uf250-04.cnf , deadline. Restarts: 100
uf250-04.cnf , deadline. Restarts: 100
uf250-04.cnf , deadline. Restarts: 100
uf250-04.cnf , deadline. Restarts: 100
uf250-04.cnf , deadline. Restarts: 100
uf250-04.cnf , deadline. Restarts: 100
uf250-04.cnf , deadline. Restarts: 100
uf250-04.cnf , deadline. Restarts: 100
uf250-04.cnf , deadline. Restarts: 100
uf250-04.cnf fulfilled No. of Restarts: 0 No. of Flips: 3117 time to process: 0 seconds.
uf250-04.cnf , deadline. Restarts: 100
uf250-04.cnf , deadline. Restarts: 100
uf250-04.cnf , deadline. Restarts: 100
uf250-04.cnf , deadline. Restarts: 100
uf250-04.cnf , deadline. Restarts: 100
uf250-04.cnf , deadline. Restarts: 100
uf250-04.cnf , deadline. Restarts: 100
uf250-04.cnf fulfilled No. of Restarts: 49 No. of Flips: 4818 time to process: 0 seconds.
uf250-04.cnf , deadline. Restarts: 100
uf250-04.cnf , deadline. Restarts: 100
uf250-04.cnf fulfilled No. of Restarts: 8 No. of Flips: 1868 time to process: 0 seconds.
uf250-04.cnf , deadline. Restarts: 100
uf250-04.cnf , deadline. Restarts: 100
uf250-04.cnf , deadline. Restarts: 100
uf250-04.cnf , deadline. Restarts: 100
uf250-04.cnf , deadline. Restarts: 100
uf250-04.cnf , deadline. Restarts: 100
uf250-04.cnf , deadline. Restarts: 100
uf250-04.cnf , deadline. Restarts: 100
uf250-04.cnf , deadline. Restarts: 100
uf250-04.cnf , deadline. Restarts: 100
uf250-04.cnf fulfilled No. of Restarts: 79 No. of Flips: 3675 time to process: 0 seconds.
uf250-04.cnf fulfilled No. of Restarts: 17 No. of Flips: 3534 time to process: 0 seconds.
uf250-04.cnf , deadline. Restarts: 100
uf250-04.cnf , deadline. Restarts: 100
uf250-04.cnf , deadline. Restarts: 100
uf250-04.cnf , deadline. Restarts: 100
uf250-04.cnf , deadline. Restarts: 100
uf250-04.cnf , deadline. Restarts: 100
uf250-04.cnf , deadline. Restarts: 100
uf250-04.cnf , deadline. Restarts: 100
uf250-04.cnf , deadline. Restarts: 100
uf250-04.cnf , deadline. Restarts: 100
uf250-04.cnf , deadline. Restarts: 100
uf250-04.cnf , deadline. Restarts: 100
uf250-04.cnf , deadline. Restarts: 100
uf250-04.cnf , deadline. Restarts: 100
uf250-04.cnf , deadline. Restarts: 100
uf250-04.cnf , deadline. Restarts: 100
uf250-04.cnf fulfilled No. of Restarts: 10 No. of Flips: 3379 time to process: 0 seconds.
uf250-04.cnf , deadline. Restarts: 100
uf250-04.cnf , deadline. Restarts: 100
uf250-04.cnf , deadline. Restarts: 100
uf250-04.cnf , deadline. Restarts: 100
uf250-04.cnf fulfilled No. of Restarts: 76 No. of Flips: 1073 time to process: 0 seconds.
uf250-04.cnf , deadline. Restarts: 100
uf250-04.cnf , deadline. Restarts: 100
uf250-04.cnf , deadline. Restarts: 100
uf250-04.cnf , deadline. Restarts: 100
uf250-04.cnf , deadline. Restarts: 100
uf250-04.cnf , deadline. Restarts: 100
uf250-04.cnf fulfilled No. of Restarts: 76 No. of Flips: 1142 time to process: 0 seconds.
uf250-04.cnf , deadline. Restarts: 100
uf250-04.cnf , deadline. Restarts: 100
uf250-04.cnf , deadline. Restarts: 100
uf250-04.cnf fulfilled No. of Restarts: 31 No. of Flips: 3314 time to process: 0 seconds.
uf250-04.cnf , deadline. Restarts: 100
uf250-04.cnf , deadline. Restarts: 100
uf250-04.cnf , deadline. Restarts: 100
uf250-04.cnf , deadline. Restarts: 100
uf250-04.cnf fulfilled No. of Restarts: 25 No. of Flips: 1311 time to process: 0 seconds.
uf250-04.cnf , deadline. Restarts: 100
uf250-04.cnf , deadline. Restarts: 100
uf250-04.cnf , deadline. Restarts: 100
uf250-04.cnf , deadline. Restarts: 100
uf250-04.cnf , deadline. Restarts: 100
uf250-04.cnf , deadline. Restarts: 100
uf250-04.cnf , deadline. Restarts: 100
uf250-04.cnf , deadline. Restarts: 100
uf250-04.cnf , deadline. Restarts: 100
uf250-04.cnf , deadline. Restarts: 100
uf250-04.cnf , deadline. Restarts: 100
uf250-04.cnf , deadline. Restarts: 100
uf250-04.cnf , deadline. Restarts: 100
uf250-04.cnf , deadline. Restarts: 100
uf250-04.cnf , deadline. Restarts: 100
uf250-04.cnf , deadline. Restarts: 100
uf250-04.cnf , deadline. Restarts: 100
uf250-04.cnf , deadline. Restarts: 100
uf250-04.cnf , deadline. Restarts: 100
uf250-04.cnf , deadline. Restarts: 100
uf250-04.cnf fulfilled No. of Restarts: 28 No. of Flips: 4127 time to process: 0 seconds.
uf250-04.cnf , deadline. Restarts: 100
uf250-04.cnf fulfilled No. of Restarts: 61 No. of Flips: 3438 time to process: 0 seconds.
uf250-04.cnf , deadline. Restarts: 100
uf250-04.cnf , deadline. Restarts: 100
uf250-04.cnf , deadline. Restarts: 100
uf250-04.cnf , deadline. Restarts: 100
uf250-04.cnf , deadline. Restarts: 100
uf250-04.cnf , deadline. Restarts: 100
uf250-04.cnf , deadline. Restarts: 100
uf250-04.cnf fulfilled No. of Restarts: 23 No. of Flips: 2581 time to process: 0 seconds.
uf250-04.cnf , deadline. Restarts: 100
uf250-04.cnf , deadline. Restarts: 100
uf250-04.cnf , deadline. Restarts: 100
uf250-04.cnf , deadline. Restarts: 100
uf250-04.cnf , deadline. Restarts: 100
uf250-04.cnf , deadline. Restarts: 100
uf250-04.cnf , deadline. Restarts: 100
uf250-04.cnf , deadline. Restarts: 100
uf250-04.cnf , deadline. Restarts: 100
uf250-04.cnf , deadline. Restarts: 100
uf250-04.cnf , deadline. Restarts: 100
uf250-04.cnf , deadline. Restarts: 100
uf250-04.cnf , deadline. Restarts: 100
uf250-04.cnf , deadline. Restarts: 100
uf250-04.cnf , deadline. Restarts: 100
uf250-04.cnf fulfilled No. of Restarts: 37 No. of Flips: 3246 time to process: 0 seconds.
uf250-04.cnf , deadline. Restarts: 100
uf250-04.cnf , deadline. Restarts: 100
uf250-04.cnf , deadline. Restarts: 100
uf250-04.cnf fulfilled No. of Restarts: 8 No. of Flips: 1578 time to process: 0 seconds.
uf250-04.cnf , deadline. Restarts: 100
uf250-04.cnf , deadline. Restarts: 100
uf250-04.cnf , deadline. Restarts: 100
uf250-04.cnf , deadline. Restarts: 100
uf250-04.cnf , deadline. Restarts: 100
uf250-04.cnf fulfilled No. of Restarts: 60 No. of Flips: 4932 time to process: 0 seconds.
uf250-04.cnf , deadline. Restarts: 100
uf250-04.cnf , deadline. Restarts: 100
uf250-04.cnf , deadline. Restarts: 100
uf250-04.cnf , deadline. Restarts: 100
uf250-04.cnf , deadline. Restarts: 100
uf250-04.cnf , deadline. Restarts: 100
uf250-04.cnf fulfilled No. of Restarts: 35 No. of Flips: 4348 time to process: 0 seconds.
uf250-04.cnf , deadline. Restarts: 100
uf250-04.cnf , deadline. Restarts: 100
uf250-04.cnf , deadline. Restarts: 100
uf250-04.cnf , deadline. Restarts: 100
uf250-04.cnf , deadline. Restarts: 100
uf250-04.cnf , deadline. Restarts: 100
uf250-04.cnf , deadline. Restarts: 100
uf250-04.cnf , deadline. Restarts: 100
uf250-04.cnf , deadline. Restarts: 100
uf250-04.cnf , deadline. Restarts: 100
uf250-04.cnf , deadline. Restarts: 100
uf250-04.cnf , deadline. Restarts: 100
uf250-04.cnf , deadline. Restarts: 100
uf250-04.cnf , deadline. Restarts: 100
uf250-04.cnf , deadline. Restarts: 100
uf250-04.cnf , deadline. Restarts: 100
uf250-04.cnf , deadline. Restarts: 100
uf250-04.cnf , deadline. Restarts: 100
uf250-04.cnf , deadline. Restarts: 100
uf250-04.cnf , deadline. Restarts: 100
uf250-04.cnf , deadline. Restarts: 100
uf250-04.cnf , deadline. Restarts: 100
uf250-04.cnf , deadline. Restarts: 100
uf250-04.cnf , deadline. Restarts: 100
uf250-04.cnf , deadline. Restarts: 100
uf250-04.cnf , deadline. Restarts: 100
uf250-04.cnf , deadline. Restarts: 100
uf250-04.cnf fulfilled No. of Restarts: 64 No. of Flips: 3991 time to process: 0 seconds.
uf250-04.cnf fulfilled No. of Restarts: 90 No. of Flips: 2520 time to process: 0 seconds.
uf250-04.cnf fulfilled No. of Restarts: 56 No. of Flips: 1605 time to process: 0 seconds.
uf250-04.cnf fulfilled No. of Restarts: 78 No. of Flips: 918 time to process: 0 seconds.
uf250-04.cnf , deadline. Restarts: 100
uf250-04.cnf , deadline. Restarts: 100
uf250-04.cnf , deadline. Restarts: 100
uf250-04.cnf fulfilled No. of Restarts: 8 No. of Flips: 2810 time to process: 0 seconds.
uf250-04.cnf , deadline. Restarts: 100
uf250-04.cnf fulfilled No. of Restarts: 84 No. of Flips: 2689 time to process: 0 seconds.
uf250-04.cnf , deadline. Restarts: 100
uf250-04.cnf , deadline. Restarts: 100
uf250-04.cnf , deadline. Restarts: 100
uf250-04.cnf fulfilled No. of Restarts: 45 No. of Flips: 684 time to process: 0 seconds.
uf250-04.cnf , deadline. Restarts: 100
uf250-04.cnf , deadline. Restarts: 100
uf250-04.cnf , deadline. Restarts: 100
uf250-04.cnf , deadline. Restarts: 100
uf250-04.cnf , deadline. Restarts: 100
uf250-04.cnf , deadline. Restarts: 100
uf250-04.cnf , deadline. Restarts: 100
uf250-04.cnf , deadline. Restarts: 100
uf250-04.cnf , deadline. Restarts: 100
uf250-04.cnf , deadline. Restarts: 100
uf250-04.cnf , deadline. Restarts: 100
uf250-04.cnf fulfilled No. of Restarts: 27 No. of Flips: 1254 time to process: 0 seconds.
uf250-04.cnf , deadline. Restarts: 100
uf250-04.cnf , deadline. Restarts: 100
uf250-04.cnf , deadline. Restarts: 100
uf250-04.cnf , deadline. Restarts: 100
uf250-04.cnf , deadline. Restarts: 100
uf250-04.cnf , deadline. Restarts: 100
uf250-04.cnf , deadline. Restarts: 100
uf250-04.cnf , deadline. Restarts: 100
uf250-04.cnf , deadline. Restarts: 100
uf250-04.cnf , deadline. Restarts: 100
uf250-04.cnf , deadline. Restarts: 100
uf250-04.cnf , deadline. Restarts: 100
uf250-04.cnf , deadline. Restarts: 100
uf250-04.cnf , deadline. Restarts: 100
uf250-04.cnf , deadline. Restarts: 100
uf250-04.cnf , deadline. Restarts: 100
uf250-04.cnf fulfilled No. of Restarts: 10 No. of Flips: 2964 time to process: 0 seconds.
uf250-04.cnf , deadline. Restarts: 100
uf250-04.cnf , deadline. Restarts: 100
uf250-04.cnf , deadline. Restarts: 100
uf250-04.cnf , deadline. Restarts: 100
uf250-04.cnf , deadline. Restarts: 100
uf250-04.cnf , deadline. Restarts: 100
uf250-04.cnf , deadline. Restarts: 100
uf250-04.cnf , deadline. Restarts: 100
uf250-04.cnf , deadline. Restarts: 100
uf250-04.cnf , deadline. Restarts: 100
uf250-04.cnf , deadline. Restarts: 100
uf250-04.cnf , deadline. Restarts: 100
uf250-04.cnf , deadline. Restarts: 100
uf250-04.cnf , deadline. Restarts: 100
uf250-04.cnf , deadline. Restarts: 100
uf250-04.cnf , deadline. Restarts: 100
uf250-04.cnf , deadline. Restarts: 100
uf250-04.cnf , deadline. Restarts: 100
uf250-04.cnf , deadline. Restarts: 100
uf250-04.cnf , deadline. Restarts: 100
uf250-04.cnf , deadline. Restarts: 100
uf250-04.cnf fulfilled No. of Restarts: 58 No. of Flips: 2812 time to process: 0 seconds.
uf250-04.cnf , deadline. Restarts: 100
uf250-04.cnf , deadline. Restarts: 100
uf250-04.cnf , deadline. Restarts: 100
uf250-04.cnf , deadline. Restarts: 100
uf250-04.cnf , deadline. Restarts: 100
uf250-04.cnf , deadline. Restarts: 100
uf250-04.cnf , deadline. Restarts: 100
uf250-04.cnf , deadline. Restarts: 100
uf250-04.cnf , deadline. Restarts: 100
uf250-04.cnf , deadline. Restarts: 100
uf250-04.cnf , deadline. Restarts: 100
uf250-04.cnf , deadline. Restarts: 100
uf250-04.cnf , deadline. Restarts: 100
uf250-04.cnf fulfilled No. of Restarts: 58 No. of Flips: 4501 time to process: 0 seconds.
uf250-04.cnf , deadline. Restarts: 100
uf250-04.cnf , deadline. Restarts: 100
uf250-04.cnf fulfilled No. of Restarts: 88 No. of Flips: 4346 time to process: 0 seconds.
uf250-04.cnf , deadline. Restarts: 100
uf250-04.cnf , deadline. Restarts: 100
uf250-04.cnf , deadline. Restarts: 100
uf250-04.cnf , deadline. Restarts: 100
uf250-04.cnf , deadline. Restarts: 100
uf250-04.cnf , deadline. Restarts: 100
uf250-04.cnf fulfilled No. of Restarts: 34 No. of Flips: 3792 time to process: 0 seconds.
uf250-04.cnf , deadline. Restarts: 100
uf250-04.cnf , deadline. Restarts: 100
uf250-04.cnf , deadline. Restarts: 100
uf250-04.cnf fulfilled No. of Restarts: 17 No. of Flips: 3647 time to process: 0 seconds.
uf250-04.cnf , deadline. Restarts: 100
uf250-04.cnf , deadline. Restarts: 100
uf250-04.cnf , deadline. Restarts: 100
uf250-04.cnf , deadline. Restarts: 100
uf250-04.cnf , deadline. Restarts: 100
uf250-04.cnf , deadline. Restarts: 100
uf250-04.cnf , deadline. Restarts: 100
uf250-04.cnf , deadline. Restarts: 100
uf250-04.cnf , deadline. Restarts: 100
uf250-04.cnf , deadline. Restarts: 100
uf250-04.cnf , deadline. Restarts: 100
uf250-04.cnf , deadline. Restarts: 100
uf250-04.cnf , deadline. Restarts: 100
uf250-04.cnf fulfilled No. of Restarts: 66 No. of Flips: 1574 time to process: 0 seconds.
uf250-04.cnf , deadline. Restarts: 100
uf250-04.cnf , deadline. Restarts: 100
uf250-04.cnf , deadline. Restarts: 100
uf250-04.cnf , deadline. Restarts: 100
uf250-04.cnf , deadline. Restarts: 100
uf250-04.cnf , deadline. Restarts: 100
uf250-04.cnf , deadline. Restarts: 100
uf250-04.cnf , deadline. Restarts: 100
uf250-04.cnf , deadline. Restarts: 100
uf250-04.cnf , deadline. Restarts: 100
uf250-04.cnf , deadline. Restarts: 100
uf250-04.cnf , deadline. Restarts: 100
uf250-04.cnf , deadline. Restarts: 100
uf250-04.cnf , deadline. Restarts: 100
uf250-04.cnf , deadline. Restarts: 100
uf250-04.cnf , deadline. Restarts: 100
uf250-04.cnf , deadline. Restarts: 100
uf250-04.cnf , deadline. Restarts: 100
uf250-04.cnf , deadline. Restarts: 100
uf250-04.cnf , deadline. Restarts: 100
uf250-04.cnf , deadline. Restarts: 100
uf250-04.cnf , deadline. Restarts: 100
uf250-04.cnf , deadline. Restarts: 100
uf250-04.cnf , deadline. Restarts: 100
uf250-04.cnf , deadline. Restarts: 100
uf250-04.cnf , deadline. Restarts: 100
uf250-04.cnf , deadline. Restarts: 100
uf250-04.cnf , deadline. Restarts: 100
uf250-04.cnf , deadline. Restarts: 100
uf250-04.cnf , deadline. Restarts: 100
uf250-04.cnf fulfilled No. of Restarts: 90 No. of Flips: 2991 time to process: 0 seconds.
uf250-04.cnf , deadline. Restarts: 100
uf250-04.cnf , deadline. Restarts: 100
uf250-04.cnf , deadline. Restarts: 100
uf250-04.cnf , deadline. Restarts: 100
uf250-04.cnf , deadline. Restarts: 100
uf250-04.cnf , deadline. Restarts: 100
uf250-04.cnf , deadline. Restarts: 100
uf250-04.cnf , deadline. Restarts: 100
uf250-04.cnf fulfilled No. of Restarts: 45 No. of Flips: 1983 time to process: 0 seconds.
uf250-04.cnf , deadline. Restarts: 100
uf250-04.cnf , deadline. Restarts: 100
uf250-04.cnf , deadline. Restarts: 100
uf250-04.cnf , deadline. Restarts: 100
uf250-04.cnf , deadline. Restarts: 100
uf250-04.cnf fulfilled No. of Restarts: 63 No. of Flips: 4076 time to process: 0 seconds.
uf250-04.cnf , deadline. Restarts: 100
uf250-04.cnf , deadline. Restarts: 100
uf250-04.cnf , deadline. Restarts: 100
uf250-04.cnf , deadline. Restarts: 100
uf250-04.cnf , deadline. Restarts: 100
uf250-04.cnf , deadline. Restarts: 100
uf250-04.cnf , deadline. Restarts: 100
uf250-04.cnf , deadline. Restarts: 100
uf250-04.cnf , deadline. Restarts: 100
uf250-04.cnf , deadline. Restarts: 100
uf250-04.cnf , deadline. Restarts: 100
uf250-04.cnf , deadline. Restarts: 100
uf250-04.cnf , deadline. Restarts: 100
uf250-04.cnf , deadline. Restarts: 100
uf250-04.cnf , deadline. Restarts: 100
uf250-04.cnf , deadline. Restarts: 100
uf250-04.cnf , deadline. Restarts: 100
uf250-04.cnf , deadline. Restarts: 100
uf250-04.cnf , deadline. Restarts: 100
uf250-04.cnf fulfilled No. of Restarts: 39 No. of Flips: 2423 time to process: 0 seconds.
uf250-04.cnf , deadline. Restarts: 100
uf250-04.cnf , deadline. Restarts: 100
uf250-04.cnf , deadline. Restarts: 100
uf250-04.cnf fulfilled No. of Restarts: 97 No. of Flips: 3947 time to process: 0 seconds.
uf250-04.cnf , deadline. Restarts: 100
uf250-04.cnf , deadline. Restarts: 100
uf250-04.cnf , deadline. Restarts: 100
uf250-04.cnf , deadline. Restarts: 100
uf250-04.cnf , deadline. Restarts: 100
uf250-04.cnf , deadline. Restarts: 100
uf250-04.cnf , deadline. Restarts: 100
uf250-04.cnf , deadline. Restarts: 100
uf250-04.cnf , deadline. Restarts: 100
uf250-04.cnf , deadline. Restarts: 100
uf250-04.cnf , deadline. Restarts: 100
uf250-04.cnf , deadline. Restarts: 100
uf250-04.cnf , deadline. Restarts: 100
uf250-04.cnf fulfilled No. of Restarts: 25 No. of Flips: 1535 time to process: 0 seconds.
uf250-04.cnf fulfilled No. of Restarts: 15 No. of Flips: 4728 time to process: 0 seconds.
uf250-04.cnf , deadline. Restarts: 100
uf250-04.cnf , deadline. Restarts: 100
uf250-04.cnf , deadline. Restarts: 100
uf250-04.cnf fulfilled No. of Restarts: 96 No. of Flips: 1461 time to process: 0 seconds.
uf250-04.cnf , deadline. Restarts: 100
uf250-04.cnf , deadline. Restarts: 100
uf250-04.cnf fulfilled No. of Restarts: 46 No. of Flips: 4658 time to process: 0 seconds.
uf250-04.cnf , deadline. Restarts: 100
uf250-04.cnf , deadline. Restarts: 100
uf250-04.cnf , deadline. Restarts: 100
uf250-04.cnf , deadline. Restarts: 100
uf250-04.cnf , deadline. Restarts: 100
uf250-04.cnf fulfilled No. of Restarts: 14 No. of Flips: 2783 time to process: 0 seconds.
uf250-04.cnf , deadline. Restarts: 100
uf250-04.cnf fulfilled No. of Restarts: 33 No. of Flips: 1768 time to process: 0 seconds.
uf250-04.cnf , deadline. Restarts: 100
uf250-04.cnf , deadline. Restarts: 100
uf250-04.cnf , deadline. Restarts: 100
uf250-04.cnf , deadline. Restarts: 100
uf250-04.cnf , deadline. Restarts: 100
uf250-04.cnf , deadline. Restarts: 100
uf250-04.cnf , deadline. Restarts: 100
uf250-04.cnf , deadline. Restarts: 100
uf250-04.cnf , deadline. Restarts: 100
uf250-04.cnf , deadline. Restarts: 100
uf250-04.cnf , deadline. Restarts: 100
uf250-04.cnf , deadline. Restarts: 100
uf250-04.cnf , deadline. Restarts: 100
uf250-04.cnf , deadline. Restarts: 100
uf250-04.cnf , deadline. Restarts: 100
uf250-04.cnf , deadline. Restarts: 100
uf250-04.cnf , deadline. Restarts: 100
uf250-04.cnf , deadline. Restarts: 100
uf250-04.cnf , deadline. Restarts: 100
uf250-04.cnf fulfilled No. of Restarts: 69 No. of Flips: 3569 time to process: 0 seconds.
uf250-04.cnf , deadline. Restarts: 100
uf250-04.cnf , deadline. Restarts: 100
uf250-04.cnf , deadline. Restarts: 100
uf250-04.cnf , deadline. Restarts: 100
uf250-04.cnf , deadline. Restarts: 100
uf250-04.cnf , deadline. Restarts: 100
uf250-04.cnf , deadline. Restarts: 100
uf250-04.cnf , deadline. Restarts: 100
uf250-04.cnf , deadline. Restarts: 100
uf250-04.cnf , deadline. Restarts: 100
uf250-04.cnf , deadline. Restarts: 100
uf250-04.cnf , deadline. Restarts: 100
uf250-04.cnf , deadline. Restarts: 100
uf250-04.cnf , deadline. Restarts: 100
uf250-04.cnf , deadline. Restarts: 100
uf250-04.cnf , deadline. Restarts: 100
uf250-04.cnf , deadline. Restarts: 100
uf250-04.cnf , deadline. Restarts: 100
uf250-04.cnf , deadline. Restarts: 100
uf250-04.cnf fulfilled No. of Restarts: 65 No. of Flips: 2748 time to process: 0 seconds.
uf250-04.cnf , deadline. Restarts: 100
uf250-04.cnf , deadline. Restarts: 100
uf250-04.cnf fulfilled No. of Restarts: 41 No. of Flips: 3311 time to process: 0 seconds.
uf250-04.cnf , deadline. Restarts: 100
uf250-04.cnf , deadline. Restarts: 100
uf250-04.cnf , deadline. Restarts: 100
uf250-04.cnf , deadline. Restarts: 100
uf250-04.cnf , deadline. Restarts: 100
uf250-04.cnf , deadline. Restarts: 100
uf250-04.cnf , deadline. Restarts: 100
uf250-04.cnf , deadline. Restarts: 100
uf250-04.cnf , deadline. Restarts: 100
uf250-04.cnf fulfilled No. of Restarts: 4 No. of Flips: 4899 time to process: 0 seconds.
uf250-04.cnf , deadline. Restarts: 100
uf250-04.cnf , deadline. Restarts: 100
uf250-04.cnf fulfilled No. of Restarts: 83 No. of Flips: 4247 time to process: 0 seconds.
uf250-04.cnf , deadline. Restarts: 100
uf250-04.cnf , deadline. Restarts: 100
uf250-04.cnf , deadline. Restarts: 100
uf250-04.cnf , deadline. Restarts: 100
uf250-04.cnf , deadline. Restarts: 100
uf250-04.cnf , deadline. Restarts: 100
uf250-04.cnf , deadline. Restarts: 100
uf250-04.cnf , deadline. Restarts: 100
uf250-04.cnf fulfilled No. of Restarts: 75 No. of Flips: 3559 time to process: 0 seconds.
uf250-04.cnf , deadline. Restarts: 100
uf250-04.cnf , deadline. Restarts: 100
uf250-04.cnf , deadline. Restarts: 100
uf250-04.cnf , deadline. Restarts: 100
uf250-04.cnf , deadline. Restarts: 100
uf250-04.cnf , deadline. Restarts: 100
uf250-04.cnf , deadline. Restarts: 100
uf250-04.cnf fulfilled No. of Restarts: 30 No. of Flips: 2645 time to process: 0 seconds.
uf250-04.cnf , deadline. Restarts: 100
uf250-04.cnf , deadline. Restarts: 100
uf250-04.cnf fulfilled No. of Restarts: 74 No. of Flips: 2200 time to process: 0 seconds.
uf250-04.cnf , deadline. Restarts: 100
uf250-04.cnf fulfilled No. of Restarts: 47 No. of Flips: 4995 time to process: 0 seconds.
uf250-04.cnf , deadline. Restarts: 100
uf250-04.cnf , deadline. Restarts: 100
uf250-04.cnf fulfilled No. of Restarts: 60 No. of Flips: 4710 time to process: 0 seconds.
uf250-04.cnf fulfilled No. of Restarts: 88 No. of Flips: 3526 time to process: 0 seconds.
uf250-04.cnf , deadline. Restarts: 100
uf250-04.cnf , deadline. Restarts: 100
uf250-04.cnf , deadline. Restarts: 100
uf250-04.cnf fulfilled No. of Restarts: 41 No. of Flips: 4227 time to process: 0 seconds.
uf250-04.cnf , deadline. Restarts: 100
uf250-04.cnf , deadline. Restarts: 100
uf250-04.cnf , deadline. Restarts: 100
uf250-04.cnf , deadline. Restarts: 100
uf250-04.cnf , deadline. Restarts: 100
uf250-04.cnf , deadline. Restarts: 100
uf250-04.cnf , deadline. Restarts: 100
uf250-04.cnf , deadline. Restarts: 100
uf250-04.cnf fulfilled No. of Restarts: 54 No. of Flips: 2964 time to process: 0 seconds.
uf250-04.cnf , deadline. Restarts: 100
uf250-04.cnf fulfilled No. of Restarts: 63 No. of Flips: 1134 time to process: 0 seconds.
uf250-04.cnf , deadline. Restarts: 100
uf250-04.cnf , deadline. Restarts: 100
uf250-04.cnf , deadline. Restarts: 100
uf250-04.cnf , deadline. Restarts: 100
uf250-04.cnf , deadline. Restarts: 100
uf250-04.cnf , deadline. Restarts: 100
uf250-04.cnf , deadline. Restarts: 100
uf250-04.cnf , deadline. Restarts: 100
uf250-04.cnf , deadline. Restarts: 100
uf250-04.cnf , deadline. Restarts: 100
uf250-04.cnf , deadline. Restarts: 100
uf250-04.cnf fulfilled No. of Restarts: 33 No. of Flips: 2275 time to process: 0 seconds.
uf250-04.cnf , deadline. Restarts: 100
uf250-04.cnf , deadline. Restarts: 100
uf250-04.cnf , deadline. Restarts: 100
uf250-04.cnf , deadline. Restarts: 100
uf250-04.cnf , deadline. Restarts: 100
uf250-04.cnf , deadline. Restarts: 100
uf250-04.cnf fulfilled No. of Restarts: 27 No. of Flips: 4906 time to process: 0 seconds.
uf250-04.cnf , deadline. Restarts: 100
uf250-04.cnf fulfilled No. of Restarts: 36 No. of Flips: 2473 time to process: 0 seconds.
uf250-04.cnf , deadline. Restarts: 100
uf250-04.cnf , deadline. Restarts: 100
uf250-04.cnf , deadline. Restarts: 100
uf250-04.cnf , deadline. Restarts: 100
uf250-04.cnf , deadline. Restarts: 100
uf250-04.cnf , deadline. Restarts: 100
uf250-04.cnf , deadline. Restarts: 100
uf250-04.cnf , deadline. Restarts: 100
uf250-04.cnf , deadline. Restarts: 100
uf250-04.cnf , deadline. Restarts: 100
uf250-04.cnf , deadline. Restarts: 100
uf250-04.cnf , deadline. Restarts: 100
uf250-04.cnf , deadline. Restarts: 100
uf250-04.cnf , deadline. Restarts: 100
uf250-04.cnf , deadline. Restarts: 100
uf250-04.cnf fulfilled No. of Restarts: 72 No. of Flips: 4733 time to process: 0 seconds.
uf250-04.cnf , deadline. Restarts: 100
uf250-04.cnf , deadline. Restarts: 100
uf250-04.cnf , deadline. Restarts: 100
uf250-04.cnf , deadline. Restarts: 100
uf250-04.cnf , deadline. Restarts: 100
uf250-04.cnf , deadline. Restarts: 100
uf250-04.cnf , deadline. Restarts: 100
uf250-04.cnf , deadline. Restarts: 100
uf250-04.cnf , deadline. Restarts: 100
uf250-04.cnf , deadline. Restarts: 100
uf250-04.cnf , deadline. Restarts: 100
uf250-04.cnf , deadline. Restarts: 100
uf250-04.cnf , deadline. Restarts: 100
uf250-04.cnf , deadline. Restarts: 100
uf250-04.cnf , deadline. Restarts: 100
uf250-04.cnf , deadline. Restarts: 100
uf250-04.cnf , deadline. Restarts: 100
uf250-04.cnf , deadline. Restarts: 100
uf250-04.cnf , deadline. Restarts: 100
uf250-04.cnf , deadline. Restarts: 100
uf250-04.cnf fulfilled No. of Restarts: 47 No. of Flips: 2882 time to process: 0 seconds.
uf250-04.cnf , deadline. Restarts: 100
uf250-04.cnf , deadline. Restarts: 100
uf250-04.cnf , deadline. Restarts: 100
uf250-04.cnf , deadline. Restarts: 100
uf250-04.cnf , deadline. Restarts: 100
uf250-04.cnf fulfilled No. of Restarts: 4 No. of Flips: 1516 time to process: 0 seconds.
uf250-04.cnf , deadline. Restarts: 100
uf250-04.cnf , deadline. Restarts: 100
uf250-04.cnf fulfilled No. of Restarts: 2 No. of Flips: 2609 time to process: 0 seconds.
uf250-04.cnf , deadline. Restarts: 100
uf250-04.cnf , deadline. Restarts: 100
uf250-04.cnf , deadline. Restarts: 100
uf250-04.cnf fulfilled No. of Restarts: 21 No. of Flips: 4707 time to process: 0 seconds.
uf250-04.cnf , deadline. Restarts: 100
uf250-04.cnf , deadline. Restarts: 100
uf250-04.cnf , deadline. Restarts: 100
uf250-04.cnf , deadline. Restarts: 100
uf250-04.cnf , deadline. Restarts: 100
uf250-04.cnf , deadline. Restarts: 100
uf250-04.cnf , deadline. Restarts: 100
uf250-04.cnf , deadline. Restarts: 100
uf250-04.cnf , deadline. Restarts: 100
uf250-04.cnf , deadline. Restarts: 100
uf250-04.cnf , deadline. Restarts: 100
uf250-04.cnf , deadline. Restarts: 100
uf250-04.cnf , deadline. Restarts: 100
uf250-04.cnf , deadline. Restarts: 100
uf250-04.cnf , deadline. Restarts: 100
uf250-04.cnf , deadline. Restarts: 100
uf250-04.cnf , deadline. Restarts: 100
uf250-04.cnf , deadline. Restarts: 100
uf250-04.cnf , deadline. Restarts: 100
uf250-04.cnf , deadline. Restarts: 100
uf250-04.cnf , deadline. Restarts: 100
uf250-04.cnf , deadline. Restarts: 100
uf250-04.cnf , deadline. Restarts: 100
uf250-04.cnf , deadline. Restarts: 100
uf250-04.cnf , deadline. Restarts: 100
uf250-04.cnf , deadline. Restarts: 100
uf250-04.cnf , deadline. Restarts: 100
uf250-04.cnf , deadline. Restarts: 100
uf250-04.cnf , deadline. Restarts: 100
uf250-04.cnf fulfilled No. of Restarts: 83 No. of Flips: 3116 time to process: 0 seconds.
uf250-04.cnf fulfilled No. of Restarts: 74 No. of Flips: 3433 time to process: 0 seconds.
uf250-04.cnf , deadline. Restarts: 100
uf250-04.cnf , deadline. Restarts: 100
uf250-04.cnf fulfilled No. of Restarts: 65 No. of Flips: 2015 time to process: 0 seconds.
uf250-04.cnf , deadline. Restarts: 100
uf250-04.cnf , deadline. Restarts: 100
uf250-04.cnf , deadline. Restarts: 100
uf250-04.cnf fulfilled No. of Restarts: 78 No. of Flips: 2131 time to process: 0 seconds.
uf250-04.cnf , deadline. Restarts: 100
uf250-04.cnf fulfilled No. of Restarts: 65 No. of Flips: 2657 time to process: 0 seconds.
uf250-04.cnf , deadline. Restarts: 100
uf250-04.cnf , deadline. Restarts: 100
uf250-04.cnf , deadline. Restarts: 100
uf250-04.cnf , deadline. Restarts: 100
uf250-04.cnf , deadline. Restarts: 100
uf250-04.cnf fulfilled No. of Restarts: 38 No. of Flips: 2064 time to process: 0 seconds.
uf250-04.cnf , deadline. Restarts: 100
uf250-04.cnf , deadline. Restarts: 100
uf250-04.cnf , deadline. Restarts: 100
uf250-04.cnf , deadline. Restarts: 100
uf250-04.cnf , deadline. Restarts: 100
uf250-04.cnf , deadline. Restarts: 100
uf250-04.cnf , deadline. Restarts: 100
uf250-04.cnf fulfilled No. of Restarts: 82 No. of Flips: 2732 time to process: 0 seconds.
uf250-04.cnf , deadline. Restarts: 100
uf250-04.cnf , deadline. Restarts: 100
uf250-04.cnf , deadline. Restarts: 100
uf250-04.cnf , deadline. Restarts: 100
uf250-04.cnf , deadline. Restarts: 100
uf250-04.cnf , deadline. Restarts: 100
uf250-04.cnf , deadline. Restarts: 100
uf250-04.cnf fulfilled No. of Restarts: 54 No. of Flips: 888 time to process: 0 seconds.
uf250-04.cnf , deadline. Restarts: 100
uf250-04.cnf , deadline. Restarts: 100
uf250-04.cnf , deadline. Restarts: 100
uf250-04.cnf , deadline. Restarts: 100
uf250-04.cnf , deadline. Restarts: 100
uf250-04.cnf fulfilled No. of Restarts: 33 No. of Flips: 2501 time to process: 0 seconds.
uf250-04.cnf fulfilled No. of Restarts: 25 No. of Flips: 4815 time to process: 0 seconds.
uf250-04.cnf , deadline. Restarts: 100
uf250-04.cnf , deadline. Restarts: 100
uf250-04.cnf , deadline. Restarts: 100
uf250-04.cnf , deadline. Restarts: 100
uf250-04.cnf , deadline. Restarts: 100
uf250-04.cnf , deadline. Restarts: 100
uf250-04.cnf , deadline. Restarts: 100
uf250-04.cnf , deadline. Restarts: 100
uf250-04.cnf , deadline. Restarts: 100
uf250-04.cnf , deadline. Restarts: 100
uf250-04.cnf , deadline. Restarts: 100
uf250-04.cnf , deadline. Restarts: 100
uf250-04.cnf fulfilled No. of Restarts: 70 No. of Flips: 3698 time to process: 0 seconds.
uf250-04.cnf , deadline. Restarts: 100
uf250-04.cnf , deadline. Restarts: 100
uf250-04.cnf , deadline. Restarts: 100
uf250-04.cnf , deadline. Restarts: 100
uf250-04.cnf , deadline. Restarts: 100
uf250-04.cnf , deadline. Restarts: 100
uf250-04.cnf , deadline. Restarts: 100
uf250-04.cnf , deadline. Restarts: 100
uf250-04.cnf , deadline. Restarts: 100
uf250-04.cnf , deadline. Restarts: 100
uf250-04.cnf , deadline. Restarts: 100
uf250-04.cnf , deadline. Restarts: 100
uf250-04.cnf , deadline. Restarts: 100
uf250-04.cnf , deadline. Restarts: 100
uf250-04.cnf , deadline. Restarts: 100
uf250-04.cnf , deadline. Restarts: 100
uf250-04.cnf , deadline. Restarts: 100
uf250-04.cnf , deadline. Restarts: 100
uf250-04.cnf , deadline. Restarts: 100
uf250-04.cnf , deadline. Restarts: 100
uf250-04.cnf , deadline. Restarts: 100
uf250-04.cnf , deadline. Restarts: 100
uf250-04.cnf , deadline. Restarts: 100
uf250-04.cnf fulfilled No. of Restarts: 96 No. of Flips: 4907 time to process: 0 seconds.
uf250-04.cnf , deadline. Restarts: 100
uf250-04.cnf , deadline. Restarts: 100
uf250-04.cnf , deadline. Restarts: 100
uf250-04.cnf , deadline. Restarts: 100
uf250-04.cnf , deadline. Restarts: 100
uf250-04.cnf , deadline. Restarts: 100
uf250-04.cnf , deadline. Restarts: 100
uf250-04.cnf , deadline. Restarts: 100
uf250-04.cnf , deadline. Restarts: 100
uf250-04.cnf , deadline. Restarts: 100
uf250-04.cnf fulfilled No. of Restarts: 79 No. of Flips: 4459 time to process: 0 seconds.
uf250-04.cnf , deadline. Restarts: 100
uf250-04.cnf , deadline. Restarts: 100
uf250-04.cnf , deadline. Restarts: 100
uf250-04.cnf , deadline. Restarts: 100
uf250-04.cnf , deadline. Restarts: 100
uf250-04.cnf fulfilled No. of Restarts: 64 No. of Flips: 2383 time to process: 0 seconds.
uf250-04.cnf , deadline. Restarts: 100
uf250-04.cnf , deadline. Restarts: 100
uf250-04.cnf , deadline. Restarts: 100
uf250-04.cnf , deadline. Restarts: 100
uf250-04.cnf , deadline. Restarts: 100
uf250-04.cnf , deadline. Restarts: 100
uf250-04.cnf fulfilled No. of Restarts: 20 No. of Flips: 1297 time to process: 0 seconds.
uf250-04.cnf fulfilled No. of Restarts: 96 No. of Flips: 1183 time to process: 0 seconds.
uf250-04.cnf , deadline. Restarts: 100
uf250-04.cnf , deadline. Restarts: 100
uf250-04.cnf , deadline. Restarts: 100
uf250-04.cnf , deadline. Restarts: 100
uf250-04.cnf , deadline. Restarts: 100
uf250-04.cnf , deadline. Restarts: 100
uf250-04.cnf , deadline. Restarts: 100
uf250-04.cnf , deadline. Restarts: 100
uf250-04.cnf , deadline. Restarts: 100
uf250-04.cnf , deadline. Restarts: 100
uf250-04.cnf , deadline. Restarts: 100
uf250-04.cnf , deadline. Restarts: 100
uf250-04.cnf , deadline. Restarts: 100
uf250-04.cnf , deadline. Restarts: 100
uf250-04.cnf fulfilled No. of Restarts: 19 No. of Flips: 3942 time to process: 0 seconds.
uf250-04.cnf , deadline. Restarts: 100
uf250-04.cnf , deadline. Restarts: 100
uf250-04.cnf , deadline. Restarts: 100
uf250-04.cnf , deadline. Restarts: 100
uf250-04.cnf , deadline. Restarts: 100
uf250-04.cnf , deadline. Restarts: 100
uf250-04.cnf , deadline. Restarts: 100
uf250-04.cnf , deadline. Restarts: 100
uf250-04.cnf , deadline. Restarts: 100
uf250-04.cnf fulfilled No. of Restarts: 71 No. of Flips: 1219 time to process: 0 seconds.
uf250-04.cnf , deadline. Restarts: 100
uf250-04.cnf , deadline. Restarts: 100
uf250-04.cnf fulfilled No. of Restarts: 27 No. of Flips: 2466 time to process: 0 seconds.
uf250-04.cnf , deadline. Restarts: 100
uf250-04.cnf , deadline. Restarts: 100
uf250-04.cnf , deadline. Restarts: 100
uf250-04.cnf , deadline. Restarts: 100
uf250-04.cnf , deadline. Restarts: 100
uf250-04.cnf , deadline. Restarts: 100
uf250-04.cnf , deadline. Restarts: 100
uf250-04.cnf , deadline. Restarts: 100
uf250-04.cnf , deadline. Restarts: 100
uf250-04.cnf , deadline. Restarts: 100
uf250-04.cnf , deadline. Restarts: 100
uf250-04.cnf , deadline. Restarts: 100
uf250-04.cnf , deadline. Restarts: 100
uf250-04.cnf fulfilled No. of Restarts: 6 No. of Flips: 4330 time to process: 0 seconds.
uf250-04.cnf , deadline. Restarts: 100
uf250-04.cnf , deadline. Restarts: 100
uf250-04.cnf , deadline. Restarts: 100
uf250-04.cnf , deadline. Restarts: 100
uf250-04.cnf , deadline. Restarts: 100
uf250-04.cnf , deadline. Restarts: 100
uf250-04.cnf , deadline. Restarts: 100
uf250-04.cnf , deadline. Restarts: 100
uf250-04.cnf , deadline. Restarts: 100
uf250-04.cnf , deadline. Restarts: 100
uf250-04.cnf , deadline. Restarts: 100
uf250-04.cnf fulfilled No. of Restarts: 96 No. of Flips: 1802 time to process: 0 seconds.
uf250-04.cnf , deadline. Restarts: 100
uf250-04.cnf , deadline. Restarts: 100
uf250-04.cnf , deadline. Restarts: 100
uf250-04.cnf , deadline. Restarts: 100
uf250-04.cnf , deadline. Restarts: 100
uf250-04.cnf fulfilled No. of Restarts: 33 No. of Flips: 3619 time to process: 0 seconds.
uf250-04.cnf fulfilled No. of Restarts: 16 No. of Flips: 2958 time to process: 0 seconds.
uf250-04.cnf , deadline. Restarts: 100
uf250-04.cnf , deadline. Restarts: 100
uf250-04.cnf , deadline. Restarts: 100
uf250-04.cnf , deadline. Restarts: 100
uf250-04.cnf , deadline. Restarts: 100
uf250-04.cnf , deadline. Restarts: 100
uf250-04.cnf , deadline. Restarts: 100
uf250-04.cnf , deadline. Restarts: 100
uf250-04.cnf , deadline. Restarts: 100
uf250-04.cnf , deadline. Restarts: 100
uf250-04.cnf , deadline. Restarts: 100
uf250-04.cnf , deadline. Restarts: 100
uf250-04.cnf fulfilled No. of Restarts: 91 No. of Flips: 670 time to process: 0 seconds.
uf250-04.cnf , deadline. Restarts: 100
uf250-04.cnf , deadline. Restarts: 100
uf250-04.cnf , deadline. Restarts: 100
uf250-04.cnf , deadline. Restarts: 100
uf250-04.cnf , deadline. Restarts: 100
uf250-04.cnf , deadline. Restarts: 100
uf250-04.cnf , deadline. Restarts: 100
uf250-04.cnf fulfilled No. of Restarts: 50 No. of Flips: 4800 time to process: 0 seconds.
uf250-04.cnf , deadline. Restarts: 100
uf250-04.cnf , deadline. Restarts: 100
uf250-04.cnf , deadline. Restarts: 100
uf250-04.cnf , deadline. Restarts: 100
uf250-04.cnf , deadline. Restarts: 100
uf250-04.cnf , deadline. Restarts: 100
uf250-04.cnf fulfilled No. of Restarts: 59 No. of Flips: 2452 time to process: 0 seconds.
uf250-04.cnf , deadline. Restarts: 100
uf250-04.cnf , deadline. Restarts: 100
uf250-04.cnf , deadline. Restarts: 100
uf250-04.cnf , deadline. Restarts: 100
uf250-04.cnf , deadline. Restarts: 100
uf250-04.cnf , deadline. Restarts: 100
uf250-04.cnf , deadline. Restarts: 100
uf250-04.cnf , deadline. Restarts: 100
uf250-04.cnf , deadline. Restarts: 100
uf250-04.cnf , deadline. Restarts: 100
uf250-04.cnf , deadline. Restarts: 100
uf250-04.cnf fulfilled No. of Restarts: 38 No. of Flips: 718 time to process: 0 seconds.
uf250-04.cnf , deadline. Restarts: 100
uf250-04.cnf , deadline. Restarts: 100
uf250-04.cnf , deadline. Restarts: 100
uf250-04.cnf , deadline. Restarts: 100
uf250-04.cnf , deadline. Restarts: 100
uf250-04.cnf , deadline. Restarts: 100
uf250-04.cnf fulfilled No. of Restarts: 4 No. of Flips: 4674 time to process: 0 seconds.
uf250-04.cnf , deadline. Restarts: 100
uf250-04.cnf , deadline. Restarts: 100
uf250-04.cnf , deadline. Restarts: 100
uf250-04.cnf , deadline. Restarts: 100
uf250-04.cnf , deadline. Restarts: 100
uf250-04.cnf , deadline. Restarts: 100
uf250-04.cnf fulfilled No. of Restarts: 51 No. of Flips: 4486 time to process: 0 seconds.
uf250-04.cnf , deadline. Restarts: 100
uf250-04.cnf , deadline. Restarts: 100
uf250-04.cnf , deadline. Restarts: 100
uf250-04.cnf , deadline. Restarts: 100
uf250-04.cnf , deadline. Restarts: 100
uf250-04.cnf , deadline. Restarts: 100
uf250-04.cnf , deadline. Restarts: 100
uf250-04.cnf , deadline. Restarts: 100
uf250-04.cnf , deadline. Restarts: 100
uf250-04.cnf , deadline. Restarts: 100
uf250-04.cnf , deadline. Restarts: 100
uf250-04.cnf , deadline. Restarts: 100
uf250-04.cnf , deadline. Restarts: 100
uf250-04.cnf , deadline. Restarts: 100
uf250-04.cnf , deadline. Restarts: 100
uf250-04.cnf , deadline. Restarts: 100
uf250-04.cnf , deadline. Restarts: 100
uf250-04.cnf , deadline. Restarts: 100
uf250-04.cnf , deadline. Restarts: 100
uf250-04.cnf , deadline. Restarts: 100
uf250-04.cnf , deadline. Restarts: 100
uf250-04.cnf , deadline. Restarts: 100
uf250-04.cnf fulfilled No. of Restarts: 9 No. of Flips: 3787 time to process: 0 seconds.
uf250-04.cnf , deadline. Restarts: 100
uf250-04.cnf , deadline. Restarts: 100
uf250-04.cnf fulfilled No. of Restarts: 79 No. of Flips: 3698 time to process: 0 seconds.
uf250-04.cnf , deadline. Restarts: 100
uf250-04.cnf , deadline. Restarts: 100
uf250-04.cnf , deadline. Restarts: 100
uf250-04.cnf , deadline. Restarts: 100
uf250-04.cnf , deadline. Restarts: 100
uf250-04.cnf , deadline. Restarts: 100
uf250-04.cnf , deadline. Restarts: 100
uf250-04.cnf , deadline. Restarts: 100
uf250-04.cnf fulfilled No. of Restarts: 13 No. of Flips: 2098 time to process: 0 seconds.
uf250-04.cnf , deadline. Restarts: 100
uf250-04.cnf , deadline. Restarts: 100
uf250-04.cnf , deadline. Restarts: 100
uf250-04.cnf , deadline. Restarts: 100
uf250-04.cnf , deadline. Restarts: 100
uf250-04.cnf , deadline. Restarts: 100
uf250-04.cnf fulfilled No. of Restarts: 12 No. of Flips: 4059 time to process: 0 seconds.
uf250-04.cnf , deadline. Restarts: 100
uf250-04.cnf , deadline. Restarts: 100
uf250-04.cnf , deadline. Restarts: 100
uf250-04.cnf fulfilled No. of Restarts: 61 No. of Flips: 4128 time to process: 0 seconds.
uf250-04.cnf , deadline. Restarts: 100
uf250-04.cnf , deadline. Restarts: 100
uf250-04.cnf fulfilled No. of Restarts: 6 No. of Flips: 2890 time to process: 0 seconds.
uf250-04.cnf , deadline. Restarts: 100
uf250-04.cnf , deadline. Restarts: 100
uf250-04.cnf , deadline. Restarts: 100
uf250-04.cnf , deadline. Restarts: 100
uf250-04.cnf , deadline. Restarts: 100
uf250-04.cnf , deadline. Restarts: 100
uf250-04.cnf , deadline. Restarts: 100
uf250-04.cnf , deadline. Restarts: 100
uf250-04.cnf , deadline. Restarts: 100
uf250-04.cnf , deadline. Restarts: 100
uf250-04.cnf , deadline. Restarts: 100
uf250-04.cnf , deadline. Restarts: 100
uf250-04.cnf , deadline. Restarts: 100
uf250-04.cnf fulfilled No. of Restarts: 73 No. of Flips: 3178 time to process: 0 seconds.
uf250-04.cnf , deadline. Restarts: 100
uf250-04.cnf , deadline. Restarts: 100
uf250-04.cnf , deadline. Restarts: 100
uf250-04.cnf , deadline. Restarts: 100
uf250-04.cnf , deadline. Restarts: 100
uf250-04.cnf , deadline. Restarts: 100
uf250-04.cnf , deadline. Restarts: 100
uf250-04.cnf , deadline. Restarts: 100
uf250-04.cnf , deadline. Restarts: 100
uf250-04.cnf , deadline. Restarts: 100
uf250-04.cnf , deadline. Restarts: 100
uf250-04.cnf , deadline. Restarts: 100
uf250-04.cnf , deadline. Restarts: 100
uf250-04.cnf , deadline. Restarts: 100
uf250-04.cnf , deadline. Restarts: 100
uf250-04.cnf , deadline. Restarts: 100
uf250-04.cnf , deadline. Restarts: 100
uf250-04.cnf , deadline. Restarts: 100
uf250-04.cnf , deadline. Restarts: 100
uf250-04.cnf , deadline. Restarts: 100
uf250-04.cnf , deadline. Restarts: 100
uf250-04.cnf , deadline. Restarts: 100
uf250-04.cnf , deadline. Restarts: 100
uf250-04.cnf , deadline. Restarts: 100
uf250-04.cnf , deadline. Restarts: 100
uf250-04.cnf , deadline. Restarts: 100
uf250-04.cnf , deadline. Restarts: 100
uf250-04.cnf , deadline. Restarts: 100
uf250-04.cnf , deadline. Restarts: 100
uf250-04.cnf , deadline. Restarts: 100
uf250-04.cnf , deadline. Restarts: 100
uf250-04.cnf , deadline. Restarts: 100
uf250-04.cnf , deadline. Restarts: 100
uf250-04.cnf , deadline. Restarts: 100
uf250-04.cnf , deadline. Restarts: 100
uf250-04.cnf , deadline. Restarts: 100
uf250-04.cnf , deadline. Restarts: 100
uf250-04.cnf , deadline. Restarts: 100
uf250-04.cnf , deadline. Restarts: 100
uf250-04.cnf , deadline. Restarts: 100
uf250-04.cnf , deadline. Restarts: 100
uf250-04.cnf , deadline. Restarts: 100
uf250-04.cnf , deadline. Restarts: 100
uf250-04.cnf , deadline. Restarts: 100
uf250-04.cnf , deadline. Restarts: 100
uf250-04.cnf , deadline. Restarts: 100
uf250-04.cnf fulfilled No. of Restarts: 68 No. of Flips: 3978 time to process: 0 seconds.
uf250-04.cnf , deadline. Restarts: 100
uf250-04.cnf , deadline. Restarts: 100
uf250-04.cnf , deadline. Restarts: 100
uf250-04.cnf , deadline. Restarts: 100
uf250-04.cnf , deadline. Restarts: 100
uf250-04.cnf , deadline. Restarts: 100
uf250-04.cnf fulfilled No. of Restarts: 71 No. of Flips: 3970 time to process: 0 seconds.
uf250-04.cnf , deadline. Restarts: 100
uf250-04.cnf , deadline. Restarts: 100
uf250-04.cnf , deadline. Restarts: 100
uf250-04.cnf , deadline. Restarts: 100
uf250-04.cnf , deadline. Restarts: 100
uf250-04.cnf , deadline. Restarts: 100
uf250-04.cnf fulfilled No. of Restarts: 48 No. of Flips: 3448 time to process: 0 seconds.
uf250-04.cnf , deadline. Restarts: 100
uf250-04.cnf , deadline. Restarts: 100
uf250-04.cnf , deadline. Restarts: 100
uf250-04.cnf , deadline. Restarts: 100
uf250-04.cnf , deadline. Restarts: 100
uf250-04.cnf , deadline. Restarts: 100
uf250-04.cnf , deadline. Restarts: 100
uf250-04.cnf , deadline. Restarts: 100
uf250-04.cnf , deadline. Restarts: 100
uf250-04.cnf , deadline. Restarts: 100
uf250-04.cnf , deadline. Restarts: 100
uf250-04.cnf , deadline. Restarts: 100
uf250-04.cnf , deadline. Restarts: 100
uf250-04.cnf , deadline. Restarts: 100
uf250-04.cnf , deadline. Restarts: 100
uf250-04.cnf , deadline. Restarts: 100
uf250-04.cnf fulfilled No. of Restarts: 5 No. of Flips: 2786 time to process: 0 seconds.
uf250-04.cnf , deadline. Restarts: 100
uf250-04.cnf , deadline. Restarts: 100
uf250-04.cnf fulfilled No. of Restarts: 71 No. of Flips: 1452 time to process: 0 seconds.
uf250-04.cnf fulfilled No. of Restarts: 14 No. of Flips: 3142 time to process: 0 seconds.
uf250-04.cnf , deadline. Restarts: 100
uf250-04.cnf , deadline. Restarts: 100
uf250-04.cnf , deadline. Restarts: 100
uf250-04.cnf , deadline. Restarts: 100
uf250-04.cnf , deadline. Restarts: 100
uf250-04.cnf , deadline. Restarts: 100
uf250-04.cnf , deadline. Restarts: 100
uf250-04.cnf fulfilled No. of Restarts: 14 No. of Flips: 843 time to process: 0 seconds.
uf250-04.cnf , deadline. Restarts: 100
uf250-04.cnf , deadline. Restarts: 100
uf250-04.cnf , deadline. Restarts: 100
uf250-04.cnf , deadline. Restarts: 100
uf250-04.cnf , deadline. Restarts: 100
uf250-04.cnf , deadline. Restarts: 100
uf250-04.cnf , deadline. Restarts: 100
uf250-04.cnf , deadline. Restarts: 100
uf250-04.cnf , deadline. Restarts: 100
uf250-04.cnf , deadline. Restarts: 100
uf250-04.cnf fulfilled No. of Restarts: 99 No. of Flips: 658 time to process: 0 seconds.
uf250-04.cnf , deadline. Restarts: 100
uf250-04.cnf , deadline. Restarts: 100
uf250-04.cnf , deadline. Restarts: 100
uf250-04.cnf , deadline. Restarts: 100
uf250-04.cnf , deadline. Restarts: 100
uf250-04.cnf , deadline. Restarts: 100
uf250-04.cnf , deadline. Restarts: 100
uf250-04.cnf , deadline. Restarts: 100
uf250-04.cnf , deadline. Restarts: 100
uf250-04.cnf , deadline. Restarts: 100
uf250-04.cnf , deadline. Restarts: 100
uf250-04.cnf , deadline. Restarts: 100
uf250-04.cnf , deadline. Restarts: 100
uf250-04.cnf , deadline. Restarts: 100
uf250-04.cnf fulfilled No. of Restarts: 38 No. of Flips: 3832 time to process: 0 seconds.
uf250-04.cnf , deadline. Restarts: 100
uf250-04.cnf , deadline. Restarts: 100
uf250-04.cnf , deadline. Restarts: 100
uf250-04.cnf , deadline. Restarts: 100
uf250-04.cnf , deadline. Restarts: 100
uf250-04.cnf , deadline. Restarts: 100
uf250-04.cnf , deadline. Restarts: 100
uf250-04.cnf , deadline. Restarts: 100
uf250-04.cnf , deadline. Restarts: 100
uf250-04.cnf , deadline. Restarts: 100
uf250-04.cnf , deadline. Restarts: 100
uf250-04.cnf , deadline. Restarts: 100
uf250-04.cnf , deadline. Restarts: 100
uf250-04.cnf , deadline. Restarts: 100
uf250-04.cnf , deadline. Restarts: 100
uf250-04.cnf , deadline. Restarts: 100
uf250-04.cnf fulfilled No. of Restarts: 99 No. of Flips: 2344 time to process: 0 seconds.
uf250-04.cnf , deadline. Restarts: 100
uf250-04.cnf , deadline. Restarts: 100
uf250-04.cnf , deadline. Restarts: 100
uf250-04.cnf fulfilled No. of Restarts: 58 No. of Flips: 3947 time to process: 0 seconds.
uf250-04.cnf , deadline. Restarts: 100
uf250-04.cnf , deadline. Restarts: 100
uf250-04.cnf , deadline. Restarts: 100
uf250-04.cnf , deadline. Restarts: 100
uf250-04.cnf , deadline. Restarts: 100
uf250-04.cnf , deadline. Restarts: 100
uf250-04.cnf , deadline. Restarts: 100
uf250-04.cnf , deadline. Restarts: 100
uf250-04.cnf , deadline. Restarts: 100
uf250-04.cnf fulfilled No. of Restarts: 49 No. of Flips: 2510 time to process: 0 seconds.
uf250-04.cnf , deadline. Restarts: 100
uf250-04.cnf , deadline. Restarts: 100
uf250-04.cnf fulfilled No. of Restarts: 30 No. of Flips: 2536 time to process: 0 seconds.
uf250-04.cnf , deadline. Restarts: 100
uf250-04.cnf , deadline. Restarts: 100
uf250-04.cnf , deadline. Restarts: 100
uf250-04.cnf , deadline. Restarts: 100
uf250-04.cnf , deadline. Restarts: 100
uf250-04.cnf , deadline. Restarts: 100
uf250-04.cnf , deadline. Restarts: 100
uf250-04.cnf , deadline. Restarts: 100
uf250-04.cnf , deadline. Restarts: 100
uf250-04.cnf , deadline. Restarts: 100
uf250-04.cnf , deadline. Restarts: 100
uf250-04.cnf , deadline. Restarts: 100
uf250-04.cnf , deadline. Restarts: 100
uf250-04.cnf , deadline. Restarts: 100
uf250-04.cnf , deadline. Restarts: 100
uf250-04.cnf , deadline. Restarts: 100
uf250-04.cnf , deadline. Restarts: 100
uf250-04.cnf , deadline. Restarts: 100
uf250-04.cnf , deadline. Restarts: 100
uf250-04.cnf , deadline. Restarts: 100
uf250-04.cnf , deadline. Restarts: 100
uf250-04.cnf fulfilled No. of Restarts: 24 No. of Flips: 1405 time to process: 0 seconds.
uf250-04.cnf , deadline. Restarts: 100
uf250-04.cnf , deadline. Restarts: 100
uf250-04.cnf , deadline. Restarts: 100
uf250-04.cnf , deadline. Restarts: 100
uf250-04.cnf , deadline. Restarts: 100
uf250-04.cnf , deadline. Restarts: 100
uf250-04.cnf , deadline. Restarts: 100
uf250-04.cnf , deadline. Restarts: 100
uf250-04.cnf fulfilled No. of Restarts: 79 No. of Flips: 4060 time to process: 0 seconds.
uf250-04.cnf , deadline. Restarts: 100
uf250-04.cnf fulfilled No. of Restarts: 77 No. of Flips: 2597 time to process: 0 seconds.
uf250-04.cnf fulfilled No. of Restarts: 64 No. of Flips: 3060 time to process: 0 seconds.
uf250-04.cnf , deadline. Restarts: 100
uf250-04.cnf , deadline. Restarts: 100
uf250-04.cnf , deadline. Restarts: 100
uf250-04.cnf , deadline. Restarts: 100
uf250-04.cnf , deadline. Restarts: 100
uf250-04.cnf , deadline. Restarts: 100
uf250-04.cnf , deadline. Restarts: 100
uf250-04.cnf , deadline. Restarts: 100
uf250-04.cnf , deadline. Restarts: 100
uf250-04.cnf , deadline. Restarts: 100
uf250-04.cnf , deadline. Restarts: 100
uf250-04.cnf fulfilled No. of Restarts: 99 No. of Flips: 1956 time to process: 0 seconds.
uf250-04.cnf , deadline. Restarts: 100
uf250-04.cnf , deadline. Restarts: 100
uf250-04.cnf , deadline. Restarts: 100
uf250-04.cnf , deadline. Restarts: 100
uf250-04.cnf , deadline. Restarts: 100
uf250-04.cnf , deadline. Restarts: 100
uf250-04.cnf , deadline. Restarts: 100
uf250-04.cnf , deadline. Restarts: 100
uf250-04.cnf , deadline. Restarts: 100
uf250-04.cnf , deadline. Restarts: 100
uf250-04.cnf , deadline. Restarts: 100
uf250-04.cnf , deadline. Restarts: 100
uf250-04.cnf , deadline. Restarts: 100
uf250-04.cnf , deadline. Restarts: 100
uf250-04.cnf , deadline. Restarts: 100
uf250-04.cnf , deadline. Restarts: 100
uf250-04.cnf , deadline. Restarts: 100
uf250-04.cnf , deadline. Restarts: 100
uf250-04.cnf , deadline. Restarts: 100
uf250-04.cnf fulfilled No. of Restarts: 47 No. of Flips: 4322 time to process: 0 seconds.
uf250-04.cnf , deadline. Restarts: 100
uf250-04.cnf , deadline. Restarts: 100
uf250-04.cnf fulfilled No. of Restarts: 55 No. of Flips: 1328 time to process: 0 seconds.
uf250-04.cnf , deadline. Restarts: 100
uf250-04.cnf , deadline. Restarts: 100
uf250-04.cnf , deadline. Restarts: 100
uf250-04.cnf fulfilled No. of Restarts: 50 No. of Flips: 2706 time to process: 0 seconds.
uf250-04.cnf fulfilled No. of Restarts: 18 No. of Flips: 3373 time to process: 0 seconds.
uf250-04.cnf , deadline. Restarts: 100
uf250-04.cnf , deadline. Restarts: 100
uf250-04.cnf fulfilled No. of Restarts: 87 No. of Flips: 941 time to process: 0 seconds.
uf250-04.cnf , deadline. Restarts: 100
uf250-04.cnf , deadline. Restarts: 100
uf250-04.cnf , deadline. Restarts: 100
uf250-04.cnf , deadline. Restarts: 100
uf250-04.cnf , deadline. Restarts: 100
uf250-04.cnf , deadline. Restarts: 100
uf250-04.cnf , deadline. Restarts: 100
uf250-04.cnf , deadline. Restarts: 100
uf250-04.cnf , deadline. Restarts: 100
uf250-04.cnf , deadline. Restarts: 100
uf250-04.cnf , deadline. Restarts: 100
uf250-04.cnf , deadline. Restarts: 100
uf250-04.cnf , deadline. Restarts: 100
uf250-04.cnf , deadline. Restarts: 100
uf250-04.cnf fulfilled No. of Restarts: 94 No. of Flips: 3640 time to process: 0 seconds.
uf250-04.cnf , deadline. Restarts: 100
uf250-04.cnf , deadline. Restarts: 100
uf250-04.cnf , deadline. Restarts: 100
uf250-04.cnf , deadline. Restarts: 100
uf250-04.cnf , deadline. Restarts: 100
uf250-04.cnf , deadline. Restarts: 100
uf250-04.cnf , deadline. Restarts: 100
uf250-04.cnf , deadline. Restarts: 100
uf250-04.cnf , deadline. Restarts: 100
uf250-04.cnf , deadline. Restarts: 100
uf250-04.cnf fulfilled No. of Restarts: 60 No. of Flips: 2232 time to process: 0 seconds.
uf250-04.cnf , deadline. Restarts: 100
uf250-04.cnf , deadline. Restarts: 100
uf250-04.cnf , deadline. Restarts: 100
uf250-04.cnf , deadline. Restarts: 100
uf250-04.cnf , deadline. Restarts: 100
uf250-04.cnf , deadline. Restarts: 100
uf250-04.cnf , deadline. Restarts: 100
uf250-04.cnf fulfilled No. of Restarts: 44 No. of Flips: 3323 time to process: 0 seconds.
uf250-04.cnf , deadline. Restarts: 100
uf250-04.cnf , deadline. Restarts: 100
uf250-04.cnf , deadline. Restarts: 100
uf250-04.cnf fulfilled No. of Restarts: 37 No. of Flips: 2900 time to process: 0 seconds.
uf250-04.cnf , deadline. Restarts: 100
uf250-04.cnf , deadline. Restarts: 100
uf250-04.cnf , deadline. Restarts: 100
uf250-04.cnf , deadline. Restarts: 100
uf250-04.cnf , deadline. Restarts: 100
uf250-04.cnf fulfilled No. of Restarts: 7 No. of Flips: 3194 time to process: 0 seconds.
uf250-04.cnf , deadline. Restarts: 100
uf250-04.cnf , deadline. Restarts: 100
uf250-04.cnf , deadline. Restarts: 100
uf250-04.cnf , deadline. Restarts: 100
uf250-04.cnf , deadline. Restarts: 100
uf250-04.cnf , deadline. Restarts: 100
uf250-04.cnf , deadline. Restarts: 100
uf250-04.cnf , deadline. Restarts: 100
uf250-04.cnf fulfilled No. of Restarts: 43 No. of Flips: 2250 time to process: 0 seconds.
uf250-04.cnf , deadline. Restarts: 100
uf250-04.cnf , deadline. Restarts: 100
uf250-04.cnf , deadline. Restarts: 100
uf250-04.cnf , deadline. Restarts: 100
uf250-04.cnf fulfilled No. of Restarts: 22 No. of Flips: 2449 time to process: 0 seconds.
uf250-04.cnf , deadline. Restarts: 100
uf250-04.cnf , deadline. Restarts: 100
uf250-04.cnf fulfilled No. of Restarts: 5 No. of Flips: 2294 time to process: 0 seconds.
uf250-04.cnf , deadline. Restarts: 100
uf250-04.cnf , deadline. Restarts: 100
uf250-04.cnf , deadline. Restarts: 100
uf250-04.cnf , deadline. Restarts: 100
uf250-04.cnf fulfilled No. of Restarts: 87 No. of Flips: 2506 time to process: 0 seconds.
uf250-04.cnf , deadline. Restarts: 100
uf250-04.cnf , deadline. Restarts: 100
uf250-04.cnf , deadline. Restarts: 100
uf250-04.cnf , deadline. Restarts: 100
uf250-04.cnf , deadline. Restarts: 100
uf250-04.cnf , deadline. Restarts: 100
uf250-04.cnf , deadline. Restarts: 100
uf250-04.cnf , deadline. Restarts: 100
uf250-04.cnf , deadline. Restarts: 100
uf250-04.cnf , deadline. Restarts: 100
uf250-04.cnf , deadline. Restarts: 100
uf250-04.cnf , deadline. Restarts: 100
uf250-04.cnf , deadline. Restarts: 100
uf250-04.cnf , deadline. Restarts: 100
uf250-04.cnf , deadline. Restarts: 100
uf250-04.cnf , deadline. Restarts: 100
uf250-04.cnf , deadline. Restarts: 100
uf250-04.cnf , deadline. Restarts: 100
uf250-04.cnf , deadline. Restarts: 100
uf250-04.cnf , deadline. Restarts: 100
uf250-04.cnf , deadline. Restarts: 100
uf250-04.cnf , deadline. Restarts: 100
uf250-04.cnf , deadline. Restarts: 100
uf250-04.cnf , deadline. Restarts: 100
uf250-04.cnf , deadline. Restarts: 100
uf250-04.cnf , deadline. Restarts: 100
uf250-04.cnf , deadline. Restarts: 100
uf250-04.cnf , deadline. Restarts: 100
uf250-04.cnf , deadline. Restarts: 100
uf250-04.cnf , deadline. Restarts: 100
uf250-04.cnf , deadline. Restarts: 100
uf250-04.cnf , deadline. Restarts: 100
uf250-04.cnf , deadline. Restarts: 100
uf250-04.cnf , deadline. Restarts: 100
uf250-04.cnf , deadline. Restarts: 100
uf250-04.cnf , deadline. Restarts: 100
uf250-04.cnf , deadline. Restarts: 100
uf250-04.cnf , deadline. Restarts: 100
uf250-04.cnf , deadline. Restarts: 100
uf250-04.cnf , deadline. Restarts: 100
uf250-04.cnf , deadline. Restarts: 100
uf250-04.cnf fulfilled No. of Restarts: 24 No. of Flips: 4250 time to process: 0 seconds.
uf250-04.cnf , deadline. Restarts: 100
uf250-04.cnf , deadline. Restarts: 100
uf250-04.cnf , deadline. Restarts: 100
uf250-04.cnf , deadline. Restarts: 100
uf250-04.cnf fulfilled No. of Restarts: 15 No. of Flips: 3135 time to process: 0 seconds.
uf250-04.cnf , deadline. Restarts: 100
uf250-04.cnf , deadline. Restarts: 100
uf250-04.cnf , deadline. Restarts: 100
uf250-04.cnf fulfilled No. of Restarts: 49 No. of Flips: 3850 time to process: 0 seconds.
uf250-04.cnf , deadline. Restarts: 100
uf250-04.cnf , deadline. Restarts: 100
uf250-04.cnf , deadline. Restarts: 100
uf250-04.cnf , deadline. Restarts: 100
uf250-04.cnf , deadline. Restarts: 100
uf250-04.cnf , deadline. Restarts: 100
uf250-04.cnf , deadline. Restarts: 100
uf250-04.cnf , deadline. Restarts: 100
uf250-04.cnf , deadline. Restarts: 100
uf250-04.cnf , deadline. Restarts: 100
uf250-04.cnf , deadline. Restarts: 100
uf250-04.cnf , deadline. Restarts: 100
uf250-04.cnf , deadline. Restarts: 100
uf250-04.cnf , deadline. Restarts: 100
uf250-04.cnf , deadline. Restarts: 100
uf250-04.cnf , deadline. Restarts: 100
uf250-04.cnf , deadline. Restarts: 100
uf250-04.cnf , deadline. Restarts: 100
uf250-04.cnf , deadline. Restarts: 100
uf250-04.cnf , deadline. Restarts: 100
uf250-04.cnf , deadline. Restarts: 100
uf250-04.cnf , deadline. Restarts: 100
uf250-04.cnf , deadline. Restarts: 100
uf250-04.cnf fulfilled No. of Restarts: 51 No. of Flips: 3198 time to process: 0 seconds.
uf250-04.cnf , deadline. Restarts: 100
uf250-04.cnf , deadline. Restarts: 100
uf250-04.cnf , deadline. Restarts: 100
uf250-04.cnf , deadline. Restarts: 100
uf250-04.cnf , deadline. Restarts: 100
uf250-04.cnf , deadline. Restarts: 100
uf250-04.cnf , deadline. Restarts: 100
uf250-04.cnf , deadline. Restarts: 100
uf250-04.cnf fulfilled No. of Restarts: 97 No. of Flips: 1346 time to process: 0 seconds.
uf250-04.cnf , deadline. Restarts: 100
uf250-04.cnf fulfilled No. of Restarts: 12 No. of Flips: 4576 time to process: 0 seconds.
uf250-04.cnf , deadline. Restarts: 100
uf250-04.cnf , deadline. Restarts: 100
uf250-04.cnf , deadline. Restarts: 100
uf250-04.cnf , deadline. Restarts: 100
uf250-04.cnf , deadline. Restarts: 100
uf250-04.cnf , deadline. Restarts: 100
uf250-04.cnf , deadline. Restarts: 100
uf250-04.cnf , deadline. Restarts: 100
uf250-04.cnf , deadline. Restarts: 100
uf250-04.cnf , deadline. Restarts: 100
uf250-04.cnf , deadline. Restarts: 100
uf250-04.cnf , deadline. Restarts: 100
uf250-04.cnf , deadline. Restarts: 100
uf250-04.cnf , deadline. Restarts: 100
uf250-04.cnf , deadline. Restarts: 100
uf250-04.cnf , deadline. Restarts: 100
uf250-04.cnf , deadline. Restarts: 100
uf250-04.cnf , deadline. Restarts: 100
uf250-04.cnf , deadline. Restarts: 100
uf250-04.cnf , deadline. Restarts: 100
uf250-04.cnf , deadline. Restarts: 100
uf250-04.cnf fulfilled No. of Restarts: 17 No. of Flips: 3303 time to process: 0 seconds.
uf250-04.cnf , deadline. Restarts: 100
uf250-04.cnf , deadline. Restarts: 100
uf250-04.cnf , deadline. Restarts: 100
uf250-04.cnf , deadline. Restarts: 100
uf250-04.cnf , deadline. Restarts: 100
uf250-04.cnf , deadline. Restarts: 100
uf250-04.cnf , deadline. Restarts: 100
uf250-04.cnf , deadline. Restarts: 100
uf250-04.cnf , deadline. Restarts: 100
uf250-04.cnf , deadline. Restarts: 100
uf250-04.cnf , deadline. Restarts: 100
uf250-04.cnf , deadline. Restarts: 100
uf250-04.cnf , deadline. Restarts: 100
uf250-04.cnf , deadline. Restarts: 100
uf250-04.cnf , deadline. Restarts: 100
uf250-04.cnf , deadline. Restarts: 100
uf250-04.cnf , deadline. Restarts: 100
uf250-04.cnf , deadline. Restarts: 100
uf250-04.cnf , deadline. Restarts: 100
uf250-04.cnf fulfilled No. of Restarts: 7 No. of Flips: 2164 time to process: 0 seconds.
uf250-04.cnf , deadline. Restarts: 100
uf250-04.cnf , deadline. Restarts: 100
uf250-04.cnf , deadline. Restarts: 100
uf250-04.cnf , deadline. Restarts: 100
uf250-04.cnf fulfilled No. of Restarts: 45 No. of Flips: 2675 time to process: 0 seconds.
uf250-04.cnf , deadline. Restarts: 100
uf250-04.cnf , deadline. Restarts: 100
uf250-04.cnf , deadline. Restarts: 100
uf250-04.cnf , deadline. Restarts: 100
uf250-04.cnf , deadline. Restarts: 100
uf250-04.cnf , deadline. Restarts: 100
uf250-04.cnf fulfilled No. of Restarts: 17 No. of Flips: 4338 time to process: 0 seconds.
uf250-04.cnf , deadline. Restarts: 100
uf250-04.cnf , deadline. Restarts: 100
uf250-04.cnf , deadline. Restarts: 100
uf250-04.cnf , deadline. Restarts: 100
uf250-04.cnf , deadline. Restarts: 100
uf250-04.cnf , deadline. Restarts: 100
uf250-04.cnf , deadline. Restarts: 100
uf250-04.cnf , deadline. Restarts: 100
uf250-04.cnf , deadline. Restarts: 100
uf250-04.cnf , deadline. Restarts: 100
uf250-04.cnf fulfilled No. of Restarts: 94 No. of Flips: 2897 time to process: 0 seconds.
uf250-04.cnf , deadline. Restarts: 100
uf250-04.cnf , deadline. Restarts: 100
uf250-04.cnf , deadline. Restarts: 100
uf250-04.cnf , deadline. Restarts: 100
uf250-04.cnf , deadline. Restarts: 100
uf250-04.cnf , deadline. Restarts: 100
uf250-04.cnf , deadline. Restarts: 100
uf250-04.cnf , deadline. Restarts: 100
uf250-04.cnf , deadline. Restarts: 100
uf250-04.cnf , deadline. Restarts: 100
uf250-04.cnf , deadline. Restarts: 100
uf250-04.cnf , deadline. Restarts: 100
uf250-04.cnf , deadline. Restarts: 100
uf250-04.cnf , deadline. Restarts: 100
uf250-04.cnf , deadline. Restarts: 100
uf250-04.cnf , deadline. Restarts: 100
uf250-04.cnf , deadline. Restarts: 100
uf250-04.cnf , deadline. Restarts: 100
uf250-04.cnf fulfilled No. of Restarts: 36 No. of Flips: 4329 time to process: 0 seconds.
uf250-04.cnf , deadline. Restarts: 100
uf250-04.cnf , deadline. Restarts: 100
uf250-04.cnf , deadline. Restarts: 100
uf250-04.cnf , deadline. Restarts: 100
uf250-04.cnf , deadline. Restarts: 100
uf250-04.cnf , deadline. Restarts: 100
uf250-04.cnf , deadline. Restarts: 100
uf250-04.cnf , deadline. Restarts: 100
uf250-04.cnf , deadline. Restarts: 100
uf250-04.cnf , deadline. Restarts: 100
uf250-04.cnf , deadline. Restarts: 100
uf250-04.cnf , deadline. Restarts: 100
uf250-04.cnf , deadline. Restarts: 100
uf250-04.cnf , deadline. Restarts: 100
uf250-04.cnf , deadline. Restarts: 100
uf250-04.cnf fulfilled No. of Restarts: 72 No. of Flips: 3853 time to process: 0 seconds.
uf250-04.cnf , deadline. Restarts: 100
uf250-04.cnf , deadline. Restarts: 100
uf250-04.cnf , deadline. Restarts: 100
uf250-04.cnf , deadline. Restarts: 100
uf250-04.cnf , deadline. Restarts: 100
uf250-04.cnf fulfilled No. of Restarts: 55 No. of Flips: 1798 time to process: 0 seconds.
uf250-04.cnf , deadline. Restarts: 100
uf250-04.cnf , deadline. Restarts: 100
uf250-04.cnf , deadline. Restarts: 100
uf250-04.cnf , deadline. Restarts: 100
uf250-04.cnf , deadline. Restarts: 100
uf250-04.cnf , deadline. Restarts: 100
uf250-04.cnf , deadline. Restarts: 100
uf250-04.cnf , deadline. Restarts: 100
uf250-04.cnf , deadline. Restarts: 100
uf250-04.cnf , deadline. Restarts: 100
uf250-04.cnf , deadline. Restarts: 100
uf250-04.cnf , deadline. Restarts: 100
uf250-04.cnf , deadline. Restarts: 100
uf250-04.cnf , deadline. Restarts: 100
uf250-04.cnf , deadline. Restarts: 100
uf250-04.cnf , deadline. Restarts: 100
uf250-04.cnf , deadline. Restarts: 100
uf250-04.cnf , deadline. Restarts: 100
uf250-04.cnf , deadline. Restarts: 100
uf250-04.cnf , deadline. Restarts: 100
uf250-04.cnf , deadline. Restarts: 100
uf250-04.cnf , deadline. Restarts: 100
uf250-04.cnf , deadline. Restarts: 100
uf250-04.cnf , deadline. Restarts: 100
uf250-04.cnf , deadline. Restarts: 100
uf250-04.cnf , deadline. Restarts: 100
uf250-04.cnf , deadline. Restarts: 100
uf250-04.cnf , deadline. Restarts: 100
uf250-04.cnf , deadline. Restarts: 100
uf250-04.cnf , deadline. Restarts: 100
uf250-04.cnf , deadline. Restarts: 100
uf250-04.cnf , deadline. Restarts: 100
uf250-04.cnf , deadline. Restarts: 100
uf250-04.cnf , deadline. Restarts: 100
uf250-04.cnf , deadline. Restarts: 100
uf250-04.cnf , deadline. Restarts: 100
uf250-04.cnf , deadline. Restarts: 100
uf250-04.cnf , deadline. Restarts: 100
uf250-04.cnf , deadline. Restarts: 100
uf250-04.cnf , deadline. Restarts: 100
uf250-04.cnf , deadline. Restarts: 100
uf250-04.cnf , deadline. Restarts: 100
uf250-04.cnf , deadline. Restarts: 100
uf250-04.cnf , deadline. Restarts: 100
uf250-04.cnf , deadline. Restarts: 100
uf250-04.cnf , deadline. Restarts: 100
uf250-04.cnf , deadline. Restarts: 100
uf250-04.cnf , deadline. Restarts: 100
uf250-04.cnf , deadline. Restarts: 100
uf250-04.cnf , deadline. Restarts: 100
uf250-04.cnf , deadline. Restarts: 100
uf250-04.cnf , deadline. Restarts: 100
uf250-04.cnf fulfilled No. of Restarts: 79 No. of Flips: 1308 time to process: 0 seconds.
uf250-04.cnf fulfilled No. of Restarts: 85 No. of Flips: 3084 time to process: 0 seconds.
uf250-04.cnf , deadline. Restarts: 100
uf250-04.cnf , deadline. Restarts: 100
uf250-04.cnf , deadline. Restarts: 100
uf250-04.cnf , deadline. Restarts: 100
uf250-04.cnf , deadline. Restarts: 100
uf250-04.cnf fulfilled No. of Restarts: 61 No. of Flips: 4898 time to process: 0 seconds.
uf250-04.cnf , deadline. Restarts: 100
uf250-04.cnf , deadline. Restarts: 100
uf250-04.cnf , deadline. Restarts: 100
uf250-04.cnf , deadline. Restarts: 100
uf250-04.cnf fulfilled No. of Restarts: 96 No. of Flips: 4554 time to process: 0 seconds.
uf250-04.cnf , deadline. Restarts: 100
uf250-04.cnf , deadline. Restarts: 100
uf250-04.cnf , deadline. Restarts: 100
uf250-04.cnf , deadline. Restarts: 100
uf250-04.cnf , deadline. Restarts: 100
uf250-04.cnf fulfilled No. of Restarts: 16 No. of Flips: 3350 time to process: 0 seconds.
uf250-04.cnf , deadline. Restarts: 100
uf250-04.cnf fulfilled No. of Restarts: 59 No. of Flips: 2529 time to process: 0 seconds.
uf250-04.cnf , deadline. Restarts: 100
uf250-04.cnf , deadline. Restarts: 100
uf250-04.cnf , deadline. Restarts: 100
uf250-04.cnf , deadline. Restarts: 100
uf250-04.cnf , deadline. Restarts: 100
uf250-04.cnf , deadline. Restarts: 100
uf250-04.cnf fulfilled No. of Restarts: 25 No. of Flips: 4146 time to process: 0 seconds.
uf250-04.cnf , deadline. Restarts: 100
uf250-04.cnf fulfilled No. of Restarts: 46 No. of Flips: 1935 time to process: 0 seconds.
uf250-04.cnf , deadline. Restarts: 100
uf250-04.cnf , deadline. Restarts: 100
uf250-04.cnf , deadline. Restarts: 100
uf250-04.cnf , deadline. Restarts: 100
uf250-04.cnf , deadline. Restarts: 100
uf250-04.cnf , deadline. Restarts: 100
uf250-04.cnf , deadline. Restarts: 100
uf250-04.cnf , deadline. Restarts: 100
uf250-04.cnf , deadline. Restarts: 100
uf250-04.cnf , deadline. Restarts: 100
uf250-04.cnf , deadline. Restarts: 100
uf250-04.cnf , deadline. Restarts: 100
uf250-04.cnf , deadline. Restarts: 100
uf250-04.cnf , deadline. Restarts: 100
uf250-04.cnf , deadline. Restarts: 100
uf250-04.cnf , deadline. Restarts: 100
uf250-04.cnf , deadline. Restarts: 100
uf250-04.cnf fulfilled No. of Restarts: 25 No. of Flips: 2702 time to process: 0 seconds.
uf250-04.cnf , deadline. Restarts: 100
uf250-04.cnf , deadline. Restarts: 100
uf250-04.cnf , deadline. Restarts: 100
uf250-04.cnf , deadline. Restarts: 100
uf250-04.cnf , deadline. Restarts: 100
uf250-04.cnf , deadline. Restarts: 100
uf250-04.cnf fulfilled No. of Restarts: 81 No. of Flips: 2079 time to process: 0 seconds.
uf250-04.cnf , deadline. Restarts: 100
uf250-04.cnf , deadline. Restarts: 100
uf250-04.cnf , deadline. Restarts: 100
uf250-04.cnf , deadline. Restarts: 100
uf250-04.cnf , deadline. Restarts: 100
uf250-04.cnf , deadline. Restarts: 100
uf250-04.cnf , deadline. Restarts: 100
uf250-04.cnf , deadline. Restarts: 100
uf250-04.cnf , deadline. Restarts: 100
uf250-04.cnf , deadline. Restarts: 100
uf250-04.cnf , deadline. Restarts: 100
uf250-04.cnf fulfilled No. of Restarts: 87 No. of Flips: 3333 time to process: 0 seconds.
uf250-04.cnf , deadline. Restarts: 100
uf250-04.cnf , deadline. Restarts: 100
uf250-04.cnf , deadline. Restarts: 100
uf250-04.cnf , deadline. Restarts: 100
uf250-04.cnf , deadline. Restarts: 100
uf250-04.cnf , deadline. Restarts: 100
uf250-04.cnf , deadline. Restarts: 100
uf250-04.cnf , deadline. Restarts: 100
uf250-04.cnf , deadline. Restarts: 100
uf250-04.cnf , deadline. Restarts: 100
uf250-04.cnf , deadline. Restarts: 100
uf250-04.cnf , deadline. Restarts: 100
uf250-04.cnf , deadline. Restarts: 100
uf250-04.cnf , deadline. Restarts: 100
uf250-04.cnf , deadline. Restarts: 100
uf250-04.cnf , deadline. Restarts: 100
uf250-04.cnf , deadline. Restarts: 100
uf250-04.cnf , deadline. Restarts: 100
uf250-04.cnf , deadline. Restarts: 100
uf250-04.cnf , deadline. Restarts: 100
uf250-04.cnf , deadline. Restarts: 100
uf250-04.cnf , deadline. Restarts: 100
uf250-04.cnf , deadline. Restarts: 100
uf250-04.cnf , deadline. Restarts: 100
uf250-04.cnf , deadline. Restarts: 100
uf250-04.cnf , deadline. Restarts: 100
uf250-04.cnf , deadline. Restarts: 100
uf250-04.cnf , deadline. Restarts: 100
uf250-04.cnf , deadline. Restarts: 100
uf250-04.cnf , deadline. Restarts: 100
uf250-04.cnf , deadline. Restarts: 100
uf250-04.cnf , deadline. Restarts: 100
uf250-04.cnf , deadline. Restarts: 100
uf250-04.cnf fulfilled No. of Restarts: 90 No. of Flips: 4415 time to process: 0 seconds.
uf250-04.cnf , deadline. Restarts: 100
uf250-04.cnf , deadline. Restarts: 100
uf250-04.cnf fulfilled No. of Restarts: 23 No. of Flips: 4373 time to process: 0 seconds.
uf250-04.cnf , deadline. Restarts: 100
uf250-04.cnf fulfilled No. of Restarts: 47 No. of Flips: 3070 time to process: 0 seconds.
uf250-04.cnf , deadline. Restarts: 100
uf250-04.cnf fulfilled No. of Restarts: 43 No. of Flips: 3864 time to process: 0 seconds.
uf250-04.cnf fulfilled No. of Restarts: 78 No. of Flips: 3901 time to process: 0 seconds.
uf250-04.cnf , deadline. Restarts: 100
uf250-04.cnf , deadline. Restarts: 100
uf250-04.cnf , deadline. Restarts: 100
uf250-04.cnf , deadline. Restarts: 100
uf250-04.cnf , deadline. Restarts: 100
uf250-04.cnf , deadline. Restarts: 100
uf250-04.cnf fulfilled No. of Restarts: 68 No. of Flips: 3770 time to process: 0 seconds.
uf250-04.cnf , deadline. Restarts: 100
uf250-04.cnf , deadline. Restarts: 100
uf250-04.cnf , deadline. Restarts: 100
uf250-04.cnf , deadline. Restarts: 100
uf250-04.cnf , deadline. Restarts: 100
uf250-04.cnf , deadline. Restarts: 100
uf250-04.cnf , deadline. Restarts: 100
uf250-04.cnf , deadline. Restarts: 100
uf250-04.cnf , deadline. Restarts: 100
uf250-04.cnf , deadline. Restarts: 100
uf250-04.cnf , deadline. Restarts: 100
uf250-04.cnf fulfilled No. of Restarts: 37 No. of Flips: 1232 time to process: 0 seconds.
uf250-04.cnf , deadline. Restarts: 100
uf250-04.cnf , deadline. Restarts: 100
uf250-04.cnf , deadline. Restarts: 100
uf250-04.cnf , deadline. Restarts: 100
uf250-04.cnf , deadline. Restarts: 100
uf250-04.cnf , deadline. Restarts: 100
uf250-04.cnf , deadline. Restarts: 100
uf250-04.cnf , deadline. Restarts: 100
uf250-04.cnf , deadline. Restarts: 100
uf250-04.cnf , deadline. Restarts: 100
uf250-04.cnf , deadline. Restarts: 100
uf250-04.cnf , deadline. Restarts: 100
uf250-04.cnf , deadline. Restarts: 100
uf250-04.cnf , deadline. Restarts: 100
uf250-04.cnf , deadline. Restarts: 100
uf250-04.cnf , deadline. Restarts: 100
uf250-04.cnf , deadline. Restarts: 100
uf250-04.cnf , deadline. Restarts: 100
uf250-04.cnf , deadline. Restarts: 100
uf250-04.cnf , deadline. Restarts: 100
uf250-04.cnf fulfilled No. of Restarts: 13 No. of Flips: 3872 time to process: 0 seconds.
uf250-04.cnf , deadline. Restarts: 100
uf250-04.cnf , deadline. Restarts: 100
uf250-04.cnf , deadline. Restarts: 100
uf250-04.cnf , deadline. Restarts: 100
uf250-04.cnf , deadline. Restarts: 100
uf250-04.cnf , deadline. Restarts: 100
uf250-04.cnf , deadline. Restarts: 100
uf250-04.cnf , deadline. Restarts: 100
uf250-04.cnf , deadline. Restarts: 100
uf250-04.cnf , deadline. Restarts: 100
uf250-04.cnf , deadline. Restarts: 100
uf250-04.cnf , deadline. Restarts: 100
uf250-04.cnf , deadline. Restarts: 100
uf250-04.cnf , deadline. Restarts: 100
uf250-04.cnf , deadline. Restarts: 100
uf250-04.cnf , deadline. Restarts: 100
uf250-04.cnf , deadline. Restarts: 100
uf250-04.cnf , deadline. Restarts: 100
uf250-04.cnf , deadline. Restarts: 100
uf250-04.cnf fulfilled No. of Restarts: 10 No. of Flips: 4392 time to process: 0 seconds.
uf250-04.cnf fulfilled No. of Restarts: 62 No. of Flips: 4864 time to process: 0 seconds.
uf250-04.cnf , deadline. Restarts: 100
uf250-04.cnf fulfilled No. of Restarts: 97 No. of Flips: 1214 time to process: 0 seconds.
uf250-04.cnf , deadline. Restarts: 100
