# Supplementary material for: Completion Probabilities and Parallel Restart Strategies under an Imposed Deadline
Source: PLoS One. 2016 Oct 12;11(10):e0164605. doi: 10.1371/journal.pone.0164605 (PMC5061357; doi:10.1371/journal.pone.0164605)
Supplement: S2 File — The file “S2_File.zip” is the data gathered from the experiments regarding expected runtime. (ZIP) [file pone.0164605.s005.zip › results_Multi_r1150.944.txt]

uf250-04.cnf , deadline. Restarts: 1150
uf250-04.cnf fulfilled No. of Restarts: 427 No. of Flips: 4191 time to process: 14 seconds.
uf250-04.cnf fulfilled No. of Restarts: 143 No. of Flips: 3561 time to process: 11 seconds.
uf250-04.cnf , deadline. Restarts: 1150
uf250-04.cnf fulfilled No. of Restarts: 1058 No. of Flips: 4766 time to process: 12 seconds.
uf250-04.cnf , deadline. Restarts: 1150
uf250-04.cnf fulfilled No. of Restarts: 483 No. of Flips: 3371 time to process: 9 seconds.
uf250-04.cnf fulfilled No. of Restarts: 212 No. of Flips: 2608 time to process: 9 seconds.
uf250-04.cnf fulfilled No. of Restarts: 884 No. of Flips: 1494 time to process: 13 seconds.
uf250-04.cnf fulfilled No. of Restarts: 780 No. of Flips: 2143 time to process: 9 seconds.
uf250-04.cnf fulfilled No. of Restarts: 288 No. of Flips: 2973 time to process: 9 seconds.
uf250-04.cnf , deadline. Restarts: 1150
uf250-04.cnf fulfilled No. of Restarts: 111 No. of Flips: 2847 time to process: 9 seconds.
uf250-04.cnf , deadline. Restarts: 1150
uf250-04.cnf fulfilled No. of Restarts: 778 No. of Flips: 1774 time to process: 12 seconds.
uf250-04.cnf fulfilled No. of Restarts: 390 No. of Flips: 2475 time to process: 9 seconds.
uf250-04.cnf , deadline. Restarts: 1150
uf250-04.cnf fulfilled No. of Restarts: 88 No. of Flips: 4630 time to process: 11 seconds.
uf250-04.cnf , deadline. Restarts: 1150
uf250-04.cnf fulfilled No. of Restarts: 197 No. of Flips: 1251 time to process: 10 seconds.
uf250-04.cnf , deadline. Restarts: 1150
uf250-04.cnf fulfilled No. of Restarts: 366 No. of Flips: 4432 time to process: 9 seconds.
uf250-04.cnf fulfilled No. of Restarts: 311 No. of Flips: 4075 time to process: 10 seconds.
uf250-04.cnf , deadline. Restarts: 1150
uf250-04.cnf , deadline. Restarts: 1150
uf250-04.cnf , deadline. Restarts: 1150
uf250-04.cnf fulfilled No. of Restarts: 499 No. of Flips: 3516 time to process: 11 seconds.
uf250-04.cnf fulfilled No. of Restarts: 24 No. of Flips: 4050 time to process: 8 seconds.
uf250-04.cnf fulfilled No. of Restarts: 290 No. of Flips: 4816 time to process: 7 seconds.
uf250-04.cnf fulfilled No. of Restarts: 270 No. of Flips: 1267 time to process: 10 seconds.
uf250-04.cnf fulfilled No. of Restarts: 52 No. of Flips: 1866 time to process: 7 seconds.
uf250-04.cnf fulfilled No. of Restarts: 444 No. of Flips: 4410 time to process: 10 seconds.
uf250-04.cnf , deadline. Restarts: 1150
uf250-04.cnf fulfilled No. of Restarts: 285 No. of Flips: 1738 time to process: 8 seconds.
uf250-04.cnf , deadline. Restarts: 1150
uf250-04.cnf fulfilled No. of Restarts: 434 No. of Flips: 2637 time to process: 11 seconds.
uf250-04.cnf fulfilled No. of Restarts: 103 No. of Flips: 3825 time to process: 8 seconds.
uf250-04.cnf fulfilled No. of Restarts: 115 No. of Flips: 1593 time to process: 8 seconds.
uf250-04.cnf fulfilled No. of Restarts: 291 No. of Flips: 4984 time to process: 10 seconds.
uf250-04.cnf fulfilled No. of Restarts: 120 No. of Flips: 3590 time to process: 10 seconds.
uf250-04.cnf fulfilled No. of Restarts: 120 No. of Flips: 3214 time to process: 11 seconds.
uf250-04.cnf fulfilled No. of Restarts: 78 No. of Flips: 4710 time to process: 9 seconds.
uf250-04.cnf , deadline. Restarts: 1150
uf250-04.cnf fulfilled No. of Restarts: 53 No. of Flips: 802 time to process: 7 seconds.
uf250-04.cnf fulfilled No. of Restarts: 692 No. of Flips: 863 time to process: 10 seconds.
uf250-04.cnf fulfilled No. of Restarts: 1015 No. of Flips: 3926 time to process: 11 seconds.
uf250-04.cnf , deadline. Restarts: 1150
uf250-04.cnf fulfilled No. of Restarts: 299 No. of Flips: 1301 time to process: 11 seconds.
uf250-04.cnf , deadline. Restarts: 1150
uf250-04.cnf fulfilled No. of Restarts: 289 No. of Flips: 3048 time to process: 7 seconds.
uf250-04.cnf fulfilled No. of Restarts: 938 No. of Flips: 3945 time to process: 11 seconds.
uf250-04.cnf fulfilled No. of Restarts: 509 No. of Flips: 3330 time to process: 9 seconds.
uf250-04.cnf fulfilled No. of Restarts: 170 No. of Flips: 1836 time to process: 7 seconds.
uf250-04.cnf fulfilled No. of Restarts: 685 No. of Flips: 4444 time to process: 11 seconds.
uf250-04.cnf fulfilled No. of Restarts: 497 No. of Flips: 4697 time to process: 10 seconds.
uf250-04.cnf fulfilled No. of Restarts: 871 No. of Flips: 3022 time to process: 10 seconds.
uf250-04.cnf fulfilled No. of Restarts: 669 No. of Flips: 3894 time to process: 12 seconds.
uf250-04.cnf fulfilled No. of Restarts: 492 No. of Flips: 2582 time to process: 11 seconds.
uf250-04.cnf fulfilled No. of Restarts: 48 No. of Flips: 3433 time to process: 12 seconds.
uf250-04.cnf fulfilled No. of Restarts: 168 No. of Flips: 4156 time to process: 9 seconds.
uf250-04.cnf fulfilled No. of Restarts: 7 No. of Flips: 4727 time to process: 9 seconds.
uf250-04.cnf , deadline. Restarts: 1150
uf250-04.cnf fulfilled No. of Restarts: 72 No. of Flips: 1066 time to process: 8 seconds.
uf250-04.cnf fulfilled No. of Restarts: 269 No. of Flips: 3214 time to process: 8 seconds.
uf250-04.cnf fulfilled No. of Restarts: 205 No. of Flips: 4931 time to process: 14 seconds.
uf250-04.cnf fulfilled No. of Restarts: 870 No. of Flips: 4611 time to process: 11 seconds.
uf250-04.cnf fulfilled No. of Restarts: 68 No. of Flips: 3421 time to process: 8 seconds.
uf250-04.cnf , deadline. Restarts: 1150
uf250-04.cnf fulfilled No. of Restarts: 524 No. of Flips: 1209 time to process: 10 seconds.
uf250-04.cnf fulfilled No. of Restarts: 230 No. of Flips: 3992 time to process: 8 seconds.
uf250-04.cnf fulfilled No. of Restarts: 23 No. of Flips: 4292 time to process: 13 seconds.
uf250-04.cnf fulfilled No. of Restarts: 60 No. of Flips: 3474 time to process: 12 seconds.
uf250-04.cnf fulfilled No. of Restarts: 583 No. of Flips: 990 time to process: 10 seconds.
uf250-04.cnf , deadline. Restarts: 1150
uf250-04.cnf fulfilled No. of Restarts: 884 No. of Flips: 1744 time to process: 10 seconds.
uf250-04.cnf fulfilled No. of Restarts: 497 No. of Flips: 3471 time to process: 9 seconds.
uf250-04.cnf fulfilled No. of Restarts: 637 No. of Flips: 2757 time to process: 12 seconds.
uf250-04.cnf fulfilled No. of Restarts: 988 No. of Flips: 3553 time to process: 11 seconds.
uf250-04.cnf fulfilled No. of Restarts: 513 No. of Flips: 3325 time to process: 9 seconds.
uf250-04.cnf fulfilled No. of Restarts: 210 No. of Flips: 4654 time to process: 8 seconds.
uf250-04.cnf fulfilled No. of Restarts: 511 No. of Flips: 2299 time to process: 6 seconds.
uf250-04.cnf fulfilled No. of Restarts: 403 No. of Flips: 2932 time to process: 10 seconds.
uf250-04.cnf fulfilled No. of Restarts: 64 No. of Flips: 1842 time to process: 7 seconds.
uf250-04.cnf fulfilled No. of Restarts: 1136 No. of Flips: 3334 time to process: 10 seconds.
uf250-04.cnf fulfilled No. of Restarts: 395 No. of Flips: 2774 time to process: 9 seconds.
uf250-04.cnf fulfilled No. of Restarts: 802 No. of Flips: 2984 time to process: 10 seconds.
uf250-04.cnf fulfilled No. of Restarts: 631 No. of Flips: 823 time to process: 11 seconds.
uf250-04.cnf , deadline. Restarts: 1150
uf250-04.cnf fulfilled No. of Restarts: 1057 No. of Flips: 4358 time to process: 13 seconds.
uf250-04.cnf fulfilled No. of Restarts: 109 No. of Flips: 4347 time to process: 8 seconds.
uf250-04.cnf , deadline. Restarts: 1150
uf250-04.cnf fulfilled No. of Restarts: 142 No. of Flips: 4505 time to process: 9 seconds.
uf250-04.cnf fulfilled No. of Restarts: 195 No. of Flips: 1315 time to process: 11 seconds.
uf250-04.cnf fulfilled No. of Restarts: 946 No. of Flips: 3854 time to process: 12 seconds.
uf250-04.cnf fulfilled No. of Restarts: 244 No. of Flips: 2141 time to process: 11 seconds.
uf250-04.cnf fulfilled No. of Restarts: 260 No. of Flips: 4383 time to process: 10 seconds.
uf250-04.cnf fulfilled No. of Restarts: 966 No. of Flips: 4808 time to process: 12 seconds.
uf250-04.cnf fulfilled No. of Restarts: 514 No. of Flips: 948 time to process: 10 seconds.
uf250-04.cnf , deadline. Restarts: 1150
uf250-04.cnf , deadline. Restarts: 1150
uf250-04.cnf fulfilled No. of Restarts: 982 No. of Flips: 1964 time to process: 12 seconds.
uf250-04.cnf fulfilled No. of Restarts: 459 No. of Flips: 3089 time to process: 10 seconds.
uf250-04.cnf fulfilled No. of Restarts: 896 No. of Flips: 3732 time to process: 13 seconds.
uf250-04.cnf fulfilled No. of Restarts: 612 No. of Flips: 3851 time to process: 12 seconds.
uf250-04.cnf fulfilled No. of Restarts: 211 No. of Flips: 1719 time to process: 9 seconds.
uf250-04.cnf fulfilled No. of Restarts: 31 No. of Flips: 2893 time to process: 9 seconds.
uf250-04.cnf fulfilled No. of Restarts: 210 No. of Flips: 4206 time to process: 9 seconds.
uf250-04.cnf fulfilled No. of Restarts: 183 No. of Flips: 3366 time to process: 8 seconds.
uf250-04.cnf fulfilled No. of Restarts: 653 No. of Flips: 3319 time to process: 12 seconds.
uf250-04.cnf , deadline. Restarts: 1150
uf250-04.cnf fulfilled No. of Restarts: 1073 No. of Flips: 2105 time to process: 11 seconds.
uf250-04.cnf fulfilled No. of Restarts: 308 No. of Flips: 1801 time to process: 10 seconds.
uf250-04.cnf , deadline. Restarts: 1150
uf250-04.cnf fulfilled No. of Restarts: 261 No. of Flips: 1202 time to process: 10 seconds.
uf250-04.cnf fulfilled No. of Restarts: 133 No. of Flips: 4432 time to process: 11 seconds.
uf250-04.cnf fulfilled No. of Restarts: 453 No. of Flips: 3727 time to process: 13 seconds.
uf250-04.cnf fulfilled No. of Restarts: 65 No. of Flips: 660 time to process: 11 seconds.
uf250-04.cnf fulfilled No. of Restarts: 674 No. of Flips: 2419 time to process: 12 seconds.
uf250-04.cnf , deadline. Restarts: 1150
uf250-04.cnf fulfilled No. of Restarts: 427 No. of Flips: 3779 time to process: 10 seconds.
uf250-04.cnf fulfilled No. of Restarts: 581 No. of Flips: 3469 time to process: 10 seconds.
uf250-04.cnf , deadline. Restarts: 1150
uf250-04.cnf fulfilled No. of Restarts: 416 No. of Flips: 4433 time to process: 9 seconds.
uf250-04.cnf , deadline. Restarts: 1150
uf250-04.cnf fulfilled No. of Restarts: 32 No. of Flips: 2410 time to process: 11 seconds.
uf250-04.cnf , deadline. Restarts: 1150
uf250-04.cnf , deadline. Restarts: 1150
uf250-04.cnf fulfilled No. of Restarts: 398 No. of Flips: 4278 time to process: 12 seconds.
uf250-04.cnf , deadline. Restarts: 1150
uf250-04.cnf fulfilled No. of Restarts: 103 No. of Flips: 2926 time to process: 9 seconds.
uf250-04.cnf fulfilled No. of Restarts: 738 No. of Flips: 4633 time to process: 10 seconds.
uf250-04.cnf fulfilled No. of Restarts: 1034 No. of Flips: 4803 time to process: 11 seconds.
uf250-04.cnf fulfilled No. of Restarts: 278 No. of Flips: 4936 time to process: 10 seconds.
uf250-04.cnf fulfilled No. of Restarts: 267 No. of Flips: 3629 time to process: 12 seconds.
uf250-04.cnf fulfilled No. of Restarts: 127 No. of Flips: 4933 time to process: 11 seconds.
uf250-04.cnf fulfilled No. of Restarts: 3 No. of Flips: 4932 time to process: 9 seconds.
uf250-04.cnf fulfilled No. of Restarts: 166 No. of Flips: 4599 time to process: 7 seconds.
uf250-04.cnf , deadline. Restarts: 1150
uf250-04.cnf fulfilled No. of Restarts: 237 No. of Flips: 2976 time to process: 9 seconds.
uf250-04.cnf fulfilled No. of Restarts: 317 No. of Flips: 3369 time to process: 10 seconds.
uf250-04.cnf fulfilled No. of Restarts: 431 No. of Flips: 2446 time to process: 10 seconds.
uf250-04.cnf fulfilled No. of Restarts: 23 No. of Flips: 1338 time to process: 7 seconds.
uf250-04.cnf fulfilled No. of Restarts: 326 No. of Flips: 3095 time to process: 11 seconds.
uf250-04.cnf , deadline. Restarts: 1150
uf250-04.cnf , deadline. Restarts: 1150
uf250-04.cnf fulfilled No. of Restarts: 924 No. of Flips: 1307 time to process: 9 seconds.
uf250-04.cnf , deadline. Restarts: 1150
uf250-04.cnf fulfilled No. of Restarts: 128 No. of Flips: 4524 time to process: 8 seconds.
uf250-04.cnf fulfilled No. of Restarts: 35 No. of Flips: 4186 time to process: 11 seconds.
uf250-04.cnf fulfilled No. of Restarts: 42 No. of Flips: 3568 time to process: 9 seconds.
uf250-04.cnf fulfilled No. of Restarts: 762 No. of Flips: 4816 time to process: 10 seconds.
uf250-04.cnf fulfilled No. of Restarts: 836 No. of Flips: 3183 time to process: 10 seconds.
uf250-04.cnf , deadline. Restarts: 1150
uf250-04.cnf , deadline. Restarts: 1150
uf250-04.cnf fulfilled No. of Restarts: 77 No. of Flips: 4276 time to process: 7 seconds.
uf250-04.cnf fulfilled No. of Restarts: 213 No. of Flips: 3754 time to process: 10 seconds.
uf250-04.cnf , deadline. Restarts: 1150
uf250-04.cnf , deadline. Restarts: 1150
uf250-04.cnf fulfilled No. of Restarts: 165 No. of Flips: 4803 time to process: 12 seconds.
uf250-04.cnf , deadline. Restarts: 1150
uf250-04.cnf fulfilled No. of Restarts: 1012 No. of Flips: 3303 time to process: 10 seconds.
uf250-04.cnf fulfilled No. of Restarts: 284 No. of Flips: 1837 time to process: 11 seconds.
uf250-04.cnf fulfilled No. of Restarts: 201 No. of Flips: 1403 time to process: 10 seconds.
uf250-04.cnf fulfilled No. of Restarts: 688 No. of Flips: 3832 time to process: 9 seconds.
uf250-04.cnf fulfilled No. of Restarts: 793 No. of Flips: 676 time to process: 11 seconds.
uf250-04.cnf fulfilled No. of Restarts: 872 No. of Flips: 1906 time to process: 11 seconds.
uf250-04.cnf fulfilled No. of Restarts: 470 No. of Flips: 4468 time to process: 9 seconds.
uf250-04.cnf fulfilled No. of Restarts: 268 No. of Flips: 2883 time to process: 9 seconds.
uf250-04.cnf fulfilled No. of Restarts: 270 No. of Flips: 4858 time to process: 8 seconds.
uf250-04.cnf fulfilled No. of Restarts: 621 No. of Flips: 4920 time to process: 11 seconds.
uf250-04.cnf fulfilled No. of Restarts: 143 No. of Flips: 3597 time to process: 10 seconds.
uf250-04.cnf fulfilled No. of Restarts: 282 No. of Flips: 2709 time to process: 8 seconds.
uf250-04.cnf fulfilled No. of Restarts: 546 No. of Flips: 4152 time to process: 12 seconds.
uf250-04.cnf fulfilled No. of Restarts: 29 No. of Flips: 3324 time to process: 9 seconds.
uf250-04.cnf fulfilled No. of Restarts: 48 No. of Flips: 2811 time to process: 7 seconds.
uf250-04.cnf fulfilled No. of Restarts: 293 No. of Flips: 965 time to process: 13 seconds.
uf250-04.cnf fulfilled No. of Restarts: 1007 No. of Flips: 2149 time to process: 13 seconds.
uf250-04.cnf fulfilled No. of Restarts: 689 No. of Flips: 2771 time to process: 12 seconds.
uf250-04.cnf , deadline. Restarts: 1150
uf250-04.cnf fulfilled No. of Restarts: 1128 No. of Flips: 2340 time to process: 11 seconds.
uf250-04.cnf fulfilled No. of Restarts: 249 No. of Flips: 1703 time to process: 8 seconds.
uf250-04.cnf fulfilled No. of Restarts: 32 No. of Flips: 2849 time to process: 13 seconds.
uf250-04.cnf fulfilled No. of Restarts: 8 No. of Flips: 3388 time to process: 12 seconds.
uf250-04.cnf fulfilled No. of Restarts: 20 No. of Flips: 2072 time to process: 7 seconds.
uf250-04.cnf fulfilled No. of Restarts: 266 No. of Flips: 2321 time to process: 11 seconds.
uf250-04.cnf fulfilled No. of Restarts: 386 No. of Flips: 1736 time to process: 11 seconds.
uf250-04.cnf fulfilled No. of Restarts: 651 No. of Flips: 4215 time to process: 13 seconds.
uf250-04.cnf , deadline. Restarts: 1150
uf250-04.cnf fulfilled No. of Restarts: 755 No. of Flips: 3353 time to process: 11 seconds.
uf250-04.cnf , deadline. Restarts: 1150
uf250-04.cnf fulfilled No. of Restarts: 27 No. of Flips: 4427 time to process: 9 seconds.
uf250-04.cnf fulfilled No. of Restarts: 66 No. of Flips: 2900 time to process: 8 seconds.
uf250-04.cnf fulfilled No. of Restarts: 896 No. of Flips: 2040 time to process: 12 seconds.
uf250-04.cnf fulfilled No. of Restarts: 667 No. of Flips: 3044 time to process: 11 seconds.
uf250-04.cnf , deadline. Restarts: 1150
uf250-04.cnf , deadline. Restarts: 1150
uf250-04.cnf fulfilled No. of Restarts: 482 No. of Flips: 3948 time to process: 9 seconds.
uf250-04.cnf , deadline. Restarts: 1150
uf250-04.cnf fulfilled No. of Restarts: 77 No. of Flips: 1869 time to process: 9 seconds.
uf250-04.cnf fulfilled No. of Restarts: 518 No. of Flips: 4210 time to process: 11 seconds.
uf250-04.cnf fulfilled No. of Restarts: 536 No. of Flips: 4877 time to process: 10 seconds.
uf250-04.cnf fulfilled No. of Restarts: 217 No. of Flips: 3400 time to process: 7 seconds.
uf250-04.cnf fulfilled No. of Restarts: 155 No. of Flips: 2408 time to process: 6 seconds.
uf250-04.cnf fulfilled No. of Restarts: 465 No. of Flips: 3279 time to process: 10 seconds.
uf250-04.cnf fulfilled No. of Restarts: 76 No. of Flips: 3808 time to process: 11 seconds.
uf250-04.cnf fulfilled No. of Restarts: 960 No. of Flips: 4439 time to process: 13 seconds.
uf250-04.cnf fulfilled No. of Restarts: 40 No. of Flips: 2275 time to process: 9 seconds.
uf250-04.cnf fulfilled No. of Restarts: 397 No. of Flips: 1094 time to process: 10 seconds.
uf250-04.cnf fulfilled No. of Restarts: 480 No. of Flips: 2100 time to process: 10 seconds.
uf250-04.cnf , deadline. Restarts: 1150
uf250-04.cnf fulfilled No. of Restarts: 252 No. of Flips: 4058 time to process: 12 seconds.
uf250-04.cnf fulfilled No. of Restarts: 761 No. of Flips: 4237 time to process: 10 seconds.
uf250-04.cnf , deadline. Restarts: 1150
uf250-04.cnf fulfilled No. of Restarts: 1031 No. of Flips: 1453 time to process: 11 seconds.
uf250-04.cnf fulfilled No. of Restarts: 116 No. of Flips: 2800 time to process: 9 seconds.
uf250-04.cnf , deadline. Restarts: 1150
uf250-04.cnf fulfilled No. of Restarts: 249 No. of Flips: 2537 time to process: 12 seconds.
uf250-04.cnf fulfilled No. of Restarts: 36 No. of Flips: 1913 time to process: 8 seconds.
uf250-04.cnf fulfilled No. of Restarts: 294 No. of Flips: 3375 time to process: 7 seconds.
uf250-04.cnf fulfilled No. of Restarts: 150 No. of Flips: 2492 time to process: 10 seconds.
uf250-04.cnf fulfilled No. of Restarts: 1026 No. of Flips: 1648 time to process: 12 seconds.
uf250-04.cnf fulfilled No. of Restarts: 1120 No. of Flips: 2122 time to process: 11 seconds.
uf250-04.cnf , deadline. Restarts: 1150
uf250-04.cnf fulfilled No. of Restarts: 413 No. of Flips: 2037 time to process: 9 seconds.
uf250-04.cnf fulfilled No. of Restarts: 93 No. of Flips: 4197 time to process: 11 seconds.
uf250-04.cnf fulfilled No. of Restarts: 136 No. of Flips: 4716 time to process: 9 seconds.
uf250-04.cnf fulfilled No. of Restarts: 918 No. of Flips: 4696 time to process: 10 seconds.
uf250-04.cnf fulfilled No. of Restarts: 249 No. of Flips: 1420 time to process: 9 seconds.
uf250-04.cnf , deadline. Restarts: 1150
uf250-04.cnf fulfilled No. of Restarts: 133 No. of Flips: 2916 time to process: 11 seconds.
uf250-04.cnf fulfilled No. of Restarts: 189 No. of Flips: 2698 time to process: 11 seconds.
uf250-04.cnf fulfilled No. of Restarts: 126 No. of Flips: 967 time to process: 12 seconds.
uf250-04.cnf fulfilled No. of Restarts: 183 No. of Flips: 2455 time to process: 10 seconds.
uf250-04.cnf fulfilled No. of Restarts: 680 No. of Flips: 4302 time to process: 11 seconds.
uf250-04.cnf fulfilled No. of Restarts: 447 No. of Flips: 3977 time to process: 11 seconds.
uf250-04.cnf fulfilled No. of Restarts: 204 No. of Flips: 2032 time to process: 6 seconds.
uf250-04.cnf , deadline. Restarts: 1150
uf250-04.cnf fulfilled No. of Restarts: 567 No. of Flips: 2008 time to process: 9 seconds.
uf250-04.cnf fulfilled No. of Restarts: 1041 No. of Flips: 4743 time to process: 10 seconds.
uf250-04.cnf , deadline. Restarts: 1150
uf250-04.cnf fulfilled No. of Restarts: 429 No. of Flips: 4831 time to process: 9 seconds.
uf250-04.cnf fulfilled No. of Restarts: 586 No. of Flips: 1561 time to process: 9 seconds.
uf250-04.cnf fulfilled No. of Restarts: 473 No. of Flips: 1489 time to process: 8 seconds.
uf250-04.cnf fulfilled No. of Restarts: 173 No. of Flips: 1625 time to process: 8 seconds.
uf250-04.cnf , deadline. Restarts: 1150
uf250-04.cnf , deadline. Restarts: 1150
uf250-04.cnf fulfilled No. of Restarts: 591 No. of Flips: 1427 time to process: 9 seconds.
uf250-04.cnf fulfilled No. of Restarts: 660 No. of Flips: 2193 time to process: 8 seconds.
uf250-04.cnf fulfilled No. of Restarts: 278 No. of Flips: 4387 time to process: 9 seconds.
uf250-04.cnf fulfilled No. of Restarts: 693 No. of Flips: 2444 time to process: 11 seconds.
uf250-04.cnf fulfilled No. of Restarts: 89 No. of Flips: 4933 time to process: 10 seconds.
uf250-04.cnf fulfilled No. of Restarts: 192 No. of Flips: 4818 time to process: 9 seconds.
uf250-04.cnf fulfilled No. of Restarts: 298 No. of Flips: 4334 time to process: 9 seconds.
uf250-04.cnf , deadline. Restarts: 1150
uf250-04.cnf fulfilled No. of Restarts: 177 No. of Flips: 3167 time to process: 8 seconds.
uf250-04.cnf , deadline. Restarts: 1150
uf250-04.cnf fulfilled No. of Restarts: 732 No. of Flips: 4771 time to process: 12 seconds.
uf250-04.cnf fulfilled No. of Restarts: 333 No. of Flips: 4367 time to process: 13 seconds.
uf250-04.cnf , deadline. Restarts: 1150
uf250-04.cnf , deadline. Restarts: 1150
uf250-04.cnf fulfilled No. of Restarts: 1021 No. of Flips: 3925 time to process: 11 seconds.
uf250-04.cnf , deadline. Restarts: 1150
uf250-04.cnf fulfilled No. of Restarts: 241 No. of Flips: 4031 time to process: 10 seconds.
uf250-04.cnf fulfilled No. of Restarts: 561 No. of Flips: 3948 time to process: 13 seconds.
uf250-04.cnf fulfilled No. of Restarts: 1054 No. of Flips: 3152 time to process: 10 seconds.
uf250-04.cnf fulfilled No. of Restarts: 355 No. of Flips: 4533 time to process: 10 seconds.
uf250-04.cnf fulfilled No. of Restarts: 637 No. of Flips: 1739 time to process: 10 seconds.
uf250-04.cnf fulfilled No. of Restarts: 39 No. of Flips: 4507 time to process: 8 seconds.
uf250-04.cnf fulfilled No. of Restarts: 244 No. of Flips: 3150 time to process: 10 seconds.
uf250-04.cnf fulfilled No. of Restarts: 191 No. of Flips: 1538 time to process: 11 seconds.
uf250-04.cnf fulfilled No. of Restarts: 297 No. of Flips: 2951 time to process: 10 seconds.
uf250-04.cnf fulfilled No. of Restarts: 44 No. of Flips: 3206 time to process: 9 seconds.
uf250-04.cnf fulfilled No. of Restarts: 223 No. of Flips: 2889 time to process: 7 seconds.
uf250-04.cnf fulfilled No. of Restarts: 167 No. of Flips: 3785 time to process: 6 seconds.
uf250-04.cnf , deadline. Restarts: 1150
uf250-04.cnf , deadline. Restarts: 1150
uf250-04.cnf , deadline. Restarts: 1150
uf250-04.cnf fulfilled No. of Restarts: 427 No. of Flips: 3409 time to process: 10 seconds.
uf250-04.cnf fulfilled No. of Restarts: 443 No. of Flips: 1384 time to process: 8 seconds.
uf250-04.cnf fulfilled No. of Restarts: 239 No. of Flips: 3511 time to process: 9 seconds.
uf250-04.cnf , deadline. Restarts: 1150
uf250-04.cnf fulfilled No. of Restarts: 189 No. of Flips: 4582 time to process: 8 seconds.
uf250-04.cnf , deadline. Restarts: 1150
uf250-04.cnf , deadline. Restarts: 1150
uf250-04.cnf fulfilled No. of Restarts: 247 No. of Flips: 4102 time to process: 10 seconds.
uf250-04.cnf fulfilled No. of Restarts: 681 No. of Flips: 4444 time to process: 13 seconds.
uf250-04.cnf , deadline. Restarts: 1150
uf250-04.cnf fulfilled No. of Restarts: 221 No. of Flips: 3869 time to process: 12 seconds.
uf250-04.cnf fulfilled No. of Restarts: 751 No. of Flips: 1386 time to process: 11 seconds.
uf250-04.cnf , deadline. Restarts: 1150
uf250-04.cnf fulfilled No. of Restarts: 757 No. of Flips: 2898 time to process: 11 seconds.
uf250-04.cnf fulfilled No. of Restarts: 7 No. of Flips: 4821 time to process: 11 seconds.
uf250-04.cnf , deadline. Restarts: 1150
uf250-04.cnf fulfilled No. of Restarts: 81 No. of Flips: 4837 time to process: 11 seconds.
uf250-04.cnf , deadline. Restarts: 1150
uf250-04.cnf , deadline. Restarts: 1150
uf250-04.cnf fulfilled No. of Restarts: 323 No. of Flips: 3409 time to process: 11 seconds.
uf250-04.cnf fulfilled No. of Restarts: 99 No. of Flips: 1443 time to process: 7 seconds.
uf250-04.cnf fulfilled No. of Restarts: 742 No. of Flips: 2470 time to process: 9 seconds.
uf250-04.cnf fulfilled No. of Restarts: 418 No. of Flips: 4959 time to process: 9 seconds.
uf250-04.cnf , deadline. Restarts: 1150
uf250-04.cnf fulfilled No. of Restarts: 610 No. of Flips: 3505 time to process: 10 seconds.
uf250-04.cnf fulfilled No. of Restarts: 270 No. of Flips: 1569 time to process: 10 seconds.
uf250-04.cnf fulfilled No. of Restarts: 404 No. of Flips: 3164 time to process: 11 seconds.
uf250-04.cnf fulfilled No. of Restarts: 613 No. of Flips: 3284 time to process: 11 seconds.
uf250-04.cnf fulfilled No. of Restarts: 1106 No. of Flips: 3843 time to process: 14 seconds.
uf250-04.cnf fulfilled No. of Restarts: 779 No. of Flips: 4523 time to process: 10 seconds.
uf250-04.cnf fulfilled No. of Restarts: 465 No. of Flips: 4445 time to process: 9 seconds.
uf250-04.cnf fulfilled No. of Restarts: 243 No. of Flips: 4954 time to process: 11 seconds.
uf250-04.cnf fulfilled No. of Restarts: 44 No. of Flips: 3087 time to process: 12 seconds.
uf250-04.cnf fulfilled No. of Restarts: 25 No. of Flips: 4947 time to process: 9 seconds.
uf250-04.cnf , deadline. Restarts: 1150
uf250-04.cnf fulfilled No. of Restarts: 867 No. of Flips: 1599 time to process: 10 seconds.
uf250-04.cnf fulfilled No. of Restarts: 274 No. of Flips: 1252 time to process: 9 seconds.
uf250-04.cnf , deadline. Restarts: 1150
uf250-04.cnf fulfilled No. of Restarts: 278 No. of Flips: 2534 time to process: 6 seconds.
uf250-04.cnf , deadline. Restarts: 1150
uf250-04.cnf fulfilled No. of Restarts: 9 No. of Flips: 2507 time to process: 8 seconds.
uf250-04.cnf fulfilled No. of Restarts: 1083 No. of Flips: 4818 time to process: 9 seconds.
uf250-04.cnf fulfilled No. of Restarts: 619 No. of Flips: 4189 time to process: 10 seconds.
uf250-04.cnf fulfilled No. of Restarts: 247 No. of Flips: 4412 time to process: 10 seconds.
uf250-04.cnf fulfilled No. of Restarts: 452 No. of Flips: 3225 time to process: 11 seconds.
uf250-04.cnf fulfilled No. of Restarts: 82 No. of Flips: 4036 time to process: 8 seconds.
uf250-04.cnf fulfilled No. of Restarts: 8 No. of Flips: 2669 time to process: 7 seconds.
uf250-04.cnf fulfilled No. of Restarts: 248 No. of Flips: 976 time to process: 10 seconds.
uf250-04.cnf fulfilled No. of Restarts: 573 No. of Flips: 1404 time to process: 9 seconds.
uf250-04.cnf fulfilled No. of Restarts: 777 No. of Flips: 3652 time to process: 11 seconds.
uf250-04.cnf , deadline. Restarts: 1150
uf250-04.cnf fulfilled No. of Restarts: 752 No. of Flips: 3949 time to process: 10 seconds.
uf250-04.cnf , deadline. Restarts: 1150
uf250-04.cnf fulfilled No. of Restarts: 179 No. of Flips: 4562 time to process: 8 seconds.
uf250-04.cnf fulfilled No. of Restarts: 490 No. of Flips: 2034 time to process: 10 seconds.
uf250-04.cnf fulfilled No. of Restarts: 704 No. of Flips: 2518 time to process: 10 seconds.
uf250-04.cnf fulfilled No. of Restarts: 430 No. of Flips: 2730 time to process: 10 seconds.
uf250-04.cnf fulfilled No. of Restarts: 726 No. of Flips: 895 time to process: 10 seconds.
uf250-04.cnf fulfilled No. of Restarts: 567 No. of Flips: 2969 time to process: 12 seconds.
uf250-04.cnf fulfilled No. of Restarts: 681 No. of Flips: 4754 time to process: 15 seconds.
uf250-04.cnf fulfilled No. of Restarts: 40 No. of Flips: 895 time to process: 9 seconds.
uf250-04.cnf fulfilled No. of Restarts: 790 No. of Flips: 4986 time to process: 12 seconds.
uf250-04.cnf fulfilled No. of Restarts: 429 No. of Flips: 2682 time to process: 11 seconds.
uf250-04.cnf fulfilled No. of Restarts: 1109 No. of Flips: 3533 time to process: 11 seconds.
uf250-04.cnf , deadline. Restarts: 1150
uf250-04.cnf fulfilled No. of Restarts: 348 No. of Flips: 2660 time to process: 8 seconds.
uf250-04.cnf , deadline. Restarts: 1150
uf250-04.cnf fulfilled No. of Restarts: 804 No. of Flips: 1748 time to process: 12 seconds.
uf250-04.cnf fulfilled No. of Restarts: 373 No. of Flips: 3006 time to process: 9 seconds.
uf250-04.cnf fulfilled No. of Restarts: 166 No. of Flips: 3233 time to process: 9 seconds.
uf250-04.cnf fulfilled No. of Restarts: 487 No. of Flips: 4812 time to process: 10 seconds.
uf250-04.cnf fulfilled No. of Restarts: 67 No. of Flips: 2578 time to process: 7 seconds.
uf250-04.cnf , deadline. Restarts: 1150
uf250-04.cnf fulfilled No. of Restarts: 250 No. of Flips: 3924 time to process: 10 seconds.
uf250-04.cnf , deadline. Restarts: 1150
uf250-04.cnf fulfilled No. of Restarts: 159 No. of Flips: 1180 time to process: 10 seconds.
uf250-04.cnf , deadline. Restarts: 1150
uf250-04.cnf , deadline. Restarts: 1150
uf250-04.cnf fulfilled No. of Restarts: 396 No. of Flips: 3372 time to process: 8 seconds.
uf250-04.cnf fulfilled No. of Restarts: 22 No. of Flips: 1307 time to process: 12 seconds.
uf250-04.cnf fulfilled No. of Restarts: 209 No. of Flips: 2065 time to process: 10 seconds.
uf250-04.cnf fulfilled No. of Restarts: 272 No. of Flips: 3560 time to process: 8 seconds.
uf250-04.cnf , deadline. Restarts: 1150
uf250-04.cnf fulfilled No. of Restarts: 256 No. of Flips: 1557 time to process: 9 seconds.
uf250-04.cnf fulfilled No. of Restarts: 112 No. of Flips: 2628 time to process: 10 seconds.
uf250-04.cnf fulfilled No. of Restarts: 241 No. of Flips: 1450 time to process: 10 seconds.
uf250-04.cnf , deadline. Restarts: 1150
uf250-04.cnf , deadline. Restarts: 1150
uf250-04.cnf fulfilled No. of Restarts: 459 No. of Flips: 985 time to process: 13 seconds.
uf250-04.cnf fulfilled No. of Restarts: 229 No. of Flips: 2867 time to process: 9 seconds.
uf250-04.cnf fulfilled No. of Restarts: 1133 No. of Flips: 4438 time to process: 12 seconds.
uf250-04.cnf fulfilled No. of Restarts: 561 No. of Flips: 3076 time to process: 12 seconds.
uf250-04.cnf , deadline. Restarts: 1150
uf250-04.cnf , deadline. Restarts: 1150
uf250-04.cnf fulfilled No. of Restarts: 888 No. of Flips: 1428 time to process: 12 seconds.
uf250-04.cnf fulfilled No. of Restarts: 694 No. of Flips: 3060 time to process: 10 seconds.
uf250-04.cnf , deadline. Restarts: 1150
uf250-04.cnf , deadline. Restarts: 1150
uf250-04.cnf fulfilled No. of Restarts: 599 No. of Flips: 4618 time to process: 11 seconds.
uf250-04.cnf fulfilled No. of Restarts: 589 No. of Flips: 2887 time to process: 10 seconds.
uf250-04.cnf fulfilled No. of Restarts: 506 No. of Flips: 4604 time to process: 8 seconds.
uf250-04.cnf fulfilled No. of Restarts: 781 No. of Flips: 1983 time to process: 10 seconds.
uf250-04.cnf fulfilled No. of Restarts: 1014 No. of Flips: 4824 time to process: 11 seconds.
uf250-04.cnf fulfilled No. of Restarts: 254 No. of Flips: 3826 time to process: 13 seconds.
uf250-04.cnf fulfilled No. of Restarts: 469 No. of Flips: 3792 time to process: 10 seconds.
uf250-04.cnf fulfilled No. of Restarts: 486 No. of Flips: 1244 time to process: 9 seconds.
uf250-04.cnf , deadline. Restarts: 1150
uf250-04.cnf fulfilled No. of Restarts: 817 No. of Flips: 4392 time to process: 12 seconds.
uf250-04.cnf , deadline. Restarts: 1150
uf250-04.cnf fulfilled No. of Restarts: 321 No. of Flips: 3910 time to process: 8 seconds.
uf250-04.cnf fulfilled No. of Restarts: 190 No. of Flips: 2762 time to process: 11 seconds.
uf250-04.cnf fulfilled No. of Restarts: 965 No. of Flips: 1996 time to process: 12 seconds.
uf250-04.cnf , deadline. Restarts: 1150
uf250-04.cnf fulfilled No. of Restarts: 538 No. of Flips: 4087 time to process: 10 seconds.
uf250-04.cnf fulfilled No. of Restarts: 132 No. of Flips: 1867 time to process: 2 seconds.
uf250-04.cnf fulfilled No. of Restarts: 1005 No. of Flips: 1595 time to process: 11 seconds.
uf250-04.cnf fulfilled No. of Restarts: 433 No. of Flips: 3824 time to process: 10 seconds.
uf250-04.cnf fulfilled No. of Restarts: 455 No. of Flips: 1780 time to process: 8 seconds.
uf250-04.cnf , deadline. Restarts: 1150
uf250-04.cnf fulfilled No. of Restarts: 637 No. of Flips: 4187 time to process: 10 seconds.
uf250-04.cnf fulfilled No. of Restarts: 577 No. of Flips: 2090 time to process: 8 seconds.
uf250-04.cnf fulfilled No. of Restarts: 380 No. of Flips: 4471 time to process: 10 seconds.
uf250-04.cnf fulfilled No. of Restarts: 99 No. of Flips: 4871 time to process: 8 seconds.
uf250-04.cnf fulfilled No. of Restarts: 156 No. of Flips: 816 time to process: 8 seconds.
uf250-04.cnf , deadline. Restarts: 1150
uf250-04.cnf fulfilled No. of Restarts: 375 No. of Flips: 4490 time to process: 9 seconds.
uf250-04.cnf fulfilled No. of Restarts: 862 No. of Flips: 2794 time to process: 10 seconds.
uf250-04.cnf fulfilled No. of Restarts: 98 No. of Flips: 1235 time to process: 12 seconds.
uf250-04.cnf fulfilled No. of Restarts: 1001 No. of Flips: 4312 time to process: 13 seconds.
uf250-04.cnf fulfilled No. of Restarts: 166 No. of Flips: 3643 time to process: 7 seconds.
uf250-04.cnf fulfilled No. of Restarts: 182 No. of Flips: 2581 time to process: 13 seconds.
uf250-04.cnf fulfilled No. of Restarts: 540 No. of Flips: 3041 time to process: 12 seconds.
uf250-04.cnf , deadline. Restarts: 1150
uf250-04.cnf fulfilled No. of Restarts: 59 No. of Flips: 1715 time to process: 8 seconds.
uf250-04.cnf fulfilled No. of Restarts: 522 No. of Flips: 2862 time to process: 13 seconds.
uf250-04.cnf fulfilled No. of Restarts: 344 No. of Flips: 3386 time to process: 11 seconds.
uf250-04.cnf fulfilled No. of Restarts: 49 No. of Flips: 1049 time to process: 12 seconds.
uf250-04.cnf , deadline. Restarts: 1150
uf250-04.cnf fulfilled No. of Restarts: 437 No. of Flips: 2727 time to process: 9 seconds.
uf250-04.cnf fulfilled No. of Restarts: 287 No. of Flips: 4849 time to process: 9 seconds.
uf250-04.cnf fulfilled No. of Restarts: 502 No. of Flips: 4271 time to process: 13 seconds.
uf250-04.cnf fulfilled No. of Restarts: 192 No. of Flips: 4962 time to process: 11 seconds.
uf250-04.cnf , deadline. Restarts: 1150
uf250-04.cnf , deadline. Restarts: 1150
uf250-04.cnf fulfilled No. of Restarts: 1107 No. of Flips: 1839 time to process: 11 seconds.
uf250-04.cnf fulfilled No. of Restarts: 353 No. of Flips: 1770 time to process: 9 seconds.
uf250-04.cnf fulfilled No. of Restarts: 489 No. of Flips: 2446 time to process: 10 seconds.
uf250-04.cnf fulfilled No. of Restarts: 680 No. of Flips: 3678 time to process: 13 seconds.
uf250-04.cnf fulfilled No. of Restarts: 116 No. of Flips: 3987 time to process: 9 seconds.
uf250-04.cnf fulfilled No. of Restarts: 296 No. of Flips: 3789 time to process: 9 seconds.
uf250-04.cnf fulfilled No. of Restarts: 290 No. of Flips: 3204 time to process: 10 seconds.
uf250-04.cnf , deadline. Restarts: 1150
uf250-04.cnf fulfilled No. of Restarts: 458 No. of Flips: 4082 time to process: 9 seconds.
uf250-04.cnf fulfilled No. of Restarts: 40 No. of Flips: 3410 time to process: 10 seconds.
uf250-04.cnf fulfilled No. of Restarts: 466 No. of Flips: 3526 time to process: 12 seconds.
uf250-04.cnf fulfilled No. of Restarts: 170 No. of Flips: 4721 time to process: 9 seconds.
uf250-04.cnf fulfilled No. of Restarts: 329 No. of Flips: 1382 time to process: 12 seconds.
uf250-04.cnf fulfilled No. of Restarts: 779 No. of Flips: 2694 time to process: 11 seconds.
uf250-04.cnf , deadline. Restarts: 1150
uf250-04.cnf fulfilled No. of Restarts: 894 No. of Flips: 4210 time to process: 10 seconds.
uf250-04.cnf fulfilled No. of Restarts: 893 No. of Flips: 970 time to process: 11 seconds.
uf250-04.cnf fulfilled No. of Restarts: 322 No. of Flips: 4471 time to process: 9 seconds.
uf250-04.cnf fulfilled No. of Restarts: 410 No. of Flips: 1429 time to process: 11 seconds.
uf250-04.cnf fulfilled No. of Restarts: 22 No. of Flips: 3457 time to process: 8 seconds.
uf250-04.cnf fulfilled No. of Restarts: 685 No. of Flips: 3050 time to process: 12 seconds.
uf250-04.cnf fulfilled No. of Restarts: 323 No. of Flips: 3228 time to process: 10 seconds.
uf250-04.cnf fulfilled No. of Restarts: 341 No. of Flips: 3983 time to process: 9 seconds.
uf250-04.cnf fulfilled No. of Restarts: 285 No. of Flips: 4313 time to process: 12 seconds.
uf250-04.cnf fulfilled No. of Restarts: 131 No. of Flips: 3027 time to process: 10 seconds.
uf250-04.cnf fulfilled No. of Restarts: 594 No. of Flips: 4387 time to process: 12 seconds.
uf250-04.cnf , deadline. Restarts: 1150
uf250-04.cnf , deadline. Restarts: 1150
uf250-04.cnf fulfilled No. of Restarts: 642 No. of Flips: 4577 time to process: 9 seconds.
uf250-04.cnf fulfilled No. of Restarts: 106 No. of Flips: 1897 time to process: 9 seconds.
uf250-04.cnf fulfilled No. of Restarts: 251 No. of Flips: 4487 time to process: 13 seconds.
uf250-04.cnf fulfilled No. of Restarts: 536 No. of Flips: 4143 time to process: 11 seconds.
uf250-04.cnf fulfilled No. of Restarts: 1037 No. of Flips: 4586 time to process: 12 seconds.
uf250-04.cnf fulfilled No. of Restarts: 138 No. of Flips: 2949 time to process: 10 seconds.
uf250-04.cnf fulfilled No. of Restarts: 310 No. of Flips: 3011 time to process: 8 seconds.
uf250-04.cnf fulfilled No. of Restarts: 315 No. of Flips: 4036 time to process: 9 seconds.
uf250-04.cnf fulfilled No. of Restarts: 208 No. of Flips: 1460 time to process: 13 seconds.
uf250-04.cnf , deadline. Restarts: 1150
uf250-04.cnf , deadline. Restarts: 1150
uf250-04.cnf fulfilled No. of Restarts: 519 No. of Flips: 3226 time to process: 12 seconds.
uf250-04.cnf , deadline. Restarts: 1150
uf250-04.cnf fulfilled No. of Restarts: 664 No. of Flips: 2888 time to process: 12 seconds.
uf250-04.cnf , deadline. Restarts: 1150
uf250-04.cnf fulfilled No. of Restarts: 576 No. of Flips: 845 time to process: 11 seconds.
uf250-04.cnf fulfilled No. of Restarts: 360 No. of Flips: 3767 time to process: 11 seconds.
uf250-04.cnf fulfilled No. of Restarts: 720 No. of Flips: 3516 time to process: 13 seconds.
uf250-04.cnf fulfilled No. of Restarts: 1143 No. of Flips: 3225 time to process: 12 seconds.
uf250-04.cnf fulfilled No. of Restarts: 455 No. of Flips: 2308 time to process: 10 seconds.
uf250-04.cnf fulfilled No. of Restarts: 83 No. of Flips: 1220 time to process: 6 seconds.
uf250-04.cnf , deadline. Restarts: 1150
uf250-04.cnf fulfilled No. of Restarts: 1132 No. of Flips: 3919 time to process: 12 seconds.
uf250-04.cnf fulfilled No. of Restarts: 42 No. of Flips: 3453 time to process: 11 seconds.
uf250-04.cnf fulfilled No. of Restarts: 169 No. of Flips: 2779 time to process: 11 seconds.
uf250-04.cnf fulfilled No. of Restarts: 81 No. of Flips: 3286 time to process: 9 seconds.
uf250-04.cnf fulfilled No. of Restarts: 46 No. of Flips: 1922 time to process: 8 seconds.
uf250-04.cnf fulfilled No. of Restarts: 287 No. of Flips: 4468 time to process: 14 seconds.
uf250-04.cnf fulfilled No. of Restarts: 106 No. of Flips: 1117 time to process: 12 seconds.
uf250-04.cnf fulfilled No. of Restarts: 194 No. of Flips: 3649 time to process: 10 seconds.
uf250-04.cnf , deadline. Restarts: 1150
uf250-04.cnf fulfilled No. of Restarts: 608 No. of Flips: 3298 time to process: 10 seconds.
uf250-04.cnf fulfilled No. of Restarts: 843 No. of Flips: 2383 time to process: 11 seconds.
uf250-04.cnf fulfilled No. of Restarts: 142 No. of Flips: 3066 time to process: 9 seconds.
uf250-04.cnf fulfilled No. of Restarts: 321 No. of Flips: 2942 time to process: 12 seconds.
uf250-04.cnf fulfilled No. of Restarts: 973 No. of Flips: 3611 time to process: 12 seconds.
uf250-04.cnf fulfilled No. of Restarts: 734 No. of Flips: 833 time to process: 11 seconds.
uf250-04.cnf fulfilled No. of Restarts: 10 No. of Flips: 4441 time to process: 8 seconds.
uf250-04.cnf , deadline. Restarts: 1150
uf250-04.cnf fulfilled No. of Restarts: 268 No. of Flips: 4590 time to process: 12 seconds.
uf250-04.cnf fulfilled No. of Restarts: 516 No. of Flips: 4825 time to process: 13 seconds.
uf250-04.cnf , deadline. Restarts: 1150
uf250-04.cnf fulfilled No. of Restarts: 840 No. of Flips: 2523 time to process: 10 seconds.
uf250-04.cnf fulfilled No. of Restarts: 200 No. of Flips: 3587 time to process: 13 seconds.
uf250-04.cnf fulfilled No. of Restarts: 76 No. of Flips: 4681 time to process: 10 seconds.
uf250-04.cnf , deadline. Restarts: 1150
uf250-04.cnf fulfilled No. of Restarts: 572 No. of Flips: 3635 time to process: 8 seconds.
uf250-04.cnf fulfilled No. of Restarts: 590 No. of Flips: 3447 time to process: 11 seconds.
uf250-04.cnf , deadline. Restarts: 1150
uf250-04.cnf , deadline. Restarts: 1150
uf250-04.cnf fulfilled No. of Restarts: 259 No. of Flips: 2669 time to process: 8 seconds.
uf250-04.cnf , deadline. Restarts: 1150
uf250-04.cnf fulfilled No. of Restarts: 688 No. of Flips: 3415 time to process: 11 seconds.
uf250-04.cnf fulfilled No. of Restarts: 1075 No. of Flips: 4989 time to process: 11 seconds.
uf250-04.cnf fulfilled No. of Restarts: 816 No. of Flips: 2659 time to process: 10 seconds.
uf250-04.cnf fulfilled No. of Restarts: 393 No. of Flips: 1539 time to process: 9 seconds.
uf250-04.cnf fulfilled No. of Restarts: 893 No. of Flips: 958 time to process: 11 seconds.
uf250-04.cnf fulfilled No. of Restarts: 533 No. of Flips: 1488 time to process: 10 seconds.
uf250-04.cnf , deadline. Restarts: 1150
uf250-04.cnf fulfilled No. of Restarts: 715 No. of Flips: 2426 time to process: 9 seconds.
uf250-04.cnf fulfilled No. of Restarts: 136 No. of Flips: 4115 time to process: 12 seconds.
uf250-04.cnf fulfilled No. of Restarts: 55 No. of Flips: 1987 time to process: 10 seconds.
uf250-04.cnf , deadline. Restarts: 1150
uf250-04.cnf fulfilled No. of Restarts: 557 No. of Flips: 2278 time to process: 9 seconds.
uf250-04.cnf fulfilled No. of Restarts: 159 No. of Flips: 4591 time to process: 6 seconds.
uf250-04.cnf fulfilled No. of Restarts: 138 No. of Flips: 4883 time to process: 10 seconds.
uf250-04.cnf fulfilled No. of Restarts: 126 No. of Flips: 3152 time to process: 7 seconds.
uf250-04.cnf fulfilled No. of Restarts: 349 No. of Flips: 2672 time to process: 6 seconds.
uf250-04.cnf fulfilled No. of Restarts: 200 No. of Flips: 1436 time to process: 9 seconds.
uf250-04.cnf , deadline. Restarts: 1150
uf250-04.cnf fulfilled No. of Restarts: 898 No. of Flips: 4434 time to process: 11 seconds.
uf250-04.cnf fulfilled No. of Restarts: 287 No. of Flips: 4985 time to process: 12 seconds.
uf250-04.cnf fulfilled No. of Restarts: 519 No. of Flips: 4689 time to process: 9 seconds.
uf250-04.cnf fulfilled No. of Restarts: 37 No. of Flips: 1880 time to process: 3 seconds.
uf250-04.cnf fulfilled No. of Restarts: 1134 No. of Flips: 4320 time to process: 13 seconds.
uf250-04.cnf fulfilled No. of Restarts: 376 No. of Flips: 2904 time to process: 9 seconds.
uf250-04.cnf fulfilled No. of Restarts: 561 No. of Flips: 4764 time to process: 11 seconds.
uf250-04.cnf fulfilled No. of Restarts: 852 No. of Flips: 2531 time to process: 10 seconds.
uf250-04.cnf fulfilled No. of Restarts: 570 No. of Flips: 3488 time to process: 8 seconds.
uf250-04.cnf fulfilled No. of Restarts: 264 No. of Flips: 2078 time to process: 9 seconds.
uf250-04.cnf fulfilled No. of Restarts: 839 No. of Flips: 4260 time to process: 9 seconds.
uf250-04.cnf fulfilled No. of Restarts: 424 No. of Flips: 3005 time to process: 10 seconds.
uf250-04.cnf , deadline. Restarts: 1150
uf250-04.cnf fulfilled No. of Restarts: 49 No. of Flips: 4531 time to process: 8 seconds.
uf250-04.cnf fulfilled No. of Restarts: 70 No. of Flips: 2207 time to process: 10 seconds.
uf250-04.cnf fulfilled No. of Restarts: 261 No. of Flips: 1226 time to process: 11 seconds.
uf250-04.cnf fulfilled No. of Restarts: 154 No. of Flips: 1048 time to process: 10 seconds.
uf250-04.cnf , deadline. Restarts: 1150
uf250-04.cnf , deadline. Restarts: 1150
uf250-04.cnf fulfilled No. of Restarts: 948 No. of Flips: 1848 time to process: 11 seconds.
uf250-04.cnf fulfilled No. of Restarts: 49 No. of Flips: 1662 time to process: 11 seconds.
uf250-04.cnf fulfilled No. of Restarts: 247 No. of Flips: 2934 time to process: 12 seconds.
uf250-04.cnf fulfilled No. of Restarts: 350 No. of Flips: 3987 time to process: 11 seconds.
uf250-04.cnf fulfilled No. of Restarts: 717 No. of Flips: 2342 time to process: 11 seconds.
uf250-04.cnf fulfilled No. of Restarts: 418 No. of Flips: 1469 time to process: 9 seconds.
uf250-04.cnf fulfilled No. of Restarts: 90 No. of Flips: 2976 time to process: 8 seconds.
uf250-04.cnf fulfilled No. of Restarts: 708 No. of Flips: 3158 time to process: 10 seconds.
uf250-04.cnf fulfilled No. of Restarts: 431 No. of Flips: 3496 time to process: 10 seconds.
uf250-04.cnf fulfilled No. of Restarts: 1125 No. of Flips: 4661 time to process: 11 seconds.
uf250-04.cnf , deadline. Restarts: 1150
uf250-04.cnf , deadline. Restarts: 1150
uf250-04.cnf , deadline. Restarts: 1150
uf250-04.cnf fulfilled No. of Restarts: 119 No. of Flips: 3256 time to process: 6 seconds.
uf250-04.cnf fulfilled No. of Restarts: 781 No. of Flips: 3073 time to process: 10 seconds.
uf250-04.cnf fulfilled No. of Restarts: 30 No. of Flips: 680 time to process: 8 seconds.
uf250-04.cnf fulfilled No. of Restarts: 92 No. of Flips: 2208 time to process: 7 seconds.
uf250-04.cnf , deadline. Restarts: 1150
uf250-04.cnf , deadline. Restarts: 1150
uf250-04.cnf fulfilled No. of Restarts: 395 No. of Flips: 1889 time to process: 11 seconds.
uf250-04.cnf fulfilled No. of Restarts: 544 No. of Flips: 3423 time to process: 11 seconds.
uf250-04.cnf fulfilled No. of Restarts: 403 No. of Flips: 3609 time to process: 11 seconds.
uf250-04.cnf fulfilled No. of Restarts: 1127 No. of Flips: 3856 time to process: 13 seconds.
uf250-04.cnf fulfilled No. of Restarts: 489 No. of Flips: 4236 time to process: 10 seconds.
uf250-04.cnf fulfilled No. of Restarts: 191 No. of Flips: 3015 time to process: 9 seconds.
uf250-04.cnf fulfilled No. of Restarts: 161 No. of Flips: 2158 time to process: 9 seconds.
uf250-04.cnf fulfilled No. of Restarts: 1075 No. of Flips: 3837 time to process: 10 seconds.
uf250-04.cnf fulfilled No. of Restarts: 216 No. of Flips: 3922 time to process: 11 seconds.
uf250-04.cnf fulfilled No. of Restarts: 58 No. of Flips: 1497 time to process: 9 seconds.
uf250-04.cnf fulfilled No. of Restarts: 1 No. of Flips: 1461 time to process: 10 seconds.
uf250-04.cnf fulfilled No. of Restarts: 307 No. of Flips: 3682 time to process: 13 seconds.
uf250-04.cnf fulfilled No. of Restarts: 153 No. of Flips: 3705 time to process: 9 seconds.
uf250-04.cnf fulfilled No. of Restarts: 1110 No. of Flips: 2878 time to process: 12 seconds.
uf250-04.cnf fulfilled No. of Restarts: 296 No. of Flips: 2232 time to process: 11 seconds.
uf250-04.cnf fulfilled No. of Restarts: 305 No. of Flips: 3142 time to process: 10 seconds.
uf250-04.cnf , deadline. Restarts: 1150
uf250-04.cnf fulfilled No. of Restarts: 122 No. of Flips: 2119 time to process: 9 seconds.
uf250-04.cnf fulfilled No. of Restarts: 200 No. of Flips: 2843 time to process: 7 seconds.
uf250-04.cnf , deadline. Restarts: 1150
uf250-04.cnf fulfilled No. of Restarts: 394 No. of Flips: 3810 time to process: 8 seconds.
uf250-04.cnf fulfilled No. of Restarts: 339 No. of Flips: 3082 time to process: 8 seconds.
uf250-04.cnf fulfilled No. of Restarts: 656 No. of Flips: 4910 time to process: 9 seconds.
uf250-04.cnf fulfilled No. of Restarts: 645 No. of Flips: 3053 time to process: 10 seconds.
uf250-04.cnf fulfilled No. of Restarts: 142 No. of Flips: 1849 time to process: 13 seconds.
uf250-04.cnf fulfilled No. of Restarts: 334 No. of Flips: 4204 time to process: 13 seconds.
uf250-04.cnf fulfilled No. of Restarts: 810 No. of Flips: 3855 time to process: 12 seconds.
uf250-04.cnf fulfilled No. of Restarts: 955 No. of Flips: 1393 time to process: 11 seconds.
uf250-04.cnf , deadline. Restarts: 1150
uf250-04.cnf fulfilled No. of Restarts: 1062 No. of Flips: 4941 time to process: 12 seconds.
uf250-04.cnf fulfilled No. of Restarts: 404 No. of Flips: 3063 time to process: 8 seconds.
uf250-04.cnf fulfilled No. of Restarts: 632 No. of Flips: 4374 time to process: 10 seconds.
uf250-04.cnf , deadline. Restarts: 1150
uf250-04.cnf fulfilled No. of Restarts: 66 No. of Flips: 2844 time to process: 9 seconds.
uf250-04.cnf fulfilled No. of Restarts: 838 No. of Flips: 2374 time to process: 10 seconds.
uf250-04.cnf fulfilled No. of Restarts: 434 No. of Flips: 1275 time to process: 12 seconds.
uf250-04.cnf , deadline. Restarts: 1150
uf250-04.cnf fulfilled No. of Restarts: 1008 No. of Flips: 2710 time to process: 10 seconds.
uf250-04.cnf fulfilled No. of Restarts: 1142 No. of Flips: 2830 time to process: 12 seconds.
uf250-04.cnf , deadline. Restarts: 1150
uf250-04.cnf , deadline. Restarts: 1150
uf250-04.cnf fulfilled No. of Restarts: 468 No. of Flips: 1888 time to process: 12 seconds.
uf250-04.cnf fulfilled No. of Restarts: 71 No. of Flips: 2098 time to process: 8 seconds.
uf250-04.cnf fulfilled No. of Restarts: 409 No. of Flips: 4112 time to process: 10 seconds.
uf250-04.cnf fulfilled No. of Restarts: 631 No. of Flips: 1911 time to process: 10 seconds.
uf250-04.cnf fulfilled No. of Restarts: 843 No. of Flips: 4799 time to process: 12 seconds.
uf250-04.cnf fulfilled No. of Restarts: 704 No. of Flips: 2400 time to process: 11 seconds.
uf250-04.cnf fulfilled No. of Restarts: 159 No. of Flips: 4475 time to process: 9 seconds.
uf250-04.cnf fulfilled No. of Restarts: 838 No. of Flips: 2737 time to process: 12 seconds.
uf250-04.cnf fulfilled No. of Restarts: 52 No. of Flips: 2066 time to process: 10 seconds.
uf250-04.cnf , deadline. Restarts: 1150
uf250-04.cnf , deadline. Restarts: 1150
uf250-04.cnf fulfilled No. of Restarts: 711 No. of Flips: 1814 time to process: 10 seconds.
uf250-04.cnf , deadline. Restarts: 1150
uf250-04.cnf fulfilled No. of Restarts: 884 No. of Flips: 4963 time to process: 9 seconds.
uf250-04.cnf fulfilled No. of Restarts: 141 No. of Flips: 3938 time to process: 10 seconds.
uf250-04.cnf fulfilled No. of Restarts: 415 No. of Flips: 2918 time to process: 13 seconds.
uf250-04.cnf , deadline. Restarts: 1150
uf250-04.cnf fulfilled No. of Restarts: 276 No. of Flips: 3504 time to process: 10 seconds.
uf250-04.cnf fulfilled No. of Restarts: 177 No. of Flips: 2244 time to process: 9 seconds.
uf250-04.cnf fulfilled No. of Restarts: 790 No. of Flips: 2294 time to process: 11 seconds.
uf250-04.cnf fulfilled No. of Restarts: 177 No. of Flips: 2686 time to process: 10 seconds.
uf250-04.cnf fulfilled No. of Restarts: 158 No. of Flips: 3809 time to process: 9 seconds.
uf250-04.cnf fulfilled No. of Restarts: 589 No. of Flips: 1098 time to process: 9 seconds.
uf250-04.cnf fulfilled No. of Restarts: 738 No. of Flips: 4520 time to process: 10 seconds.
uf250-04.cnf , deadline. Restarts: 1150
uf250-04.cnf fulfilled No. of Restarts: 625 No. of Flips: 3604 time to process: 11 seconds.
uf250-04.cnf , deadline. Restarts: 1150
uf250-04.cnf , deadline. Restarts: 1150
uf250-04.cnf fulfilled No. of Restarts: 256 No. of Flips: 2185 time to process: 10 seconds.
uf250-04.cnf fulfilled No. of Restarts: 1015 No. of Flips: 3502 time to process: 11 seconds.
uf250-04.cnf fulfilled No. of Restarts: 39 No. of Flips: 1874 time to process: 9 seconds.
uf250-04.cnf , deadline. Restarts: 1150
uf250-04.cnf fulfilled No. of Restarts: 450 No. of Flips: 4182 time to process: 8 seconds.
uf250-04.cnf fulfilled No. of Restarts: 212 No. of Flips: 4973 time to process: 9 seconds.
uf250-04.cnf fulfilled No. of Restarts: 860 No. of Flips: 3680 time to process: 12 seconds.
uf250-04.cnf fulfilled No. of Restarts: 1123 No. of Flips: 3127 time to process: 14 seconds.
uf250-04.cnf , deadline. Restarts: 1150
uf250-04.cnf fulfilled No. of Restarts: 658 No. of Flips: 2891 time to process: 9 seconds.
uf250-04.cnf fulfilled No. of Restarts: 860 No. of Flips: 3199 time to process: 11 seconds.
uf250-04.cnf fulfilled No. of Restarts: 648 No. of Flips: 3890 time to process: 13 seconds.
uf250-04.cnf , deadline. Restarts: 1150
uf250-04.cnf fulfilled No. of Restarts: 515 No. of Flips: 3315 time to process: 10 seconds.
uf250-04.cnf , deadline. Restarts: 1150
uf250-04.cnf fulfilled No. of Restarts: 512 No. of Flips: 1526 time to process: 9 seconds.
uf250-04.cnf fulfilled No. of Restarts: 634 No. of Flips: 1358 time to process: 11 seconds.
uf250-04.cnf fulfilled No. of Restarts: 288 No. of Flips: 1752 time to process: 8 seconds.
uf250-04.cnf fulfilled No. of Restarts: 1106 No. of Flips: 4492 time to process: 10 seconds.
uf250-04.cnf fulfilled No. of Restarts: 1105 No. of Flips: 2218 time to process: 11 seconds.
uf250-04.cnf fulfilled No. of Restarts: 38 No. of Flips: 2242 time to process: 10 seconds.
uf250-04.cnf fulfilled No. of Restarts: 417 No. of Flips: 2409 time to process: 9 seconds.
uf250-04.cnf fulfilled No. of Restarts: 123 No. of Flips: 4491 time to process: 6 seconds.
uf250-04.cnf fulfilled No. of Restarts: 197 No. of Flips: 2965 time to process: 9 seconds.
uf250-04.cnf fulfilled No. of Restarts: 168 No. of Flips: 1988 time to process: 10 seconds.
uf250-04.cnf , deadline. Restarts: 1150
uf250-04.cnf , deadline. Restarts: 1150
uf250-04.cnf fulfilled No. of Restarts: 438 No. of Flips: 3645 time to process: 11 seconds.
uf250-04.cnf fulfilled No. of Restarts: 244 No. of Flips: 3521 time to process: 9 seconds.
uf250-04.cnf , deadline. Restarts: 1150
uf250-04.cnf fulfilled No. of Restarts: 719 No. of Flips: 1681 time to process: 11 seconds.
uf250-04.cnf fulfilled No. of Restarts: 812 No. of Flips: 3461 time to process: 12 seconds.
uf250-04.cnf fulfilled No. of Restarts: 680 No. of Flips: 1696 time to process: 10 seconds.
uf250-04.cnf fulfilled No. of Restarts: 305 No. of Flips: 3559 time to process: 8 seconds.
uf250-04.cnf fulfilled No. of Restarts: 177 No. of Flips: 3621 time to process: 12 seconds.
uf250-04.cnf fulfilled No. of Restarts: 14 No. of Flips: 4180 time to process: 8 seconds.
uf250-04.cnf fulfilled No. of Restarts: 790 No. of Flips: 2863 time to process: 9 seconds.
uf250-04.cnf fulfilled No. of Restarts: 639 No. of Flips: 2827 time to process: 10 seconds.
uf250-04.cnf , deadline. Restarts: 1150
uf250-04.cnf , deadline. Restarts: 1150
uf250-04.cnf fulfilled No. of Restarts: 871 No. of Flips: 4942 time to process: 9 seconds.
uf250-04.cnf fulfilled No. of Restarts: 358 No. of Flips: 3502 time to process: 6 seconds.
uf250-04.cnf fulfilled No. of Restarts: 17 No. of Flips: 1716 time to process: 8 seconds.
uf250-04.cnf fulfilled No. of Restarts: 204 No. of Flips: 4182 time to process: 9 seconds.
uf250-04.cnf fulfilled No. of Restarts: 272 No. of Flips: 4560 time to process: 10 seconds.
uf250-04.cnf , deadline. Restarts: 1150
uf250-04.cnf , deadline. Restarts: 1150
uf250-04.cnf fulfilled No. of Restarts: 296 No. of Flips: 4950 time to process: 11 seconds.
uf250-04.cnf fulfilled No. of Restarts: 384 No. of Flips: 4736 time to process: 8 seconds.
uf250-04.cnf fulfilled No. of Restarts: 289 No. of Flips: 3969 time to process: 12 seconds.
uf250-04.cnf fulfilled No. of Restarts: 1061 No. of Flips: 2283 time to process: 11 seconds.
uf250-04.cnf , deadline. Restarts: 1150
uf250-04.cnf , deadline. Restarts: 1150
uf250-04.cnf fulfilled No. of Restarts: 74 No. of Flips: 2682 time to process: 8 seconds.
uf250-04.cnf fulfilled No. of Restarts: 110 No. of Flips: 4117 time to process: 11 seconds.
uf250-04.cnf fulfilled No. of Restarts: 673 No. of Flips: 1171 time to process: 10 seconds.
uf250-04.cnf , deadline. Restarts: 1150
uf250-04.cnf fulfilled No. of Restarts: 181 No. of Flips: 2094 time to process: 9 seconds.
uf250-04.cnf fulfilled No. of Restarts: 970 No. of Flips: 1287 time to process: 9 seconds.
uf250-04.cnf fulfilled No. of Restarts: 779 No. of Flips: 2585 time to process: 10 seconds.
uf250-04.cnf fulfilled No. of Restarts: 861 No. of Flips: 4548 time to process: 13 seconds.
uf250-04.cnf fulfilled No. of Restarts: 1120 No. of Flips: 1569 time to process: 11 seconds.
uf250-04.cnf , deadline. Restarts: 1150
uf250-04.cnf fulfilled No. of Restarts: 774 No. of Flips: 1372 time to process: 12 seconds.
uf250-04.cnf fulfilled No. of Restarts: 311 No. of Flips: 3102 time to process: 7 seconds.
uf250-04.cnf , deadline. Restarts: 1150
uf250-04.cnf fulfilled No. of Restarts: 532 No. of Flips: 2260 time to process: 9 seconds.
uf250-04.cnf fulfilled No. of Restarts: 11 No. of Flips: 1510 time to process: 8 seconds.
uf250-04.cnf fulfilled No. of Restarts: 1029 No. of Flips: 3849 time to process: 12 seconds.
uf250-04.cnf , deadline. Restarts: 1150
uf250-04.cnf , deadline. Restarts: 1150
uf250-04.cnf fulfilled No. of Restarts: 127 No. of Flips: 4050 time to process: 13 seconds.
uf250-04.cnf fulfilled No. of Restarts: 734 No. of Flips: 2709 time to process: 13 seconds.
uf250-04.cnf fulfilled No. of Restarts: 731 No. of Flips: 2367 time to process: 12 seconds.
uf250-04.cnf , deadline. Restarts: 1150
uf250-04.cnf fulfilled No. of Restarts: 6 No. of Flips: 3286 time to process: 9 seconds.
uf250-04.cnf fulfilled No. of Restarts: 128 No. of Flips: 4415 time to process: 9 seconds.
uf250-04.cnf fulfilled No. of Restarts: 168 No. of Flips: 3652 time to process: 11 seconds.
uf250-04.cnf fulfilled No. of Restarts: 1054 No. of Flips: 4586 time to process: 10 seconds.
uf250-04.cnf fulfilled No. of Restarts: 621 No. of Flips: 1938 time to process: 10 seconds.
uf250-04.cnf fulfilled No. of Restarts: 94 No. of Flips: 4882 time to process: 9 seconds.
uf250-04.cnf fulfilled No. of Restarts: 495 No. of Flips: 4327 time to process: 10 seconds.
uf250-04.cnf fulfilled No. of Restarts: 1005 No. of Flips: 1885 time to process: 10 seconds.
uf250-04.cnf fulfilled No. of Restarts: 456 No. of Flips: 4584 time to process: 8 seconds.
uf250-04.cnf fulfilled No. of Restarts: 140 No. of Flips: 1438 time to process: 8 seconds.
uf250-04.cnf fulfilled No. of Restarts: 306 No. of Flips: 4095 time to process: 11 seconds.
uf250-04.cnf fulfilled No. of Restarts: 317 No. of Flips: 2018 time to process: 10 seconds.
uf250-04.cnf fulfilled No. of Restarts: 185 No. of Flips: 2873 time to process: 9 seconds.
uf250-04.cnf fulfilled No. of Restarts: 576 No. of Flips: 3844 time to process: 10 seconds.
uf250-04.cnf fulfilled No. of Restarts: 1143 No. of Flips: 2256 time to process: 10 seconds.
uf250-04.cnf fulfilled No. of Restarts: 651 No. of Flips: 3338 time to process: 11 seconds.
uf250-04.cnf , deadline. Restarts: 1150
uf250-04.cnf fulfilled No. of Restarts: 182 No. of Flips: 4937 time to process: 7 seconds.
uf250-04.cnf fulfilled No. of Restarts: 527 No. of Flips: 2304 time to process: 10 seconds.
uf250-04.cnf fulfilled No. of Restarts: 3 No. of Flips: 2586 time to process: 4 seconds.
uf250-04.cnf fulfilled No. of Restarts: 167 No. of Flips: 2957 time to process: 10 seconds.
uf250-04.cnf fulfilled No. of Restarts: 238 No. of Flips: 3961 time to process: 11 seconds.
uf250-04.cnf , deadline. Restarts: 1150
uf250-04.cnf , deadline. Restarts: 1150
uf250-04.cnf fulfilled No. of Restarts: 689 No. of Flips: 3611 time to process: 13 seconds.
uf250-04.cnf , deadline. Restarts: 1150
uf250-04.cnf fulfilled No. of Restarts: 329 No. of Flips: 1962 time to process: 9 seconds.
uf250-04.cnf fulfilled No. of Restarts: 24 No. of Flips: 2433 time to process: 11 seconds.
uf250-04.cnf fulfilled No. of Restarts: 16 No. of Flips: 2846 time to process: 10 seconds.
uf250-04.cnf , deadline. Restarts: 1150
uf250-04.cnf fulfilled No. of Restarts: 733 No. of Flips: 4374 time to process: 13 seconds.
uf250-04.cnf fulfilled No. of Restarts: 90 No. of Flips: 2355 time to process: 12 seconds.
uf250-04.cnf , deadline. Restarts: 1150
uf250-04.cnf fulfilled No. of Restarts: 659 No. of Flips: 893 time to process: 11 seconds.
uf250-04.cnf fulfilled No. of Restarts: 846 No. of Flips: 1691 time to process: 10 seconds.
uf250-04.cnf fulfilled No. of Restarts: 962 No. of Flips: 4570 time to process: 10 seconds.
uf250-04.cnf fulfilled No. of Restarts: 236 No. of Flips: 1991 time to process: 9 seconds.
uf250-04.cnf fulfilled No. of Restarts: 902 No. of Flips: 2443 time to process: 12 seconds.
uf250-04.cnf , deadline. Restarts: 1150
uf250-04.cnf fulfilled No. of Restarts: 354 No. of Flips: 4553 time to process: 12 seconds.
uf250-04.cnf fulfilled No. of Restarts: 294 No. of Flips: 3628 time to process: 9 seconds.
uf250-04.cnf fulfilled No. of Restarts: 744 No. of Flips: 2016 time to process: 13 seconds.
uf250-04.cnf fulfilled No. of Restarts: 551 No. of Flips: 3798 time to process: 9 seconds.
uf250-04.cnf fulfilled No. of Restarts: 983 No. of Flips: 2032 time to process: 10 seconds.
uf250-04.cnf fulfilled No. of Restarts: 902 No. of Flips: 2217 time to process: 10 seconds.
uf250-04.cnf fulfilled No. of Restarts: 29 No. of Flips: 1992 time to process: 9 seconds.
uf250-04.cnf fulfilled No. of Restarts: 527 No. of Flips: 2370 time to process: 12 seconds.
uf250-04.cnf fulfilled No. of Restarts: 573 No. of Flips: 4944 time to process: 10 seconds.
uf250-04.cnf fulfilled No. of Restarts: 306 No. of Flips: 4020 time to process: 11 seconds.
uf250-04.cnf fulfilled No. of Restarts: 508 No. of Flips: 3678 time to process: 12 seconds.
uf250-04.cnf , deadline. Restarts: 1150
uf250-04.cnf , deadline. Restarts: 1150
uf250-04.cnf fulfilled No. of Restarts: 108 No. of Flips: 2652 time to process: 6 seconds.
uf250-04.cnf fulfilled No. of Restarts: 139 No. of Flips: 4173 time to process: 10 seconds.
uf250-04.cnf fulfilled No. of Restarts: 588 No. of Flips: 4074 time to process: 10 seconds.
uf250-04.cnf fulfilled No. of Restarts: 625 No. of Flips: 2287 time to process: 12 seconds.
uf250-04.cnf , deadline. Restarts: 1150
uf250-04.cnf fulfilled No. of Restarts: 191 No. of Flips: 1129 time to process: 12 seconds.
uf250-04.cnf fulfilled No. of Restarts: 508 No. of Flips: 4962 time to process: 10 seconds.
uf250-04.cnf fulfilled No. of Restarts: 43 No. of Flips: 3730 time to process: 11 seconds.
uf250-04.cnf fulfilled No. of Restarts: 411 No. of Flips: 3022 time to process: 10 seconds.
uf250-04.cnf fulfilled No. of Restarts: 632 No. of Flips: 4609 time to process: 10 seconds.
uf250-04.cnf fulfilled No. of Restarts: 365 No. of Flips: 4555 time to process: 8 seconds.
uf250-04.cnf fulfilled No. of Restarts: 321 No. of Flips: 4375 time to process: 7 seconds.
uf250-04.cnf fulfilled No. of Restarts: 768 No. of Flips: 1791 time to process: 9 seconds.
uf250-04.cnf fulfilled No. of Restarts: 43 No. of Flips: 4606 time to process: 11 seconds.
uf250-04.cnf , deadline. Restarts: 1150
uf250-04.cnf fulfilled No. of Restarts: 293 No. of Flips: 1510 time to process: 11 seconds.
uf250-04.cnf , deadline. Restarts: 1150
uf250-04.cnf fulfilled No. of Restarts: 798 No. of Flips: 3112 time to process: 10 seconds.
uf250-04.cnf fulfilled No. of Restarts: 564 No. of Flips: 1668 time to process: 11 seconds.
uf250-04.cnf fulfilled No. of Restarts: 166 No. of Flips: 2289 time to process: 12 seconds.
uf250-04.cnf fulfilled No. of Restarts: 669 No. of Flips: 4170 time to process: 11 seconds.
uf250-04.cnf , deadline. Restarts: 1150
uf250-04.cnf fulfilled No. of Restarts: 17 No. of Flips: 2609 time to process: 11 seconds.
uf250-04.cnf fulfilled No. of Restarts: 70 No. of Flips: 3668 time to process: 9 seconds.
uf250-04.cnf fulfilled No. of Restarts: 213 No. of Flips: 4939 time to process: 9 seconds.
uf250-04.cnf fulfilled No. of Restarts: 418 No. of Flips: 2511 time to process: 10 seconds.
uf250-04.cnf , deadline. Restarts: 1150
uf250-04.cnf fulfilled No. of Restarts: 911 No. of Flips: 1678 time to process: 11 seconds.
uf250-04.cnf fulfilled No. of Restarts: 912 No. of Flips: 2607 time to process: 9 seconds.
uf250-04.cnf fulfilled No. of Restarts: 673 No. of Flips: 1089 time to process: 11 seconds.
uf250-04.cnf fulfilled No. of Restarts: 42 No. of Flips: 2305 time to process: 9 seconds.
uf250-04.cnf fulfilled No. of Restarts: 59 No. of Flips: 4030 time to process: 8 seconds.
uf250-04.cnf fulfilled No. of Restarts: 144 No. of Flips: 4186 time to process: 9 seconds.
uf250-04.cnf fulfilled No. of Restarts: 506 No. of Flips: 3841 time to process: 11 seconds.
uf250-04.cnf fulfilled No. of Restarts: 590 No. of Flips: 3913 time to process: 12 seconds.
uf250-04.cnf fulfilled No. of Restarts: 683 No. of Flips: 4116 time to process: 10 seconds.
uf250-04.cnf fulfilled No. of Restarts: 1135 No. of Flips: 4020 time to process: 12 seconds.
uf250-04.cnf fulfilled No. of Restarts: 522 No. of Flips: 1600 time to process: 13 seconds.
uf250-04.cnf , deadline. Restarts: 1150
uf250-04.cnf , deadline. Restarts: 1150
uf250-04.cnf fulfilled No. of Restarts: 545 No. of Flips: 2335 time to process: 10 seconds.
uf250-04.cnf fulfilled No. of Restarts: 16 No. of Flips: 3204 time to process: 5 seconds.
uf250-04.cnf fulfilled No. of Restarts: 237 No. of Flips: 929 time to process: 9 seconds.
uf250-04.cnf fulfilled No. of Restarts: 887 No. of Flips: 4101 time to process: 12 seconds.
uf250-04.cnf fulfilled No. of Restarts: 110 No. of Flips: 2730 time to process: 11 seconds.
uf250-04.cnf fulfilled No. of Restarts: 204 No. of Flips: 2801 time to process: 9 seconds.
uf250-04.cnf fulfilled No. of Restarts: 222 No. of Flips: 3301 time to process: 11 seconds.
uf250-04.cnf , deadline. Restarts: 1150
uf250-04.cnf fulfilled No. of Restarts: 842 No. of Flips: 853 time to process: 9 seconds.
uf250-04.cnf fulfilled No. of Restarts: 654 No. of Flips: 598 time to process: 10 seconds.
uf250-04.cnf fulfilled No. of Restarts: 255 No. of Flips: 2487 time to process: 10 seconds.
uf250-04.cnf , deadline. Restarts: 1150
uf250-04.cnf fulfilled No. of Restarts: 576 No. of Flips: 3924 time to process: 10 seconds.
uf250-04.cnf fulfilled No. of Restarts: 167 No. of Flips: 1781 time to process: 7 seconds.
uf250-04.cnf fulfilled No. of Restarts: 707 No. of Flips: 4162 time to process: 9 seconds.
uf250-04.cnf , deadline. Restarts: 1150
uf250-04.cnf fulfilled No. of Restarts: 899 No. of Flips: 731 time to process: 11 seconds.
uf250-04.cnf fulfilled No. of Restarts: 590 No. of Flips: 4693 time to process: 10 seconds.
uf250-04.cnf fulfilled No. of Restarts: 410 No. of Flips: 4841 time to process: 9 seconds.
uf250-04.cnf fulfilled No. of Restarts: 175 No. of Flips: 1878 time to process: 9 seconds.
uf250-04.cnf fulfilled No. of Restarts: 164 No. of Flips: 2149 time to process: 9 seconds.
uf250-04.cnf , deadline. Restarts: 1150
uf250-04.cnf fulfilled No. of Restarts: 562 No. of Flips: 2224 time to process: 7 seconds.
uf250-04.cnf , deadline. Restarts: 1150
uf250-04.cnf , deadline. Restarts: 1150
uf250-04.cnf fulfilled No. of Restarts: 647 No. of Flips: 3176 time to process: 9 seconds.
uf250-04.cnf , deadline. Restarts: 1150
uf250-04.cnf fulfilled No. of Restarts: 617 No. of Flips: 3357 time to process: 12 seconds.
uf250-04.cnf fulfilled No. of Restarts: 197 No. of Flips: 3702 time to process: 10 seconds.
uf250-04.cnf fulfilled No. of Restarts: 1056 No. of Flips: 4806 time to process: 9 seconds.
uf250-04.cnf , deadline. Restarts: 1150
uf250-04.cnf fulfilled No. of Restarts: 99 No. of Flips: 2422 time to process: 4 seconds.
uf250-04.cnf fulfilled No. of Restarts: 660 No. of Flips: 4283 time to process: 8 seconds.
uf250-04.cnf fulfilled No. of Restarts: 660 No. of Flips: 1927 time to process: 13 seconds.
uf250-04.cnf , deadline. Restarts: 1150
uf250-04.cnf fulfilled No. of Restarts: 1008 No. of Flips: 2196 time to process: 12 seconds.
uf250-04.cnf fulfilled No. of Restarts: 41 No. of Flips: 1204 time to process: 9 seconds.
uf250-04.cnf fulfilled No. of Restarts: 161 No. of Flips: 4973 time to process: 9 seconds.
uf250-04.cnf fulfilled No. of Restarts: 125 No. of Flips: 1159 time to process: 8 seconds.
uf250-04.cnf fulfilled No. of Restarts: 365 No. of Flips: 3419 time to process: 12 seconds.
uf250-04.cnf fulfilled No. of Restarts: 491 No. of Flips: 2265 time to process: 13 seconds.
uf250-04.cnf fulfilled No. of Restarts: 760 No. of Flips: 2694 time to process: 11 seconds.
uf250-04.cnf fulfilled No. of Restarts: 1145 No. of Flips: 3309 time to process: 11 seconds.
uf250-04.cnf fulfilled No. of Restarts: 1077 No. of Flips: 1320 time to process: 11 seconds.
uf250-04.cnf fulfilled No. of Restarts: 49 No. of Flips: 1263 time to process: 9 seconds.
uf250-04.cnf fulfilled No. of Restarts: 296 No. of Flips: 2554 time to process: 9 seconds.
uf250-04.cnf fulfilled No. of Restarts: 160 No. of Flips: 1064 time to process: 7 seconds.
uf250-04.cnf fulfilled No. of Restarts: 674 No. of Flips: 4548 time to process: 9 seconds.
uf250-04.cnf fulfilled No. of Restarts: 184 No. of Flips: 4148 time to process: 10 seconds.
uf250-04.cnf fulfilled No. of Restarts: 42 No. of Flips: 3935 time to process: 7 seconds.
uf250-04.cnf , deadline. Restarts: 1150
uf250-04.cnf fulfilled No. of Restarts: 354 No. of Flips: 2433 time to process: 10 seconds.
uf250-04.cnf fulfilled No. of Restarts: 436 No. of Flips: 3339 time to process: 12 seconds.
uf250-04.cnf fulfilled No. of Restarts: 570 No. of Flips: 2663 time to process: 12 seconds.
uf250-04.cnf , deadline. Restarts: 1150
uf250-04.cnf , deadline. Restarts: 1150
uf250-04.cnf , deadline. Restarts: 1150
uf250-04.cnf fulfilled No. of Restarts: 694 No. of Flips: 4909 time to process: 13 seconds.
uf250-04.cnf , deadline. Restarts: 1150
uf250-04.cnf , deadline. Restarts: 1150
uf250-04.cnf , deadline. Restarts: 1150
uf250-04.cnf fulfilled No. of Restarts: 328 No. of Flips: 4288 time to process: 8 seconds.
uf250-04.cnf fulfilled No. of Restarts: 580 No. of Flips: 3299 time to process: 12 seconds.
uf250-04.cnf , deadline. Restarts: 1150
uf250-04.cnf fulfilled No. of Restarts: 778 No. of Flips: 3482 time to process: 9 seconds.
uf250-04.cnf , deadline. Restarts: 1150
uf250-04.cnf fulfilled No. of Restarts: 344 No. of Flips: 4893 time to process: 10 seconds.
uf250-04.cnf fulfilled No. of Restarts: 464 No. of Flips: 3159 time to process: 9 seconds.
uf250-04.cnf fulfilled No. of Restarts: 517 No. of Flips: 3846 time to process: 10 seconds.
uf250-04.cnf fulfilled No. of Restarts: 1035 No. of Flips: 3259 time to process: 9 seconds.
uf250-04.cnf , deadline. Restarts: 1150
uf250-04.cnf fulfilled No. of Restarts: 665 No. of Flips: 4015 time to process: 11 seconds.
uf250-04.cnf fulfilled No. of Restarts: 832 No. of Flips: 3463 time to process: 11 seconds.
uf250-04.cnf , deadline. Restarts: 1150
uf250-04.cnf fulfilled No. of Restarts: 708 No. of Flips: 4049 time to process: 10 seconds.
uf250-04.cnf fulfilled No. of Restarts: 844 No. of Flips: 1831 time to process: 10 seconds.
uf250-04.cnf fulfilled No. of Restarts: 538 No. of Flips: 1155 time to process: 10 seconds.
uf250-04.cnf fulfilled No. of Restarts: 2 No. of Flips: 2797 time to process: 10 seconds.
uf250-04.cnf fulfilled No. of Restarts: 505 No. of Flips: 3538 time to process: 10 seconds.
uf250-04.cnf fulfilled No. of Restarts: 664 No. of Flips: 4347 time to process: 11 seconds.
uf250-04.cnf fulfilled No. of Restarts: 254 No. of Flips: 2738 time to process: 11 seconds.
uf250-04.cnf , deadline. Restarts: 1150
uf250-04.cnf fulfilled No. of Restarts: 310 No. of Flips: 2570 time to process: 11 seconds.
uf250-04.cnf fulfilled No. of Restarts: 391 No. of Flips: 1738 time to process: 7 seconds.
uf250-04.cnf fulfilled No. of Restarts: 196 No. of Flips: 2761 time to process: 9 seconds.
uf250-04.cnf fulfilled No. of Restarts: 614 No. of Flips: 3066 time to process: 10 seconds.
uf250-04.cnf fulfilled No. of Restarts: 566 No. of Flips: 3477 time to process: 8 seconds.
uf250-04.cnf fulfilled No. of Restarts: 313 No. of Flips: 4020 time to process: 10 seconds.
uf250-04.cnf fulfilled No. of Restarts: 990 No. of Flips: 4566 time to process: 11 seconds.
uf250-04.cnf fulfilled No. of Restarts: 214 No. of Flips: 2441 time to process: 9 seconds.
uf250-04.cnf , deadline. Restarts: 1150
uf250-04.cnf fulfilled No. of Restarts: 123 No. of Flips: 1885 time to process: 9 seconds.
uf250-04.cnf fulfilled No. of Restarts: 403 No. of Flips: 3446 time to process: 10 seconds.
uf250-04.cnf , deadline. Restarts: 1150
uf250-04.cnf , deadline. Restarts: 1150
uf250-04.cnf , deadline. Restarts: 1150
uf250-04.cnf fulfilled No. of Restarts: 1001 No. of Flips: 819 time to process: 14 seconds.
uf250-04.cnf fulfilled No. of Restarts: 888 No. of Flips: 1684 time to process: 12 seconds.
uf250-04.cnf fulfilled No. of Restarts: 42 No. of Flips: 2327 time to process: 9 seconds.
uf250-04.cnf fulfilled No. of Restarts: 203 No. of Flips: 1796 time to process: 9 seconds.
uf250-04.cnf fulfilled No. of Restarts: 673 No. of Flips: 2038 time to process: 11 seconds.
uf250-04.cnf , deadline. Restarts: 1150
uf250-04.cnf fulfilled No. of Restarts: 295 No. of Flips: 854 time to process: 11 seconds.
uf250-04.cnf , deadline. Restarts: 1150
uf250-04.cnf fulfilled No. of Restarts: 457 No. of Flips: 4421 time to process: 10 seconds.
uf250-04.cnf fulfilled No. of Restarts: 689 No. of Flips: 2665 time to process: 13 seconds.
uf250-04.cnf fulfilled No. of Restarts: 158 No. of Flips: 995 time to process: 10 seconds.
uf250-04.cnf , deadline. Restarts: 1150
uf250-04.cnf fulfilled No. of Restarts: 187 No. of Flips: 2621 time to process: 5 seconds.
uf250-04.cnf , deadline. Restarts: 1150
uf250-04.cnf fulfilled No. of Restarts: 443 No. of Flips: 1919 time to process: 9 seconds.
uf250-04.cnf , deadline. Restarts: 1150
uf250-04.cnf fulfilled No. of Restarts: 155 No. of Flips: 3697 time to process: 5 seconds.
uf250-04.cnf , deadline. Restarts: 1150
uf250-04.cnf fulfilled No. of Restarts: 377 No. of Flips: 2034 time to process: 9 seconds.
uf250-04.cnf , deadline. Restarts: 1150
uf250-04.cnf fulfilled No. of Restarts: 116 No. of Flips: 1785 time to process: 10 seconds.
uf250-04.cnf , deadline. Restarts: 1150
uf250-04.cnf fulfilled No. of Restarts: 0 No. of Flips: 2735 time to process: 10 seconds.
uf250-04.cnf , deadline. Restarts: 1150
uf250-04.cnf , deadline. Restarts: 1150
uf250-04.cnf fulfilled No. of Restarts: 998 No. of Flips: 1189 time to process: 12 seconds.
uf250-04.cnf fulfilled No. of Restarts: 261 No. of Flips: 2235 time to process: 11 seconds.
uf250-04.cnf , deadline. Restarts: 1150
uf250-04.cnf fulfilled No. of Restarts: 737 No. of Flips: 1927 time to process: 11 seconds.
uf250-04.cnf fulfilled No. of Restarts: 712 No. of Flips: 3048 time to process: 10 seconds.
uf250-04.cnf fulfilled No. of Restarts: 1042 No. of Flips: 4843 time to process: 14 seconds.
uf250-04.cnf fulfilled No. of Restarts: 25 No. of Flips: 3055 time to process: 8 seconds.
uf250-04.cnf fulfilled No. of Restarts: 407 No. of Flips: 1395 time to process: 10 seconds.
uf250-04.cnf fulfilled No. of Restarts: 915 No. of Flips: 4565 time to process: 11 seconds.
uf250-04.cnf fulfilled No. of Restarts: 970 No. of Flips: 2683 time to process: 11 seconds.
uf250-04.cnf fulfilled No. of Restarts: 1130 No. of Flips: 1259 time to process: 12 seconds.
uf250-04.cnf fulfilled No. of Restarts: 182 No. of Flips: 645 time to process: 10 seconds.
uf250-04.cnf fulfilled No. of Restarts: 879 No. of Flips: 4140 time to process: 10 seconds.
uf250-04.cnf fulfilled No. of Restarts: 173 No. of Flips: 4592 time to process: 9 seconds.
uf250-04.cnf fulfilled No. of Restarts: 760 No. of Flips: 1677 time to process: 10 seconds.
uf250-04.cnf fulfilled No. of Restarts: 551 No. of Flips: 3159 time to process: 12 seconds.
uf250-04.cnf fulfilled No. of Restarts: 1091 No. of Flips: 1489 time to process: 12 seconds.
uf250-04.cnf , deadline. Restarts: 1150
uf250-04.cnf fulfilled No. of Restarts: 414 No. of Flips: 3462 time to process: 9 seconds.
uf250-04.cnf fulfilled No. of Restarts: 19 No. of Flips: 2851 time to process: 9 seconds.
uf250-04.cnf fulfilled No. of Restarts: 44 No. of Flips: 2769 time to process: 6 seconds.
uf250-04.cnf fulfilled No. of Restarts: 133 No. of Flips: 951 time to process: 5 seconds.
uf250-04.cnf fulfilled No. of Restarts: 114 No. of Flips: 3773 time to process: 10 seconds.
uf250-04.cnf , deadline. Restarts: 1150
uf250-04.cnf fulfilled No. of Restarts: 494 No. of Flips: 1206 time to process: 9 seconds.
uf250-04.cnf fulfilled No. of Restarts: 1005 No. of Flips: 1813 time to process: 12 seconds.
uf250-04.cnf fulfilled No. of Restarts: 191 No. of Flips: 2213 time to process: 8 seconds.
uf250-04.cnf fulfilled No. of Restarts: 150 No. of Flips: 4486 time to process: 10 seconds.
uf250-04.cnf fulfilled No. of Restarts: 113 No. of Flips: 3771 time to process: 10 seconds.
uf250-04.cnf fulfilled No. of Restarts: 234 No. of Flips: 4735 time to process: 9 seconds.
uf250-04.cnf fulfilled No. of Restarts: 558 No. of Flips: 1071 time to process: 9 seconds.
uf250-04.cnf , deadline. Restarts: 1150
uf250-04.cnf , deadline. Restarts: 1150
uf250-04.cnf fulfilled No. of Restarts: 551 No. of Flips: 4403 time to process: 10 seconds.
uf250-04.cnf fulfilled No. of Restarts: 1033 No. of Flips: 3892 time to process: 11 seconds.
uf250-04.cnf , deadline. Restarts: 1150
uf250-04.cnf , deadline. Restarts: 1150
uf250-04.cnf fulfilled No. of Restarts: 333 No. of Flips: 4170 time to process: 10 seconds.
uf250-04.cnf fulfilled No. of Restarts: 62 No. of Flips: 4672 time to process: 8 seconds.
uf250-04.cnf , deadline. Restarts: 1150
uf250-04.cnf fulfilled No. of Restarts: 721 No. of Flips: 2635 time to process: 11 seconds.
uf250-04.cnf fulfilled No. of Restarts: 741 No. of Flips: 983 time to process: 10 seconds.
uf250-04.cnf fulfilled No. of Restarts: 331 No. of Flips: 3926 time to process: 9 seconds.
uf250-04.cnf fulfilled No. of Restarts: 13 No. of Flips: 3301 time to process: 10 seconds.
uf250-04.cnf fulfilled No. of Restarts: 166 No. of Flips: 3605 time to process: 7 seconds.
uf250-04.cnf fulfilled No. of Restarts: 455 No. of Flips: 4569 time to process: 11 seconds.
uf250-04.cnf fulfilled No. of Restarts: 51 No. of Flips: 2696 time to process: 9 seconds.
uf250-04.cnf fulfilled No. of Restarts: 486 No. of Flips: 4447 time to process: 9 seconds.
uf250-04.cnf , deadline. Restarts: 1150
uf250-04.cnf fulfilled No. of Restarts: 436 No. of Flips: 3431 time to process: 11 seconds.
uf250-04.cnf fulfilled No. of Restarts: 169 No. of Flips: 3913 time to process: 15 seconds.
uf250-04.cnf , deadline. Restarts: 1150
uf250-04.cnf , deadline. Restarts: 1150
uf250-04.cnf fulfilled No. of Restarts: 754 No. of Flips: 1964 time to process: 11 seconds.
uf250-04.cnf fulfilled No. of Restarts: 1 No. of Flips: 2417 time to process: 9 seconds.
uf250-04.cnf fulfilled No. of Restarts: 650 No. of Flips: 3111 time to process: 11 seconds.
uf250-04.cnf fulfilled No. of Restarts: 1126 No. of Flips: 3291 time to process: 14 seconds.
uf250-04.cnf fulfilled No. of Restarts: 597 No. of Flips: 4551 time to process: 11 seconds.
uf250-04.cnf fulfilled No. of Restarts: 12 No. of Flips: 4234 time to process: 10 seconds.
uf250-04.cnf , deadline. Restarts: 1150
uf250-04.cnf fulfilled No. of Restarts: 975 No. of Flips: 4010 time to process: 11 seconds.
uf250-04.cnf fulfilled No. of Restarts: 687 No. of Flips: 3048 time to process: 9 seconds.
uf250-04.cnf , deadline. Restarts: 1150
uf250-04.cnf fulfilled No. of Restarts: 930 No. of Flips: 4597 time to process: 12 seconds.
uf250-04.cnf , deadline. Restarts: 1150
uf250-04.cnf fulfilled No. of Restarts: 627 No. of Flips: 4094 time to process: 10 seconds.
uf250-04.cnf fulfilled No. of Restarts: 190 No. of Flips: 4955 time to process: 8 seconds.
uf250-04.cnf fulfilled No. of Restarts: 47 No. of Flips: 3257 time to process: 10 seconds.
uf250-04.cnf fulfilled No. of Restarts: 1054 No. of Flips: 650 time to process: 11 seconds.
uf250-04.cnf fulfilled No. of Restarts: 987 No. of Flips: 1275 time to process: 11 seconds.
uf250-04.cnf fulfilled No. of Restarts: 129 No. of Flips: 4644 time to process: 9 seconds.
uf250-04.cnf fulfilled No. of Restarts: 238 No. of Flips: 3120 time to process: 8 seconds.
uf250-04.cnf fulfilled No. of Restarts: 520 No. of Flips: 2622 time to process: 9 seconds.
uf250-04.cnf fulfilled No. of Restarts: 168 No. of Flips: 4255 time to process: 10 seconds.
uf250-04.cnf fulfilled No. of Restarts: 97 No. of Flips: 1640 time to process: 8 seconds.
uf250-04.cnf , deadline. Restarts: 1150
uf250-04.cnf fulfilled No. of Restarts: 28 No. of Flips: 1924 time to process: 11 seconds.
uf250-04.cnf , deadline. Restarts: 1150
uf250-04.cnf , deadline. Restarts: 1150
uf250-04.cnf fulfilled No. of Restarts: 1046 No. of Flips: 1841 time to process: 13 seconds.
uf250-04.cnf fulfilled No. of Restarts: 276 No. of Flips: 3634 time to process: 10 seconds.
uf250-04.cnf fulfilled No. of Restarts: 920 No. of Flips: 2703 time to process: 9 seconds.
uf250-04.cnf fulfilled No. of Restarts: 764 No. of Flips: 4460 time to process: 9 seconds.
uf250-04.cnf fulfilled No. of Restarts: 71 No. of Flips: 2395 time to process: 9 seconds.
uf250-04.cnf fulfilled No. of Restarts: 462 No. of Flips: 4193 time to process: 10 seconds.
uf250-04.cnf , deadline. Restarts: 1150
