# Supplementary material for: Completion Probabilities and Parallel Restart Strategies under an Imposed Deadline
Source: PLoS One. 2016 Oct 12;11(10):e0164605. doi: 10.1371/journal.pone.0164605 (PMC5061357; doi:10.1371/journal.pone.0164605)
Supplement: S2 File — The file “S2_File.zip” is the data gathered from the experiments regarding expected runtime. (ZIP) [file pone.0164605.s005.zip › results_Multi_r1550.344.txt]

uf250-04.cnf fulfilled No. of Restarts: 467 No. of Flips: 2280 time to process: 52 seconds.
uf250-04.cnf fulfilled No. of Restarts: 164 No. of Flips: 437 time to process: 31 seconds.
uf250-04.cnf , deadline. Restarts: 1550
uf250-04.cnf fulfilled No. of Restarts: 368 No. of Flips: 1457 time to process: 37 seconds.
uf250-04.cnf fulfilled No. of Restarts: 1048 No. of Flips: 2983 time to process: 35 seconds.
uf250-04.cnf fulfilled No. of Restarts: 113 No. of Flips: 4431 time to process: 36 seconds.
uf250-04.cnf fulfilled No. of Restarts: 109 No. of Flips: 2082 time to process: 29 seconds.
uf250-04.cnf fulfilled No. of Restarts: 1334 No. of Flips: 2092 time to process: 35 seconds.
uf250-04.cnf , deadline. Restarts: 1550
uf250-04.cnf fulfilled No. of Restarts: 554 No. of Flips: 2676 time to process: 35 seconds.
uf250-04.cnf fulfilled No. of Restarts: 920 No. of Flips: 799 time to process: 32 seconds.
uf250-04.cnf fulfilled No. of Restarts: 627 No. of Flips: 4342 time to process: 33 seconds.
uf250-04.cnf , deadline. Restarts: 1550
uf250-04.cnf fulfilled No. of Restarts: 536 No. of Flips: 2343 time to process: 32 seconds.
uf250-04.cnf fulfilled No. of Restarts: 241 No. of Flips: 1051 time to process: 32 seconds.
uf250-04.cnf fulfilled No. of Restarts: 384 No. of Flips: 4660 time to process: 34 seconds.
uf250-04.cnf fulfilled No. of Restarts: 762 No. of Flips: 3669 time to process: 27 seconds.
uf250-04.cnf fulfilled No. of Restarts: 607 No. of Flips: 4966 time to process: 32 seconds.
uf250-04.cnf fulfilled No. of Restarts: 581 No. of Flips: 4742 time to process: 29 seconds.
uf250-04.cnf fulfilled No. of Restarts: 548 No. of Flips: 4039 time to process: 36 seconds.
uf250-04.cnf fulfilled No. of Restarts: 218 No. of Flips: 3592 time to process: 33 seconds.
uf250-04.cnf fulfilled No. of Restarts: 186 No. of Flips: 1494 time to process: 34 seconds.
uf250-04.cnf fulfilled No. of Restarts: 505 No. of Flips: 1753 time to process: 31 seconds.
uf250-04.cnf fulfilled No. of Restarts: 369 No. of Flips: 1327 time to process: 22 seconds.
uf250-04.cnf fulfilled No. of Restarts: 791 No. of Flips: 2262 time to process: 41 seconds.
uf250-04.cnf fulfilled No. of Restarts: 494 No. of Flips: 2676 time to process: 36 seconds.
uf250-04.cnf fulfilled No. of Restarts: 965 No. of Flips: 2428 time to process: 30 seconds.
uf250-04.cnf fulfilled No. of Restarts: 360 No. of Flips: 4301 time to process: 36 seconds.
uf250-04.cnf , deadline. Restarts: 1550
uf250-04.cnf fulfilled No. of Restarts: 245 No. of Flips: 2574 time to process: 31 seconds.
uf250-04.cnf fulfilled No. of Restarts: 1131 No. of Flips: 1678 time to process: 32 seconds.
uf250-04.cnf fulfilled No. of Restarts: 7 No. of Flips: 3791 time to process: 31 seconds.
uf250-04.cnf fulfilled No. of Restarts: 124 No. of Flips: 1722 time to process: 41 seconds.
uf250-04.cnf fulfilled No. of Restarts: 104 No. of Flips: 2685 time to process: 33 seconds.
uf250-04.cnf fulfilled No. of Restarts: 640 No. of Flips: 4985 time to process: 35 seconds.
uf250-04.cnf fulfilled No. of Restarts: 2 No. of Flips: 4469 time to process: 28 seconds.
uf250-04.cnf fulfilled No. of Restarts: 177 No. of Flips: 638 time to process: 34 seconds.
uf250-04.cnf fulfilled No. of Restarts: 60 No. of Flips: 4676 time to process: 34 seconds.
uf250-04.cnf fulfilled No. of Restarts: 1068 No. of Flips: 507 time to process: 35 seconds.
uf250-04.cnf fulfilled No. of Restarts: 52 No. of Flips: 2609 time to process: 33 seconds.
uf250-04.cnf fulfilled No. of Restarts: 749 No. of Flips: 4374 time to process: 30 seconds.
uf250-04.cnf fulfilled No. of Restarts: 1453 No. of Flips: 3288 time to process: 31 seconds.
uf250-04.cnf fulfilled No. of Restarts: 34 No. of Flips: 1866 time to process: 20 seconds.
uf250-04.cnf fulfilled No. of Restarts: 35 No. of Flips: 3746 time to process: 29 seconds.
uf250-04.cnf fulfilled No. of Restarts: 1143 No. of Flips: 2310 time to process: 34 seconds.
uf250-04.cnf fulfilled No. of Restarts: 25 No. of Flips: 4781 time to process: 35 seconds.
uf250-04.cnf fulfilled No. of Restarts: 749 No. of Flips: 4869 time to process: 36 seconds.
uf250-04.cnf fulfilled No. of Restarts: 1374 No. of Flips: 3738 time to process: 34 seconds.
uf250-04.cnf fulfilled No. of Restarts: 677 No. of Flips: 4584 time to process: 30 seconds.
uf250-04.cnf , deadline. Restarts: 1550
uf250-04.cnf , deadline. Restarts: 1550
uf250-04.cnf fulfilled No. of Restarts: 217 No. of Flips: 3493 time to process: 26 seconds.
uf250-04.cnf fulfilled No. of Restarts: 214 No. of Flips: 4009 time to process: 30 seconds.
uf250-04.cnf fulfilled No. of Restarts: 74 No. of Flips: 2367 time to process: 34 seconds.
uf250-04.cnf fulfilled No. of Restarts: 118 No. of Flips: 2323 time to process: 17 seconds.
uf250-04.cnf fulfilled No. of Restarts: 828 No. of Flips: 2705 time to process: 33 seconds.
uf250-04.cnf fulfilled No. of Restarts: 1245 No. of Flips: 4043 time to process: 33 seconds.
uf250-04.cnf fulfilled No. of Restarts: 1253 No. of Flips: 2307 time to process: 37 seconds.
uf250-04.cnf fulfilled No. of Restarts: 1093 No. of Flips: 1085 time to process: 31 seconds.
uf250-04.cnf fulfilled No. of Restarts: 780 No. of Flips: 2922 time to process: 32 seconds.
uf250-04.cnf fulfilled No. of Restarts: 308 No. of Flips: 4296 time to process: 26 seconds.
uf250-04.cnf fulfilled No. of Restarts: 780 No. of Flips: 2937 time to process: 34 seconds.
uf250-04.cnf fulfilled No. of Restarts: 237 No. of Flips: 3461 time to process: 28 seconds.
uf250-04.cnf , deadline. Restarts: 1550
uf250-04.cnf fulfilled No. of Restarts: 1386 No. of Flips: 4538 time to process: 36 seconds.
uf250-04.cnf fulfilled No. of Restarts: 703 No. of Flips: 3054 time to process: 34 seconds.
uf250-04.cnf fulfilled No. of Restarts: 259 No. of Flips: 3242 time to process: 36 seconds.
uf250-04.cnf , deadline. Restarts: 1550
uf250-04.cnf fulfilled No. of Restarts: 79 No. of Flips: 4905 time to process: 33 seconds.
uf250-04.cnf fulfilled No. of Restarts: 144 No. of Flips: 4328 time to process: 30 seconds.
uf250-04.cnf fulfilled No. of Restarts: 657 No. of Flips: 4829 time to process: 31 seconds.
uf250-04.cnf , deadline. Restarts: 1550
uf250-04.cnf fulfilled No. of Restarts: 111 No. of Flips: 1286 time to process: 29 seconds.
uf250-04.cnf , deadline. Restarts: 1550
uf250-04.cnf , deadline. Restarts: 1550
uf250-04.cnf fulfilled No. of Restarts: 142 No. of Flips: 1939 time to process: 28 seconds.
uf250-04.cnf fulfilled No. of Restarts: 238 No. of Flips: 2397 time to process: 34 seconds.
uf250-04.cnf fulfilled No. of Restarts: 400 No. of Flips: 3975 time to process: 38 seconds.
uf250-04.cnf fulfilled No. of Restarts: 365 No. of Flips: 2906 time to process: 30 seconds.
uf250-04.cnf fulfilled No. of Restarts: 738 No. of Flips: 2638 time to process: 29 seconds.
uf250-04.cnf , deadline. Restarts: 1550
uf250-04.cnf fulfilled No. of Restarts: 122 No. of Flips: 3861 time to process: 31 seconds.
uf250-04.cnf fulfilled No. of Restarts: 127 No. of Flips: 3820 time to process: 34 seconds.
uf250-04.cnf fulfilled No. of Restarts: 735 No. of Flips: 1576 time to process: 38 seconds.
uf250-04.cnf , deadline. Restarts: 1550
uf250-04.cnf , deadline. Restarts: 1550
uf250-04.cnf , deadline. Restarts: 1550
uf250-04.cnf fulfilled No. of Restarts: 133 No. of Flips: 3993 time to process: 32 seconds.
uf250-04.cnf fulfilled No. of Restarts: 118 No. of Flips: 679 time to process: 29 seconds.
uf250-04.cnf fulfilled No. of Restarts: 1209 No. of Flips: 3809 time to process: 36 seconds.
uf250-04.cnf fulfilled No. of Restarts: 481 No. of Flips: 2279 time to process: 34 seconds.
uf250-04.cnf fulfilled No. of Restarts: 356 No. of Flips: 2632 time to process: 36 seconds.
uf250-04.cnf fulfilled No. of Restarts: 778 No. of Flips: 1497 time to process: 33 seconds.
uf250-04.cnf fulfilled No. of Restarts: 664 No. of Flips: 3512 time to process: 35 seconds.
uf250-04.cnf , deadline. Restarts: 1550
uf250-04.cnf fulfilled No. of Restarts: 96 No. of Flips: 2670 time to process: 31 seconds.
uf250-04.cnf fulfilled No. of Restarts: 265 No. of Flips: 3046 time to process: 29 seconds.
uf250-04.cnf fulfilled No. of Restarts: 455 No. of Flips: 3101 time to process: 25 seconds.
uf250-04.cnf fulfilled No. of Restarts: 930 No. of Flips: 3354 time to process: 34 seconds.
uf250-04.cnf fulfilled No. of Restarts: 923 No. of Flips: 1499 time to process: 28 seconds.
uf250-04.cnf fulfilled No. of Restarts: 1292 No. of Flips: 3336 time to process: 36 seconds.
uf250-04.cnf fulfilled No. of Restarts: 131 No. of Flips: 1758 time to process: 24 seconds.
uf250-04.cnf , deadline. Restarts: 1550
uf250-04.cnf fulfilled No. of Restarts: 637 No. of Flips: 4042 time to process: 37 seconds.
uf250-04.cnf fulfilled No. of Restarts: 832 No. of Flips: 2215 time to process: 36 seconds.
uf250-04.cnf fulfilled No. of Restarts: 1519 No. of Flips: 898 time to process: 32 seconds.
uf250-04.cnf fulfilled No. of Restarts: 698 No. of Flips: 2941 time to process: 32 seconds.
uf250-04.cnf fulfilled No. of Restarts: 8 No. of Flips: 3816 time to process: 28 seconds.
uf250-04.cnf , deadline. Restarts: 1550
uf250-04.cnf fulfilled No. of Restarts: 82 No. of Flips: 2228 time to process: 31 seconds.
uf250-04.cnf fulfilled No. of Restarts: 355 No. of Flips: 2921 time to process: 37 seconds.
uf250-04.cnf , deadline. Restarts: 1550
uf250-04.cnf fulfilled No. of Restarts: 1010 No. of Flips: 4149 time to process: 32 seconds.
uf250-04.cnf fulfilled No. of Restarts: 706 No. of Flips: 3051 time to process: 31 seconds.
uf250-04.cnf fulfilled No. of Restarts: 750 No. of Flips: 2164 time to process: 33 seconds.
uf250-04.cnf fulfilled No. of Restarts: 29 No. of Flips: 3030 time to process: 29 seconds.
uf250-04.cnf fulfilled No. of Restarts: 173 No. of Flips: 1844 time to process: 29 seconds.
uf250-04.cnf fulfilled No. of Restarts: 528 No. of Flips: 2326 time to process: 29 seconds.
uf250-04.cnf fulfilled No. of Restarts: 77 No. of Flips: 4503 time to process: 31 seconds.
uf250-04.cnf fulfilled No. of Restarts: 423 No. of Flips: 4117 time to process: 35 seconds.
uf250-04.cnf fulfilled No. of Restarts: 1051 No. of Flips: 4457 time to process: 34 seconds.
uf250-04.cnf fulfilled No. of Restarts: 92 No. of Flips: 1443 time to process: 33 seconds.
uf250-04.cnf fulfilled No. of Restarts: 0 No. of Flips: 2666 time to process: 32 seconds.
uf250-04.cnf fulfilled No. of Restarts: 163 No. of Flips: 4832 time to process: 32 seconds.
uf250-04.cnf fulfilled No. of Restarts: 476 No. of Flips: 3752 time to process: 34 seconds.
uf250-04.cnf fulfilled No. of Restarts: 1282 No. of Flips: 866 time to process: 41 seconds.
uf250-04.cnf fulfilled No. of Restarts: 1194 No. of Flips: 4449 time to process: 40 seconds.
uf250-04.cnf fulfilled No. of Restarts: 142 No. of Flips: 3551 time to process: 32 seconds.
uf250-04.cnf fulfilled No. of Restarts: 342 No. of Flips: 1933 time to process: 33 seconds.
uf250-04.cnf fulfilled No. of Restarts: 435 No. of Flips: 1601 time to process: 34 seconds.
uf250-04.cnf fulfilled No. of Restarts: 1103 No. of Flips: 2221 time to process: 32 seconds.
uf250-04.cnf fulfilled No. of Restarts: 544 No. of Flips: 1799 time to process: 31 seconds.
uf250-04.cnf fulfilled No. of Restarts: 512 No. of Flips: 3988 time to process: 33 seconds.
uf250-04.cnf fulfilled No. of Restarts: 999 No. of Flips: 2277 time to process: 31 seconds.
uf250-04.cnf fulfilled No. of Restarts: 245 No. of Flips: 3304 time to process: 26 seconds.
uf250-04.cnf fulfilled No. of Restarts: 746 No. of Flips: 1074 time to process: 32 seconds.
uf250-04.cnf , deadline. Restarts: 1550
uf250-04.cnf fulfilled No. of Restarts: 514 No. of Flips: 2097 time to process: 34 seconds.
uf250-04.cnf fulfilled No. of Restarts: 1499 No. of Flips: 3348 time to process: 36 seconds.
uf250-04.cnf fulfilled No. of Restarts: 658 No. of Flips: 2328 time to process: 31 seconds.
uf250-04.cnf fulfilled No. of Restarts: 1243 No. of Flips: 3153 time to process: 29 seconds.
uf250-04.cnf fulfilled No. of Restarts: 6 No. of Flips: 1999 time to process: 30 seconds.
uf250-04.cnf fulfilled No. of Restarts: 489 No. of Flips: 995 time to process: 31 seconds.
uf250-04.cnf fulfilled No. of Restarts: 531 No. of Flips: 4514 time to process: 29 seconds.
uf250-04.cnf fulfilled No. of Restarts: 1329 No. of Flips: 3865 time to process: 28 seconds.
uf250-04.cnf fulfilled No. of Restarts: 297 No. of Flips: 3745 time to process: 26 seconds.
uf250-04.cnf fulfilled No. of Restarts: 908 No. of Flips: 3135 time to process: 32 seconds.
uf250-04.cnf , deadline. Restarts: 1550
uf250-04.cnf , deadline. Restarts: 1550
uf250-04.cnf fulfilled No. of Restarts: 412 No. of Flips: 711 time to process: 30 seconds.
uf250-04.cnf fulfilled No. of Restarts: 1410 No. of Flips: 1391 time to process: 31 seconds.
uf250-04.cnf fulfilled No. of Restarts: 156 No. of Flips: 3741 time to process: 28 seconds.
uf250-04.cnf fulfilled No. of Restarts: 369 No. of Flips: 3501 time to process: 32 seconds.
uf250-04.cnf , deadline. Restarts: 1550
uf250-04.cnf , deadline. Restarts: 1550
uf250-04.cnf fulfilled No. of Restarts: 477 No. of Flips: 2399 time to process: 26 seconds.
uf250-04.cnf fulfilled No. of Restarts: 43 No. of Flips: 4491 time to process: 25 seconds.
uf250-04.cnf fulfilled No. of Restarts: 436 No. of Flips: 2757 time to process: 29 seconds.
uf250-04.cnf fulfilled No. of Restarts: 709 No. of Flips: 4977 time to process: 35 seconds.
uf250-04.cnf fulfilled No. of Restarts: 1286 No. of Flips: 2489 time to process: 40 seconds.
uf250-04.cnf fulfilled No. of Restarts: 236 No. of Flips: 2071 time to process: 33 seconds.
uf250-04.cnf fulfilled No. of Restarts: 455 No. of Flips: 4501 time to process: 35 seconds.
uf250-04.cnf fulfilled No. of Restarts: 1275 No. of Flips: 3735 time to process: 27 seconds.
uf250-04.cnf fulfilled No. of Restarts: 965 No. of Flips: 3498 time to process: 30 seconds.
uf250-04.cnf fulfilled No. of Restarts: 138 No. of Flips: 2267 time to process: 31 seconds.
uf250-04.cnf fulfilled No. of Restarts: 69 No. of Flips: 3394 time to process: 22 seconds.
uf250-04.cnf fulfilled No. of Restarts: 122 No. of Flips: 4195 time to process: 34 seconds.
uf250-04.cnf fulfilled No. of Restarts: 423 No. of Flips: 3663 time to process: 31 seconds.
uf250-04.cnf fulfilled No. of Restarts: 9 No. of Flips: 961 time to process: 29 seconds.
uf250-04.cnf fulfilled No. of Restarts: 578 No. of Flips: 4949 time to process: 29 seconds.
uf250-04.cnf fulfilled No. of Restarts: 1134 No. of Flips: 1744 time to process: 31 seconds.
uf250-04.cnf , deadline. Restarts: 1550
uf250-04.cnf fulfilled No. of Restarts: 686 No. of Flips: 1164 time to process: 33 seconds.
uf250-04.cnf fulfilled No. of Restarts: 43 No. of Flips: 2035 time to process: 24 seconds.
uf250-04.cnf , deadline. Restarts: 1550
uf250-04.cnf fulfilled No. of Restarts: 805 No. of Flips: 3868 time to process: 32 seconds.
uf250-04.cnf , deadline. Restarts: 1550
uf250-04.cnf fulfilled No. of Restarts: 536 No. of Flips: 2626 time to process: 30 seconds.
uf250-04.cnf fulfilled No. of Restarts: 983 No. of Flips: 3784 time to process: 36 seconds.
uf250-04.cnf fulfilled No. of Restarts: 398 No. of Flips: 2729 time to process: 37 seconds.
uf250-04.cnf , deadline. Restarts: 1550
uf250-04.cnf fulfilled No. of Restarts: 273 No. of Flips: 3861 time to process: 26 seconds.
uf250-04.cnf fulfilled No. of Restarts: 1286 No. of Flips: 4636 time to process: 28 seconds.
uf250-04.cnf fulfilled No. of Restarts: 1278 No. of Flips: 1961 time to process: 35 seconds.
uf250-04.cnf fulfilled No. of Restarts: 1394 No. of Flips: 1863 time to process: 36 seconds.
uf250-04.cnf fulfilled No. of Restarts: 301 No. of Flips: 1981 time to process: 26 seconds.
uf250-04.cnf fulfilled No. of Restarts: 650 No. of Flips: 2977 time to process: 36 seconds.
uf250-04.cnf fulfilled No. of Restarts: 492 No. of Flips: 2067 time to process: 29 seconds.
uf250-04.cnf fulfilled No. of Restarts: 559 No. of Flips: 1902 time to process: 33 seconds.
uf250-04.cnf fulfilled No. of Restarts: 153 No. of Flips: 3175 time to process: 33 seconds.
uf250-04.cnf , deadline. Restarts: 1550
uf250-04.cnf fulfilled No. of Restarts: 1299 No. of Flips: 2433 time to process: 35 seconds.
uf250-04.cnf fulfilled No. of Restarts: 14 No. of Flips: 2852 time to process: 30 seconds.
uf250-04.cnf fulfilled No. of Restarts: 1332 No. of Flips: 3887 time to process: 32 seconds.
uf250-04.cnf fulfilled No. of Restarts: 138 No. of Flips: 3176 time to process: 32 seconds.
uf250-04.cnf fulfilled No. of Restarts: 1446 No. of Flips: 2143 time to process: 33 seconds.
uf250-04.cnf fulfilled No. of Restarts: 704 No. of Flips: 4639 time to process: 36 seconds.
uf250-04.cnf fulfilled No. of Restarts: 1075 No. of Flips: 3587 time to process: 31 seconds.
uf250-04.cnf , deadline. Restarts: 1550
uf250-04.cnf fulfilled No. of Restarts: 1312 No. of Flips: 1964 time to process: 32 seconds.
uf250-04.cnf fulfilled No. of Restarts: 645 No. of Flips: 2872 time to process: 35 seconds.
uf250-04.cnf fulfilled No. of Restarts: 448 No. of Flips: 2789 time to process: 29 seconds.
uf250-04.cnf fulfilled No. of Restarts: 420 No. of Flips: 2098 time to process: 36 seconds.
uf250-04.cnf fulfilled No. of Restarts: 936 No. of Flips: 2340 time to process: 31 seconds.
uf250-04.cnf , deadline. Restarts: 1550
uf250-04.cnf fulfilled No. of Restarts: 297 No. of Flips: 3329 time to process: 32 seconds.
uf250-04.cnf fulfilled No. of Restarts: 171 No. of Flips: 3914 time to process: 32 seconds.
uf250-04.cnf fulfilled No. of Restarts: 201 No. of Flips: 2944 time to process: 33 seconds.
uf250-04.cnf , deadline. Restarts: 1550
uf250-04.cnf , deadline. Restarts: 1550
uf250-04.cnf fulfilled No. of Restarts: 61 No. of Flips: 4595 time to process: 30 seconds.
uf250-04.cnf fulfilled No. of Restarts: 341 No. of Flips: 1230 time to process: 36 seconds.
uf250-04.cnf fulfilled No. of Restarts: 419 No. of Flips: 1869 time to process: 26 seconds.
uf250-04.cnf fulfilled No. of Restarts: 883 No. of Flips: 2731 time to process: 35 seconds.
uf250-04.cnf fulfilled No. of Restarts: 251 No. of Flips: 3232 time to process: 31 seconds.
uf250-04.cnf fulfilled No. of Restarts: 976 No. of Flips: 798 time to process: 38 seconds.
uf250-04.cnf , deadline. Restarts: 1550
uf250-04.cnf fulfilled No. of Restarts: 987 No. of Flips: 1746 time to process: 30 seconds.
uf250-04.cnf , deadline. Restarts: 1550
uf250-04.cnf fulfilled No. of Restarts: 960 No. of Flips: 2332 time to process: 35 seconds.
uf250-04.cnf , deadline. Restarts: 1550
uf250-04.cnf fulfilled No. of Restarts: 387 No. of Flips: 2113 time to process: 27 seconds.
uf250-04.cnf fulfilled No. of Restarts: 382 No. of Flips: 2587 time to process: 31 seconds.
uf250-04.cnf fulfilled No. of Restarts: 1078 No. of Flips: 1371 time to process: 33 seconds.
uf250-04.cnf , deadline. Restarts: 1550
uf250-04.cnf fulfilled No. of Restarts: 225 No. of Flips: 4002 time to process: 32 seconds.
uf250-04.cnf fulfilled No. of Restarts: 496 No. of Flips: 1218 time to process: 32 seconds.
uf250-04.cnf fulfilled No. of Restarts: 161 No. of Flips: 3989 time to process: 28 seconds.
uf250-04.cnf fulfilled No. of Restarts: 729 No. of Flips: 2727 time to process: 30 seconds.
uf250-04.cnf , deadline. Restarts: 1550
uf250-04.cnf fulfilled No. of Restarts: 1411 No. of Flips: 4762 time to process: 35 seconds.
uf250-04.cnf , deadline. Restarts: 1550
uf250-04.cnf fulfilled No. of Restarts: 187 No. of Flips: 4701 time to process: 30 seconds.
uf250-04.cnf fulfilled No. of Restarts: 277 No. of Flips: 1272 time to process: 30 seconds.
uf250-04.cnf fulfilled No. of Restarts: 419 No. of Flips: 4342 time to process: 30 seconds.
uf250-04.cnf fulfilled No. of Restarts: 1288 No. of Flips: 3368 time to process: 32 seconds.
uf250-04.cnf fulfilled No. of Restarts: 409 No. of Flips: 2473 time to process: 24 seconds.
uf250-04.cnf fulfilled No. of Restarts: 264 No. of Flips: 3990 time to process: 34 seconds.
uf250-04.cnf fulfilled No. of Restarts: 237 No. of Flips: 2382 time to process: 28 seconds.
uf250-04.cnf fulfilled No. of Restarts: 496 No. of Flips: 2862 time to process: 25 seconds.
uf250-04.cnf fulfilled No. of Restarts: 141 No. of Flips: 3452 time to process: 29 seconds.
uf250-04.cnf fulfilled No. of Restarts: 570 No. of Flips: 2794 time to process: 30 seconds.
uf250-04.cnf fulfilled No. of Restarts: 1083 No. of Flips: 2779 time to process: 35 seconds.
uf250-04.cnf fulfilled No. of Restarts: 923 No. of Flips: 3131 time to process: 33 seconds.
uf250-04.cnf , deadline. Restarts: 1550
uf250-04.cnf fulfilled No. of Restarts: 771 No. of Flips: 1828 time to process: 36 seconds.
uf250-04.cnf fulfilled No. of Restarts: 9 No. of Flips: 4957 time to process: 29 seconds.
uf250-04.cnf , deadline. Restarts: 1550
uf250-04.cnf , deadline. Restarts: 1550
uf250-04.cnf fulfilled No. of Restarts: 650 No. of Flips: 2053 time to process: 35 seconds.
uf250-04.cnf fulfilled No. of Restarts: 208 No. of Flips: 2015 time to process: 39 seconds.
uf250-04.cnf , deadline. Restarts: 1550
uf250-04.cnf fulfilled No. of Restarts: 527 No. of Flips: 3736 time to process: 31 seconds.
uf250-04.cnf fulfilled No. of Restarts: 161 No. of Flips: 1201 time to process: 26 seconds.
uf250-04.cnf fulfilled No. of Restarts: 574 No. of Flips: 2192 time to process: 37 seconds.
uf250-04.cnf fulfilled No. of Restarts: 587 No. of Flips: 4308 time to process: 35 seconds.
uf250-04.cnf fulfilled No. of Restarts: 625 No. of Flips: 2908 time to process: 32 seconds.
uf250-04.cnf fulfilled No. of Restarts: 905 No. of Flips: 4610 time to process: 34 seconds.
uf250-04.cnf , deadline. Restarts: 1550
uf250-04.cnf fulfilled No. of Restarts: 642 No. of Flips: 4895 time to process: 32 seconds.
uf250-04.cnf fulfilled No. of Restarts: 969 No. of Flips: 4488 time to process: 34 seconds.
uf250-04.cnf fulfilled No. of Restarts: 902 No. of Flips: 2350 time to process: 30 seconds.
uf250-04.cnf fulfilled No. of Restarts: 494 No. of Flips: 2638 time to process: 31 seconds.
uf250-04.cnf fulfilled No. of Restarts: 1489 No. of Flips: 2106 time to process: 32 seconds.
uf250-04.cnf fulfilled No. of Restarts: 413 No. of Flips: 1765 time to process: 38 seconds.
uf250-04.cnf , deadline. Restarts: 1550
uf250-04.cnf fulfilled No. of Restarts: 1242 No. of Flips: 2825 time to process: 30 seconds.
uf250-04.cnf fulfilled No. of Restarts: 1151 No. of Flips: 4090 time to process: 33 seconds.
uf250-04.cnf fulfilled No. of Restarts: 518 No. of Flips: 2106 time to process: 30 seconds.
uf250-04.cnf fulfilled No. of Restarts: 516 No. of Flips: 1116 time to process: 34 seconds.
uf250-04.cnf fulfilled No. of Restarts: 1352 No. of Flips: 4867 time to process: 35 seconds.
uf250-04.cnf , deadline. Restarts: 1550
uf250-04.cnf fulfilled No. of Restarts: 1086 No. of Flips: 2479 time to process: 30 seconds.
uf250-04.cnf , deadline. Restarts: 1550
uf250-04.cnf fulfilled No. of Restarts: 25 No. of Flips: 2713 time to process: 20 seconds.
uf250-04.cnf fulfilled No. of Restarts: 1097 No. of Flips: 1734 time to process: 28 seconds.
uf250-04.cnf fulfilled No. of Restarts: 167 No. of Flips: 4554 time to process: 29 seconds.
uf250-04.cnf fulfilled No. of Restarts: 854 No. of Flips: 3372 time to process: 28 seconds.
uf250-04.cnf fulfilled No. of Restarts: 748 No. of Flips: 3643 time to process: 40 seconds.
uf250-04.cnf fulfilled No. of Restarts: 594 No. of Flips: 4940 time to process: 33 seconds.
uf250-04.cnf fulfilled No. of Restarts: 0 No. of Flips: 1806 time to process: 26 seconds.
uf250-04.cnf , deadline. Restarts: 1550
uf250-04.cnf fulfilled No. of Restarts: 419 No. of Flips: 1847 time to process: 27 seconds.
uf250-04.cnf fulfilled No. of Restarts: 282 No. of Flips: 2552 time to process: 34 seconds.
uf250-04.cnf fulfilled No. of Restarts: 1102 No. of Flips: 2533 time to process: 36 seconds.
uf250-04.cnf fulfilled No. of Restarts: 31 No. of Flips: 3053 time to process: 7 seconds.
uf250-04.cnf fulfilled No. of Restarts: 258 No. of Flips: 1567 time to process: 34 seconds.
uf250-04.cnf fulfilled No. of Restarts: 640 No. of Flips: 4301 time to process: 34 seconds.
uf250-04.cnf fulfilled No. of Restarts: 208 No. of Flips: 4913 time to process: 30 seconds.
uf250-04.cnf fulfilled No. of Restarts: 544 No. of Flips: 3238 time to process: 33 seconds.
uf250-04.cnf fulfilled No. of Restarts: 826 No. of Flips: 1059 time to process: 34 seconds.
uf250-04.cnf fulfilled No. of Restarts: 212 No. of Flips: 4719 time to process: 30 seconds.
uf250-04.cnf , deadline. Restarts: 1550
uf250-04.cnf , deadline. Restarts: 1550
uf250-04.cnf fulfilled No. of Restarts: 434 No. of Flips: 3735 time to process: 30 seconds.
uf250-04.cnf fulfilled No. of Restarts: 44 No. of Flips: 3372 time to process: 35 seconds.
uf250-04.cnf , deadline. Restarts: 1550
uf250-04.cnf fulfilled No. of Restarts: 91 No. of Flips: 3056 time to process: 25 seconds.
uf250-04.cnf fulfilled No. of Restarts: 732 No. of Flips: 1456 time to process: 33 seconds.
uf250-04.cnf fulfilled No. of Restarts: 203 No. of Flips: 3597 time to process: 28 seconds.
uf250-04.cnf fulfilled No. of Restarts: 932 No. of Flips: 3459 time to process: 35 seconds.
uf250-04.cnf fulfilled No. of Restarts: 100 No. of Flips: 1890 time to process: 27 seconds.
uf250-04.cnf fulfilled No. of Restarts: 802 No. of Flips: 4092 time to process: 39 seconds.
uf250-04.cnf fulfilled No. of Restarts: 245 No. of Flips: 2045 time to process: 31 seconds.
uf250-04.cnf fulfilled No. of Restarts: 759 No. of Flips: 774 time to process: 34 seconds.
uf250-04.cnf , deadline. Restarts: 1550
uf250-04.cnf fulfilled No. of Restarts: 302 No. of Flips: 1796 time to process: 32 seconds.
uf250-04.cnf fulfilled No. of Restarts: 310 No. of Flips: 2603 time to process: 37 seconds.
uf250-04.cnf fulfilled No. of Restarts: 759 No. of Flips: 4259 time to process: 35 seconds.
uf250-04.cnf fulfilled No. of Restarts: 48 No. of Flips: 2335 time to process: 30 seconds.
uf250-04.cnf fulfilled No. of Restarts: 509 No. of Flips: 1111 time to process: 25 seconds.
uf250-04.cnf , deadline. Restarts: 1550
uf250-04.cnf fulfilled No. of Restarts: 67 No. of Flips: 2372 time to process: 33 seconds.
uf250-04.cnf fulfilled No. of Restarts: 251 No. of Flips: 1511 time to process: 33 seconds.
uf250-04.cnf , deadline. Restarts: 1550
uf250-04.cnf fulfilled No. of Restarts: 590 No. of Flips: 4357 time to process: 34 seconds.
uf250-04.cnf fulfilled No. of Restarts: 178 No. of Flips: 2703 time to process: 31 seconds.
uf250-04.cnf fulfilled No. of Restarts: 338 No. of Flips: 2955 time to process: 31 seconds.
uf250-04.cnf fulfilled No. of Restarts: 87 No. of Flips: 4217 time to process: 27 seconds.
uf250-04.cnf fulfilled No. of Restarts: 601 No. of Flips: 1082 time to process: 30 seconds.
uf250-04.cnf fulfilled No. of Restarts: 1096 No. of Flips: 4036 time to process: 28 seconds.
uf250-04.cnf fulfilled No. of Restarts: 1095 No. of Flips: 3766 time to process: 32 seconds.
uf250-04.cnf fulfilled No. of Restarts: 1093 No. of Flips: 943 time to process: 38 seconds.
uf250-04.cnf fulfilled No. of Restarts: 1408 No. of Flips: 4156 time to process: 33 seconds.
uf250-04.cnf fulfilled No. of Restarts: 1017 No. of Flips: 3329 time to process: 36 seconds.
uf250-04.cnf fulfilled No. of Restarts: 575 No. of Flips: 4069 time to process: 33 seconds.
uf250-04.cnf , deadline. Restarts: 1550
uf250-04.cnf fulfilled No. of Restarts: 1131 No. of Flips: 794 time to process: 32 seconds.
uf250-04.cnf fulfilled No. of Restarts: 133 No. of Flips: 4139 time to process: 29 seconds.
uf250-04.cnf fulfilled No. of Restarts: 1197 No. of Flips: 4194 time to process: 37 seconds.
uf250-04.cnf fulfilled No. of Restarts: 553 No. of Flips: 1553 time to process: 30 seconds.
uf250-04.cnf fulfilled No. of Restarts: 10 No. of Flips: 3833 time to process: 31 seconds.
uf250-04.cnf fulfilled No. of Restarts: 957 No. of Flips: 4598 time to process: 30 seconds.
uf250-04.cnf fulfilled No. of Restarts: 270 No. of Flips: 3859 time to process: 27 seconds.
uf250-04.cnf fulfilled No. of Restarts: 171 No. of Flips: 1995 time to process: 30 seconds.
uf250-04.cnf fulfilled No. of Restarts: 493 No. of Flips: 3307 time to process: 34 seconds.
uf250-04.cnf fulfilled No. of Restarts: 1288 No. of Flips: 996 time to process: 31 seconds.
uf250-04.cnf , deadline. Restarts: 1550
uf250-04.cnf fulfilled No. of Restarts: 123 No. of Flips: 1438 time to process: 31 seconds.
uf250-04.cnf fulfilled No. of Restarts: 135 No. of Flips: 1923 time to process: 32 seconds.
uf250-04.cnf fulfilled No. of Restarts: 93 No. of Flips: 3279 time to process: 29 seconds.
uf250-04.cnf fulfilled No. of Restarts: 878 No. of Flips: 4219 time to process: 30 seconds.
uf250-04.cnf , deadline. Restarts: 1550
uf250-04.cnf fulfilled No. of Restarts: 348 No. of Flips: 4722 time to process: 34 seconds.
uf250-04.cnf fulfilled No. of Restarts: 935 No. of Flips: 3484 time to process: 30 seconds.
uf250-04.cnf , deadline. Restarts: 1550
uf250-04.cnf , deadline. Restarts: 1550
uf250-04.cnf fulfilled No. of Restarts: 63 No. of Flips: 2410 time to process: 28 seconds.
uf250-04.cnf fulfilled No. of Restarts: 366 No. of Flips: 4120 time to process: 31 seconds.
uf250-04.cnf fulfilled No. of Restarts: 350 No. of Flips: 3220 time to process: 31 seconds.
uf250-04.cnf , deadline. Restarts: 1550
uf250-04.cnf , deadline. Restarts: 1550
uf250-04.cnf fulfilled No. of Restarts: 953 No. of Flips: 4511 time to process: 27 seconds.
uf250-04.cnf fulfilled No. of Restarts: 308 No. of Flips: 710 time to process: 37 seconds.
uf250-04.cnf fulfilled No. of Restarts: 989 No. of Flips: 2144 time to process: 35 seconds.
uf250-04.cnf fulfilled No. of Restarts: 499 No. of Flips: 4664 time to process: 36 seconds.
uf250-04.cnf fulfilled No. of Restarts: 300 No. of Flips: 2108 time to process: 30 seconds.
uf250-04.cnf , deadline. Restarts: 1550
uf250-04.cnf fulfilled No. of Restarts: 881 No. of Flips: 2851 time to process: 31 seconds.
uf250-04.cnf fulfilled No. of Restarts: 538 No. of Flips: 2731 time to process: 34 seconds.
uf250-04.cnf fulfilled No. of Restarts: 761 No. of Flips: 2530 time to process: 35 seconds.
uf250-04.cnf , deadline. Restarts: 1550
uf250-04.cnf fulfilled No. of Restarts: 283 No. of Flips: 2644 time to process: 32 seconds.
uf250-04.cnf fulfilled No. of Restarts: 810 No. of Flips: 2089 time to process: 33 seconds.
uf250-04.cnf fulfilled No. of Restarts: 1260 No. of Flips: 3478 time to process: 32 seconds.
uf250-04.cnf fulfilled No. of Restarts: 709 No. of Flips: 795 time to process: 32 seconds.
uf250-04.cnf fulfilled No. of Restarts: 67 No. of Flips: 759 time to process: 29 seconds.
uf250-04.cnf fulfilled No. of Restarts: 118 No. of Flips: 2064 time to process: 29 seconds.
uf250-04.cnf fulfilled No. of Restarts: 49 No. of Flips: 4786 time to process: 26 seconds.
uf250-04.cnf , deadline. Restarts: 1550
uf250-04.cnf fulfilled No. of Restarts: 1338 No. of Flips: 2530 time to process: 32 seconds.
uf250-04.cnf fulfilled No. of Restarts: 1231 No. of Flips: 3513 time to process: 31 seconds.
uf250-04.cnf fulfilled No. of Restarts: 176 No. of Flips: 4604 time to process: 30 seconds.
uf250-04.cnf fulfilled No. of Restarts: 623 No. of Flips: 2970 time to process: 35 seconds.
uf250-04.cnf fulfilled No. of Restarts: 203 No. of Flips: 4115 time to process: 27 seconds.
uf250-04.cnf fulfilled No. of Restarts: 363 No. of Flips: 2347 time to process: 35 seconds.
uf250-04.cnf fulfilled No. of Restarts: 218 No. of Flips: 2172 time to process: 35 seconds.
uf250-04.cnf , deadline. Restarts: 1550
uf250-04.cnf fulfilled No. of Restarts: 1329 No. of Flips: 1076 time to process: 31 seconds.
uf250-04.cnf fulfilled No. of Restarts: 438 No. of Flips: 1073 time to process: 34 seconds.
uf250-04.cnf fulfilled No. of Restarts: 260 No. of Flips: 2967 time to process: 37 seconds.
uf250-04.cnf , deadline. Restarts: 1550
uf250-04.cnf fulfilled No. of Restarts: 647 No. of Flips: 4308 time to process: 26 seconds.
uf250-04.cnf fulfilled No. of Restarts: 523 No. of Flips: 4219 time to process: 28 seconds.
uf250-04.cnf , deadline. Restarts: 1550
uf250-04.cnf fulfilled No. of Restarts: 56 No. of Flips: 2602 time to process: 25 seconds.
uf250-04.cnf , deadline. Restarts: 1550
uf250-04.cnf , deadline. Restarts: 1550
uf250-04.cnf fulfilled No. of Restarts: 878 No. of Flips: 3733 time to process: 38 seconds.
uf250-04.cnf fulfilled No. of Restarts: 758 No. of Flips: 1840 time to process: 32 seconds.
uf250-04.cnf fulfilled No. of Restarts: 307 No. of Flips: 2023 time to process: 32 seconds.
uf250-04.cnf fulfilled No. of Restarts: 491 No. of Flips: 4371 time to process: 36 seconds.
uf250-04.cnf , deadline. Restarts: 1550
uf250-04.cnf fulfilled No. of Restarts: 178 No. of Flips: 3674 time to process: 35 seconds.
uf250-04.cnf fulfilled No. of Restarts: 38 No. of Flips: 2166 time to process: 39 seconds.
uf250-04.cnf fulfilled No. of Restarts: 266 No. of Flips: 3262 time to process: 33 seconds.
uf250-04.cnf , deadline. Restarts: 1550
uf250-04.cnf , deadline. Restarts: 1550
uf250-04.cnf fulfilled No. of Restarts: 386 No. of Flips: 714 time to process: 34 seconds.
uf250-04.cnf fulfilled No. of Restarts: 267 No. of Flips: 1225 time to process: 36 seconds.
uf250-04.cnf fulfilled No. of Restarts: 510 No. of Flips: 3140 time to process: 34 seconds.
uf250-04.cnf , deadline. Restarts: 1550
uf250-04.cnf fulfilled No. of Restarts: 896 No. of Flips: 3813 time to process: 32 seconds.
uf250-04.cnf , deadline. Restarts: 1550
uf250-04.cnf fulfilled No. of Restarts: 857 No. of Flips: 1995 time to process: 34 seconds.
uf250-04.cnf fulfilled No. of Restarts: 503 No. of Flips: 3333 time to process: 33 seconds.
uf250-04.cnf fulfilled No. of Restarts: 393 No. of Flips: 2680 time to process: 38 seconds.
uf250-04.cnf fulfilled No. of Restarts: 17 No. of Flips: 4184 time to process: 31 seconds.
uf250-04.cnf fulfilled No. of Restarts: 39 No. of Flips: 1995 time to process: 34 seconds.
uf250-04.cnf fulfilled No. of Restarts: 165 No. of Flips: 4713 time to process: 35 seconds.
uf250-04.cnf , deadline. Restarts: 1550
uf250-04.cnf fulfilled No. of Restarts: 126 No. of Flips: 4904 time to process: 34 seconds.
uf250-04.cnf fulfilled No. of Restarts: 770 No. of Flips: 3784 time to process: 34 seconds.
uf250-04.cnf , deadline. Restarts: 1550
uf250-04.cnf fulfilled No. of Restarts: 918 No. of Flips: 896 time to process: 36 seconds.
uf250-04.cnf fulfilled No. of Restarts: 1371 No. of Flips: 4590 time to process: 33 seconds.
uf250-04.cnf fulfilled No. of Restarts: 194 No. of Flips: 4754 time to process: 27 seconds.
uf250-04.cnf fulfilled No. of Restarts: 578 No. of Flips: 2675 time to process: 31 seconds.
uf250-04.cnf fulfilled No. of Restarts: 23 No. of Flips: 863 time to process: 32 seconds.
uf250-04.cnf fulfilled No. of Restarts: 743 No. of Flips: 4169 time to process: 30 seconds.
uf250-04.cnf fulfilled No. of Restarts: 902 No. of Flips: 2239 time to process: 31 seconds.
uf250-04.cnf fulfilled No. of Restarts: 505 No. of Flips: 1813 time to process: 36 seconds.
uf250-04.cnf fulfilled No. of Restarts: 854 No. of Flips: 2134 time to process: 37 seconds.
uf250-04.cnf fulfilled No. of Restarts: 317 No. of Flips: 3806 time to process: 29 seconds.
uf250-04.cnf fulfilled No. of Restarts: 1009 No. of Flips: 4311 time to process: 32 seconds.
uf250-04.cnf fulfilled No. of Restarts: 345 No. of Flips: 2104 time to process: 29 seconds.
uf250-04.cnf fulfilled No. of Restarts: 131 No. of Flips: 781 time to process: 29 seconds.
uf250-04.cnf fulfilled No. of Restarts: 928 No. of Flips: 3688 time to process: 32 seconds.
uf250-04.cnf , deadline. Restarts: 1550
uf250-04.cnf fulfilled No. of Restarts: 465 No. of Flips: 4321 time to process: 35 seconds.
uf250-04.cnf fulfilled No. of Restarts: 61 No. of Flips: 4394 time to process: 33 seconds.
uf250-04.cnf fulfilled No. of Restarts: 249 No. of Flips: 1884 time to process: 34 seconds.
uf250-04.cnf , deadline. Restarts: 1550
uf250-04.cnf fulfilled No. of Restarts: 260 No. of Flips: 3253 time to process: 26 seconds.
uf250-04.cnf , deadline. Restarts: 1550
uf250-04.cnf , deadline. Restarts: 1550
uf250-04.cnf fulfilled No. of Restarts: 785 No. of Flips: 729 time to process: 35 seconds.
uf250-04.cnf fulfilled No. of Restarts: 198 No. of Flips: 2882 time to process: 24 seconds.
uf250-04.cnf fulfilled No. of Restarts: 154 No. of Flips: 4492 time to process: 31 seconds.
uf250-04.cnf fulfilled No. of Restarts: 1344 No. of Flips: 4147 time to process: 31 seconds.
uf250-04.cnf fulfilled No. of Restarts: 81 No. of Flips: 1789 time to process: 27 seconds.
uf250-04.cnf fulfilled No. of Restarts: 167 No. of Flips: 3821 time to process: 32 seconds.
uf250-04.cnf fulfilled No. of Restarts: 237 No. of Flips: 2287 time to process: 32 seconds.
uf250-04.cnf , deadline. Restarts: 1550
uf250-04.cnf fulfilled No. of Restarts: 934 No. of Flips: 2088 time to process: 29 seconds.
uf250-04.cnf fulfilled No. of Restarts: 59 No. of Flips: 2728 time to process: 38 seconds.
uf250-04.cnf , deadline. Restarts: 1550
uf250-04.cnf fulfilled No. of Restarts: 190 No. of Flips: 2262 time to process: 35 seconds.
uf250-04.cnf fulfilled No. of Restarts: 706 No. of Flips: 2890 time to process: 33 seconds.
uf250-04.cnf fulfilled No. of Restarts: 1159 No. of Flips: 2730 time to process: 33 seconds.
uf250-04.cnf fulfilled No. of Restarts: 565 No. of Flips: 1268 time to process: 29 seconds.
uf250-04.cnf fulfilled No. of Restarts: 198 No. of Flips: 1266 time to process: 28 seconds.
uf250-04.cnf fulfilled No. of Restarts: 1080 No. of Flips: 1881 time to process: 40 seconds.
uf250-04.cnf fulfilled No. of Restarts: 670 No. of Flips: 3338 time to process: 38 seconds.
uf250-04.cnf fulfilled No. of Restarts: 1402 No. of Flips: 1314 time to process: 33 seconds.
uf250-04.cnf , deadline. Restarts: 1550
uf250-04.cnf fulfilled No. of Restarts: 543 No. of Flips: 2548 time to process: 35 seconds.
uf250-04.cnf fulfilled No. of Restarts: 399 No. of Flips: 3742 time to process: 39 seconds.
uf250-04.cnf fulfilled No. of Restarts: 780 No. of Flips: 2155 time to process: 35 seconds.
uf250-04.cnf fulfilled No. of Restarts: 1295 No. of Flips: 2176 time to process: 28 seconds.
uf250-04.cnf fulfilled No. of Restarts: 1002 No. of Flips: 523 time to process: 27 seconds.
uf250-04.cnf fulfilled No. of Restarts: 1292 No. of Flips: 3973 time to process: 36 seconds.
uf250-04.cnf fulfilled No. of Restarts: 451 No. of Flips: 3828 time to process: 29 seconds.
uf250-04.cnf fulfilled No. of Restarts: 350 No. of Flips: 4135 time to process: 30 seconds.
uf250-04.cnf fulfilled No. of Restarts: 630 No. of Flips: 3901 time to process: 32 seconds.
uf250-04.cnf fulfilled No. of Restarts: 207 No. of Flips: 2334 time to process: 31 seconds.
uf250-04.cnf fulfilled No. of Restarts: 462 No. of Flips: 1877 time to process: 29 seconds.
uf250-04.cnf fulfilled No. of Restarts: 1220 No. of Flips: 3784 time to process: 36 seconds.
uf250-04.cnf fulfilled No. of Restarts: 471 No. of Flips: 1287 time to process: 31 seconds.
uf250-04.cnf , deadline. Restarts: 1550
uf250-04.cnf fulfilled No. of Restarts: 1200 No. of Flips: 627 time to process: 32 seconds.
uf250-04.cnf , deadline. Restarts: 1550
uf250-04.cnf , deadline. Restarts: 1550
uf250-04.cnf fulfilled No. of Restarts: 638 No. of Flips: 3591 time to process: 37 seconds.
uf250-04.cnf fulfilled No. of Restarts: 111 No. of Flips: 1704 time to process: 29 seconds.
uf250-04.cnf , deadline. Restarts: 1550
uf250-04.cnf fulfilled No. of Restarts: 644 No. of Flips: 3719 time to process: 33 seconds.
uf250-04.cnf fulfilled No. of Restarts: 54 No. of Flips: 1518 time to process: 29 seconds.
uf250-04.cnf fulfilled No. of Restarts: 267 No. of Flips: 3701 time to process: 31 seconds.
uf250-04.cnf fulfilled No. of Restarts: 49 No. of Flips: 4385 time to process: 28 seconds.
uf250-04.cnf fulfilled No. of Restarts: 821 No. of Flips: 1660 time to process: 28 seconds.
uf250-04.cnf fulfilled No. of Restarts: 117 No. of Flips: 2967 time to process: 32 seconds.
uf250-04.cnf fulfilled No. of Restarts: 766 No. of Flips: 4408 time to process: 37 seconds.
uf250-04.cnf fulfilled No. of Restarts: 412 No. of Flips: 4160 time to process: 34 seconds.
uf250-04.cnf fulfilled No. of Restarts: 948 No. of Flips: 4643 time to process: 27 seconds.
uf250-04.cnf fulfilled No. of Restarts: 652 No. of Flips: 2285 time to process: 30 seconds.
uf250-04.cnf fulfilled No. of Restarts: 579 No. of Flips: 3052 time to process: 31 seconds.
uf250-04.cnf , deadline. Restarts: 1550
uf250-04.cnf fulfilled No. of Restarts: 16 No. of Flips: 1993 time to process: 35 seconds.
uf250-04.cnf fulfilled No. of Restarts: 37 No. of Flips: 2462 time to process: 37 seconds.
uf250-04.cnf fulfilled No. of Restarts: 1153 No. of Flips: 1600 time to process: 39 seconds.
uf250-04.cnf fulfilled No. of Restarts: 108 No. of Flips: 2436 time to process: 31 seconds.
uf250-04.cnf fulfilled No. of Restarts: 276 No. of Flips: 2292 time to process: 28 seconds.
uf250-04.cnf fulfilled No. of Restarts: 360 No. of Flips: 1528 time to process: 32 seconds.
uf250-04.cnf fulfilled No. of Restarts: 402 No. of Flips: 4940 time to process: 33 seconds.
uf250-04.cnf , deadline. Restarts: 1550
uf250-04.cnf fulfilled No. of Restarts: 338 No. of Flips: 1916 time to process: 30 seconds.
uf250-04.cnf fulfilled No. of Restarts: 1029 No. of Flips: 1779 time to process: 36 seconds.
uf250-04.cnf fulfilled No. of Restarts: 1435 No. of Flips: 4783 time to process: 37 seconds.
uf250-04.cnf fulfilled No. of Restarts: 349 No. of Flips: 2505 time to process: 31 seconds.
uf250-04.cnf fulfilled No. of Restarts: 673 No. of Flips: 3130 time to process: 35 seconds.
uf250-04.cnf fulfilled No. of Restarts: 845 No. of Flips: 4186 time to process: 34 seconds.
uf250-04.cnf fulfilled No. of Restarts: 330 No. of Flips: 1131 time to process: 35 seconds.
uf250-04.cnf , deadline. Restarts: 1550
uf250-04.cnf fulfilled No. of Restarts: 661 No. of Flips: 3105 time to process: 34 seconds.
uf250-04.cnf fulfilled No. of Restarts: 357 No. of Flips: 3491 time to process: 35 seconds.
uf250-04.cnf fulfilled No. of Restarts: 1440 No. of Flips: 893 time to process: 33 seconds.
uf250-04.cnf fulfilled No. of Restarts: 1516 No. of Flips: 4816 time to process: 30 seconds.
uf250-04.cnf fulfilled No. of Restarts: 710 No. of Flips: 2721 time to process: 33 seconds.
uf250-04.cnf , deadline. Restarts: 1550
uf250-04.cnf fulfilled No. of Restarts: 1504 No. of Flips: 4050 time to process: 40 seconds.
uf250-04.cnf fulfilled No. of Restarts: 349 No. of Flips: 738 time to process: 32 seconds.
uf250-04.cnf fulfilled No. of Restarts: 831 No. of Flips: 888 time to process: 34 seconds.
uf250-04.cnf fulfilled No. of Restarts: 62 No. of Flips: 1959 time to process: 34 seconds.
uf250-04.cnf fulfilled No. of Restarts: 729 No. of Flips: 1207 time to process: 26 seconds.
uf250-04.cnf fulfilled No. of Restarts: 236 No. of Flips: 4494 time to process: 27 seconds.
uf250-04.cnf fulfilled No. of Restarts: 981 No. of Flips: 1463 time to process: 27 seconds.
uf250-04.cnf fulfilled No. of Restarts: 131 No. of Flips: 4478 time to process: 24 seconds.
uf250-04.cnf fulfilled No. of Restarts: 721 No. of Flips: 3016 time to process: 32 seconds.
uf250-04.cnf , deadline. Restarts: 1550
uf250-04.cnf fulfilled No. of Restarts: 949 No. of Flips: 2073 time to process: 33 seconds.
uf250-04.cnf fulfilled No. of Restarts: 404 No. of Flips: 1879 time to process: 26 seconds.
uf250-04.cnf fulfilled No. of Restarts: 1038 No. of Flips: 4354 time to process: 32 seconds.
uf250-04.cnf fulfilled No. of Restarts: 53 No. of Flips: 3821 time to process: 31 seconds.
uf250-04.cnf fulfilled No. of Restarts: 869 No. of Flips: 1532 time to process: 27 seconds.
uf250-04.cnf fulfilled No. of Restarts: 1031 No. of Flips: 864 time to process: 35 seconds.
uf250-04.cnf fulfilled No. of Restarts: 156 No. of Flips: 3581 time to process: 25 seconds.
uf250-04.cnf fulfilled No. of Restarts: 894 No. of Flips: 4779 time to process: 31 seconds.
uf250-04.cnf fulfilled No. of Restarts: 1316 No. of Flips: 2907 time to process: 26 seconds.
uf250-04.cnf fulfilled No. of Restarts: 842 No. of Flips: 3744 time to process: 27 seconds.
uf250-04.cnf fulfilled No. of Restarts: 144 No. of Flips: 4703 time to process: 31 seconds.
uf250-04.cnf fulfilled No. of Restarts: 1079 No. of Flips: 3832 time to process: 35 seconds.
uf250-04.cnf fulfilled No. of Restarts: 347 No. of Flips: 1677 time to process: 30 seconds.
uf250-04.cnf fulfilled No. of Restarts: 658 No. of Flips: 3931 time to process: 24 seconds.
uf250-04.cnf fulfilled No. of Restarts: 1488 No. of Flips: 2810 time to process: 32 seconds.
uf250-04.cnf , deadline. Restarts: 1550
uf250-04.cnf fulfilled No. of Restarts: 434 No. of Flips: 3701 time to process: 29 seconds.
uf250-04.cnf fulfilled No. of Restarts: 968 No. of Flips: 1433 time to process: 28 seconds.
uf250-04.cnf fulfilled No. of Restarts: 860 No. of Flips: 4573 time to process: 29 seconds.
uf250-04.cnf fulfilled No. of Restarts: 796 No. of Flips: 3959 time to process: 33 seconds.
uf250-04.cnf fulfilled No. of Restarts: 1503 No. of Flips: 3984 time to process: 34 seconds.
uf250-04.cnf fulfilled No. of Restarts: 118 No. of Flips: 4898 time to process: 26 seconds.
uf250-04.cnf fulfilled No. of Restarts: 890 No. of Flips: 3342 time to process: 34 seconds.
uf250-04.cnf fulfilled No. of Restarts: 858 No. of Flips: 2468 time to process: 30 seconds.
uf250-04.cnf fulfilled No. of Restarts: 274 No. of Flips: 4045 time to process: 32 seconds.
uf250-04.cnf fulfilled No. of Restarts: 114 No. of Flips: 2667 time to process: 29 seconds.
uf250-04.cnf fulfilled No. of Restarts: 407 No. of Flips: 2116 time to process: 29 seconds.
uf250-04.cnf fulfilled No. of Restarts: 111 No. of Flips: 1327 time to process: 35 seconds.
uf250-04.cnf fulfilled No. of Restarts: 1045 No. of Flips: 1951 time to process: 33 seconds.
uf250-04.cnf fulfilled No. of Restarts: 1337 No. of Flips: 4189 time to process: 34 seconds.
uf250-04.cnf , deadline. Restarts: 1550
uf250-04.cnf fulfilled No. of Restarts: 115 No. of Flips: 2323 time to process: 33 seconds.
uf250-04.cnf fulfilled No. of Restarts: 1291 No. of Flips: 3543 time to process: 34 seconds.
uf250-04.cnf fulfilled No. of Restarts: 316 No. of Flips: 3371 time to process: 32 seconds.
uf250-04.cnf fulfilled No. of Restarts: 84 No. of Flips: 1860 time to process: 28 seconds.
uf250-04.cnf fulfilled No. of Restarts: 736 No. of Flips: 2163 time to process: 33 seconds.
uf250-04.cnf fulfilled No. of Restarts: 90 No. of Flips: 2116 time to process: 31 seconds.
uf250-04.cnf fulfilled No. of Restarts: 196 No. of Flips: 1742 time to process: 26 seconds.
uf250-04.cnf , deadline. Restarts: 1550
uf250-04.cnf fulfilled No. of Restarts: 482 No. of Flips: 4684 time to process: 29 seconds.
uf250-04.cnf fulfilled No. of Restarts: 78 No. of Flips: 3401 time to process: 35 seconds.
uf250-04.cnf fulfilled No. of Restarts: 235 No. of Flips: 3231 time to process: 30 seconds.
uf250-04.cnf fulfilled No. of Restarts: 451 No. of Flips: 982 time to process: 31 seconds.
uf250-04.cnf fulfilled No. of Restarts: 138 No. of Flips: 1243 time to process: 30 seconds.
uf250-04.cnf , deadline. Restarts: 1550
uf250-04.cnf fulfilled No. of Restarts: 109 No. of Flips: 4760 time to process: 28 seconds.
uf250-04.cnf fulfilled No. of Restarts: 1235 No. of Flips: 1314 time to process: 33 seconds.
uf250-04.cnf fulfilled No. of Restarts: 597 No. of Flips: 1576 time to process: 33 seconds.
uf250-04.cnf fulfilled No. of Restarts: 781 No. of Flips: 1273 time to process: 36 seconds.
uf250-04.cnf fulfilled No. of Restarts: 298 No. of Flips: 2206 time to process: 34 seconds.
uf250-04.cnf fulfilled No. of Restarts: 1430 No. of Flips: 1476 time to process: 39 seconds.
uf250-04.cnf fulfilled No. of Restarts: 686 No. of Flips: 3437 time to process: 32 seconds.
uf250-04.cnf fulfilled No. of Restarts: 767 No. of Flips: 2739 time to process: 33 seconds.
uf250-04.cnf fulfilled No. of Restarts: 1507 No. of Flips: 4986 time to process: 33 seconds.
uf250-04.cnf fulfilled No. of Restarts: 1467 No. of Flips: 1778 time to process: 32 seconds.
uf250-04.cnf fulfilled No. of Restarts: 232 No. of Flips: 3334 time to process: 34 seconds.
uf250-04.cnf , deadline. Restarts: 1550
uf250-04.cnf fulfilled No. of Restarts: 1331 No. of Flips: 3484 time to process: 28 seconds.
uf250-04.cnf fulfilled No. of Restarts: 120 No. of Flips: 3711 time to process: 29 seconds.
uf250-04.cnf fulfilled No. of Restarts: 812 No. of Flips: 910 time to process: 29 seconds.
uf250-04.cnf fulfilled No. of Restarts: 283 No. of Flips: 4990 time to process: 26 seconds.
uf250-04.cnf fulfilled No. of Restarts: 936 No. of Flips: 3995 time to process: 32 seconds.
uf250-04.cnf fulfilled No. of Restarts: 331 No. of Flips: 4748 time to process: 35 seconds.
uf250-04.cnf fulfilled No. of Restarts: 174 No. of Flips: 1504 time to process: 33 seconds.
uf250-04.cnf fulfilled No. of Restarts: 1212 No. of Flips: 2210 time to process: 29 seconds.
uf250-04.cnf fulfilled No. of Restarts: 701 No. of Flips: 1772 time to process: 33 seconds.
uf250-04.cnf fulfilled No. of Restarts: 361 No. of Flips: 3603 time to process: 26 seconds.
uf250-04.cnf fulfilled No. of Restarts: 340 No. of Flips: 3422 time to process: 32 seconds.
uf250-04.cnf fulfilled No. of Restarts: 25 No. of Flips: 3538 time to process: 29 seconds.
uf250-04.cnf fulfilled No. of Restarts: 16 No. of Flips: 1872 time to process: 27 seconds.
uf250-04.cnf fulfilled No. of Restarts: 263 No. of Flips: 3232 time to process: 31 seconds.
uf250-04.cnf , deadline. Restarts: 1550
uf250-04.cnf , deadline. Restarts: 1550
uf250-04.cnf fulfilled No. of Restarts: 12 No. of Flips: 2431 time to process: 28 seconds.
uf250-04.cnf , deadline. Restarts: 1550
uf250-04.cnf fulfilled No. of Restarts: 1160 No. of Flips: 2955 time to process: 35 seconds.
uf250-04.cnf fulfilled No. of Restarts: 468 No. of Flips: 2428 time to process: 29 seconds.
uf250-04.cnf fulfilled No. of Restarts: 1159 No. of Flips: 1183 time to process: 33 seconds.
uf250-04.cnf fulfilled No. of Restarts: 856 No. of Flips: 3657 time to process: 36 seconds.
uf250-04.cnf fulfilled No. of Restarts: 37 No. of Flips: 1115 time to process: 27 seconds.
uf250-04.cnf fulfilled No. of Restarts: 1024 No. of Flips: 3882 time to process: 30 seconds.
uf250-04.cnf fulfilled No. of Restarts: 575 No. of Flips: 662 time to process: 37 seconds.
uf250-04.cnf fulfilled No. of Restarts: 707 No. of Flips: 1765 time to process: 30 seconds.
uf250-04.cnf fulfilled No. of Restarts: 205 No. of Flips: 1867 time to process: 33 seconds.
uf250-04.cnf fulfilled No. of Restarts: 90 No. of Flips: 4300 time to process: 26 seconds.
uf250-04.cnf fulfilled No. of Restarts: 624 No. of Flips: 4836 time to process: 39 seconds.
uf250-04.cnf fulfilled No. of Restarts: 238 No. of Flips: 3615 time to process: 30 seconds.
uf250-04.cnf fulfilled No. of Restarts: 582 No. of Flips: 3365 time to process: 28 seconds.
uf250-04.cnf fulfilled No. of Restarts: 620 No. of Flips: 3029 time to process: 31 seconds.
uf250-04.cnf , deadline. Restarts: 1550
uf250-04.cnf fulfilled No. of Restarts: 724 No. of Flips: 1636 time to process: 35 seconds.
uf250-04.cnf , deadline. Restarts: 1550
uf250-04.cnf fulfilled No. of Restarts: 242 No. of Flips: 1019 time to process: 30 seconds.
uf250-04.cnf fulfilled No. of Restarts: 40 No. of Flips: 4035 time to process: 31 seconds.
uf250-04.cnf fulfilled No. of Restarts: 500 No. of Flips: 4421 time to process: 32 seconds.
uf250-04.cnf fulfilled No. of Restarts: 287 No. of Flips: 2169 time to process: 33 seconds.
uf250-04.cnf fulfilled No. of Restarts: 1156 No. of Flips: 2275 time to process: 29 seconds.
uf250-04.cnf fulfilled No. of Restarts: 568 No. of Flips: 4310 time to process: 32 seconds.
uf250-04.cnf fulfilled No. of Restarts: 652 No. of Flips: 4087 time to process: 33 seconds.
uf250-04.cnf fulfilled No. of Restarts: 215 No. of Flips: 4146 time to process: 29 seconds.
uf250-04.cnf , deadline. Restarts: 1550
uf250-04.cnf fulfilled No. of Restarts: 1124 No. of Flips: 2816 time to process: 33 seconds.
uf250-04.cnf fulfilled No. of Restarts: 331 No. of Flips: 1797 time to process: 32 seconds.
uf250-04.cnf fulfilled No. of Restarts: 747 No. of Flips: 3400 time to process: 34 seconds.
uf250-04.cnf fulfilled No. of Restarts: 1036 No. of Flips: 3181 time to process: 32 seconds.
uf250-04.cnf fulfilled No. of Restarts: 561 No. of Flips: 3456 time to process: 27 seconds.
uf250-04.cnf fulfilled No. of Restarts: 269 No. of Flips: 4716 time to process: 30 seconds.
uf250-04.cnf fulfilled No. of Restarts: 119 No. of Flips: 3322 time to process: 31 seconds.
uf250-04.cnf , deadline. Restarts: 1550
uf250-04.cnf fulfilled No. of Restarts: 342 No. of Flips: 1342 time to process: 25 seconds.
uf250-04.cnf fulfilled No. of Restarts: 520 No. of Flips: 1069 time to process: 34 seconds.
uf250-04.cnf fulfilled No. of Restarts: 287 No. of Flips: 2777 time to process: 31 seconds.
uf250-04.cnf fulfilled No. of Restarts: 872 No. of Flips: 3991 time to process: 37 seconds.
uf250-04.cnf fulfilled No. of Restarts: 949 No. of Flips: 4211 time to process: 31 seconds.
uf250-04.cnf fulfilled No. of Restarts: 388 No. of Flips: 3407 time to process: 31 seconds.
uf250-04.cnf fulfilled No. of Restarts: 758 No. of Flips: 3679 time to process: 29 seconds.
uf250-04.cnf fulfilled No. of Restarts: 175 No. of Flips: 2725 time to process: 27 seconds.
uf250-04.cnf fulfilled No. of Restarts: 632 No. of Flips: 1777 time to process: 34 seconds.
uf250-04.cnf fulfilled No. of Restarts: 159 No. of Flips: 4007 time to process: 34 seconds.
uf250-04.cnf fulfilled No. of Restarts: 1363 No. of Flips: 2020 time to process: 33 seconds.
uf250-04.cnf fulfilled No. of Restarts: 94 No. of Flips: 1610 time to process: 34 seconds.
uf250-04.cnf , deadline. Restarts: 1550
uf250-04.cnf fulfilled No. of Restarts: 44 No. of Flips: 2567 time to process: 28 seconds.
uf250-04.cnf fulfilled No. of Restarts: 452 No. of Flips: 4596 time to process: 31 seconds.
uf250-04.cnf fulfilled No. of Restarts: 534 No. of Flips: 1372 time to process: 29 seconds.
uf250-04.cnf fulfilled No. of Restarts: 177 No. of Flips: 4706 time to process: 33 seconds.
uf250-04.cnf fulfilled No. of Restarts: 180 No. of Flips: 2856 time to process: 30 seconds.
uf250-04.cnf fulfilled No. of Restarts: 19 No. of Flips: 4171 time to process: 33 seconds.
uf250-04.cnf , deadline. Restarts: 1550
uf250-04.cnf fulfilled No. of Restarts: 385 No. of Flips: 1917 time to process: 28 seconds.
uf250-04.cnf fulfilled No. of Restarts: 114 No. of Flips: 4057 time to process: 30 seconds.
uf250-04.cnf fulfilled No. of Restarts: 1136 No. of Flips: 4017 time to process: 35 seconds.
uf250-04.cnf fulfilled No. of Restarts: 127 No. of Flips: 998 time to process: 33 seconds.
uf250-04.cnf fulfilled No. of Restarts: 580 No. of Flips: 2556 time to process: 37 seconds.
uf250-04.cnf fulfilled No. of Restarts: 1002 No. of Flips: 3464 time to process: 37 seconds.
uf250-04.cnf fulfilled No. of Restarts: 446 No. of Flips: 4252 time to process: 35 seconds.
uf250-04.cnf fulfilled No. of Restarts: 896 No. of Flips: 3415 time to process: 28 seconds.
uf250-04.cnf fulfilled No. of Restarts: 512 No. of Flips: 4189 time to process: 31 seconds.
uf250-04.cnf fulfilled No. of Restarts: 1397 No. of Flips: 4471 time to process: 36 seconds.
uf250-04.cnf , deadline. Restarts: 1550
uf250-04.cnf fulfilled No. of Restarts: 438 No. of Flips: 3214 time to process: 34 seconds.
uf250-04.cnf fulfilled No. of Restarts: 198 No. of Flips: 1242 time to process: 32 seconds.
uf250-04.cnf fulfilled No. of Restarts: 1492 No. of Flips: 2472 time to process: 37 seconds.
uf250-04.cnf fulfilled No. of Restarts: 77 No. of Flips: 2292 time to process: 32 seconds.
uf250-04.cnf , deadline. Restarts: 1550
uf250-04.cnf fulfilled No. of Restarts: 103 No. of Flips: 4575 time to process: 37 seconds.
uf250-04.cnf fulfilled No. of Restarts: 271 No. of Flips: 4038 time to process: 32 seconds.
uf250-04.cnf fulfilled No. of Restarts: 65 No. of Flips: 2037 time to process: 27 seconds.
uf250-04.cnf fulfilled No. of Restarts: 149 No. of Flips: 2758 time to process: 29 seconds.
uf250-04.cnf fulfilled No. of Restarts: 278 No. of Flips: 1806 time to process: 31 seconds.
uf250-04.cnf fulfilled No. of Restarts: 1105 No. of Flips: 1908 time to process: 33 seconds.
uf250-04.cnf fulfilled No. of Restarts: 382 No. of Flips: 3762 time to process: 35 seconds.
uf250-04.cnf fulfilled No. of Restarts: 114 No. of Flips: 3997 time to process: 28 seconds.
uf250-04.cnf , deadline. Restarts: 1550
uf250-04.cnf fulfilled No. of Restarts: 1159 No. of Flips: 2997 time to process: 33 seconds.
uf250-04.cnf fulfilled No. of Restarts: 628 No. of Flips: 3968 time to process: 31 seconds.
uf250-04.cnf fulfilled No. of Restarts: 189 No. of Flips: 3375 time to process: 30 seconds.
uf250-04.cnf fulfilled No. of Restarts: 1429 No. of Flips: 1730 time to process: 33 seconds.
uf250-04.cnf fulfilled No. of Restarts: 29 No. of Flips: 2233 time to process: 31 seconds.
uf250-04.cnf fulfilled No. of Restarts: 365 No. of Flips: 3692 time to process: 33 seconds.
uf250-04.cnf , deadline. Restarts: 1550
uf250-04.cnf fulfilled No. of Restarts: 152 No. of Flips: 4648 time to process: 22 seconds.
uf250-04.cnf fulfilled No. of Restarts: 178 No. of Flips: 3763 time to process: 29 seconds.
uf250-04.cnf fulfilled No. of Restarts: 580 No. of Flips: 3008 time to process: 30 seconds.
uf250-04.cnf fulfilled No. of Restarts: 152 No. of Flips: 4554 time to process: 34 seconds.
uf250-04.cnf fulfilled No. of Restarts: 647 No. of Flips: 1384 time to process: 30 seconds.
uf250-04.cnf , deadline. Restarts: 1550
uf250-04.cnf fulfilled No. of Restarts: 182 No. of Flips: 4679 time to process: 30 seconds.
uf250-04.cnf fulfilled No. of Restarts: 217 No. of Flips: 1504 time to process: 35 seconds.
uf250-04.cnf fulfilled No. of Restarts: 1411 No. of Flips: 1541 time to process: 36 seconds.
uf250-04.cnf fulfilled No. of Restarts: 106 No. of Flips: 1354 time to process: 31 seconds.
uf250-04.cnf fulfilled No. of Restarts: 664 No. of Flips: 3548 time to process: 26 seconds.
uf250-04.cnf fulfilled No. of Restarts: 668 No. of Flips: 1519 time to process: 29 seconds.
uf250-04.cnf fulfilled No. of Restarts: 11 No. of Flips: 3075 time to process: 30 seconds.
uf250-04.cnf fulfilled No. of Restarts: 296 No. of Flips: 4465 time to process: 27 seconds.
uf250-04.cnf fulfilled No. of Restarts: 685 No. of Flips: 595 time to process: 32 seconds.
uf250-04.cnf fulfilled No. of Restarts: 531 No. of Flips: 2452 time to process: 29 seconds.
uf250-04.cnf fulfilled No. of Restarts: 561 No. of Flips: 1326 time to process: 30 seconds.
uf250-04.cnf fulfilled No. of Restarts: 857 No. of Flips: 4203 time to process: 38 seconds.
uf250-04.cnf fulfilled No. of Restarts: 472 No. of Flips: 2063 time to process: 32 seconds.
uf250-04.cnf fulfilled No. of Restarts: 655 No. of Flips: 2032 time to process: 32 seconds.
uf250-04.cnf fulfilled No. of Restarts: 60 No. of Flips: 2014 time to process: 37 seconds.
uf250-04.cnf fulfilled No. of Restarts: 46 No. of Flips: 2886 time to process: 33 seconds.
uf250-04.cnf , deadline. Restarts: 1550
uf250-04.cnf fulfilled No. of Restarts: 938 No. of Flips: 3737 time to process: 29 seconds.
uf250-04.cnf fulfilled No. of Restarts: 1058 No. of Flips: 3369 time to process: 34 seconds.
uf250-04.cnf fulfilled No. of Restarts: 977 No. of Flips: 4145 time to process: 30 seconds.
uf250-04.cnf , deadline. Restarts: 1550
uf250-04.cnf fulfilled No. of Restarts: 280 No. of Flips: 4764 time to process: 37 seconds.
uf250-04.cnf fulfilled No. of Restarts: 781 No. of Flips: 2224 time to process: 36 seconds.
uf250-04.cnf , deadline. Restarts: 1550
uf250-04.cnf fulfilled No. of Restarts: 278 No. of Flips: 4124 time to process: 32 seconds.
uf250-04.cnf fulfilled No. of Restarts: 65 No. of Flips: 2538 time to process: 33 seconds.
uf250-04.cnf fulfilled No. of Restarts: 1467 No. of Flips: 1985 time to process: 32 seconds.
uf250-04.cnf fulfilled No. of Restarts: 20 No. of Flips: 4399 time to process: 30 seconds.
uf250-04.cnf fulfilled No. of Restarts: 123 No. of Flips: 3628 time to process: 28 seconds.
uf250-04.cnf fulfilled No. of Restarts: 201 No. of Flips: 4696 time to process: 31 seconds.
uf250-04.cnf fulfilled No. of Restarts: 183 No. of Flips: 4325 time to process: 28 seconds.
uf250-04.cnf fulfilled No. of Restarts: 646 No. of Flips: 3490 time to process: 30 seconds.
uf250-04.cnf fulfilled No. of Restarts: 650 No. of Flips: 2871 time to process: 39 seconds.
uf250-04.cnf fulfilled No. of Restarts: 1407 No. of Flips: 1715 time to process: 31 seconds.
uf250-04.cnf , deadline. Restarts: 1550
uf250-04.cnf fulfilled No. of Restarts: 393 No. of Flips: 3600 time to process: 30 seconds.
uf250-04.cnf , deadline. Restarts: 1550
uf250-04.cnf , deadline. Restarts: 1550
uf250-04.cnf fulfilled No. of Restarts: 1 No. of Flips: 1473 time to process: 27 seconds.
uf250-04.cnf fulfilled No. of Restarts: 281 No. of Flips: 4425 time to process: 29 seconds.
uf250-04.cnf fulfilled No. of Restarts: 336 No. of Flips: 3499 time to process: 27 seconds.
uf250-04.cnf fulfilled No. of Restarts: 327 No. of Flips: 4139 time to process: 36 seconds.
uf250-04.cnf fulfilled No. of Restarts: 457 No. of Flips: 2635 time to process: 36 seconds.
uf250-04.cnf fulfilled No. of Restarts: 38 No. of Flips: 3268 time to process: 35 seconds.
uf250-04.cnf fulfilled No. of Restarts: 263 No. of Flips: 4844 time to process: 28 seconds.
uf250-04.cnf fulfilled No. of Restarts: 446 No. of Flips: 2829 time to process: 34 seconds.
uf250-04.cnf , deadline. Restarts: 1550
uf250-04.cnf fulfilled No. of Restarts: 808 No. of Flips: 1170 time to process: 28 seconds.
uf250-04.cnf fulfilled No. of Restarts: 219 No. of Flips: 3589 time to process: 34 seconds.
uf250-04.cnf fulfilled No. of Restarts: 1075 No. of Flips: 773 time to process: 34 seconds.
uf250-04.cnf fulfilled No. of Restarts: 353 No. of Flips: 2886 time to process: 28 seconds.
uf250-04.cnf fulfilled No. of Restarts: 1034 No. of Flips: 3712 time to process: 30 seconds.
uf250-04.cnf fulfilled No. of Restarts: 196 No. of Flips: 4938 time to process: 30 seconds.
uf250-04.cnf fulfilled No. of Restarts: 1377 No. of Flips: 2870 time to process: 31 seconds.
uf250-04.cnf fulfilled No. of Restarts: 1260 No. of Flips: 2359 time to process: 36 seconds.
uf250-04.cnf fulfilled No. of Restarts: 435 No. of Flips: 2115 time to process: 30 seconds.
uf250-04.cnf fulfilled No. of Restarts: 1186 No. of Flips: 4021 time to process: 30 seconds.
uf250-04.cnf fulfilled No. of Restarts: 117 No. of Flips: 2051 time to process: 28 seconds.
uf250-04.cnf fulfilled No. of Restarts: 1087 No. of Flips: 2949 time to process: 36 seconds.
uf250-04.cnf fulfilled No. of Restarts: 198 No. of Flips: 3848 time to process: 30 seconds.
uf250-04.cnf fulfilled No. of Restarts: 110 No. of Flips: 3823 time to process: 30 seconds.
uf250-04.cnf , deadline. Restarts: 1550
uf250-04.cnf fulfilled No. of Restarts: 80 No. of Flips: 4761 time to process: 30 seconds.
uf250-04.cnf fulfilled No. of Restarts: 445 No. of Flips: 3006 time to process: 32 seconds.
uf250-04.cnf fulfilled No. of Restarts: 850 No. of Flips: 998 time to process: 29 seconds.
uf250-04.cnf fulfilled No. of Restarts: 894 No. of Flips: 4423 time to process: 35 seconds.
uf250-04.cnf , deadline. Restarts: 1550
uf250-04.cnf fulfilled No. of Restarts: 76 No. of Flips: 3536 time to process: 29 seconds.
uf250-04.cnf fulfilled No. of Restarts: 70 No. of Flips: 1016 time to process: 27 seconds.
uf250-04.cnf , deadline. Restarts: 1550
uf250-04.cnf fulfilled No. of Restarts: 1222 No. of Flips: 4808 time to process: 32 seconds.
uf250-04.cnf , deadline. Restarts: 1550
uf250-04.cnf fulfilled No. of Restarts: 80 No. of Flips: 2980 time to process: 34 seconds.
uf250-04.cnf fulfilled No. of Restarts: 316 No. of Flips: 3420 time to process: 33 seconds.
uf250-04.cnf fulfilled No. of Restarts: 564 No. of Flips: 2414 time to process: 32 seconds.
uf250-04.cnf fulfilled No. of Restarts: 393 No. of Flips: 3383 time to process: 32 seconds.
uf250-04.cnf fulfilled No. of Restarts: 375 No. of Flips: 1455 time to process: 29 seconds.
uf250-04.cnf fulfilled No. of Restarts: 90 No. of Flips: 1978 time to process: 35 seconds.
uf250-04.cnf fulfilled No. of Restarts: 147 No. of Flips: 1694 time to process: 33 seconds.
uf250-04.cnf fulfilled No. of Restarts: 394 No. of Flips: 1260 time to process: 32 seconds.
uf250-04.cnf fulfilled No. of Restarts: 521 No. of Flips: 4376 time to process: 34 seconds.
uf250-04.cnf fulfilled No. of Restarts: 696 No. of Flips: 2713 time to process: 32 seconds.
uf250-04.cnf fulfilled No. of Restarts: 449 No. of Flips: 1419 time to process: 37 seconds.
uf250-04.cnf , deadline. Restarts: 1550
uf250-04.cnf fulfilled No. of Restarts: 102 No. of Flips: 4564 time to process: 29 seconds.
uf250-04.cnf fulfilled No. of Restarts: 452 No. of Flips: 3383 time to process: 28 seconds.
uf250-04.cnf fulfilled No. of Restarts: 348 No. of Flips: 3652 time to process: 34 seconds.
uf250-04.cnf fulfilled No. of Restarts: 490 No. of Flips: 3450 time to process: 34 seconds.
uf250-04.cnf fulfilled No. of Restarts: 520 No. of Flips: 2583 time to process: 30 seconds.
uf250-04.cnf fulfilled No. of Restarts: 8 No. of Flips: 2465 time to process: 31 seconds.
uf250-04.cnf fulfilled No. of Restarts: 703 No. of Flips: 924 time to process: 28 seconds.
uf250-04.cnf fulfilled No. of Restarts: 444 No. of Flips: 3610 time to process: 33 seconds.
uf250-04.cnf fulfilled No. of Restarts: 659 No. of Flips: 3546 time to process: 28 seconds.
uf250-04.cnf fulfilled No. of Restarts: 386 No. of Flips: 3405 time to process: 32 seconds.
uf250-04.cnf , deadline. Restarts: 1550
uf250-04.cnf fulfilled No. of Restarts: 651 No. of Flips: 1333 time to process: 35 seconds.
uf250-04.cnf fulfilled No. of Restarts: 530 No. of Flips: 2458 time to process: 35 seconds.
uf250-04.cnf , deadline. Restarts: 1550
uf250-04.cnf fulfilled No. of Restarts: 439 No. of Flips: 4910 time to process: 25 seconds.
uf250-04.cnf fulfilled No. of Restarts: 166 No. of Flips: 2726 time to process: 29 seconds.
uf250-04.cnf fulfilled No. of Restarts: 583 No. of Flips: 3470 time to process: 27 seconds.
uf250-04.cnf fulfilled No. of Restarts: 1050 No. of Flips: 3186 time to process: 31 seconds.
uf250-04.cnf fulfilled No. of Restarts: 162 No. of Flips: 4826 time to process: 32 seconds.
uf250-04.cnf fulfilled No. of Restarts: 678 No. of Flips: 3879 time to process: 38 seconds.
uf250-04.cnf fulfilled No. of Restarts: 890 No. of Flips: 4093 time to process: 35 seconds.
uf250-04.cnf fulfilled No. of Restarts: 293 No. of Flips: 2268 time to process: 35 seconds.
uf250-04.cnf fulfilled No. of Restarts: 105 No. of Flips: 1744 time to process: 34 seconds.
uf250-04.cnf fulfilled No. of Restarts: 32 No. of Flips: 3506 time to process: 19 seconds.
uf250-04.cnf fulfilled No. of Restarts: 79 No. of Flips: 4277 time to process: 25 seconds.
uf250-04.cnf fulfilled No. of Restarts: 479 No. of Flips: 1680 time to process: 34 seconds.
uf250-04.cnf fulfilled No. of Restarts: 377 No. of Flips: 4180 time to process: 37 seconds.
uf250-04.cnf fulfilled No. of Restarts: 999 No. of Flips: 4794 time to process: 33 seconds.
uf250-04.cnf , deadline. Restarts: 1550
uf250-04.cnf fulfilled No. of Restarts: 589 No. of Flips: 1592 time to process: 30 seconds.
uf250-04.cnf fulfilled No. of Restarts: 1397 No. of Flips: 4103 time to process: 35 seconds.
uf250-04.cnf fulfilled No. of Restarts: 559 No. of Flips: 3777 time to process: 40 seconds.
uf250-04.cnf fulfilled No. of Restarts: 660 No. of Flips: 2246 time to process: 37 seconds.
uf250-04.cnf fulfilled No. of Restarts: 663 No. of Flips: 2333 time to process: 31 seconds.
uf250-04.cnf fulfilled No. of Restarts: 1204 No. of Flips: 3375 time to process: 30 seconds.
uf250-04.cnf fulfilled No. of Restarts: 199 No. of Flips: 886 time to process: 28 seconds.
uf250-04.cnf fulfilled No. of Restarts: 333 No. of Flips: 4759 time to process: 25 seconds.
uf250-04.cnf , deadline. Restarts: 1550
uf250-04.cnf , deadline. Restarts: 1550
uf250-04.cnf fulfilled No. of Restarts: 334 No. of Flips: 2812 time to process: 40 seconds.
uf250-04.cnf , deadline. Restarts: 1550
uf250-04.cnf , deadline. Restarts: 1550
uf250-04.cnf fulfilled No. of Restarts: 246 No. of Flips: 2003 time to process: 28 seconds.
uf250-04.cnf , deadline. Restarts: 1550
uf250-04.cnf fulfilled No. of Restarts: 32 No. of Flips: 3877 time to process: 27 seconds.
uf250-04.cnf fulfilled No. of Restarts: 1533 No. of Flips: 4868 time to process: 34 seconds.
uf250-04.cnf fulfilled No. of Restarts: 80 No. of Flips: 1761 time to process: 32 seconds.
uf250-04.cnf fulfilled No. of Restarts: 1476 No. of Flips: 3952 time to process: 37 seconds.
uf250-04.cnf fulfilled No. of Restarts: 93 No. of Flips: 1980 time to process: 35 seconds.
uf250-04.cnf fulfilled No. of Restarts: 1322 No. of Flips: 4369 time to process: 36 seconds.
uf250-04.cnf fulfilled No. of Restarts: 289 No. of Flips: 1491 time to process: 36 seconds.
uf250-04.cnf fulfilled No. of Restarts: 141 No. of Flips: 2492 time to process: 31 seconds.
uf250-04.cnf fulfilled No. of Restarts: 482 No. of Flips: 1267 time to process: 33 seconds.
uf250-04.cnf fulfilled No. of Restarts: 529 No. of Flips: 4443 time to process: 35 seconds.
uf250-04.cnf fulfilled No. of Restarts: 782 No. of Flips: 4682 time to process: 33 seconds.
uf250-04.cnf fulfilled No. of Restarts: 434 No. of Flips: 4392 time to process: 29 seconds.
uf250-04.cnf fulfilled No. of Restarts: 339 No. of Flips: 3882 time to process: 26 seconds.
uf250-04.cnf fulfilled No. of Restarts: 860 No. of Flips: 3252 time to process: 34 seconds.
uf250-04.cnf fulfilled No. of Restarts: 1089 No. of Flips: 2183 time to process: 39 seconds.
uf250-04.cnf fulfilled No. of Restarts: 215 No. of Flips: 4678 time to process: 35 seconds.
uf250-04.cnf fulfilled No. of Restarts: 1200 No. of Flips: 3699 time to process: 36 seconds.
uf250-04.cnf fulfilled No. of Restarts: 77 No. of Flips: 4674 time to process: 37 seconds.
uf250-04.cnf fulfilled No. of Restarts: 164 No. of Flips: 1169 time to process: 32 seconds.
uf250-04.cnf fulfilled No. of Restarts: 1309 No. of Flips: 2986 time to process: 33 seconds.
uf250-04.cnf fulfilled No. of Restarts: 577 No. of Flips: 1948 time to process: 33 seconds.
uf250-04.cnf fulfilled No. of Restarts: 513 No. of Flips: 4222 time to process: 36 seconds.
uf250-04.cnf fulfilled No. of Restarts: 47 No. of Flips: 1360 time to process: 34 seconds.
uf250-04.cnf fulfilled No. of Restarts: 377 No. of Flips: 3240 time to process: 32 seconds.
uf250-04.cnf fulfilled No. of Restarts: 312 No. of Flips: 1190 time to process: 32 seconds.
uf250-04.cnf fulfilled No. of Restarts: 601 No. of Flips: 4620 time to process: 30 seconds.
uf250-04.cnf fulfilled No. of Restarts: 27 No. of Flips: 2131 time to process: 38 seconds.
uf250-04.cnf fulfilled No. of Restarts: 382 No. of Flips: 2430 time to process: 35 seconds.
uf250-04.cnf fulfilled No. of Restarts: 269 No. of Flips: 1119 time to process: 38 seconds.
uf250-04.cnf fulfilled No. of Restarts: 322 No. of Flips: 1585 time to process: 34 seconds.
uf250-04.cnf fulfilled No. of Restarts: 465 No. of Flips: 3561 time to process: 34 seconds.
uf250-04.cnf fulfilled No. of Restarts: 57 No. of Flips: 1700 time to process: 30 seconds.
uf250-04.cnf fulfilled No. of Restarts: 864 No. of Flips: 3903 time to process: 33 seconds.
uf250-04.cnf fulfilled No. of Restarts: 633 No. of Flips: 4528 time to process: 35 seconds.
uf250-04.cnf fulfilled No. of Restarts: 340 No. of Flips: 3122 time to process: 35 seconds.
uf250-04.cnf fulfilled No. of Restarts: 575 No. of Flips: 1744 time to process: 39 seconds.
uf250-04.cnf fulfilled No. of Restarts: 222 No. of Flips: 3152 time to process: 33 seconds.
uf250-04.cnf fulfilled No. of Restarts: 394 No. of Flips: 1996 time to process: 29 seconds.
uf250-04.cnf , deadline. Restarts: 1550
uf250-04.cnf fulfilled No. of Restarts: 3 No. of Flips: 4168 time to process: 27 seconds.
uf250-04.cnf fulfilled No. of Restarts: 143 No. of Flips: 2974 time to process: 30 seconds.
uf250-04.cnf fulfilled No. of Restarts: 2 No. of Flips: 1677 time to process: 29 seconds.
uf250-04.cnf fulfilled No. of Restarts: 414 No. of Flips: 4657 time to process: 33 seconds.
uf250-04.cnf fulfilled No. of Restarts: 109 No. of Flips: 4636 time to process: 37 seconds.
uf250-04.cnf fulfilled No. of Restarts: 723 No. of Flips: 2170 time to process: 41 seconds.
uf250-04.cnf fulfilled No. of Restarts: 881 No. of Flips: 1024 time to process: 38 seconds.
uf250-04.cnf fulfilled No. of Restarts: 213 No. of Flips: 3704 time to process: 39 seconds.
uf250-04.cnf , deadline. Restarts: 1550
uf250-04.cnf fulfilled No. of Restarts: 1162 No. of Flips: 883 time to process: 42 seconds.
uf250-04.cnf fulfilled No. of Restarts: 139 No. of Flips: 4752 time to process: 31 seconds.
uf250-04.cnf fulfilled No. of Restarts: 665 No. of Flips: 4707 time to process: 34 seconds.
uf250-04.cnf fulfilled No. of Restarts: 493 No. of Flips: 3801 time to process: 38 seconds.
uf250-04.cnf fulfilled No. of Restarts: 1199 No. of Flips: 2220 time to process: 37 seconds.
uf250-04.cnf fulfilled No. of Restarts: 572 No. of Flips: 4933 time to process: 29 seconds.
uf250-04.cnf fulfilled No. of Restarts: 255 No. of Flips: 3512 time to process: 36 seconds.
uf250-04.cnf fulfilled No. of Restarts: 311 No. of Flips: 4315 time to process: 23 seconds.
uf250-04.cnf fulfilled No. of Restarts: 964 No. of Flips: 2377 time to process: 30 seconds.
uf250-04.cnf fulfilled No. of Restarts: 1434 No. of Flips: 2690 time to process: 35 seconds.
uf250-04.cnf , deadline. Restarts: 1550
uf250-04.cnf , deadline. Restarts: 1550
uf250-04.cnf fulfilled No. of Restarts: 672 No. of Flips: 1375 time to process: 28 seconds.
uf250-04.cnf fulfilled No. of Restarts: 412 No. of Flips: 4750 time to process: 27 seconds.
uf250-04.cnf fulfilled No. of Restarts: 392 No. of Flips: 2544 time to process: 33 seconds.
uf250-04.cnf fulfilled No. of Restarts: 475 No. of Flips: 2787 time to process: 27 seconds.
uf250-04.cnf fulfilled No. of Restarts: 342 No. of Flips: 4178 time to process: 31 seconds.
uf250-04.cnf fulfilled No. of Restarts: 77 No. of Flips: 2216 time to process: 32 seconds.
uf250-04.cnf fulfilled No. of Restarts: 1166 No. of Flips: 2380 time to process: 36 seconds.
uf250-04.cnf fulfilled No. of Restarts: 34 No. of Flips: 1745 time to process: 30 seconds.
uf250-04.cnf , deadline. Restarts: 1550
uf250-04.cnf fulfilled No. of Restarts: 764 No. of Flips: 2660 time to process: 28 seconds.
uf250-04.cnf fulfilled No. of Restarts: 301 No. of Flips: 3636 time to process: 32 seconds.
uf250-04.cnf fulfilled No. of Restarts: 616 No. of Flips: 3830 time to process: 30 seconds.
uf250-04.cnf fulfilled No. of Restarts: 781 No. of Flips: 1499 time to process: 30 seconds.
uf250-04.cnf fulfilled No. of Restarts: 218 No. of Flips: 2211 time to process: 28 seconds.
uf250-04.cnf , deadline. Restarts: 1550
uf250-04.cnf fulfilled No. of Restarts: 707 No. of Flips: 2609 time to process: 35 seconds.
uf250-04.cnf fulfilled No. of Restarts: 305 No. of Flips: 3807 time to process: 36 seconds.
uf250-04.cnf fulfilled No. of Restarts: 1200 No. of Flips: 2935 time to process: 36 seconds.
uf250-04.cnf fulfilled No. of Restarts: 26 No. of Flips: 3207 time to process: 26 seconds.
uf250-04.cnf fulfilled No. of Restarts: 310 No. of Flips: 3703 time to process: 26 seconds.
uf250-04.cnf fulfilled No. of Restarts: 892 No. of Flips: 2526 time to process: 27 seconds.
uf250-04.cnf , deadline. Restarts: 1550
uf250-04.cnf fulfilled No. of Restarts: 10 No. of Flips: 4654 time to process: 29 seconds.
uf250-04.cnf fulfilled No. of Restarts: 305 No. of Flips: 4867 time to process: 36 seconds.
uf250-04.cnf fulfilled No. of Restarts: 482 No. of Flips: 565 time to process: 32 seconds.
uf250-04.cnf fulfilled No. of Restarts: 199 No. of Flips: 3151 time to process: 18 seconds.
uf250-04.cnf fulfilled No. of Restarts: 1331 No. of Flips: 2211 time to process: 32 seconds.
uf250-04.cnf fulfilled No. of Restarts: 592 No. of Flips: 2788 time to process: 37 seconds.
uf250-04.cnf , deadline. Restarts: 1550
uf250-04.cnf fulfilled No. of Restarts: 263 No. of Flips: 2317 time to process: 30 seconds.
uf250-04.cnf fulfilled No. of Restarts: 812 No. of Flips: 4287 time to process: 31 seconds.
uf250-04.cnf fulfilled No. of Restarts: 101 No. of Flips: 3218 time to process: 33 seconds.
uf250-04.cnf fulfilled No. of Restarts: 41 No. of Flips: 3770 time to process: 25 seconds.
uf250-04.cnf fulfilled No. of Restarts: 391 No. of Flips: 3608 time to process: 32 seconds.
uf250-04.cnf fulfilled No. of Restarts: 679 No. of Flips: 4622 time to process: 32 seconds.
uf250-04.cnf fulfilled No. of Restarts: 258 No. of Flips: 2087 time to process: 30 seconds.
uf250-04.cnf , deadline. Restarts: 1550
uf250-04.cnf fulfilled No. of Restarts: 1335 No. of Flips: 1886 time to process: 35 seconds.
uf250-04.cnf fulfilled No. of Restarts: 1109 No. of Flips: 4610 time to process: 36 seconds.
uf250-04.cnf fulfilled No. of Restarts: 246 No. of Flips: 3069 time to process: 31 seconds.
uf250-04.cnf fulfilled No. of Restarts: 658 No. of Flips: 2100 time to process: 27 seconds.
uf250-04.cnf , deadline. Restarts: 1550
uf250-04.cnf fulfilled No. of Restarts: 165 No. of Flips: 3914 time to process: 19 seconds.
uf250-04.cnf fulfilled No. of Restarts: 1426 No. of Flips: 1317 time to process: 34 seconds.
uf250-04.cnf fulfilled No. of Restarts: 106 No. of Flips: 2858 time to process: 34 seconds.
uf250-04.cnf , deadline. Restarts: 1550
uf250-04.cnf fulfilled No. of Restarts: 36 No. of Flips: 3375 time to process: 30 seconds.
uf250-04.cnf fulfilled No. of Restarts: 542 No. of Flips: 3733 time to process: 30 seconds.
uf250-04.cnf fulfilled No. of Restarts: 394 No. of Flips: 4208 time to process: 29 seconds.
uf250-04.cnf fulfilled No. of Restarts: 208 No. of Flips: 4797 time to process: 32 seconds.
uf250-04.cnf fulfilled No. of Restarts: 213 No. of Flips: 4980 time to process: 29 seconds.
uf250-04.cnf fulfilled No. of Restarts: 114 No. of Flips: 4974 time to process: 30 seconds.
uf250-04.cnf fulfilled No. of Restarts: 743 No. of Flips: 2981 time to process: 30 seconds.
uf250-04.cnf , deadline. Restarts: 1550
uf250-04.cnf fulfilled No. of Restarts: 743 No. of Flips: 3824 time to process: 36 seconds.
uf250-04.cnf , deadline. Restarts: 1550
uf250-04.cnf fulfilled No. of Restarts: 182 No. of Flips: 2291 time to process: 31 seconds.
uf250-04.cnf fulfilled No. of Restarts: 40 No. of Flips: 1657 time to process: 26 seconds.
uf250-04.cnf fulfilled No. of Restarts: 1007 No. of Flips: 3292 time to process: 33 seconds.
uf250-04.cnf fulfilled No. of Restarts: 1071 No. of Flips: 4617 time to process: 29 seconds.
uf250-04.cnf , deadline. Restarts: 1550
uf250-04.cnf fulfilled No. of Restarts: 203 No. of Flips: 2482 time to process: 30 seconds.
uf250-04.cnf , deadline. Restarts: 1550
uf250-04.cnf fulfilled No. of Restarts: 1441 No. of Flips: 1791 time to process: 31 seconds.
uf250-04.cnf fulfilled No. of Restarts: 155 No. of Flips: 2200 time to process: 30 seconds.
uf250-04.cnf , deadline. Restarts: 1550
uf250-04.cnf fulfilled No. of Restarts: 661 No. of Flips: 2970 time to process: 28 seconds.
uf250-04.cnf , deadline. Restarts: 1550
uf250-04.cnf fulfilled No. of Restarts: 233 No. of Flips: 2042 time to process: 30 seconds.
uf250-04.cnf fulfilled No. of Restarts: 559 No. of Flips: 2166 time to process: 30 seconds.
uf250-04.cnf fulfilled No. of Restarts: 496 No. of Flips: 1783 time to process: 26 seconds.
uf250-04.cnf fulfilled No. of Restarts: 147 No. of Flips: 4157 time to process: 25 seconds.
uf250-04.cnf fulfilled No. of Restarts: 106 No. of Flips: 1884 time to process: 30 seconds.
uf250-04.cnf fulfilled No. of Restarts: 1279 No. of Flips: 4773 time to process: 31 seconds.
uf250-04.cnf fulfilled No. of Restarts: 508 No. of Flips: 4214 time to process: 27 seconds.
uf250-04.cnf fulfilled No. of Restarts: 797 No. of Flips: 4707 time to process: 34 seconds.
uf250-04.cnf fulfilled No. of Restarts: 632 No. of Flips: 1058 time to process: 35 seconds.
uf250-04.cnf fulfilled No. of Restarts: 56 No. of Flips: 1309 time to process: 30 seconds.
uf250-04.cnf , deadline. Restarts: 1550
uf250-04.cnf fulfilled No. of Restarts: 630 No. of Flips: 2848 time to process: 23 seconds.
uf250-04.cnf fulfilled No. of Restarts: 274 No. of Flips: 3833 time to process: 29 seconds.
uf250-04.cnf fulfilled No. of Restarts: 492 No. of Flips: 4607 time to process: 30 seconds.
uf250-04.cnf fulfilled No. of Restarts: 437 No. of Flips: 1969 time to process: 27 seconds.
uf250-04.cnf fulfilled No. of Restarts: 64 No. of Flips: 3283 time to process: 31 seconds.
uf250-04.cnf fulfilled No. of Restarts: 1219 No. of Flips: 3250 time to process: 35 seconds.
uf250-04.cnf fulfilled No. of Restarts: 299 No. of Flips: 3699 time to process: 28 seconds.
uf250-04.cnf , deadline. Restarts: 1550
uf250-04.cnf , deadline. Restarts: 1550
uf250-04.cnf , deadline. Restarts: 1550
uf250-04.cnf fulfilled No. of Restarts: 410 No. of Flips: 4217 time to process: 33 seconds.
uf250-04.cnf fulfilled No. of Restarts: 1128 No. of Flips: 1531 time to process: 27 seconds.
uf250-04.cnf fulfilled No. of Restarts: 1054 No. of Flips: 4591 time to process: 30 seconds.
uf250-04.cnf fulfilled No. of Restarts: 143 No. of Flips: 2070 time to process: 34 seconds.
uf250-04.cnf fulfilled No. of Restarts: 26 No. of Flips: 2839 time to process: 36 seconds.
uf250-04.cnf fulfilled No. of Restarts: 4 No. of Flips: 3000 time to process: 32 seconds.
uf250-04.cnf fulfilled No. of Restarts: 380 No. of Flips: 3529 time to process: 37 seconds.
uf250-04.cnf fulfilled No. of Restarts: 898 No. of Flips: 3632 time to process: 27 seconds.
uf250-04.cnf fulfilled No. of Restarts: 541 No. of Flips: 4025 time to process: 34 seconds.
uf250-04.cnf fulfilled No. of Restarts: 4 No. of Flips: 2795 time to process: 37 seconds.
uf250-04.cnf fulfilled No. of Restarts: 154 No. of Flips: 3745 time to process: 33 seconds.
uf250-04.cnf , deadline. Restarts: 1550
uf250-04.cnf fulfilled No. of Restarts: 71 No. of Flips: 2887 time to process: 28 seconds.
uf250-04.cnf fulfilled No. of Restarts: 20 No. of Flips: 4380 time to process: 36 seconds.
uf250-04.cnf fulfilled No. of Restarts: 910 No. of Flips: 2256 time to process: 32 seconds.
uf250-04.cnf fulfilled No. of Restarts: 1175 No. of Flips: 3729 time to process: 33 seconds.
uf250-04.cnf fulfilled No. of Restarts: 56 No. of Flips: 1257 time to process: 31 seconds.
uf250-04.cnf fulfilled No. of Restarts: 293 No. of Flips: 3007 time to process: 28 seconds.
uf250-04.cnf fulfilled No. of Restarts: 714 No. of Flips: 3668 time to process: 33 seconds.
uf250-04.cnf fulfilled No. of Restarts: 1 No. of Flips: 2668 time to process: 34 seconds.
uf250-04.cnf , deadline. Restarts: 1550
uf250-04.cnf fulfilled No. of Restarts: 1208 No. of Flips: 4842 time to process: 34 seconds.
uf250-04.cnf , deadline. Restarts: 1550
uf250-04.cnf fulfilled No. of Restarts: 668 No. of Flips: 1878 time to process: 37 seconds.
uf250-04.cnf , deadline. Restarts: 1550
uf250-04.cnf , deadline. Restarts: 1550
uf250-04.cnf , deadline. Restarts: 1550
uf250-04.cnf fulfilled No. of Restarts: 858 No. of Flips: 3610 time to process: 39 seconds.
uf250-04.cnf fulfilled No. of Restarts: 225 No. of Flips: 4493 time to process: 33 seconds.
uf250-04.cnf fulfilled No. of Restarts: 205 No. of Flips: 3345 time to process: 36 seconds.
uf250-04.cnf fulfilled No. of Restarts: 929 No. of Flips: 1843 time to process: 37 seconds.
uf250-04.cnf fulfilled No. of Restarts: 242 No. of Flips: 4436 time to process: 31 seconds.
uf250-04.cnf fulfilled No. of Restarts: 693 No. of Flips: 4814 time to process: 22 seconds.
uf250-04.cnf fulfilled No. of Restarts: 1224 No. of Flips: 3801 time to process: 34 seconds.
uf250-04.cnf fulfilled No. of Restarts: 167 No. of Flips: 3733 time to process: 33 seconds.
uf250-04.cnf fulfilled No. of Restarts: 708 No. of Flips: 4193 time to process: 31 seconds.
