# Supplementary material for: Completion Probabilities and Parallel Restart Strategies under an Imposed Deadline
Source: PLoS One. 2016 Oct 12;11(10):e0164605. doi: 10.1371/journal.pone.0164605 (PMC5061357; doi:10.1371/journal.pone.0164605)
Supplement: S2 File — The file “S2_File.zip” is the data gathered from the experiments regarding expected runtime. (ZIP) [file pone.0164605.s005.zip › results_Multi_r1950.744.txt]

uf250-04.cnf , deadline. Restarts: 1950
uf250-04.cnf fulfilled No. of Restarts: 1478 No. of Flips: 1939 time to process: 23 seconds.
uf250-04.cnf fulfilled No. of Restarts: 308 No. of Flips: 4156 time to process: 30 seconds.
uf250-04.cnf fulfilled No. of Restarts: 1677 No. of Flips: 2512 time to process: 50 seconds.
uf250-04.cnf fulfilled No. of Restarts: 729 No. of Flips: 4810 time to process: 43 seconds.
uf250-04.cnf fulfilled No. of Restarts: 446 No. of Flips: 2580 time to process: 39 seconds.
uf250-04.cnf fulfilled No. of Restarts: 587 No. of Flips: 3418 time to process: 50 seconds.
uf250-04.cnf fulfilled No. of Restarts: 350 No. of Flips: 3437 time to process: 44 seconds.
uf250-04.cnf fulfilled No. of Restarts: 129 No. of Flips: 4640 time to process: 44 seconds.
uf250-04.cnf fulfilled No. of Restarts: 505 No. of Flips: 4356 time to process: 43 seconds.
uf250-04.cnf fulfilled No. of Restarts: 416 No. of Flips: 3778 time to process: 45 seconds.
uf250-04.cnf fulfilled No. of Restarts: 1447 No. of Flips: 3187 time to process: 46 seconds.
uf250-04.cnf fulfilled No. of Restarts: 171 No. of Flips: 1903 time to process: 41 seconds.
uf250-04.cnf , deadline. Restarts: 1950
uf250-04.cnf fulfilled No. of Restarts: 512 No. of Flips: 3444 time to process: 41 seconds.
uf250-04.cnf fulfilled No. of Restarts: 365 No. of Flips: 4315 time to process: 41 seconds.
uf250-04.cnf fulfilled No. of Restarts: 270 No. of Flips: 4296 time to process: 36 seconds.
uf250-04.cnf fulfilled No. of Restarts: 36 No. of Flips: 976 time to process: 41 seconds.
uf250-04.cnf fulfilled No. of Restarts: 842 No. of Flips: 2063 time to process: 40 seconds.
uf250-04.cnf fulfilled No. of Restarts: 83 No. of Flips: 2701 time to process: 43 seconds.
uf250-04.cnf fulfilled No. of Restarts: 1335 No. of Flips: 2040 time to process: 42 seconds.
uf250-04.cnf fulfilled No. of Restarts: 635 No. of Flips: 3649 time to process: 40 seconds.
uf250-04.cnf fulfilled No. of Restarts: 497 No. of Flips: 2382 time to process: 47 seconds.
uf250-04.cnf fulfilled No. of Restarts: 1138 No. of Flips: 1662 time to process: 49 seconds.
uf250-04.cnf fulfilled No. of Restarts: 984 No. of Flips: 3686 time to process: 38 seconds.
uf250-04.cnf fulfilled No. of Restarts: 549 No. of Flips: 4944 time to process: 47 seconds.
uf250-04.cnf fulfilled No. of Restarts: 330 No. of Flips: 1524 time to process: 34 seconds.
uf250-04.cnf fulfilled No. of Restarts: 679 No. of Flips: 3311 time to process: 41 seconds.
uf250-04.cnf fulfilled No. of Restarts: 810 No. of Flips: 4203 time to process: 28 seconds.
uf250-04.cnf fulfilled No. of Restarts: 1199 No. of Flips: 4389 time to process: 49 seconds.
uf250-04.cnf fulfilled No. of Restarts: 367 No. of Flips: 2830 time to process: 29 seconds.
uf250-04.cnf fulfilled No. of Restarts: 1159 No. of Flips: 3616 time to process: 43 seconds.
uf250-04.cnf fulfilled No. of Restarts: 1388 No. of Flips: 837 time to process: 38 seconds.
uf250-04.cnf fulfilled No. of Restarts: 514 No. of Flips: 2701 time to process: 43 seconds.
uf250-04.cnf , deadline. Restarts: 1950
uf250-04.cnf fulfilled No. of Restarts: 203 No. of Flips: 3978 time to process: 33 seconds.
uf250-04.cnf fulfilled No. of Restarts: 262 No. of Flips: 1492 time to process: 37 seconds.
uf250-04.cnf fulfilled No. of Restarts: 1522 No. of Flips: 1918 time to process: 39 seconds.
uf250-04.cnf fulfilled No. of Restarts: 439 No. of Flips: 2553 time to process: 37 seconds.
uf250-04.cnf fulfilled No. of Restarts: 819 No. of Flips: 4493 time to process: 42 seconds.
uf250-04.cnf fulfilled No. of Restarts: 1049 No. of Flips: 4068 time to process: 46 seconds.
uf250-04.cnf fulfilled No. of Restarts: 668 No. of Flips: 2277 time to process: 45 seconds.
uf250-04.cnf fulfilled No. of Restarts: 649 No. of Flips: 2430 time to process: 39 seconds.
uf250-04.cnf fulfilled No. of Restarts: 755 No. of Flips: 4964 time to process: 40 seconds.
uf250-04.cnf fulfilled No. of Restarts: 1076 No. of Flips: 1609 time to process: 43 seconds.
uf250-04.cnf fulfilled No. of Restarts: 926 No. of Flips: 1657 time to process: 38 seconds.
uf250-04.cnf fulfilled No. of Restarts: 439 No. of Flips: 1685 time to process: 42 seconds.
uf250-04.cnf fulfilled No. of Restarts: 1163 No. of Flips: 4474 time to process: 40 seconds.
uf250-04.cnf fulfilled No. of Restarts: 345 No. of Flips: 1885 time to process: 39 seconds.
uf250-04.cnf fulfilled No. of Restarts: 1009 No. of Flips: 1350 time to process: 45 seconds.
uf250-04.cnf , deadline. Restarts: 1950
uf250-04.cnf fulfilled No. of Restarts: 226 No. of Flips: 2215 time to process: 36 seconds.
uf250-04.cnf fulfilled No. of Restarts: 743 No. of Flips: 4011 time to process: 41 seconds.
uf250-04.cnf fulfilled No. of Restarts: 1041 No. of Flips: 3845 time to process: 40 seconds.
uf250-04.cnf fulfilled No. of Restarts: 714 No. of Flips: 2579 time to process: 47 seconds.
uf250-04.cnf fulfilled No. of Restarts: 1447 No. of Flips: 3899 time to process: 46 seconds.
uf250-04.cnf fulfilled No. of Restarts: 408 No. of Flips: 2108 time to process: 47 seconds.
uf250-04.cnf , deadline. Restarts: 1950
uf250-04.cnf fulfilled No. of Restarts: 864 No. of Flips: 1659 time to process: 37 seconds.
uf250-04.cnf fulfilled No. of Restarts: 844 No. of Flips: 4844 time to process: 41 seconds.
uf250-04.cnf fulfilled No. of Restarts: 68 No. of Flips: 2772 time to process: 44 seconds.
uf250-04.cnf fulfilled No. of Restarts: 1462 No. of Flips: 3572 time to process: 42 seconds.
uf250-04.cnf , deadline. Restarts: 1950
uf250-04.cnf fulfilled No. of Restarts: 907 No. of Flips: 2206 time to process: 37 seconds.
uf250-04.cnf , deadline. Restarts: 1950
uf250-04.cnf fulfilled No. of Restarts: 349 No. of Flips: 3105 time to process: 43 seconds.
uf250-04.cnf fulfilled No. of Restarts: 1008 No. of Flips: 1921 time to process: 37 seconds.
uf250-04.cnf fulfilled No. of Restarts: 264 No. of Flips: 3658 time to process: 43 seconds.
uf250-04.cnf fulfilled No. of Restarts: 146 No. of Flips: 2213 time to process: 38 seconds.
uf250-04.cnf fulfilled No. of Restarts: 638 No. of Flips: 3173 time to process: 49 seconds.
uf250-04.cnf fulfilled No. of Restarts: 18 No. of Flips: 2602 time to process: 45 seconds.
uf250-04.cnf , deadline. Restarts: 1950
uf250-04.cnf fulfilled No. of Restarts: 876 No. of Flips: 1301 time to process: 43 seconds.
uf250-04.cnf fulfilled No. of Restarts: 205 No. of Flips: 2911 time to process: 38 seconds.
uf250-04.cnf fulfilled No. of Restarts: 430 No. of Flips: 3126 time to process: 44 seconds.
uf250-04.cnf , deadline. Restarts: 1950
uf250-04.cnf fulfilled No. of Restarts: 238 No. of Flips: 4994 time to process: 42 seconds.
uf250-04.cnf fulfilled No. of Restarts: 1268 No. of Flips: 2420 time to process: 46 seconds.
uf250-04.cnf , deadline. Restarts: 1950
uf250-04.cnf fulfilled No. of Restarts: 859 No. of Flips: 1015 time to process: 38 seconds.
uf250-04.cnf fulfilled No. of Restarts: 445 No. of Flips: 2391 time to process: 35 seconds.
uf250-04.cnf fulfilled No. of Restarts: 1486 No. of Flips: 3590 time to process: 42 seconds.
uf250-04.cnf fulfilled No. of Restarts: 280 No. of Flips: 3210 time to process: 38 seconds.
uf250-04.cnf fulfilled No. of Restarts: 161 No. of Flips: 3452 time to process: 39 seconds.
uf250-04.cnf fulfilled No. of Restarts: 483 No. of Flips: 1729 time to process: 32 seconds.
uf250-04.cnf fulfilled No. of Restarts: 45 No. of Flips: 4244 time to process: 49 seconds.
uf250-04.cnf fulfilled No. of Restarts: 230 No. of Flips: 4173 time to process: 42 seconds.
uf250-04.cnf fulfilled No. of Restarts: 477 No. of Flips: 3480 time to process: 42 seconds.
uf250-04.cnf fulfilled No. of Restarts: 41 No. of Flips: 3121 time to process: 36 seconds.
uf250-04.cnf , deadline. Restarts: 1950
uf250-04.cnf fulfilled No. of Restarts: 1533 No. of Flips: 3524 time to process: 42 seconds.
uf250-04.cnf fulfilled No. of Restarts: 1848 No. of Flips: 3262 time to process: 51 seconds.
uf250-04.cnf fulfilled No. of Restarts: 632 No. of Flips: 1138 time to process: 43 seconds.
uf250-04.cnf fulfilled No. of Restarts: 261 No. of Flips: 3096 time to process: 44 seconds.
uf250-04.cnf fulfilled No. of Restarts: 854 No. of Flips: 2426 time to process: 37 seconds.
uf250-04.cnf fulfilled No. of Restarts: 152 No. of Flips: 1424 time to process: 38 seconds.
uf250-04.cnf fulfilled No. of Restarts: 66 No. of Flips: 4689 time to process: 37 seconds.
uf250-04.cnf fulfilled No. of Restarts: 1402 No. of Flips: 1559 time to process: 43 seconds.
uf250-04.cnf fulfilled No. of Restarts: 489 No. of Flips: 1206 time to process: 45 seconds.
uf250-04.cnf fulfilled No. of Restarts: 722 No. of Flips: 4206 time to process: 40 seconds.
uf250-04.cnf fulfilled No. of Restarts: 896 No. of Flips: 3109 time to process: 43 seconds.
uf250-04.cnf fulfilled No. of Restarts: 45 No. of Flips: 3195 time to process: 42 seconds.
uf250-04.cnf , deadline. Restarts: 1950
uf250-04.cnf fulfilled No. of Restarts: 1164 No. of Flips: 2579 time to process: 47 seconds.
uf250-04.cnf fulfilled No. of Restarts: 138 No. of Flips: 3755 time to process: 24 seconds.
uf250-04.cnf fulfilled No. of Restarts: 1500 No. of Flips: 2166 time to process: 45 seconds.
uf250-04.cnf fulfilled No. of Restarts: 191 No. of Flips: 2471 time to process: 39 seconds.
uf250-04.cnf fulfilled No. of Restarts: 223 No. of Flips: 4941 time to process: 40 seconds.
uf250-04.cnf fulfilled No. of Restarts: 28 No. of Flips: 3871 time to process: 41 seconds.
uf250-04.cnf , deadline. Restarts: 1950
uf250-04.cnf fulfilled No. of Restarts: 1378 No. of Flips: 4758 time to process: 40 seconds.
uf250-04.cnf fulfilled No. of Restarts: 34 No. of Flips: 4756 time to process: 42 seconds.
uf250-04.cnf fulfilled No. of Restarts: 1732 No. of Flips: 1510 time to process: 47 seconds.
uf250-04.cnf , deadline. Restarts: 1950
uf250-04.cnf fulfilled No. of Restarts: 174 No. of Flips: 1091 time to process: 36 seconds.
uf250-04.cnf fulfilled No. of Restarts: 512 No. of Flips: 4758 time to process: 38 seconds.
uf250-04.cnf fulfilled No. of Restarts: 1255 No. of Flips: 2998 time to process: 39 seconds.
uf250-04.cnf fulfilled No. of Restarts: 202 No. of Flips: 4220 time to process: 36 seconds.
uf250-04.cnf fulfilled No. of Restarts: 990 No. of Flips: 1547 time to process: 27 seconds.
uf250-04.cnf fulfilled No. of Restarts: 473 No. of Flips: 3600 time to process: 39 seconds.
uf250-04.cnf fulfilled No. of Restarts: 389 No. of Flips: 825 time to process: 36 seconds.
uf250-04.cnf fulfilled No. of Restarts: 606 No. of Flips: 2738 time to process: 39 seconds.
uf250-04.cnf fulfilled No. of Restarts: 453 No. of Flips: 4721 time to process: 39 seconds.
uf250-04.cnf fulfilled No. of Restarts: 58 No. of Flips: 1766 time to process: 38 seconds.
uf250-04.cnf fulfilled No. of Restarts: 439 No. of Flips: 4679 time to process: 44 seconds.
uf250-04.cnf fulfilled No. of Restarts: 350 No. of Flips: 4075 time to process: 44 seconds.
uf250-04.cnf fulfilled No. of Restarts: 117 No. of Flips: 4302 time to process: 37 seconds.
uf250-04.cnf fulfilled No. of Restarts: 524 No. of Flips: 947 time to process: 35 seconds.
uf250-04.cnf fulfilled No. of Restarts: 382 No. of Flips: 3478 time to process: 33 seconds.
uf250-04.cnf fulfilled No. of Restarts: 481 No. of Flips: 2011 time to process: 52 seconds.
uf250-04.cnf fulfilled No. of Restarts: 250 No. of Flips: 3772 time to process: 43 seconds.
uf250-04.cnf fulfilled No. of Restarts: 749 No. of Flips: 2784 time to process: 44 seconds.
uf250-04.cnf fulfilled No. of Restarts: 914 No. of Flips: 2702 time to process: 28 seconds.
uf250-04.cnf fulfilled No. of Restarts: 95 No. of Flips: 3299 time to process: 41 seconds.
uf250-04.cnf fulfilled No. of Restarts: 170 No. of Flips: 2645 time to process: 32 seconds.
uf250-04.cnf fulfilled No. of Restarts: 998 No. of Flips: 1842 time to process: 45 seconds.
uf250-04.cnf fulfilled No. of Restarts: 560 No. of Flips: 2112 time to process: 36 seconds.
uf250-04.cnf , deadline. Restarts: 1950
uf250-04.cnf fulfilled No. of Restarts: 804 No. of Flips: 2682 time to process: 41 seconds.
uf250-04.cnf fulfilled No. of Restarts: 1027 No. of Flips: 4087 time to process: 44 seconds.
uf250-04.cnf fulfilled No. of Restarts: 1670 No. of Flips: 3227 time to process: 36 seconds.
uf250-04.cnf fulfilled No. of Restarts: 544 No. of Flips: 3529 time to process: 46 seconds.
uf250-04.cnf fulfilled No. of Restarts: 665 No. of Flips: 4744 time to process: 41 seconds.
uf250-04.cnf fulfilled No. of Restarts: 450 No. of Flips: 2566 time to process: 43 seconds.
uf250-04.cnf fulfilled No. of Restarts: 638 No. of Flips: 1262 time to process: 46 seconds.
uf250-04.cnf fulfilled No. of Restarts: 545 No. of Flips: 4043 time to process: 43 seconds.
uf250-04.cnf fulfilled No. of Restarts: 443 No. of Flips: 3359 time to process: 38 seconds.
uf250-04.cnf fulfilled No. of Restarts: 139 No. of Flips: 1952 time to process: 35 seconds.
uf250-04.cnf fulfilled No. of Restarts: 46 No. of Flips: 3883 time to process: 45 seconds.
uf250-04.cnf fulfilled No. of Restarts: 542 No. of Flips: 1308 time to process: 43 seconds.
uf250-04.cnf , deadline. Restarts: 1950
uf250-04.cnf fulfilled No. of Restarts: 1104 No. of Flips: 1462 time to process: 37 seconds.
uf250-04.cnf fulfilled No. of Restarts: 514 No. of Flips: 4311 time to process: 42 seconds.
uf250-04.cnf fulfilled No. of Restarts: 391 No. of Flips: 1164 time to process: 41 seconds.
uf250-04.cnf , deadline. Restarts: 1950
uf250-04.cnf fulfilled No. of Restarts: 647 No. of Flips: 4720 time to process: 37 seconds.
uf250-04.cnf fulfilled No. of Restarts: 318 No. of Flips: 3110 time to process: 41 seconds.
uf250-04.cnf , deadline. Restarts: 1950
uf250-04.cnf fulfilled No. of Restarts: 648 No. of Flips: 3543 time to process: 45 seconds.
uf250-04.cnf fulfilled No. of Restarts: 327 No. of Flips: 1987 time to process: 40 seconds.
uf250-04.cnf , deadline. Restarts: 1950
uf250-04.cnf fulfilled No. of Restarts: 568 No. of Flips: 4748 time to process: 43 seconds.
uf250-04.cnf fulfilled No. of Restarts: 694 No. of Flips: 2553 time to process: 38 seconds.
uf250-04.cnf fulfilled No. of Restarts: 764 No. of Flips: 1230 time to process: 41 seconds.
uf250-04.cnf fulfilled No. of Restarts: 60 No. of Flips: 2265 time to process: 43 seconds.
uf250-04.cnf fulfilled No. of Restarts: 407 No. of Flips: 4588 time to process: 43 seconds.
uf250-04.cnf fulfilled No. of Restarts: 825 No. of Flips: 4029 time to process: 42 seconds.
uf250-04.cnf fulfilled No. of Restarts: 337 No. of Flips: 1510 time to process: 32 seconds.
uf250-04.cnf fulfilled No. of Restarts: 308 No. of Flips: 2068 time to process: 38 seconds.
uf250-04.cnf fulfilled No. of Restarts: 330 No. of Flips: 3200 time to process: 37 seconds.
uf250-04.cnf fulfilled No. of Restarts: 180 No. of Flips: 3055 time to process: 45 seconds.
uf250-04.cnf fulfilled No. of Restarts: 261 No. of Flips: 2056 time to process: 35 seconds.
uf250-04.cnf , deadline. Restarts: 1950
uf250-04.cnf fulfilled No. of Restarts: 975 No. of Flips: 1507 time to process: 42 seconds.
uf250-04.cnf fulfilled No. of Restarts: 290 No. of Flips: 4112 time to process: 41 seconds.
uf250-04.cnf fulfilled No. of Restarts: 458 No. of Flips: 1764 time to process: 39 seconds.
uf250-04.cnf fulfilled No. of Restarts: 531 No. of Flips: 3347 time to process: 39 seconds.
uf250-04.cnf fulfilled No. of Restarts: 1408 No. of Flips: 2779 time to process: 49 seconds.
uf250-04.cnf fulfilled No. of Restarts: 46 No. of Flips: 3731 time to process: 36 seconds.
uf250-04.cnf fulfilled No. of Restarts: 1403 No. of Flips: 4798 time to process: 39 seconds.
uf250-04.cnf , deadline. Restarts: 1950
uf250-04.cnf , deadline. Restarts: 1950
uf250-04.cnf , deadline. Restarts: 1950
uf250-04.cnf fulfilled No. of Restarts: 968 No. of Flips: 4915 time to process: 35 seconds.
uf250-04.cnf , deadline. Restarts: 1950
uf250-04.cnf fulfilled No. of Restarts: 588 No. of Flips: 4687 time to process: 41 seconds.
uf250-04.cnf fulfilled No. of Restarts: 921 No. of Flips: 1566 time to process: 41 seconds.
uf250-04.cnf , deadline. Restarts: 1950
uf250-04.cnf fulfilled No. of Restarts: 175 No. of Flips: 2869 time to process: 39 seconds.
uf250-04.cnf fulfilled No. of Restarts: 1547 No. of Flips: 3962 time to process: 39 seconds.
uf250-04.cnf fulfilled No. of Restarts: 634 No. of Flips: 2969 time to process: 33 seconds.
uf250-04.cnf fulfilled No. of Restarts: 94 No. of Flips: 3563 time to process: 43 seconds.
uf250-04.cnf fulfilled No. of Restarts: 644 No. of Flips: 2599 time to process: 33 seconds.
uf250-04.cnf fulfilled No. of Restarts: 625 No. of Flips: 1356 time to process: 37 seconds.
uf250-04.cnf fulfilled No. of Restarts: 595 No. of Flips: 993 time to process: 40 seconds.
uf250-04.cnf fulfilled No. of Restarts: 1003 No. of Flips: 1249 time to process: 45 seconds.
uf250-04.cnf fulfilled No. of Restarts: 128 No. of Flips: 1788 time to process: 41 seconds.
uf250-04.cnf fulfilled No. of Restarts: 770 No. of Flips: 4698 time to process: 45 seconds.
uf250-04.cnf fulfilled No. of Restarts: 443 No. of Flips: 3453 time to process: 37 seconds.
uf250-04.cnf fulfilled No. of Restarts: 15 No. of Flips: 1467 time to process: 49 seconds.
uf250-04.cnf fulfilled No. of Restarts: 727 No. of Flips: 3595 time to process: 44 seconds.
uf250-04.cnf fulfilled No. of Restarts: 436 No. of Flips: 1141 time to process: 51 seconds.
uf250-04.cnf fulfilled No. of Restarts: 1459 No. of Flips: 2747 time to process: 49 seconds.
uf250-04.cnf fulfilled No. of Restarts: 298 No. of Flips: 3894 time to process: 38 seconds.
uf250-04.cnf fulfilled No. of Restarts: 163 No. of Flips: 3928 time to process: 42 seconds.
uf250-04.cnf fulfilled No. of Restarts: 194 No. of Flips: 4266 time to process: 45 seconds.
uf250-04.cnf fulfilled No. of Restarts: 220 No. of Flips: 3608 time to process: 43 seconds.
uf250-04.cnf fulfilled No. of Restarts: 1062 No. of Flips: 1313 time to process: 41 seconds.
uf250-04.cnf , deadline. Restarts: 1950
uf250-04.cnf fulfilled No. of Restarts: 807 No. of Flips: 2260 time to process: 38 seconds.
uf250-04.cnf fulfilled No. of Restarts: 772 No. of Flips: 1996 time to process: 41 seconds.
uf250-04.cnf fulfilled No. of Restarts: 213 No. of Flips: 1809 time to process: 40 seconds.
uf250-04.cnf fulfilled No. of Restarts: 918 No. of Flips: 1554 time to process: 48 seconds.
uf250-04.cnf fulfilled No. of Restarts: 827 No. of Flips: 1850 time to process: 41 seconds.
uf250-04.cnf , deadline. Restarts: 1950
uf250-04.cnf fulfilled No. of Restarts: 830 No. of Flips: 3916 time to process: 38 seconds.
uf250-04.cnf fulfilled No. of Restarts: 1203 No. of Flips: 1321 time to process: 46 seconds.
uf250-04.cnf , deadline. Restarts: 1950
uf250-04.cnf fulfilled No. of Restarts: 76 No. of Flips: 1436 time to process: 38 seconds.
uf250-04.cnf fulfilled No. of Restarts: 9 No. of Flips: 1680 time to process: 44 seconds.
uf250-04.cnf fulfilled No. of Restarts: 139 No. of Flips: 3863 time to process: 37 seconds.
uf250-04.cnf fulfilled No. of Restarts: 234 No. of Flips: 2320 time to process: 33 seconds.
uf250-04.cnf fulfilled No. of Restarts: 537 No. of Flips: 3182 time to process: 38 seconds.
uf250-04.cnf fulfilled No. of Restarts: 51 No. of Flips: 1838 time to process: 51 seconds.
uf250-04.cnf fulfilled No. of Restarts: 16 No. of Flips: 2805 time to process: 34 seconds.
uf250-04.cnf fulfilled No. of Restarts: 1064 No. of Flips: 4439 time to process: 40 seconds.
uf250-04.cnf fulfilled No. of Restarts: 332 No. of Flips: 4651 time to process: 32 seconds.
uf250-04.cnf fulfilled No. of Restarts: 279 No. of Flips: 2141 time to process: 47 seconds.
uf250-04.cnf fulfilled No. of Restarts: 766 No. of Flips: 2937 time to process: 46 seconds.
uf250-04.cnf , deadline. Restarts: 1950
uf250-04.cnf fulfilled No. of Restarts: 624 No. of Flips: 3044 time to process: 39 seconds.
uf250-04.cnf fulfilled No. of Restarts: 712 No. of Flips: 4909 time to process: 42 seconds.
uf250-04.cnf fulfilled No. of Restarts: 1281 No. of Flips: 3997 time to process: 38 seconds.
uf250-04.cnf fulfilled No. of Restarts: 385 No. of Flips: 1960 time to process: 42 seconds.
uf250-04.cnf fulfilled No. of Restarts: 177 No. of Flips: 3175 time to process: 37 seconds.
uf250-04.cnf fulfilled No. of Restarts: 1121 No. of Flips: 3728 time to process: 44 seconds.
uf250-04.cnf fulfilled No. of Restarts: 674 No. of Flips: 4046 time to process: 45 seconds.
uf250-04.cnf fulfilled No. of Restarts: 305 No. of Flips: 4720 time to process: 36 seconds.
uf250-04.cnf fulfilled No. of Restarts: 602 No. of Flips: 3058 time to process: 40 seconds.
uf250-04.cnf fulfilled No. of Restarts: 772 No. of Flips: 2776 time to process: 44 seconds.
uf250-04.cnf fulfilled No. of Restarts: 263 No. of Flips: 4355 time to process: 39 seconds.
uf250-04.cnf fulfilled No. of Restarts: 65 No. of Flips: 3632 time to process: 48 seconds.
uf250-04.cnf fulfilled No. of Restarts: 724 No. of Flips: 2246 time to process: 39 seconds.
uf250-04.cnf fulfilled No. of Restarts: 372 No. of Flips: 4793 time to process: 37 seconds.
uf250-04.cnf fulfilled No. of Restarts: 84 No. of Flips: 3357 time to process: 41 seconds.
uf250-04.cnf fulfilled No. of Restarts: 308 No. of Flips: 3661 time to process: 44 seconds.
uf250-04.cnf fulfilled No. of Restarts: 21 No. of Flips: 3837 time to process: 42 seconds.
uf250-04.cnf fulfilled No. of Restarts: 104 No. of Flips: 3033 time to process: 36 seconds.
uf250-04.cnf fulfilled No. of Restarts: 524 No. of Flips: 1826 time to process: 34 seconds.
uf250-04.cnf fulfilled No. of Restarts: 51 No. of Flips: 4358 time to process: 41 seconds.
uf250-04.cnf , deadline. Restarts: 1950
uf250-04.cnf fulfilled No. of Restarts: 481 No. of Flips: 4211 time to process: 41 seconds.
uf250-04.cnf fulfilled No. of Restarts: 170 No. of Flips: 3386 time to process: 41 seconds.
uf250-04.cnf fulfilled No. of Restarts: 1389 No. of Flips: 1615 time to process: 40 seconds.
uf250-04.cnf fulfilled No. of Restarts: 371 No. of Flips: 3287 time to process: 35 seconds.
uf250-04.cnf fulfilled No. of Restarts: 746 No. of Flips: 4241 time to process: 36 seconds.
uf250-04.cnf fulfilled No. of Restarts: 602 No. of Flips: 3004 time to process: 40 seconds.
uf250-04.cnf fulfilled No. of Restarts: 936 No. of Flips: 1298 time to process: 46 seconds.
uf250-04.cnf fulfilled No. of Restarts: 1810 No. of Flips: 952 time to process: 47 seconds.
uf250-04.cnf fulfilled No. of Restarts: 274 No. of Flips: 4030 time to process: 43 seconds.
uf250-04.cnf fulfilled No. of Restarts: 441 No. of Flips: 4532 time to process: 41 seconds.
uf250-04.cnf fulfilled No. of Restarts: 92 No. of Flips: 3725 time to process: 39 seconds.
uf250-04.cnf fulfilled No. of Restarts: 734 No. of Flips: 3228 time to process: 47 seconds.
uf250-04.cnf fulfilled No. of Restarts: 257 No. of Flips: 4924 time to process: 39 seconds.
uf250-04.cnf fulfilled No. of Restarts: 112 No. of Flips: 2442 time to process: 45 seconds.
uf250-04.cnf fulfilled No. of Restarts: 136 No. of Flips: 762 time to process: 34 seconds.
uf250-04.cnf fulfilled No. of Restarts: 629 No. of Flips: 3102 time to process: 43 seconds.
uf250-04.cnf fulfilled No. of Restarts: 405 No. of Flips: 3541 time to process: 39 seconds.
uf250-04.cnf fulfilled No. of Restarts: 731 No. of Flips: 2299 time to process: 41 seconds.
uf250-04.cnf fulfilled No. of Restarts: 302 No. of Flips: 4253 time to process: 42 seconds.
uf250-04.cnf fulfilled No. of Restarts: 116 No. of Flips: 4665 time to process: 40 seconds.
uf250-04.cnf fulfilled No. of Restarts: 156 No. of Flips: 1224 time to process: 38 seconds.
uf250-04.cnf fulfilled No. of Restarts: 1257 No. of Flips: 2434 time to process: 39 seconds.
uf250-04.cnf fulfilled No. of Restarts: 587 No. of Flips: 3773 time to process: 43 seconds.
uf250-04.cnf fulfilled No. of Restarts: 1260 No. of Flips: 4765 time to process: 37 seconds.
uf250-04.cnf fulfilled No. of Restarts: 801 No. of Flips: 2539 time to process: 43 seconds.
uf250-04.cnf fulfilled No. of Restarts: 19 No. of Flips: 4843 time to process: 38 seconds.
uf250-04.cnf fulfilled No. of Restarts: 256 No. of Flips: 4141 time to process: 39 seconds.
uf250-04.cnf fulfilled No. of Restarts: 180 No. of Flips: 4695 time to process: 38 seconds.
uf250-04.cnf fulfilled No. of Restarts: 473 No. of Flips: 993 time to process: 37 seconds.
uf250-04.cnf fulfilled No. of Restarts: 359 No. of Flips: 3662 time to process: 37 seconds.
uf250-04.cnf fulfilled No. of Restarts: 1045 No. of Flips: 1665 time to process: 47 seconds.
uf250-04.cnf fulfilled No. of Restarts: 721 No. of Flips: 873 time to process: 42 seconds.
uf250-04.cnf fulfilled No. of Restarts: 689 No. of Flips: 2134 time to process: 44 seconds.
uf250-04.cnf fulfilled No. of Restarts: 349 No. of Flips: 2594 time to process: 37 seconds.
uf250-04.cnf fulfilled No. of Restarts: 228 No. of Flips: 1962 time to process: 40 seconds.
uf250-04.cnf fulfilled No. of Restarts: 1524 No. of Flips: 3241 time to process: 45 seconds.
uf250-04.cnf fulfilled No. of Restarts: 101 No. of Flips: 3305 time to process: 36 seconds.
uf250-04.cnf fulfilled No. of Restarts: 452 No. of Flips: 1438 time to process: 42 seconds.
uf250-04.cnf fulfilled No. of Restarts: 721 No. of Flips: 4902 time to process: 42 seconds.
uf250-04.cnf fulfilled No. of Restarts: 15 No. of Flips: 1247 time to process: 41 seconds.
uf250-04.cnf fulfilled No. of Restarts: 269 No. of Flips: 2622 time to process: 38 seconds.
uf250-04.cnf fulfilled No. of Restarts: 801 No. of Flips: 4393 time to process: 37 seconds.
uf250-04.cnf fulfilled No. of Restarts: 69 No. of Flips: 1418 time to process: 17 seconds.
uf250-04.cnf fulfilled No. of Restarts: 163 No. of Flips: 3026 time to process: 38 seconds.
uf250-04.cnf fulfilled No. of Restarts: 1235 No. of Flips: 724 time to process: 41 seconds.
uf250-04.cnf fulfilled No. of Restarts: 282 No. of Flips: 3727 time to process: 38 seconds.
uf250-04.cnf fulfilled No. of Restarts: 1776 No. of Flips: 4188 time to process: 44 seconds.
uf250-04.cnf fulfilled No. of Restarts: 165 No. of Flips: 1705 time to process: 37 seconds.
uf250-04.cnf , deadline. Restarts: 1950
uf250-04.cnf fulfilled No. of Restarts: 339 No. of Flips: 1133 time to process: 39 seconds.
uf250-04.cnf fulfilled No. of Restarts: 216 No. of Flips: 3461 time to process: 37 seconds.
uf250-04.cnf fulfilled No. of Restarts: 688 No. of Flips: 1565 time to process: 45 seconds.
uf250-04.cnf fulfilled No. of Restarts: 306 No. of Flips: 4323 time to process: 44 seconds.
uf250-04.cnf fulfilled No. of Restarts: 224 No. of Flips: 3436 time to process: 34 seconds.
uf250-04.cnf fulfilled No. of Restarts: 228 No. of Flips: 3420 time to process: 37 seconds.
uf250-04.cnf fulfilled No. of Restarts: 1454 No. of Flips: 1777 time to process: 39 seconds.
uf250-04.cnf fulfilled No. of Restarts: 535 No. of Flips: 3585 time to process: 34 seconds.
uf250-04.cnf fulfilled No. of Restarts: 415 No. of Flips: 2775 time to process: 40 seconds.
uf250-04.cnf fulfilled No. of Restarts: 1202 No. of Flips: 4426 time to process: 48 seconds.
uf250-04.cnf fulfilled No. of Restarts: 339 No. of Flips: 3600 time to process: 40 seconds.
uf250-04.cnf , deadline. Restarts: 1950
uf250-04.cnf fulfilled No. of Restarts: 145 No. of Flips: 3973 time to process: 45 seconds.
uf250-04.cnf , deadline. Restarts: 1950
uf250-04.cnf fulfilled No. of Restarts: 897 No. of Flips: 4617 time to process: 43 seconds.
uf250-04.cnf fulfilled No. of Restarts: 38 No. of Flips: 5000 time to process: 47 seconds.
uf250-04.cnf fulfilled No. of Restarts: 439 No. of Flips: 4575 time to process: 47 seconds.
uf250-04.cnf fulfilled No. of Restarts: 421 No. of Flips: 1281 time to process: 42 seconds.
uf250-04.cnf , deadline. Restarts: 1950
uf250-04.cnf fulfilled No. of Restarts: 937 No. of Flips: 2382 time to process: 46 seconds.
uf250-04.cnf fulfilled No. of Restarts: 446 No. of Flips: 1874 time to process: 42 seconds.
uf250-04.cnf , deadline. Restarts: 1950
uf250-04.cnf fulfilled No. of Restarts: 426 No. of Flips: 3199 time to process: 42 seconds.
uf250-04.cnf , deadline. Restarts: 1950
uf250-04.cnf fulfilled No. of Restarts: 1897 No. of Flips: 1838 time to process: 41 seconds.
uf250-04.cnf , deadline. Restarts: 1950
uf250-04.cnf fulfilled No. of Restarts: 1207 No. of Flips: 1628 time to process: 43 seconds.
uf250-04.cnf fulfilled No. of Restarts: 719 No. of Flips: 2665 time to process: 45 seconds.
uf250-04.cnf , deadline. Restarts: 1950
uf250-04.cnf , deadline. Restarts: 1950
uf250-04.cnf fulfilled No. of Restarts: 346 No. of Flips: 4848 time to process: 44 seconds.
uf250-04.cnf fulfilled No. of Restarts: 20 No. of Flips: 3119 time to process: 36 seconds.
uf250-04.cnf fulfilled No. of Restarts: 331 No. of Flips: 3750 time to process: 39 seconds.
uf250-04.cnf fulfilled No. of Restarts: 203 No. of Flips: 3011 time to process: 41 seconds.
uf250-04.cnf fulfilled No. of Restarts: 392 No. of Flips: 4533 time to process: 40 seconds.
uf250-04.cnf fulfilled No. of Restarts: 313 No. of Flips: 2080 time to process: 50 seconds.
uf250-04.cnf fulfilled No. of Restarts: 644 No. of Flips: 3957 time to process: 42 seconds.
uf250-04.cnf fulfilled No. of Restarts: 258 No. of Flips: 4811 time to process: 40 seconds.
uf250-04.cnf fulfilled No. of Restarts: 121 No. of Flips: 2192 time to process: 38 seconds.
uf250-04.cnf fulfilled No. of Restarts: 281 No. of Flips: 3915 time to process: 39 seconds.
uf250-04.cnf fulfilled No. of Restarts: 1434 No. of Flips: 1040 time to process: 47 seconds.
uf250-04.cnf fulfilled No. of Restarts: 124 No. of Flips: 4249 time to process: 44 seconds.
uf250-04.cnf fulfilled No. of Restarts: 10 No. of Flips: 3831 time to process: 44 seconds.
uf250-04.cnf fulfilled No. of Restarts: 465 No. of Flips: 2912 time to process: 44 seconds.
uf250-04.cnf fulfilled No. of Restarts: 135 No. of Flips: 2419 time to process: 36 seconds.
uf250-04.cnf fulfilled No. of Restarts: 20 No. of Flips: 3071 time to process: 36 seconds.
uf250-04.cnf fulfilled No. of Restarts: 1496 No. of Flips: 3324 time to process: 45 seconds.
uf250-04.cnf fulfilled No. of Restarts: 297 No. of Flips: 4268 time to process: 34 seconds.
uf250-04.cnf fulfilled No. of Restarts: 1294 No. of Flips: 3615 time to process: 40 seconds.
uf250-04.cnf fulfilled No. of Restarts: 28 No. of Flips: 2555 time to process: 37 seconds.
uf250-04.cnf fulfilled No. of Restarts: 1351 No. of Flips: 1011 time to process: 41 seconds.
uf250-04.cnf , deadline. Restarts: 1950
uf250-04.cnf , deadline. Restarts: 1950
uf250-04.cnf fulfilled No. of Restarts: 163 No. of Flips: 1886 time to process: 49 seconds.
uf250-04.cnf fulfilled No. of Restarts: 942 No. of Flips: 4251 time to process: 48 seconds.
uf250-04.cnf fulfilled No. of Restarts: 357 No. of Flips: 1962 time to process: 45 seconds.
uf250-04.cnf fulfilled No. of Restarts: 1355 No. of Flips: 4001 time to process: 42 seconds.
uf250-04.cnf fulfilled No. of Restarts: 501 No. of Flips: 4471 time to process: 41 seconds.
uf250-04.cnf fulfilled No. of Restarts: 147 No. of Flips: 4240 time to process: 41 seconds.
uf250-04.cnf , deadline. Restarts: 1950
uf250-04.cnf fulfilled No. of Restarts: 30 No. of Flips: 1806 time to process: 43 seconds.
uf250-04.cnf fulfilled No. of Restarts: 1341 No. of Flips: 1905 time to process: 50 seconds.
uf250-04.cnf fulfilled No. of Restarts: 1541 No. of Flips: 4351 time to process: 47 seconds.
uf250-04.cnf fulfilled No. of Restarts: 1717 No. of Flips: 2520 time to process: 47 seconds.
uf250-04.cnf fulfilled No. of Restarts: 49 No. of Flips: 4355 time to process: 36 seconds.
uf250-04.cnf fulfilled No. of Restarts: 1752 No. of Flips: 599 time to process: 37 seconds.
uf250-04.cnf fulfilled No. of Restarts: 171 No. of Flips: 4737 time to process: 42 seconds.
uf250-04.cnf fulfilled No. of Restarts: 159 No. of Flips: 4873 time to process: 38 seconds.
uf250-04.cnf fulfilled No. of Restarts: 917 No. of Flips: 996 time to process: 41 seconds.
uf250-04.cnf fulfilled No. of Restarts: 535 No. of Flips: 1820 time to process: 38 seconds.
uf250-04.cnf fulfilled No. of Restarts: 399 No. of Flips: 4599 time to process: 43 seconds.
uf250-04.cnf fulfilled No. of Restarts: 195 No. of Flips: 970 time to process: 40 seconds.
uf250-04.cnf fulfilled No. of Restarts: 42 No. of Flips: 2028 time to process: 36 seconds.
uf250-04.cnf fulfilled No. of Restarts: 1491 No. of Flips: 3937 time to process: 42 seconds.
uf250-04.cnf fulfilled No. of Restarts: 1181 No. of Flips: 4061 time to process: 47 seconds.
uf250-04.cnf fulfilled No. of Restarts: 528 No. of Flips: 2480 time to process: 45 seconds.
uf250-04.cnf fulfilled No. of Restarts: 424 No. of Flips: 1155 time to process: 37 seconds.
uf250-04.cnf fulfilled No. of Restarts: 27 No. of Flips: 1192 time to process: 39 seconds.
uf250-04.cnf fulfilled No. of Restarts: 820 No. of Flips: 3532 time to process: 39 seconds.
uf250-04.cnf fulfilled No. of Restarts: 114 No. of Flips: 1230 time to process: 41 seconds.
uf250-04.cnf fulfilled No. of Restarts: 3 No. of Flips: 4790 time to process: 37 seconds.
uf250-04.cnf fulfilled No. of Restarts: 838 No. of Flips: 4840 time to process: 40 seconds.
uf250-04.cnf , deadline. Restarts: 1950
uf250-04.cnf fulfilled No. of Restarts: 155 No. of Flips: 3289 time to process: 41 seconds.
uf250-04.cnf fulfilled No. of Restarts: 45 No. of Flips: 4688 time to process: 36 seconds.
uf250-04.cnf fulfilled No. of Restarts: 71 No. of Flips: 4031 time to process: 37 seconds.
uf250-04.cnf fulfilled No. of Restarts: 1752 No. of Flips: 1907 time to process: 41 seconds.
uf250-04.cnf fulfilled No. of Restarts: 36 No. of Flips: 3692 time to process: 46 seconds.
uf250-04.cnf fulfilled No. of Restarts: 77 No. of Flips: 3868 time to process: 50 seconds.
uf250-04.cnf fulfilled No. of Restarts: 132 No. of Flips: 1653 time to process: 40 seconds.
uf250-04.cnf fulfilled No. of Restarts: 972 No. of Flips: 4271 time to process: 39 seconds.
uf250-04.cnf fulfilled No. of Restarts: 3 No. of Flips: 3126 time to process: 38 seconds.
uf250-04.cnf fulfilled No. of Restarts: 207 No. of Flips: 1520 time to process: 48 seconds.
uf250-04.cnf fulfilled No. of Restarts: 476 No. of Flips: 3224 time to process: 40 seconds.
uf250-04.cnf fulfilled No. of Restarts: 1110 No. of Flips: 4422 time to process: 48 seconds.
uf250-04.cnf fulfilled No. of Restarts: 1448 No. of Flips: 1429 time to process: 45 seconds.
uf250-04.cnf fulfilled No. of Restarts: 323 No. of Flips: 2063 time to process: 44 seconds.
uf250-04.cnf fulfilled No. of Restarts: 259 No. of Flips: 2225 time to process: 44 seconds.
uf250-04.cnf fulfilled No. of Restarts: 1073 No. of Flips: 1587 time to process: 47 seconds.
uf250-04.cnf fulfilled No. of Restarts: 304 No. of Flips: 4845 time to process: 44 seconds.
uf250-04.cnf , deadline. Restarts: 1950
uf250-04.cnf fulfilled No. of Restarts: 170 No. of Flips: 2269 time to process: 39 seconds.
uf250-04.cnf fulfilled No. of Restarts: 381 No. of Flips: 3213 time to process: 43 seconds.
uf250-04.cnf fulfilled No. of Restarts: 8 No. of Flips: 4008 time to process: 21 seconds.
uf250-04.cnf fulfilled No. of Restarts: 1561 No. of Flips: 2932 time to process: 44 seconds.
uf250-04.cnf fulfilled No. of Restarts: 216 No. of Flips: 3246 time to process: 42 seconds.
uf250-04.cnf fulfilled No. of Restarts: 1499 No. of Flips: 1085 time to process: 43 seconds.
uf250-04.cnf fulfilled No. of Restarts: 240 No. of Flips: 1272 time to process: 40 seconds.
uf250-04.cnf fulfilled No. of Restarts: 920 No. of Flips: 3532 time to process: 34 seconds.
uf250-04.cnf fulfilled No. of Restarts: 43 No. of Flips: 2672 time to process: 33 seconds.
uf250-04.cnf fulfilled No. of Restarts: 817 No. of Flips: 4282 time to process: 33 seconds.
uf250-04.cnf fulfilled No. of Restarts: 878 No. of Flips: 2286 time to process: 43 seconds.
uf250-04.cnf fulfilled No. of Restarts: 345 No. of Flips: 1931 time to process: 42 seconds.
uf250-04.cnf fulfilled No. of Restarts: 336 No. of Flips: 1438 time to process: 37 seconds.
uf250-04.cnf fulfilled No. of Restarts: 1859 No. of Flips: 4107 time to process: 43 seconds.
uf250-04.cnf fulfilled No. of Restarts: 239 No. of Flips: 3863 time to process: 35 seconds.
uf250-04.cnf fulfilled No. of Restarts: 356 No. of Flips: 2657 time to process: 44 seconds.
uf250-04.cnf fulfilled No. of Restarts: 19 No. of Flips: 1958 time to process: 33 seconds.
uf250-04.cnf fulfilled No. of Restarts: 1165 No. of Flips: 3693 time to process: 39 seconds.
uf250-04.cnf fulfilled No. of Restarts: 215 No. of Flips: 4107 time to process: 32 seconds.
uf250-04.cnf , deadline. Restarts: 1950
uf250-04.cnf fulfilled No. of Restarts: 635 No. of Flips: 2856 time to process: 42 seconds.
uf250-04.cnf fulfilled No. of Restarts: 124 No. of Flips: 3387 time to process: 37 seconds.
uf250-04.cnf fulfilled No. of Restarts: 287 No. of Flips: 4296 time to process: 34 seconds.
uf250-04.cnf fulfilled No. of Restarts: 290 No. of Flips: 2415 time to process: 38 seconds.
uf250-04.cnf fulfilled No. of Restarts: 457 No. of Flips: 1799 time to process: 40 seconds.
uf250-04.cnf fulfilled No. of Restarts: 254 No. of Flips: 2004 time to process: 33 seconds.
uf250-04.cnf fulfilled No. of Restarts: 1295 No. of Flips: 4531 time to process: 40 seconds.
uf250-04.cnf fulfilled No. of Restarts: 185 No. of Flips: 4443 time to process: 43 seconds.
uf250-04.cnf fulfilled No. of Restarts: 199 No. of Flips: 2134 time to process: 35 seconds.
uf250-04.cnf fulfilled No. of Restarts: 387 No. of Flips: 4771 time to process: 42 seconds.
uf250-04.cnf fulfilled No. of Restarts: 350 No. of Flips: 3838 time to process: 38 seconds.
uf250-04.cnf fulfilled No. of Restarts: 428 No. of Flips: 2101 time to process: 37 seconds.
uf250-04.cnf , deadline. Restarts: 1950
uf250-04.cnf fulfilled No. of Restarts: 1064 No. of Flips: 4937 time to process: 43 seconds.
uf250-04.cnf fulfilled No. of Restarts: 1120 No. of Flips: 1731 time to process: 42 seconds.
uf250-04.cnf fulfilled No. of Restarts: 91 No. of Flips: 3577 time to process: 42 seconds.
uf250-04.cnf , deadline. Restarts: 1950
uf250-04.cnf , deadline. Restarts: 1950
uf250-04.cnf fulfilled No. of Restarts: 523 No. of Flips: 4717 time to process: 37 seconds.
uf250-04.cnf fulfilled No. of Restarts: 379 No. of Flips: 3250 time to process: 21 seconds.
uf250-04.cnf fulfilled No. of Restarts: 478 No. of Flips: 2955 time to process: 40 seconds.
uf250-04.cnf fulfilled No. of Restarts: 1117 No. of Flips: 2794 time to process: 36 seconds.
uf250-04.cnf fulfilled No. of Restarts: 119 No. of Flips: 1700 time to process: 30 seconds.
uf250-04.cnf fulfilled No. of Restarts: 243 No. of Flips: 2473 time to process: 45 seconds.
uf250-04.cnf fulfilled No. of Restarts: 339 No. of Flips: 1831 time to process: 37 seconds.
uf250-04.cnf fulfilled No. of Restarts: 1070 No. of Flips: 3319 time to process: 38 seconds.
uf250-04.cnf fulfilled No. of Restarts: 335 No. of Flips: 1089 time to process: 36 seconds.
uf250-04.cnf fulfilled No. of Restarts: 131 No. of Flips: 1104 time to process: 38 seconds.
uf250-04.cnf , deadline. Restarts: 1950
uf250-04.cnf fulfilled No. of Restarts: 855 No. of Flips: 3683 time to process: 43 seconds.
uf250-04.cnf fulfilled No. of Restarts: 356 No. of Flips: 4402 time to process: 44 seconds.
uf250-04.cnf fulfilled No. of Restarts: 324 No. of Flips: 1256 time to process: 49 seconds.
uf250-04.cnf fulfilled No. of Restarts: 212 No. of Flips: 3035 time to process: 41 seconds.
uf250-04.cnf fulfilled No. of Restarts: 155 No. of Flips: 4942 time to process: 40 seconds.
uf250-04.cnf fulfilled No. of Restarts: 219 No. of Flips: 1578 time to process: 42 seconds.
uf250-04.cnf fulfilled No. of Restarts: 1418 No. of Flips: 1215 time to process: 43 seconds.
uf250-04.cnf fulfilled No. of Restarts: 164 No. of Flips: 3226 time to process: 36 seconds.
uf250-04.cnf fulfilled No. of Restarts: 222 No. of Flips: 4183 time to process: 38 seconds.
uf250-04.cnf , deadline. Restarts: 1950
uf250-04.cnf fulfilled No. of Restarts: 608 No. of Flips: 3051 time to process: 30 seconds.
uf250-04.cnf fulfilled No. of Restarts: 45 No. of Flips: 2692 time to process: 45 seconds.
uf250-04.cnf fulfilled No. of Restarts: 1008 No. of Flips: 3250 time to process: 43 seconds.
uf250-04.cnf fulfilled No. of Restarts: 83 No. of Flips: 3388 time to process: 37 seconds.
uf250-04.cnf fulfilled No. of Restarts: 888 No. of Flips: 1723 time to process: 41 seconds.
uf250-04.cnf fulfilled No. of Restarts: 228 No. of Flips: 1954 time to process: 36 seconds.
uf250-04.cnf fulfilled No. of Restarts: 35 No. of Flips: 1687 time to process: 40 seconds.
uf250-04.cnf fulfilled No. of Restarts: 1184 No. of Flips: 2866 time to process: 38 seconds.
uf250-04.cnf fulfilled No. of Restarts: 1574 No. of Flips: 4158 time to process: 43 seconds.
uf250-04.cnf fulfilled No. of Restarts: 1370 No. of Flips: 4861 time to process: 41 seconds.
uf250-04.cnf , deadline. Restarts: 1950
uf250-04.cnf fulfilled No. of Restarts: 1168 No. of Flips: 1920 time to process: 35 seconds.
uf250-04.cnf fulfilled No. of Restarts: 178 No. of Flips: 3488 time to process: 42 seconds.
uf250-04.cnf fulfilled No. of Restarts: 833 No. of Flips: 3704 time to process: 41 seconds.
uf250-04.cnf fulfilled No. of Restarts: 384 No. of Flips: 2703 time to process: 45 seconds.
uf250-04.cnf fulfilled No. of Restarts: 1110 No. of Flips: 3287 time to process: 38 seconds.
uf250-04.cnf fulfilled No. of Restarts: 394 No. of Flips: 4344 time to process: 43 seconds.
uf250-04.cnf fulfilled No. of Restarts: 818 No. of Flips: 4996 time to process: 41 seconds.
uf250-04.cnf fulfilled No. of Restarts: 1697 No. of Flips: 4280 time to process: 42 seconds.
uf250-04.cnf fulfilled No. of Restarts: 1721 No. of Flips: 4921 time to process: 42 seconds.
uf250-04.cnf fulfilled No. of Restarts: 323 No. of Flips: 3661 time to process: 39 seconds.
uf250-04.cnf fulfilled No. of Restarts: 427 No. of Flips: 1511 time to process: 35 seconds.
uf250-04.cnf fulfilled No. of Restarts: 1748 No. of Flips: 1557 time to process: 45 seconds.
uf250-04.cnf fulfilled No. of Restarts: 594 No. of Flips: 2302 time to process: 49 seconds.
uf250-04.cnf fulfilled No. of Restarts: 429 No. of Flips: 4638 time to process: 45 seconds.
uf250-04.cnf fulfilled No. of Restarts: 293 No. of Flips: 4283 time to process: 40 seconds.
uf250-04.cnf fulfilled No. of Restarts: 481 No. of Flips: 1602 time to process: 41 seconds.
uf250-04.cnf fulfilled No. of Restarts: 1651 No. of Flips: 2838 time to process: 44 seconds.
uf250-04.cnf fulfilled No. of Restarts: 17 No. of Flips: 1039 time to process: 38 seconds.
uf250-04.cnf fulfilled No. of Restarts: 694 No. of Flips: 3765 time to process: 45 seconds.
uf250-04.cnf fulfilled No. of Restarts: 327 No. of Flips: 1817 time to process: 39 seconds.
uf250-04.cnf , deadline. Restarts: 1950
uf250-04.cnf fulfilled No. of Restarts: 954 No. of Flips: 773 time to process: 38 seconds.
uf250-04.cnf fulfilled No. of Restarts: 672 No. of Flips: 3108 time to process: 43 seconds.
uf250-04.cnf fulfilled No. of Restarts: 132 No. of Flips: 1434 time to process: 40 seconds.
uf250-04.cnf fulfilled No. of Restarts: 146 No. of Flips: 3468 time to process: 38 seconds.
uf250-04.cnf fulfilled No. of Restarts: 676 No. of Flips: 1657 time to process: 36 seconds.
uf250-04.cnf fulfilled No. of Restarts: 126 No. of Flips: 4701 time to process: 45 seconds.
uf250-04.cnf fulfilled No. of Restarts: 175 No. of Flips: 2745 time to process: 36 seconds.
uf250-04.cnf , deadline. Restarts: 1950
uf250-04.cnf fulfilled No. of Restarts: 1747 No. of Flips: 2476 time to process: 41 seconds.
uf250-04.cnf fulfilled No. of Restarts: 927 No. of Flips: 4164 time to process: 43 seconds.
uf250-04.cnf fulfilled No. of Restarts: 101 No. of Flips: 2227 time to process: 40 seconds.
uf250-04.cnf fulfilled No. of Restarts: 1539 No. of Flips: 2717 time to process: 35 seconds.
uf250-04.cnf fulfilled No. of Restarts: 242 No. of Flips: 4143 time to process: 40 seconds.
uf250-04.cnf fulfilled No. of Restarts: 514 No. of Flips: 1009 time to process: 42 seconds.
uf250-04.cnf fulfilled No. of Restarts: 746 No. of Flips: 2203 time to process: 45 seconds.
uf250-04.cnf fulfilled No. of Restarts: 791 No. of Flips: 4065 time to process: 45 seconds.
uf250-04.cnf fulfilled No. of Restarts: 1073 No. of Flips: 4944 time to process: 41 seconds.
uf250-04.cnf fulfilled No. of Restarts: 502 No. of Flips: 3551 time to process: 39 seconds.
uf250-04.cnf fulfilled No. of Restarts: 1009 No. of Flips: 1725 time to process: 40 seconds.
uf250-04.cnf fulfilled No. of Restarts: 290 No. of Flips: 2652 time to process: 41 seconds.
uf250-04.cnf fulfilled No. of Restarts: 1770 No. of Flips: 3644 time to process: 42 seconds.
uf250-04.cnf fulfilled No. of Restarts: 979 No. of Flips: 4104 time to process: 45 seconds.
uf250-04.cnf fulfilled No. of Restarts: 277 No. of Flips: 4375 time to process: 36 seconds.
uf250-04.cnf fulfilled No. of Restarts: 31 No. of Flips: 2919 time to process: 42 seconds.
uf250-04.cnf fulfilled No. of Restarts: 725 No. of Flips: 833 time to process: 43 seconds.
uf250-04.cnf fulfilled No. of Restarts: 742 No. of Flips: 1687 time to process: 50 seconds.
uf250-04.cnf fulfilled No. of Restarts: 95 No. of Flips: 1691 time to process: 47 seconds.
uf250-04.cnf fulfilled No. of Restarts: 1365 No. of Flips: 2148 time to process: 39 seconds.
uf250-04.cnf fulfilled No. of Restarts: 1465 No. of Flips: 600 time to process: 44 seconds.
uf250-04.cnf fulfilled No. of Restarts: 47 No. of Flips: 1668 time to process: 45 seconds.
uf250-04.cnf fulfilled No. of Restarts: 151 No. of Flips: 4900 time to process: 42 seconds.
uf250-04.cnf fulfilled No. of Restarts: 769 No. of Flips: 4561 time to process: 41 seconds.
uf250-04.cnf , deadline. Restarts: 1950
uf250-04.cnf fulfilled No. of Restarts: 501 No. of Flips: 3509 time to process: 42 seconds.
uf250-04.cnf fulfilled No. of Restarts: 1095 No. of Flips: 3148 time to process: 49 seconds.
uf250-04.cnf fulfilled No. of Restarts: 469 No. of Flips: 2815 time to process: 38 seconds.
uf250-04.cnf fulfilled No. of Restarts: 46 No. of Flips: 2577 time to process: 36 seconds.
uf250-04.cnf fulfilled No. of Restarts: 223 No. of Flips: 4017 time to process: 35 seconds.
uf250-04.cnf fulfilled No. of Restarts: 417 No. of Flips: 1759 time to process: 42 seconds.
uf250-04.cnf fulfilled No. of Restarts: 1366 No. of Flips: 1869 time to process: 42 seconds.
uf250-04.cnf fulfilled No. of Restarts: 1718 No. of Flips: 1696 time to process: 40 seconds.
uf250-04.cnf fulfilled No. of Restarts: 289 No. of Flips: 1101 time to process: 43 seconds.
uf250-04.cnf fulfilled No. of Restarts: 576 No. of Flips: 4119 time to process: 40 seconds.
uf250-04.cnf fulfilled No. of Restarts: 905 No. of Flips: 4251 time to process: 39 seconds.
uf250-04.cnf fulfilled No. of Restarts: 129 No. of Flips: 1856 time to process: 43 seconds.
uf250-04.cnf fulfilled No. of Restarts: 1879 No. of Flips: 4930 time to process: 42 seconds.
uf250-04.cnf fulfilled No. of Restarts: 1029 No. of Flips: 2149 time to process: 38 seconds.
uf250-04.cnf fulfilled No. of Restarts: 202 No. of Flips: 3568 time to process: 38 seconds.
uf250-04.cnf fulfilled No. of Restarts: 1466 No. of Flips: 4874 time to process: 40 seconds.
uf250-04.cnf fulfilled No. of Restarts: 464 No. of Flips: 1412 time to process: 42 seconds.
uf250-04.cnf fulfilled No. of Restarts: 569 No. of Flips: 3456 time to process: 37 seconds.
uf250-04.cnf fulfilled No. of Restarts: 931 No. of Flips: 1685 time to process: 38 seconds.
uf250-04.cnf fulfilled No. of Restarts: 1219 No. of Flips: 4291 time to process: 42 seconds.
uf250-04.cnf fulfilled No. of Restarts: 0 No. of Flips: 2539 time to process: 43 seconds.
uf250-04.cnf fulfilled No. of Restarts: 680 No. of Flips: 1845 time to process: 36 seconds.
uf250-04.cnf fulfilled No. of Restarts: 76 No. of Flips: 4503 time to process: 34 seconds.
uf250-04.cnf fulfilled No. of Restarts: 305 No. of Flips: 2901 time to process: 41 seconds.
uf250-04.cnf fulfilled No. of Restarts: 334 No. of Flips: 3746 time to process: 31 seconds.
uf250-04.cnf , deadline. Restarts: 1950
uf250-04.cnf fulfilled No. of Restarts: 68 No. of Flips: 4631 time to process: 40 seconds.
uf250-04.cnf fulfilled No. of Restarts: 458 No. of Flips: 4305 time to process: 48 seconds.
uf250-04.cnf fulfilled No. of Restarts: 623 No. of Flips: 2075 time to process: 40 seconds.
uf250-04.cnf fulfilled No. of Restarts: 67 No. of Flips: 1510 time to process: 44 seconds.
uf250-04.cnf , deadline. Restarts: 1950
uf250-04.cnf fulfilled No. of Restarts: 85 No. of Flips: 1291 time to process: 35 seconds.
uf250-04.cnf fulfilled No. of Restarts: 91 No. of Flips: 4713 time to process: 39 seconds.
uf250-04.cnf fulfilled No. of Restarts: 1307 No. of Flips: 4802 time to process: 42 seconds.
uf250-04.cnf fulfilled No. of Restarts: 1453 No. of Flips: 1881 time to process: 44 seconds.
uf250-04.cnf fulfilled No. of Restarts: 403 No. of Flips: 3737 time to process: 48 seconds.
uf250-04.cnf fulfilled No. of Restarts: 1175 No. of Flips: 2971 time to process: 44 seconds.
uf250-04.cnf fulfilled No. of Restarts: 284 No. of Flips: 2166 time to process: 31 seconds.
uf250-04.cnf fulfilled No. of Restarts: 128 No. of Flips: 3989 time to process: 42 seconds.
uf250-04.cnf fulfilled No. of Restarts: 148 No. of Flips: 4620 time to process: 41 seconds.
uf250-04.cnf fulfilled No. of Restarts: 1111 No. of Flips: 2770 time to process: 40 seconds.
uf250-04.cnf fulfilled No. of Restarts: 637 No. of Flips: 4476 time to process: 37 seconds.
uf250-04.cnf fulfilled No. of Restarts: 733 No. of Flips: 1395 time to process: 38 seconds.
uf250-04.cnf fulfilled No. of Restarts: 782 No. of Flips: 4309 time to process: 38 seconds.
uf250-04.cnf fulfilled No. of Restarts: 1023 No. of Flips: 2522 time to process: 48 seconds.
uf250-04.cnf fulfilled No. of Restarts: 1007 No. of Flips: 3730 time to process: 40 seconds.
uf250-04.cnf fulfilled No. of Restarts: 207 No. of Flips: 1580 time to process: 39 seconds.
uf250-04.cnf , deadline. Restarts: 1950
uf250-04.cnf fulfilled No. of Restarts: 417 No. of Flips: 3636 time to process: 45 seconds.
uf250-04.cnf fulfilled No. of Restarts: 112 No. of Flips: 4770 time to process: 35 seconds.
uf250-04.cnf fulfilled No. of Restarts: 259 No. of Flips: 4271 time to process: 34 seconds.
uf250-04.cnf , deadline. Restarts: 1950
uf250-04.cnf fulfilled No. of Restarts: 141 No. of Flips: 1896 time to process: 44 seconds.
uf250-04.cnf fulfilled No. of Restarts: 790 No. of Flips: 3358 time to process: 45 seconds.
uf250-04.cnf fulfilled No. of Restarts: 1497 No. of Flips: 4899 time to process: 41 seconds.
uf250-04.cnf fulfilled No. of Restarts: 118 No. of Flips: 4848 time to process: 36 seconds.
uf250-04.cnf fulfilled No. of Restarts: 258 No. of Flips: 1783 time to process: 41 seconds.
uf250-04.cnf fulfilled No. of Restarts: 812 No. of Flips: 4745 time to process: 46 seconds.
uf250-04.cnf fulfilled No. of Restarts: 15 No. of Flips: 743 time to process: 39 seconds.
uf250-04.cnf fulfilled No. of Restarts: 1 No. of Flips: 3891 time to process: 31 seconds.
uf250-04.cnf fulfilled No. of Restarts: 503 No. of Flips: 4454 time to process: 43 seconds.
uf250-04.cnf fulfilled No. of Restarts: 553 No. of Flips: 4004 time to process: 46 seconds.
uf250-04.cnf fulfilled No. of Restarts: 49 No. of Flips: 1266 time to process: 31 seconds.
uf250-04.cnf fulfilled No. of Restarts: 422 No. of Flips: 1052 time to process: 35 seconds.
uf250-04.cnf fulfilled No. of Restarts: 874 No. of Flips: 1310 time to process: 45 seconds.
uf250-04.cnf fulfilled No. of Restarts: 472 No. of Flips: 3018 time to process: 39 seconds.
uf250-04.cnf fulfilled No. of Restarts: 450 No. of Flips: 3630 time to process: 40 seconds.
uf250-04.cnf fulfilled No. of Restarts: 84 No. of Flips: 3269 time to process: 38 seconds.
uf250-04.cnf fulfilled No. of Restarts: 948 No. of Flips: 4219 time to process: 31 seconds.
uf250-04.cnf fulfilled No. of Restarts: 127 No. of Flips: 2505 time to process: 33 seconds.
uf250-04.cnf fulfilled No. of Restarts: 206 No. of Flips: 2294 time to process: 45 seconds.
uf250-04.cnf fulfilled No. of Restarts: 601 No. of Flips: 917 time to process: 43 seconds.
uf250-04.cnf fulfilled No. of Restarts: 403 No. of Flips: 4800 time to process: 35 seconds.
uf250-04.cnf fulfilled No. of Restarts: 847 No. of Flips: 3972 time to process: 46 seconds.
uf250-04.cnf fulfilled No. of Restarts: 995 No. of Flips: 2647 time to process: 41 seconds.
uf250-04.cnf , deadline. Restarts: 1950
uf250-04.cnf fulfilled No. of Restarts: 1354 No. of Flips: 3026 time to process: 41 seconds.
uf250-04.cnf , deadline. Restarts: 1950
uf250-04.cnf fulfilled No. of Restarts: 652 No. of Flips: 3274 time to process: 40 seconds.
uf250-04.cnf , deadline. Restarts: 1950
uf250-04.cnf fulfilled No. of Restarts: 119 No. of Flips: 1149 time to process: 42 seconds.
uf250-04.cnf fulfilled No. of Restarts: 1443 No. of Flips: 2729 time to process: 41 seconds.
uf250-04.cnf fulfilled No. of Restarts: 1314 No. of Flips: 4847 time to process: 44 seconds.
uf250-04.cnf fulfilled No. of Restarts: 218 No. of Flips: 3489 time to process: 44 seconds.
uf250-04.cnf fulfilled No. of Restarts: 209 No. of Flips: 2327 time to process: 45 seconds.
uf250-04.cnf fulfilled No. of Restarts: 532 No. of Flips: 4940 time to process: 38 seconds.
uf250-04.cnf fulfilled No. of Restarts: 121 No. of Flips: 3212 time to process: 36 seconds.
uf250-04.cnf fulfilled No. of Restarts: 15 No. of Flips: 3611 time to process: 32 seconds.
uf250-04.cnf fulfilled No. of Restarts: 824 No. of Flips: 3213 time to process: 39 seconds.
uf250-04.cnf fulfilled No. of Restarts: 70 No. of Flips: 3736 time to process: 40 seconds.
uf250-04.cnf fulfilled No. of Restarts: 253 No. of Flips: 2664 time to process: 38 seconds.
uf250-04.cnf fulfilled No. of Restarts: 449 No. of Flips: 2907 time to process: 40 seconds.
uf250-04.cnf fulfilled No. of Restarts: 813 No. of Flips: 3460 time to process: 41 seconds.
uf250-04.cnf fulfilled No. of Restarts: 969 No. of Flips: 1215 time to process: 48 seconds.
uf250-04.cnf fulfilled No. of Restarts: 829 No. of Flips: 4285 time to process: 45 seconds.
uf250-04.cnf fulfilled No. of Restarts: 246 No. of Flips: 2469 time to process: 41 seconds.
uf250-04.cnf fulfilled No. of Restarts: 132 No. of Flips: 4924 time to process: 33 seconds.
uf250-04.cnf fulfilled No. of Restarts: 588 No. of Flips: 2531 time to process: 36 seconds.
uf250-04.cnf fulfilled No. of Restarts: 598 No. of Flips: 4058 time to process: 37 seconds.
uf250-04.cnf fulfilled No. of Restarts: 403 No. of Flips: 2714 time to process: 41 seconds.
uf250-04.cnf fulfilled No. of Restarts: 1055 No. of Flips: 4406 time to process: 48 seconds.
uf250-04.cnf fulfilled No. of Restarts: 103 No. of Flips: 2490 time to process: 47 seconds.
uf250-04.cnf fulfilled No. of Restarts: 1258 No. of Flips: 2394 time to process: 44 seconds.
uf250-04.cnf fulfilled No. of Restarts: 799 No. of Flips: 3417 time to process: 40 seconds.
uf250-04.cnf fulfilled No. of Restarts: 425 No. of Flips: 1082 time to process: 42 seconds.
uf250-04.cnf fulfilled No. of Restarts: 255 No. of Flips: 3950 time to process: 49 seconds.
uf250-04.cnf fulfilled No. of Restarts: 169 No. of Flips: 1266 time to process: 43 seconds.
uf250-04.cnf fulfilled No. of Restarts: 423 No. of Flips: 3032 time to process: 39 seconds.
uf250-04.cnf fulfilled No. of Restarts: 1182 No. of Flips: 4077 time to process: 45 seconds.
uf250-04.cnf , deadline. Restarts: 1950
uf250-04.cnf fulfilled No. of Restarts: 1528 No. of Flips: 1933 time to process: 43 seconds.
uf250-04.cnf fulfilled No. of Restarts: 72 No. of Flips: 2767 time to process: 39 seconds.
uf250-04.cnf fulfilled No. of Restarts: 168 No. of Flips: 3855 time to process: 37 seconds.
uf250-04.cnf fulfilled No. of Restarts: 1735 No. of Flips: 2928 time to process: 38 seconds.
uf250-04.cnf fulfilled No. of Restarts: 359 No. of Flips: 1601 time to process: 39 seconds.
uf250-04.cnf , deadline. Restarts: 1950
uf250-04.cnf fulfilled No. of Restarts: 816 No. of Flips: 3029 time to process: 48 seconds.
uf250-04.cnf , deadline. Restarts: 1950
uf250-04.cnf fulfilled No. of Restarts: 577 No. of Flips: 1963 time to process: 43 seconds.
uf250-04.cnf fulfilled No. of Restarts: 177 No. of Flips: 2404 time to process: 37 seconds.
uf250-04.cnf fulfilled No. of Restarts: 668 No. of Flips: 1227 time to process: 42 seconds.
uf250-04.cnf fulfilled No. of Restarts: 1099 No. of Flips: 2397 time to process: 46 seconds.
uf250-04.cnf fulfilled No. of Restarts: 1338 No. of Flips: 3682 time to process: 43 seconds.
uf250-04.cnf , deadline. Restarts: 1950
uf250-04.cnf fulfilled No. of Restarts: 288 No. of Flips: 2682 time to process: 41 seconds.
uf250-04.cnf fulfilled No. of Restarts: 190 No. of Flips: 3880 time to process: 42 seconds.
uf250-04.cnf fulfilled No. of Restarts: 619 No. of Flips: 854 time to process: 45 seconds.
uf250-04.cnf fulfilled No. of Restarts: 1360 No. of Flips: 4763 time to process: 38 seconds.
uf250-04.cnf fulfilled No. of Restarts: 361 No. of Flips: 2526 time to process: 36 seconds.
uf250-04.cnf fulfilled No. of Restarts: 431 No. of Flips: 1947 time to process: 47 seconds.
uf250-04.cnf fulfilled No. of Restarts: 104 No. of Flips: 1877 time to process: 49 seconds.
uf250-04.cnf fulfilled No. of Restarts: 1148 No. of Flips: 4558 time to process: 46 seconds.
uf250-04.cnf fulfilled No. of Restarts: 266 No. of Flips: 3134 time to process: 47 seconds.
uf250-04.cnf fulfilled No. of Restarts: 893 No. of Flips: 3999 time to process: 42 seconds.
uf250-04.cnf fulfilled No. of Restarts: 577 No. of Flips: 2533 time to process: 43 seconds.
uf250-04.cnf fulfilled No. of Restarts: 662 No. of Flips: 2665 time to process: 46 seconds.
uf250-04.cnf fulfilled No. of Restarts: 713 No. of Flips: 3097 time to process: 42 seconds.
uf250-04.cnf fulfilled No. of Restarts: 993 No. of Flips: 901 time to process: 43 seconds.
uf250-04.cnf fulfilled No. of Restarts: 108 No. of Flips: 2311 time to process: 40 seconds.
uf250-04.cnf , deadline. Restarts: 1950
uf250-04.cnf fulfilled No. of Restarts: 121 No. of Flips: 1850 time to process: 45 seconds.
uf250-04.cnf fulfilled No. of Restarts: 130 No. of Flips: 4945 time to process: 46 seconds.
uf250-04.cnf fulfilled No. of Restarts: 797 No. of Flips: 3348 time to process: 46 seconds.
uf250-04.cnf , deadline. Restarts: 1950
uf250-04.cnf fulfilled No. of Restarts: 767 No. of Flips: 3970 time to process: 43 seconds.
uf250-04.cnf fulfilled No. of Restarts: 18 No. of Flips: 4857 time to process: 47 seconds.
uf250-04.cnf fulfilled No. of Restarts: 1478 No. of Flips: 3271 time to process: 48 seconds.
uf250-04.cnf fulfilled No. of Restarts: 124 No. of Flips: 4332 time to process: 39 seconds.
uf250-04.cnf fulfilled No. of Restarts: 169 No. of Flips: 4316 time to process: 38 seconds.
uf250-04.cnf fulfilled No. of Restarts: 71 No. of Flips: 4097 time to process: 37 seconds.
uf250-04.cnf fulfilled No. of Restarts: 756 No. of Flips: 1359 time to process: 36 seconds.
uf250-04.cnf fulfilled No. of Restarts: 714 No. of Flips: 4133 time to process: 41 seconds.
uf250-04.cnf fulfilled No. of Restarts: 555 No. of Flips: 4388 time to process: 49 seconds.
uf250-04.cnf fulfilled No. of Restarts: 636 No. of Flips: 1033 time to process: 53 seconds.
uf250-04.cnf , deadline. Restarts: 1950
uf250-04.cnf fulfilled No. of Restarts: 151 No. of Flips: 1748 time to process: 50 seconds.
uf250-04.cnf fulfilled No. of Restarts: 1703 No. of Flips: 1815 time to process: 53 seconds.
uf250-04.cnf , deadline. Restarts: 1950
uf250-04.cnf , deadline. Restarts: 1950
uf250-04.cnf fulfilled No. of Restarts: 520 No. of Flips: 2088 time to process: 48 seconds.
uf250-04.cnf fulfilled No. of Restarts: 1328 No. of Flips: 4583 time to process: 43 seconds.
uf250-04.cnf fulfilled No. of Restarts: 209 No. of Flips: 796 time to process: 37 seconds.
uf250-04.cnf fulfilled No. of Restarts: 1678 No. of Flips: 4919 time to process: 42 seconds.
uf250-04.cnf fulfilled No. of Restarts: 90 No. of Flips: 3267 time to process: 36 seconds.
uf250-04.cnf fulfilled No. of Restarts: 441 No. of Flips: 1625 time to process: 48 seconds.
uf250-04.cnf fulfilled No. of Restarts: 701 No. of Flips: 3506 time to process: 39 seconds.
uf250-04.cnf fulfilled No. of Restarts: 180 No. of Flips: 3445 time to process: 35 seconds.
uf250-04.cnf fulfilled No. of Restarts: 242 No. of Flips: 3624 time to process: 39 seconds.
uf250-04.cnf fulfilled No. of Restarts: 1245 No. of Flips: 1426 time to process: 38 seconds.
uf250-04.cnf fulfilled No. of Restarts: 221 No. of Flips: 3550 time to process: 41 seconds.
uf250-04.cnf fulfilled No. of Restarts: 125 No. of Flips: 4882 time to process: 46 seconds.
uf250-04.cnf fulfilled No. of Restarts: 1486 No. of Flips: 4510 time to process: 41 seconds.
uf250-04.cnf fulfilled No. of Restarts: 959 No. of Flips: 3184 time to process: 37 seconds.
uf250-04.cnf , deadline. Restarts: 1950
uf250-04.cnf fulfilled No. of Restarts: 571 No. of Flips: 2235 time to process: 36 seconds.
uf250-04.cnf fulfilled No. of Restarts: 34 No. of Flips: 3334 time to process: 37 seconds.
uf250-04.cnf fulfilled No. of Restarts: 1186 No. of Flips: 802 time to process: 40 seconds.
uf250-04.cnf fulfilled No. of Restarts: 1771 No. of Flips: 1820 time to process: 48 seconds.
uf250-04.cnf fulfilled No. of Restarts: 843 No. of Flips: 2726 time to process: 46 seconds.
uf250-04.cnf fulfilled No. of Restarts: 1102 No. of Flips: 1849 time to process: 36 seconds.
uf250-04.cnf fulfilled No. of Restarts: 332 No. of Flips: 4204 time to process: 33 seconds.
uf250-04.cnf fulfilled No. of Restarts: 172 No. of Flips: 959 time to process: 39 seconds.
uf250-04.cnf fulfilled No. of Restarts: 136 No. of Flips: 3469 time to process: 37 seconds.
uf250-04.cnf fulfilled No. of Restarts: 900 No. of Flips: 4919 time to process: 46 seconds.
uf250-04.cnf fulfilled No. of Restarts: 1590 No. of Flips: 2295 time to process: 42 seconds.
uf250-04.cnf , deadline. Restarts: 1950
uf250-04.cnf , deadline. Restarts: 1950
uf250-04.cnf fulfilled No. of Restarts: 553 No. of Flips: 3359 time to process: 43 seconds.
uf250-04.cnf fulfilled No. of Restarts: 708 No. of Flips: 1981 time to process: 40 seconds.
uf250-04.cnf fulfilled No. of Restarts: 867 No. of Flips: 1068 time to process: 40 seconds.
uf250-04.cnf fulfilled No. of Restarts: 584 No. of Flips: 3795 time to process: 34 seconds.
uf250-04.cnf fulfilled No. of Restarts: 213 No. of Flips: 1448 time to process: 45 seconds.
uf250-04.cnf fulfilled No. of Restarts: 323 No. of Flips: 4939 time to process: 38 seconds.
uf250-04.cnf fulfilled No. of Restarts: 1008 No. of Flips: 3843 time to process: 41 seconds.
uf250-04.cnf fulfilled No. of Restarts: 316 No. of Flips: 3441 time to process: 47 seconds.
uf250-04.cnf fulfilled No. of Restarts: 662 No. of Flips: 1666 time to process: 43 seconds.
uf250-04.cnf fulfilled No. of Restarts: 83 No. of Flips: 2295 time to process: 34 seconds.
uf250-04.cnf fulfilled No. of Restarts: 689 No. of Flips: 4941 time to process: 46 seconds.
uf250-04.cnf fulfilled No. of Restarts: 1383 No. of Flips: 4889 time to process: 41 seconds.
uf250-04.cnf fulfilled No. of Restarts: 817 No. of Flips: 2573 time to process: 42 seconds.
uf250-04.cnf fulfilled No. of Restarts: 246 No. of Flips: 1652 time to process: 40 seconds.
uf250-04.cnf fulfilled No. of Restarts: 360 No. of Flips: 4715 time to process: 38 seconds.
uf250-04.cnf fulfilled No. of Restarts: 601 No. of Flips: 3899 time to process: 40 seconds.
uf250-04.cnf fulfilled No. of Restarts: 315 No. of Flips: 2667 time to process: 23 seconds.
uf250-04.cnf fulfilled No. of Restarts: 894 No. of Flips: 4587 time to process: 39 seconds.
uf250-04.cnf fulfilled No. of Restarts: 336 No. of Flips: 1174 time to process: 35 seconds.
uf250-04.cnf fulfilled No. of Restarts: 164 No. of Flips: 4197 time to process: 43 seconds.
uf250-04.cnf fulfilled No. of Restarts: 1633 No. of Flips: 3649 time to process: 48 seconds.
uf250-04.cnf fulfilled No. of Restarts: 76 No. of Flips: 4418 time to process: 39 seconds.
uf250-04.cnf fulfilled No. of Restarts: 668 No. of Flips: 3059 time to process: 40 seconds.
uf250-04.cnf fulfilled No. of Restarts: 1165 No. of Flips: 4913 time to process: 39 seconds.
uf250-04.cnf fulfilled No. of Restarts: 823 No. of Flips: 3658 time to process: 39 seconds.
uf250-04.cnf fulfilled No. of Restarts: 291 No. of Flips: 2455 time to process: 33 seconds.
uf250-04.cnf , deadline. Restarts: 1950
uf250-04.cnf fulfilled No. of Restarts: 470 No. of Flips: 3449 time to process: 42 seconds.
uf250-04.cnf fulfilled No. of Restarts: 1228 No. of Flips: 3129 time to process: 42 seconds.
uf250-04.cnf fulfilled No. of Restarts: 256 No. of Flips: 4241 time to process: 37 seconds.
uf250-04.cnf fulfilled No. of Restarts: 437 No. of Flips: 4121 time to process: 40 seconds.
uf250-04.cnf fulfilled No. of Restarts: 166 No. of Flips: 2757 time to process: 39 seconds.
uf250-04.cnf fulfilled No. of Restarts: 71 No. of Flips: 4960 time to process: 35 seconds.
uf250-04.cnf fulfilled No. of Restarts: 288 No. of Flips: 4202 time to process: 33 seconds.
uf250-04.cnf fulfilled No. of Restarts: 371 No. of Flips: 1494 time to process: 40 seconds.
uf250-04.cnf fulfilled No. of Restarts: 295 No. of Flips: 5000 time to process: 40 seconds.
uf250-04.cnf , deadline. Restarts: 1950
uf250-04.cnf , deadline. Restarts: 1950
uf250-04.cnf fulfilled No. of Restarts: 181 No. of Flips: 2832 time to process: 39 seconds.
uf250-04.cnf fulfilled No. of Restarts: 594 No. of Flips: 3402 time to process: 32 seconds.
uf250-04.cnf fulfilled No. of Restarts: 703 No. of Flips: 2706 time to process: 37 seconds.
uf250-04.cnf fulfilled No. of Restarts: 1157 No. of Flips: 1326 time to process: 40 seconds.
uf250-04.cnf fulfilled No. of Restarts: 531 No. of Flips: 2253 time to process: 34 seconds.
uf250-04.cnf , deadline. Restarts: 1950
uf250-04.cnf fulfilled No. of Restarts: 1296 No. of Flips: 2725 time to process: 38 seconds.
uf250-04.cnf fulfilled No. of Restarts: 692 No. of Flips: 3146 time to process: 44 seconds.
uf250-04.cnf fulfilled No. of Restarts: 588 No. of Flips: 2340 time to process: 53 seconds.
uf250-04.cnf fulfilled No. of Restarts: 183 No. of Flips: 1280 time to process: 43 seconds.
uf250-04.cnf fulfilled No. of Restarts: 651 No. of Flips: 4274 time to process: 34 seconds.
uf250-04.cnf fulfilled No. of Restarts: 614 No. of Flips: 4967 time to process: 41 seconds.
uf250-04.cnf , deadline. Restarts: 1950
uf250-04.cnf fulfilled No. of Restarts: 751 No. of Flips: 2236 time to process: 43 seconds.
uf250-04.cnf , deadline. Restarts: 1950
uf250-04.cnf fulfilled No. of Restarts: 915 No. of Flips: 1299 time to process: 43 seconds.
uf250-04.cnf fulfilled No. of Restarts: 642 No. of Flips: 675 time to process: 50 seconds.
uf250-04.cnf fulfilled No. of Restarts: 124 No. of Flips: 3639 time to process: 41 seconds.
uf250-04.cnf fulfilled No. of Restarts: 407 No. of Flips: 1616 time to process: 40 seconds.
uf250-04.cnf fulfilled No. of Restarts: 1527 No. of Flips: 2278 time to process: 45 seconds.
uf250-04.cnf fulfilled No. of Restarts: 988 No. of Flips: 2202 time to process: 41 seconds.
uf250-04.cnf fulfilled No. of Restarts: 306 No. of Flips: 3060 time to process: 43 seconds.
uf250-04.cnf fulfilled No. of Restarts: 71 No. of Flips: 2612 time to process: 36 seconds.
uf250-04.cnf fulfilled No. of Restarts: 167 No. of Flips: 2561 time to process: 42 seconds.
uf250-04.cnf fulfilled No. of Restarts: 466 No. of Flips: 3233 time to process: 45 seconds.
uf250-04.cnf , deadline. Restarts: 1950
uf250-04.cnf fulfilled No. of Restarts: 909 No. of Flips: 1244 time to process: 46 seconds.
uf250-04.cnf fulfilled No. of Restarts: 682 No. of Flips: 1520 time to process: 47 seconds.
uf250-04.cnf fulfilled No. of Restarts: 536 No. of Flips: 4721 time to process: 39 seconds.
uf250-04.cnf fulfilled No. of Restarts: 375 No. of Flips: 2725 time to process: 51 seconds.
uf250-04.cnf fulfilled No. of Restarts: 1042 No. of Flips: 3192 time to process: 49 seconds.
uf250-04.cnf , deadline. Restarts: 1950
uf250-04.cnf fulfilled No. of Restarts: 677 No. of Flips: 3755 time to process: 47 seconds.
uf250-04.cnf fulfilled No. of Restarts: 495 No. of Flips: 3099 time to process: 42 seconds.
uf250-04.cnf fulfilled No. of Restarts: 222 No. of Flips: 3739 time to process: 43 seconds.
uf250-04.cnf , deadline. Restarts: 1950
uf250-04.cnf fulfilled No. of Restarts: 128 No. of Flips: 2090 time to process: 38 seconds.
uf250-04.cnf , deadline. Restarts: 1950
uf250-04.cnf fulfilled No. of Restarts: 1188 No. of Flips: 4060 time to process: 35 seconds.
uf250-04.cnf fulfilled No. of Restarts: 562 No. of Flips: 4880 time to process: 27 seconds.
uf250-04.cnf fulfilled No. of Restarts: 529 No. of Flips: 2033 time to process: 33 seconds.
uf250-04.cnf , deadline. Restarts: 1950
uf250-04.cnf fulfilled No. of Restarts: 305 No. of Flips: 2284 time to process: 37 seconds.
uf250-04.cnf fulfilled No. of Restarts: 480 No. of Flips: 3659 time to process: 31 seconds.
uf250-04.cnf fulfilled No. of Restarts: 872 No. of Flips: 3079 time to process: 34 seconds.
uf250-04.cnf fulfilled No. of Restarts: 622 No. of Flips: 4293 time to process: 35 seconds.
uf250-04.cnf fulfilled No. of Restarts: 234 No. of Flips: 3624 time to process: 32 seconds.
uf250-04.cnf fulfilled No. of Restarts: 215 No. of Flips: 4751 time to process: 35 seconds.
uf250-04.cnf fulfilled No. of Restarts: 555 No. of Flips: 4197 time to process: 40 seconds.
uf250-04.cnf fulfilled No. of Restarts: 208 No. of Flips: 2926 time to process: 35 seconds.
uf250-04.cnf fulfilled No. of Restarts: 901 No. of Flips: 2953 time to process: 33 seconds.
uf250-04.cnf fulfilled No. of Restarts: 104 No. of Flips: 2253 time to process: 25 seconds.
uf250-04.cnf fulfilled No. of Restarts: 1213 No. of Flips: 3757 time to process: 36 seconds.
uf250-04.cnf fulfilled No. of Restarts: 1739 No. of Flips: 1593 time to process: 35 seconds.
uf250-04.cnf fulfilled No. of Restarts: 1116 No. of Flips: 4583 time to process: 30 seconds.
uf250-04.cnf fulfilled No. of Restarts: 90 No. of Flips: 2399 time to process: 35 seconds.
uf250-04.cnf fulfilled No. of Restarts: 204 No. of Flips: 2738 time to process: 34 seconds.
uf250-04.cnf , deadline. Restarts: 1950
uf250-04.cnf fulfilled No. of Restarts: 1328 No. of Flips: 2917 time to process: 36 seconds.
uf250-04.cnf fulfilled No. of Restarts: 7 No. of Flips: 4984 time to process: 26 seconds.
uf250-04.cnf fulfilled No. of Restarts: 1366 No. of Flips: 4265 time to process: 32 seconds.
uf250-04.cnf , deadline. Restarts: 1950
uf250-04.cnf fulfilled No. of Restarts: 729 No. of Flips: 3691 time to process: 30 seconds.
uf250-04.cnf fulfilled No. of Restarts: 1736 No. of Flips: 1178 time to process: 39 seconds.
uf250-04.cnf fulfilled No. of Restarts: 441 No. of Flips: 4932 time to process: 30 seconds.
uf250-04.cnf fulfilled No. of Restarts: 44 No. of Flips: 4656 time to process: 34 seconds.
uf250-04.cnf fulfilled No. of Restarts: 288 No. of Flips: 4344 time to process: 34 seconds.
uf250-04.cnf fulfilled No. of Restarts: 349 No. of Flips: 4306 time to process: 32 seconds.
uf250-04.cnf , deadline. Restarts: 1950
uf250-04.cnf fulfilled No. of Restarts: 212 No. of Flips: 981 time to process: 37 seconds.
uf250-04.cnf fulfilled No. of Restarts: 518 No. of Flips: 4224 time to process: 37 seconds.
uf250-04.cnf fulfilled No. of Restarts: 593 No. of Flips: 1032 time to process: 34 seconds.
uf250-04.cnf fulfilled No. of Restarts: 380 No. of Flips: 1773 time to process: 32 seconds.
uf250-04.cnf , deadline. Restarts: 1950
uf250-04.cnf fulfilled No. of Restarts: 598 No. of Flips: 1655 time to process: 38 seconds.
uf250-04.cnf fulfilled No. of Restarts: 349 No. of Flips: 4343 time to process: 35 seconds.
uf250-04.cnf fulfilled No. of Restarts: 121 No. of Flips: 4127 time to process: 29 seconds.
uf250-04.cnf fulfilled No. of Restarts: 509 No. of Flips: 4567 time to process: 38 seconds.
uf250-04.cnf fulfilled No. of Restarts: 1221 No. of Flips: 2826 time to process: 41 seconds.
uf250-04.cnf fulfilled No. of Restarts: 591 No. of Flips: 2814 time to process: 38 seconds.
uf250-04.cnf fulfilled No. of Restarts: 28 No. of Flips: 3599 time to process: 32 seconds.
uf250-04.cnf fulfilled No. of Restarts: 363 No. of Flips: 4753 time to process: 35 seconds.
uf250-04.cnf fulfilled No. of Restarts: 1252 No. of Flips: 4049 time to process: 37 seconds.
uf250-04.cnf fulfilled No. of Restarts: 176 No. of Flips: 4802 time to process: 27 seconds.
uf250-04.cnf fulfilled No. of Restarts: 762 No. of Flips: 4095 time to process: 31 seconds.
uf250-04.cnf fulfilled No. of Restarts: 100 No. of Flips: 1771 time to process: 32 seconds.
uf250-04.cnf fulfilled No. of Restarts: 239 No. of Flips: 1034 time to process: 35 seconds.
uf250-04.cnf fulfilled No. of Restarts: 335 No. of Flips: 1383 time to process: 16 seconds.
uf250-04.cnf fulfilled No. of Restarts: 493 No. of Flips: 1704 time to process: 32 seconds.
uf250-04.cnf fulfilled No. of Restarts: 412 No. of Flips: 3180 time to process: 31 seconds.
uf250-04.cnf fulfilled No. of Restarts: 323 No. of Flips: 2641 time to process: 30 seconds.
uf250-04.cnf fulfilled No. of Restarts: 338 No. of Flips: 1278 time to process: 32 seconds.
uf250-04.cnf , deadline. Restarts: 1950
uf250-04.cnf fulfilled No. of Restarts: 872 No. of Flips: 2287 time to process: 34 seconds.
uf250-04.cnf fulfilled No. of Restarts: 62 No. of Flips: 4580 time to process: 33 seconds.
uf250-04.cnf , deadline. Restarts: 1950
uf250-04.cnf fulfilled No. of Restarts: 849 No. of Flips: 3384 time to process: 34 seconds.
uf250-04.cnf fulfilled No. of Restarts: 669 No. of Flips: 1776 time to process: 30 seconds.
uf250-04.cnf fulfilled No. of Restarts: 201 No. of Flips: 1602 time to process: 34 seconds.
uf250-04.cnf fulfilled No. of Restarts: 166 No. of Flips: 1700 time to process: 38 seconds.
uf250-04.cnf fulfilled No. of Restarts: 11 No. of Flips: 2750 time to process: 34 seconds.
uf250-04.cnf fulfilled No. of Restarts: 480 No. of Flips: 2226 time to process: 31 seconds.
uf250-04.cnf fulfilled No. of Restarts: 521 No. of Flips: 2135 time to process: 34 seconds.
uf250-04.cnf fulfilled No. of Restarts: 1672 No. of Flips: 2469 time to process: 28 seconds.
uf250-04.cnf , deadline. Restarts: 1950
uf250-04.cnf fulfilled No. of Restarts: 1522 No. of Flips: 2217 time to process: 36 seconds.
uf250-04.cnf fulfilled No. of Restarts: 1462 No. of Flips: 2906 time to process: 34 seconds.
uf250-04.cnf fulfilled No. of Restarts: 329 No. of Flips: 1949 time to process: 33 seconds.
uf250-04.cnf fulfilled No. of Restarts: 305 No. of Flips: 4622 time to process: 35 seconds.
uf250-04.cnf fulfilled No. of Restarts: 619 No. of Flips: 4677 time to process: 32 seconds.
uf250-04.cnf fulfilled No. of Restarts: 924 No. of Flips: 3390 time to process: 32 seconds.
uf250-04.cnf fulfilled No. of Restarts: 63 No. of Flips: 1473 time to process: 34 seconds.
uf250-04.cnf fulfilled No. of Restarts: 689 No. of Flips: 4774 time to process: 31 seconds.
uf250-04.cnf fulfilled No. of Restarts: 745 No. of Flips: 4691 time to process: 39 seconds.
uf250-04.cnf fulfilled No. of Restarts: 608 No. of Flips: 3126 time to process: 35 seconds.
uf250-04.cnf fulfilled No. of Restarts: 1388 No. of Flips: 2762 time to process: 31 seconds.
uf250-04.cnf fulfilled No. of Restarts: 292 No. of Flips: 898 time to process: 30 seconds.
uf250-04.cnf fulfilled No. of Restarts: 987 No. of Flips: 1655 time to process: 32 seconds.
uf250-04.cnf , deadline. Restarts: 1950
uf250-04.cnf fulfilled No. of Restarts: 1000 No. of Flips: 4063 time to process: 33 seconds.
uf250-04.cnf fulfilled No. of Restarts: 1540 No. of Flips: 3157 time to process: 36 seconds.
uf250-04.cnf fulfilled No. of Restarts: 110 No. of Flips: 2501 time to process: 32 seconds.
uf250-04.cnf fulfilled No. of Restarts: 54 No. of Flips: 3983 time to process: 29 seconds.
uf250-04.cnf fulfilled No. of Restarts: 1292 No. of Flips: 3446 time to process: 33 seconds.
uf250-04.cnf fulfilled No. of Restarts: 430 No. of Flips: 4037 time to process: 34 seconds.
uf250-04.cnf , deadline. Restarts: 1950
uf250-04.cnf fulfilled No. of Restarts: 291 No. of Flips: 4333 time to process: 38 seconds.
uf250-04.cnf fulfilled No. of Restarts: 1251 No. of Flips: 2449 time to process: 40 seconds.
uf250-04.cnf fulfilled No. of Restarts: 275 No. of Flips: 4893 time to process: 37 seconds.
uf250-04.cnf fulfilled No. of Restarts: 222 No. of Flips: 2614 time to process: 39 seconds.
uf250-04.cnf , deadline. Restarts: 1950
uf250-04.cnf fulfilled No. of Restarts: 1007 No. of Flips: 4021 time to process: 39 seconds.
uf250-04.cnf fulfilled No. of Restarts: 157 No. of Flips: 2447 time to process: 32 seconds.
uf250-04.cnf fulfilled No. of Restarts: 1539 No. of Flips: 3808 time to process: 38 seconds.
uf250-04.cnf fulfilled No. of Restarts: 371 No. of Flips: 4445 time to process: 34 seconds.
uf250-04.cnf fulfilled No. of Restarts: 89 No. of Flips: 798 time to process: 36 seconds.
uf250-04.cnf , deadline. Restarts: 1950
uf250-04.cnf fulfilled No. of Restarts: 422 No. of Flips: 4815 time to process: 36 seconds.
uf250-04.cnf fulfilled No. of Restarts: 211 No. of Flips: 2072 time to process: 17 seconds.
uf250-04.cnf fulfilled No. of Restarts: 264 No. of Flips: 1447 time to process: 32 seconds.
uf250-04.cnf fulfilled No. of Restarts: 300 No. of Flips: 4906 time to process: 27 seconds.
uf250-04.cnf , deadline. Restarts: 1950
uf250-04.cnf fulfilled No. of Restarts: 364 No. of Flips: 4179 time to process: 37 seconds.
uf250-04.cnf fulfilled No. of Restarts: 464 No. of Flips: 2286 time to process: 33 seconds.
uf250-04.cnf fulfilled No. of Restarts: 101 No. of Flips: 3174 time to process: 25 seconds.
uf250-04.cnf fulfilled No. of Restarts: 548 No. of Flips: 3451 time to process: 33 seconds.
uf250-04.cnf fulfilled No. of Restarts: 366 No. of Flips: 3401 time to process: 36 seconds.
uf250-04.cnf fulfilled No. of Restarts: 119 No. of Flips: 2618 time to process: 14 seconds.
uf250-04.cnf fulfilled No. of Restarts: 666 No. of Flips: 2261 time to process: 38 seconds.
uf250-04.cnf fulfilled No. of Restarts: 47 No. of Flips: 2482 time to process: 32 seconds.
uf250-04.cnf fulfilled No. of Restarts: 617 No. of Flips: 2985 time to process: 34 seconds.
uf250-04.cnf fulfilled No. of Restarts: 21 No. of Flips: 4504 time to process: 38 seconds.
uf250-04.cnf fulfilled No. of Restarts: 457 No. of Flips: 1130 time to process: 40 seconds.
uf250-04.cnf fulfilled No. of Restarts: 747 No. of Flips: 4397 time to process: 34 seconds.
uf250-04.cnf fulfilled No. of Restarts: 752 No. of Flips: 4707 time to process: 32 seconds.
uf250-04.cnf fulfilled No. of Restarts: 1196 No. of Flips: 4719 time to process: 33 seconds.
uf250-04.cnf fulfilled No. of Restarts: 161 No. of Flips: 2354 time to process: 28 seconds.
uf250-04.cnf fulfilled No. of Restarts: 1706 No. of Flips: 3758 time to process: 35 seconds.
uf250-04.cnf fulfilled No. of Restarts: 748 No. of Flips: 1086 time to process: 34 seconds.
uf250-04.cnf fulfilled No. of Restarts: 1504 No. of Flips: 3997 time to process: 35 seconds.
uf250-04.cnf fulfilled No. of Restarts: 2 No. of Flips: 3689 time to process: 34 seconds.
uf250-04.cnf fulfilled No. of Restarts: 422 No. of Flips: 3383 time to process: 37 seconds.
uf250-04.cnf fulfilled No. of Restarts: 687 No. of Flips: 2685 time to process: 32 seconds.
uf250-04.cnf fulfilled No. of Restarts: 1039 No. of Flips: 2499 time to process: 35 seconds.
uf250-04.cnf fulfilled No. of Restarts: 1154 No. of Flips: 4136 time to process: 35 seconds.
uf250-04.cnf fulfilled No. of Restarts: 954 No. of Flips: 3447 time to process: 33 seconds.
uf250-04.cnf fulfilled No. of Restarts: 907 No. of Flips: 3466 time to process: 39 seconds.
uf250-04.cnf fulfilled No. of Restarts: 894 No. of Flips: 1925 time to process: 33 seconds.
uf250-04.cnf fulfilled No. of Restarts: 543 No. of Flips: 3360 time to process: 29 seconds.
uf250-04.cnf fulfilled No. of Restarts: 824 No. of Flips: 4908 time to process: 30 seconds.
uf250-04.cnf fulfilled No. of Restarts: 106 No. of Flips: 3157 time to process: 32 seconds.
uf250-04.cnf fulfilled No. of Restarts: 416 No. of Flips: 2933 time to process: 32 seconds.
uf250-04.cnf , deadline. Restarts: 1950
uf250-04.cnf fulfilled No. of Restarts: 292 No. of Flips: 3309 time to process: 30 seconds.
uf250-04.cnf , deadline. Restarts: 1950
uf250-04.cnf , deadline. Restarts: 1950
uf250-04.cnf fulfilled No. of Restarts: 999 No. of Flips: 3892 time to process: 33 seconds.
uf250-04.cnf fulfilled No. of Restarts: 241 No. of Flips: 2270 time to process: 35 seconds.
uf250-04.cnf fulfilled No. of Restarts: 566 No. of Flips: 3531 time to process: 31 seconds.
uf250-04.cnf fulfilled No. of Restarts: 373 No. of Flips: 2809 time to process: 31 seconds.
uf250-04.cnf fulfilled No. of Restarts: 1387 No. of Flips: 4819 time to process: 36 seconds.
uf250-04.cnf fulfilled No. of Restarts: 707 No. of Flips: 4426 time to process: 31 seconds.
uf250-04.cnf fulfilled No. of Restarts: 1265 No. of Flips: 1971 time to process: 38 seconds.
uf250-04.cnf fulfilled No. of Restarts: 44 No. of Flips: 2391 time to process: 32 seconds.
uf250-04.cnf fulfilled No. of Restarts: 597 No. of Flips: 1501 time to process: 28 seconds.
uf250-04.cnf fulfilled No. of Restarts: 1551 No. of Flips: 2829 time to process: 40 seconds.
uf250-04.cnf fulfilled No. of Restarts: 292 No. of Flips: 4200 time to process: 32 seconds.
uf250-04.cnf fulfilled No. of Restarts: 169 No. of Flips: 3842 time to process: 34 seconds.
uf250-04.cnf fulfilled No. of Restarts: 211 No. of Flips: 4745 time to process: 25 seconds.
uf250-04.cnf fulfilled No. of Restarts: 203 No. of Flips: 3404 time to process: 34 seconds.
uf250-04.cnf fulfilled No. of Restarts: 329 No. of Flips: 3975 time to process: 34 seconds.
uf250-04.cnf fulfilled No. of Restarts: 248 No. of Flips: 1559 time to process: 34 seconds.
uf250-04.cnf fulfilled No. of Restarts: 166 No. of Flips: 2071 time to process: 33 seconds.
uf250-04.cnf fulfilled No. of Restarts: 939 No. of Flips: 1042 time to process: 34 seconds.
uf250-04.cnf fulfilled No. of Restarts: 5 No. of Flips: 933 time to process: 31 seconds.
uf250-04.cnf fulfilled No. of Restarts: 844 No. of Flips: 2001 time to process: 39 seconds.
uf250-04.cnf fulfilled No. of Restarts: 122 No. of Flips: 4427 time to process: 33 seconds.
uf250-04.cnf fulfilled No. of Restarts: 346 No. of Flips: 3093 time to process: 29 seconds.
uf250-04.cnf fulfilled No. of Restarts: 1282 No. of Flips: 4617 time to process: 33 seconds.
uf250-04.cnf fulfilled No. of Restarts: 342 No. of Flips: 2534 time to process: 33 seconds.
uf250-04.cnf fulfilled No. of Restarts: 958 No. of Flips: 4654 time to process: 35 seconds.
uf250-04.cnf fulfilled No. of Restarts: 1299 No. of Flips: 4487 time to process: 32 seconds.
uf250-04.cnf fulfilled No. of Restarts: 367 No. of Flips: 2012 time to process: 29 seconds.
uf250-04.cnf fulfilled No. of Restarts: 1279 No. of Flips: 1872 time to process: 34 seconds.
uf250-04.cnf fulfilled No. of Restarts: 641 No. of Flips: 2131 time to process: 28 seconds.
uf250-04.cnf fulfilled No. of Restarts: 618 No. of Flips: 3934 time to process: 38 seconds.
uf250-04.cnf fulfilled No. of Restarts: 502 No. of Flips: 3853 time to process: 37 seconds.
uf250-04.cnf , deadline. Restarts: 1950
uf250-04.cnf fulfilled No. of Restarts: 83 No. of Flips: 1157 time to process: 30 seconds.
uf250-04.cnf fulfilled No. of Restarts: 275 No. of Flips: 2507 time to process: 39 seconds.
uf250-04.cnf fulfilled No. of Restarts: 459 No. of Flips: 3579 time to process: 32 seconds.
uf250-04.cnf fulfilled No. of Restarts: 551 No. of Flips: 2316 time to process: 31 seconds.
uf250-04.cnf fulfilled No. of Restarts: 881 No. of Flips: 4975 time to process: 33 seconds.
uf250-04.cnf fulfilled No. of Restarts: 1001 No. of Flips: 2213 time to process: 37 seconds.
uf250-04.cnf fulfilled No. of Restarts: 579 No. of Flips: 3187 time to process: 31 seconds.
uf250-04.cnf fulfilled No. of Restarts: 788 No. of Flips: 1865 time to process: 31 seconds.
uf250-04.cnf , deadline. Restarts: 1950
uf250-04.cnf , deadline. Restarts: 1950
uf250-04.cnf fulfilled No. of Restarts: 1482 No. of Flips: 4866 time to process: 34 seconds.
uf250-04.cnf fulfilled No. of Restarts: 170 No. of Flips: 4105 time to process: 36 seconds.
uf250-04.cnf fulfilled No. of Restarts: 18 No. of Flips: 2590 time to process: 22 seconds.
uf250-04.cnf fulfilled No. of Restarts: 193 No. of Flips: 2411 time to process: 33 seconds.
uf250-04.cnf fulfilled No. of Restarts: 371 No. of Flips: 2746 time to process: 31 seconds.
uf250-04.cnf fulfilled No. of Restarts: 1061 No. of Flips: 1987 time to process: 40 seconds.
uf250-04.cnf fulfilled No. of Restarts: 57 No. of Flips: 3779 time to process: 35 seconds.
uf250-04.cnf fulfilled No. of Restarts: 318 No. of Flips: 2125 time to process: 29 seconds.
uf250-04.cnf fulfilled No. of Restarts: 700 No. of Flips: 1421 time to process: 33 seconds.
uf250-04.cnf fulfilled No. of Restarts: 582 No. of Flips: 2558 time to process: 39 seconds.
uf250-04.cnf , deadline. Restarts: 1950
uf250-04.cnf fulfilled No. of Restarts: 369 No. of Flips: 4799 time to process: 29 seconds.
uf250-04.cnf fulfilled No. of Restarts: 295 No. of Flips: 2366 time to process: 33 seconds.
uf250-04.cnf fulfilled No. of Restarts: 192 No. of Flips: 3400 time to process: 36 seconds.
uf250-04.cnf fulfilled No. of Restarts: 807 No. of Flips: 1489 time to process: 32 seconds.
uf250-04.cnf fulfilled No. of Restarts: 1863 No. of Flips: 4476 time to process: 35 seconds.
uf250-04.cnf fulfilled No. of Restarts: 255 No. of Flips: 1696 time to process: 38 seconds.
uf250-04.cnf fulfilled No. of Restarts: 1334 No. of Flips: 2314 time to process: 35 seconds.
uf250-04.cnf fulfilled No. of Restarts: 382 No. of Flips: 1897 time to process: 30 seconds.
uf250-04.cnf fulfilled No. of Restarts: 1617 No. of Flips: 4639 time to process: 33 seconds.
uf250-04.cnf fulfilled No. of Restarts: 0 No. of Flips: 4306 time to process: 32 seconds.
uf250-04.cnf fulfilled No. of Restarts: 550 No. of Flips: 744 time to process: 30 seconds.
uf250-04.cnf fulfilled No. of Restarts: 1543 No. of Flips: 1989 time to process: 33 seconds.
uf250-04.cnf fulfilled No. of Restarts: 799 No. of Flips: 3570 time to process: 31 seconds.
uf250-04.cnf fulfilled No. of Restarts: 795 No. of Flips: 1728 time to process: 30 seconds.
uf250-04.cnf fulfilled No. of Restarts: 318 No. of Flips: 2393 time to process: 21 seconds.
uf250-04.cnf fulfilled No. of Restarts: 148 No. of Flips: 2309 time to process: 18 seconds.
uf250-04.cnf fulfilled No. of Restarts: 742 No. of Flips: 4149 time to process: 31 seconds.
uf250-04.cnf fulfilled No. of Restarts: 551 No. of Flips: 2718 time to process: 29 seconds.
uf250-04.cnf fulfilled No. of Restarts: 1021 No. of Flips: 1182 time to process: 32 seconds.
uf250-04.cnf fulfilled No. of Restarts: 336 No. of Flips: 1951 time to process: 29 seconds.
uf250-04.cnf fulfilled No. of Restarts: 957 No. of Flips: 3507 time to process: 33 seconds.
