# Supplementary material for: Completion Probabilities and Parallel Restart Strategies under an Imposed Deadline
Source: PLoS One. 2016 Oct 12;11(10):e0164605. doi: 10.1371/journal.pone.0164605 (PMC5061357; doi:10.1371/journal.pone.0164605)
Supplement: S2 File — The file “S2_File.zip” is the data gathered from the experiments regarding expected runtime. (ZIP) [file pone.0164605.s005.zip › results_Multi_r2310.144.txt]

uf250-04.cnf fulfilled No. of Restarts: 1424 No. of Flips: 4165 time to process: 35 seconds.
uf250-04.cnf fulfilled No. of Restarts: 1621 No. of Flips: 2535 time to process: 62 seconds.
uf250-04.cnf fulfilled No. of Restarts: 1103 No. of Flips: 1377 time to process: 51 seconds.
uf250-04.cnf fulfilled No. of Restarts: 246 No. of Flips: 1407 time to process: 58 seconds.
uf250-04.cnf fulfilled No. of Restarts: 441 No. of Flips: 2816 time to process: 56 seconds.
uf250-04.cnf fulfilled No. of Restarts: 132 No. of Flips: 3875 time to process: 53 seconds.
uf250-04.cnf fulfilled No. of Restarts: 940 No. of Flips: 4778 time to process: 51 seconds.
uf250-04.cnf fulfilled No. of Restarts: 125 No. of Flips: 4004 time to process: 50 seconds.
uf250-04.cnf fulfilled No. of Restarts: 926 No. of Flips: 2137 time to process: 52 seconds.
uf250-04.cnf fulfilled No. of Restarts: 502 No. of Flips: 4837 time to process: 51 seconds.
uf250-04.cnf fulfilled No. of Restarts: 926 No. of Flips: 687 time to process: 50 seconds.
uf250-04.cnf fulfilled No. of Restarts: 120 No. of Flips: 4308 time to process: 50 seconds.
uf250-04.cnf fulfilled No. of Restarts: 811 No. of Flips: 3792 time to process: 45 seconds.
uf250-04.cnf fulfilled No. of Restarts: 1066 No. of Flips: 1346 time to process: 47 seconds.
uf250-04.cnf fulfilled No. of Restarts: 273 No. of Flips: 1053 time to process: 51 seconds.
uf250-04.cnf fulfilled No. of Restarts: 318 No. of Flips: 4453 time to process: 51 seconds.
uf250-04.cnf fulfilled No. of Restarts: 712 No. of Flips: 2879 time to process: 49 seconds.
uf250-04.cnf fulfilled No. of Restarts: 813 No. of Flips: 2235 time to process: 59 seconds.
uf250-04.cnf fulfilled No. of Restarts: 846 No. of Flips: 4020 time to process: 52 seconds.
uf250-04.cnf fulfilled No. of Restarts: 393 No. of Flips: 4077 time to process: 56 seconds.
uf250-04.cnf fulfilled No. of Restarts: 1259 No. of Flips: 4739 time to process: 54 seconds.
uf250-04.cnf fulfilled No. of Restarts: 57 No. of Flips: 4243 time to process: 47 seconds.
uf250-04.cnf fulfilled No. of Restarts: 776 No. of Flips: 3145 time to process: 57 seconds.
uf250-04.cnf fulfilled No. of Restarts: 406 No. of Flips: 1178 time to process: 54 seconds.
uf250-04.cnf fulfilled No. of Restarts: 63 No. of Flips: 4533 time to process: 46 seconds.
uf250-04.cnf fulfilled No. of Restarts: 875 No. of Flips: 3564 time to process: 55 seconds.
uf250-04.cnf fulfilled No. of Restarts: 489 No. of Flips: 2644 time to process: 54 seconds.
uf250-04.cnf fulfilled No. of Restarts: 170 No. of Flips: 2719 time to process: 48 seconds.
uf250-04.cnf fulfilled No. of Restarts: 19 No. of Flips: 1927 time to process: 47 seconds.
uf250-04.cnf fulfilled No. of Restarts: 80 No. of Flips: 1730 time to process: 46 seconds.
uf250-04.cnf fulfilled No. of Restarts: 79 No. of Flips: 2878 time to process: 42 seconds.
uf250-04.cnf fulfilled No. of Restarts: 94 No. of Flips: 3062 time to process: 57 seconds.
uf250-04.cnf fulfilled No. of Restarts: 1380 No. of Flips: 4363 time to process: 50 seconds.
uf250-04.cnf fulfilled No. of Restarts: 316 No. of Flips: 3740 time to process: 49 seconds.
uf250-04.cnf fulfilled No. of Restarts: 949 No. of Flips: 4293 time to process: 52 seconds.
uf250-04.cnf fulfilled No. of Restarts: 430 No. of Flips: 2751 time to process: 47 seconds.
uf250-04.cnf fulfilled No. of Restarts: 444 No. of Flips: 2947 time to process: 51 seconds.
uf250-04.cnf fulfilled No. of Restarts: 2244 No. of Flips: 4447 time to process: 51 seconds.
uf250-04.cnf fulfilled No. of Restarts: 261 No. of Flips: 1594 time to process: 54 seconds.
uf250-04.cnf fulfilled No. of Restarts: 429 No. of Flips: 4194 time to process: 51 seconds.
uf250-04.cnf fulfilled No. of Restarts: 583 No. of Flips: 4563 time to process: 43 seconds.
uf250-04.cnf fulfilled No. of Restarts: 768 No. of Flips: 3608 time to process: 48 seconds.
uf250-04.cnf , deadline. Restarts: 2310
uf250-04.cnf fulfilled No. of Restarts: 45 No. of Flips: 3075 time to process: 54 seconds.
uf250-04.cnf fulfilled No. of Restarts: 2172 No. of Flips: 4910 time to process: 58 seconds.
uf250-04.cnf fulfilled No. of Restarts: 1178 No. of Flips: 3766 time to process: 51 seconds.
uf250-04.cnf fulfilled No. of Restarts: 2017 No. of Flips: 4351 time to process: 48 seconds.
uf250-04.cnf , deadline. Restarts: 2310
uf250-04.cnf fulfilled No. of Restarts: 913 No. of Flips: 4426 time to process: 50 seconds.
uf250-04.cnf fulfilled No. of Restarts: 2122 No. of Flips: 2052 time to process: 52 seconds.
uf250-04.cnf fulfilled No. of Restarts: 1006 No. of Flips: 3405 time to process: 50 seconds.
uf250-04.cnf fulfilled No. of Restarts: 1408 No. of Flips: 2947 time to process: 55 seconds.
uf250-04.cnf fulfilled No. of Restarts: 459 No. of Flips: 3919 time to process: 46 seconds.
uf250-04.cnf fulfilled No. of Restarts: 2181 No. of Flips: 4011 time to process: 51 seconds.
uf250-04.cnf fulfilled No. of Restarts: 1652 No. of Flips: 4661 time to process: 52 seconds.
uf250-04.cnf , deadline. Restarts: 2310
uf250-04.cnf fulfilled No. of Restarts: 43 No. of Flips: 3243 time to process: 57 seconds.
uf250-04.cnf fulfilled No. of Restarts: 42 No. of Flips: 1628 time to process: 51 seconds.
uf250-04.cnf fulfilled No. of Restarts: 1448 No. of Flips: 1368 time to process: 49 seconds.
uf250-04.cnf fulfilled No. of Restarts: 692 No. of Flips: 2495 time to process: 53 seconds.
uf250-04.cnf fulfilled No. of Restarts: 218 No. of Flips: 2356 time to process: 51 seconds.
uf250-04.cnf fulfilled No. of Restarts: 199 No. of Flips: 4384 time to process: 55 seconds.
uf250-04.cnf fulfilled No. of Restarts: 282 No. of Flips: 2235 time to process: 53 seconds.
uf250-04.cnf fulfilled No. of Restarts: 334 No. of Flips: 2856 time to process: 46 seconds.
uf250-04.cnf fulfilled No. of Restarts: 487 No. of Flips: 3759 time to process: 42 seconds.
uf250-04.cnf fulfilled No. of Restarts: 70 No. of Flips: 4518 time to process: 41 seconds.
uf250-04.cnf fulfilled No. of Restarts: 2045 No. of Flips: 4540 time to process: 52 seconds.
uf250-04.cnf fulfilled No. of Restarts: 998 No. of Flips: 2850 time to process: 40 seconds.
uf250-04.cnf fulfilled No. of Restarts: 2018 No. of Flips: 3754 time to process: 59 seconds.
uf250-04.cnf fulfilled No. of Restarts: 847 No. of Flips: 1604 time to process: 52 seconds.
uf250-04.cnf fulfilled No. of Restarts: 149 No. of Flips: 2392 time to process: 47 seconds.
uf250-04.cnf , deadline. Restarts: 2310
uf250-04.cnf fulfilled No. of Restarts: 54 No. of Flips: 3002 time to process: 47 seconds.
uf250-04.cnf fulfilled No. of Restarts: 965 No. of Flips: 4906 time to process: 61 seconds.
uf250-04.cnf fulfilled No. of Restarts: 261 No. of Flips: 2243 time to process: 50 seconds.
uf250-04.cnf fulfilled No. of Restarts: 1078 No. of Flips: 4987 time to process: 48 seconds.
uf250-04.cnf fulfilled No. of Restarts: 9 No. of Flips: 2780 time to process: 42 seconds.
uf250-04.cnf fulfilled No. of Restarts: 823 No. of Flips: 4357 time to process: 46 seconds.
uf250-04.cnf fulfilled No. of Restarts: 39 No. of Flips: 772 time to process: 54 seconds.
uf250-04.cnf fulfilled No. of Restarts: 153 No. of Flips: 901 time to process: 53 seconds.
uf250-04.cnf fulfilled No. of Restarts: 825 No. of Flips: 1125 time to process: 50 seconds.
uf250-04.cnf fulfilled No. of Restarts: 486 No. of Flips: 1960 time to process: 50 seconds.
uf250-04.cnf fulfilled No. of Restarts: 1534 No. of Flips: 2513 time to process: 61 seconds.
uf250-04.cnf fulfilled No. of Restarts: 580 No. of Flips: 2893 time to process: 55 seconds.
uf250-04.cnf fulfilled No. of Restarts: 729 No. of Flips: 4429 time to process: 52 seconds.
uf250-04.cnf fulfilled No. of Restarts: 881 No. of Flips: 3503 time to process: 49 seconds.
uf250-04.cnf fulfilled No. of Restarts: 563 No. of Flips: 2686 time to process: 49 seconds.
uf250-04.cnf fulfilled No. of Restarts: 937 No. of Flips: 4713 time to process: 50 seconds.
uf250-04.cnf fulfilled No. of Restarts: 824 No. of Flips: 2755 time to process: 47 seconds.
uf250-04.cnf fulfilled No. of Restarts: 1003 No. of Flips: 1359 time to process: 54 seconds.
uf250-04.cnf , deadline. Restarts: 2310
uf250-04.cnf fulfilled No. of Restarts: 423 No. of Flips: 3601 time to process: 50 seconds.
uf250-04.cnf fulfilled No. of Restarts: 139 No. of Flips: 2318 time to process: 45 seconds.
uf250-04.cnf fulfilled No. of Restarts: 408 No. of Flips: 2715 time to process: 47 seconds.
uf250-04.cnf fulfilled No. of Restarts: 1124 No. of Flips: 4198 time to process: 45 seconds.
uf250-04.cnf fulfilled No. of Restarts: 844 No. of Flips: 3184 time to process: 43 seconds.
uf250-04.cnf fulfilled No. of Restarts: 311 No. of Flips: 3260 time to process: 45 seconds.
uf250-04.cnf fulfilled No. of Restarts: 400 No. of Flips: 3236 time to process: 50 seconds.
uf250-04.cnf fulfilled No. of Restarts: 374 No. of Flips: 989 time to process: 46 seconds.
uf250-04.cnf fulfilled No. of Restarts: 1359 No. of Flips: 1355 time to process: 50 seconds.
uf250-04.cnf fulfilled No. of Restarts: 1206 No. of Flips: 3191 time to process: 53 seconds.
uf250-04.cnf fulfilled No. of Restarts: 437 No. of Flips: 2416 time to process: 47 seconds.
uf250-04.cnf fulfilled No. of Restarts: 183 No. of Flips: 2539 time to process: 40 seconds.
uf250-04.cnf fulfilled No. of Restarts: 37 No. of Flips: 4101 time to process: 48 seconds.
uf250-04.cnf fulfilled No. of Restarts: 1558 No. of Flips: 3357 time to process: 59 seconds.
uf250-04.cnf fulfilled No. of Restarts: 180 No. of Flips: 3128 time to process: 54 seconds.
uf250-04.cnf fulfilled No. of Restarts: 23 No. of Flips: 1594 time to process: 39 seconds.
uf250-04.cnf fulfilled No. of Restarts: 820 No. of Flips: 4635 time to process: 50 seconds.
uf250-04.cnf fulfilled No. of Restarts: 217 No. of Flips: 2471 time to process: 38 seconds.
uf250-04.cnf fulfilled No. of Restarts: 240 No. of Flips: 4839 time to process: 52 seconds.
uf250-04.cnf fulfilled No. of Restarts: 1106 No. of Flips: 3438 time to process: 50 seconds.
uf250-04.cnf fulfilled No. of Restarts: 317 No. of Flips: 2706 time to process: 47 seconds.
uf250-04.cnf fulfilled No. of Restarts: 683 No. of Flips: 4961 time to process: 53 seconds.
uf250-04.cnf fulfilled No. of Restarts: 191 No. of Flips: 4601 time to process: 41 seconds.
uf250-04.cnf fulfilled No. of Restarts: 855 No. of Flips: 4923 time to process: 55 seconds.
uf250-04.cnf fulfilled No. of Restarts: 384 No. of Flips: 4236 time to process: 54 seconds.
uf250-04.cnf , deadline. Restarts: 2310
uf250-04.cnf fulfilled No. of Restarts: 491 No. of Flips: 3290 time to process: 57 seconds.
uf250-04.cnf fulfilled No. of Restarts: 229 No. of Flips: 4619 time to process: 43 seconds.
uf250-04.cnf fulfilled No. of Restarts: 25 No. of Flips: 1610 time to process: 42 seconds.
uf250-04.cnf fulfilled No. of Restarts: 435 No. of Flips: 4541 time to process: 59 seconds.
uf250-04.cnf fulfilled No. of Restarts: 603 No. of Flips: 2277 time to process: 53 seconds.
uf250-04.cnf fulfilled No. of Restarts: 147 No. of Flips: 2330 time to process: 47 seconds.
uf250-04.cnf fulfilled No. of Restarts: 1112 No. of Flips: 1972 time to process: 52 seconds.
uf250-04.cnf fulfilled No. of Restarts: 617 No. of Flips: 2771 time to process: 50 seconds.
uf250-04.cnf fulfilled No. of Restarts: 152 No. of Flips: 1862 time to process: 52 seconds.
uf250-04.cnf fulfilled No. of Restarts: 766 No. of Flips: 4504 time to process: 49 seconds.
uf250-04.cnf fulfilled No. of Restarts: 98 No. of Flips: 3590 time to process: 49 seconds.
uf250-04.cnf fulfilled No. of Restarts: 112 No. of Flips: 1862 time to process: 54 seconds.
uf250-04.cnf fulfilled No. of Restarts: 217 No. of Flips: 4108 time to process: 46 seconds.
uf250-04.cnf fulfilled No. of Restarts: 567 No. of Flips: 2435 time to process: 50 seconds.
uf250-04.cnf fulfilled No. of Restarts: 172 No. of Flips: 4731 time to process: 47 seconds.
uf250-04.cnf fulfilled No. of Restarts: 246 No. of Flips: 3419 time to process: 50 seconds.
uf250-04.cnf fulfilled No. of Restarts: 386 No. of Flips: 3063 time to process: 53 seconds.
uf250-04.cnf fulfilled No. of Restarts: 15 No. of Flips: 1390 time to process: 48 seconds.
uf250-04.cnf fulfilled No. of Restarts: 662 No. of Flips: 2420 time to process: 50 seconds.
uf250-04.cnf fulfilled No. of Restarts: 119 No. of Flips: 2259 time to process: 50 seconds.
uf250-04.cnf fulfilled No. of Restarts: 1782 No. of Flips: 3500 time to process: 48 seconds.
uf250-04.cnf fulfilled No. of Restarts: 876 No. of Flips: 3518 time to process: 49 seconds.
uf250-04.cnf fulfilled No. of Restarts: 435 No. of Flips: 3834 time to process: 50 seconds.
uf250-04.cnf fulfilled No. of Restarts: 1045 No. of Flips: 3620 time to process: 50 seconds.
uf250-04.cnf fulfilled No. of Restarts: 1983 No. of Flips: 4878 time to process: 50 seconds.
uf250-04.cnf fulfilled No. of Restarts: 1307 No. of Flips: 4387 time to process: 47 seconds.
uf250-04.cnf fulfilled No. of Restarts: 337 No. of Flips: 4030 time to process: 55 seconds.
uf250-04.cnf fulfilled No. of Restarts: 697 No. of Flips: 4075 time to process: 48 seconds.
uf250-04.cnf fulfilled No. of Restarts: 862 No. of Flips: 2796 time to process: 45 seconds.
uf250-04.cnf fulfilled No. of Restarts: 94 No. of Flips: 1370 time to process: 52 seconds.
uf250-04.cnf fulfilled No. of Restarts: 192 No. of Flips: 2450 time to process: 50 seconds.
uf250-04.cnf fulfilled No. of Restarts: 59 No. of Flips: 4040 time to process: 44 seconds.
uf250-04.cnf fulfilled No. of Restarts: 200 No. of Flips: 2023 time to process: 45 seconds.
uf250-04.cnf fulfilled No. of Restarts: 199 No. of Flips: 4780 time to process: 48 seconds.
uf250-04.cnf fulfilled No. of Restarts: 218 No. of Flips: 3152 time to process: 48 seconds.
uf250-04.cnf fulfilled No. of Restarts: 637 No. of Flips: 4895 time to process: 48 seconds.
uf250-04.cnf fulfilled No. of Restarts: 703 No. of Flips: 1693 time to process: 48 seconds.
uf250-04.cnf fulfilled No. of Restarts: 825 No. of Flips: 4585 time to process: 42 seconds.
uf250-04.cnf fulfilled No. of Restarts: 1362 No. of Flips: 4885 time to process: 51 seconds.
uf250-04.cnf fulfilled No. of Restarts: 8 No. of Flips: 3825 time to process: 38 seconds.
uf250-04.cnf fulfilled No. of Restarts: 344 No. of Flips: 2913 time to process: 47 seconds.
uf250-04.cnf fulfilled No. of Restarts: 165 No. of Flips: 4692 time to process: 38 seconds.
uf250-04.cnf fulfilled No. of Restarts: 316 No. of Flips: 3478 time to process: 34 seconds.
uf250-04.cnf fulfilled No. of Restarts: 23 No. of Flips: 3172 time to process: 53 seconds.
uf250-04.cnf fulfilled No. of Restarts: 1332 No. of Flips: 4053 time to process: 49 seconds.
uf250-04.cnf fulfilled No. of Restarts: 1665 No. of Flips: 2689 time to process: 53 seconds.
uf250-04.cnf fulfilled No. of Restarts: 969 No. of Flips: 826 time to process: 54 seconds.
uf250-04.cnf fulfilled No. of Restarts: 541 No. of Flips: 2208 time to process: 61 seconds.
uf250-04.cnf fulfilled No. of Restarts: 458 No. of Flips: 3056 time to process: 55 seconds.
uf250-04.cnf fulfilled No. of Restarts: 274 No. of Flips: 2205 time to process: 26 seconds.
uf250-04.cnf fulfilled No. of Restarts: 185 No. of Flips: 4735 time to process: 59 seconds.
uf250-04.cnf fulfilled No. of Restarts: 1097 No. of Flips: 860 time to process: 48 seconds.
uf250-04.cnf fulfilled No. of Restarts: 490 No. of Flips: 2510 time to process: 51 seconds.
uf250-04.cnf fulfilled No. of Restarts: 310 No. of Flips: 3074 time to process: 49 seconds.
uf250-04.cnf fulfilled No. of Restarts: 95 No. of Flips: 4049 time to process: 47 seconds.
uf250-04.cnf fulfilled No. of Restarts: 45 No. of Flips: 4573 time to process: 50 seconds.
uf250-04.cnf fulfilled No. of Restarts: 551 No. of Flips: 4166 time to process: 55 seconds.
uf250-04.cnf fulfilled No. of Restarts: 672 No. of Flips: 2744 time to process: 51 seconds.
uf250-04.cnf fulfilled No. of Restarts: 613 No. of Flips: 2346 time to process: 49 seconds.
uf250-04.cnf fulfilled No. of Restarts: 219 No. of Flips: 4721 time to process: 47 seconds.
uf250-04.cnf fulfilled No. of Restarts: 1163 No. of Flips: 3236 time to process: 54 seconds.
uf250-04.cnf fulfilled No. of Restarts: 272 No. of Flips: 3844 time to process: 50 seconds.
uf250-04.cnf , deadline. Restarts: 2310
uf250-04.cnf fulfilled No. of Restarts: 171 No. of Flips: 2990 time to process: 44 seconds.
uf250-04.cnf fulfilled No. of Restarts: 462 No. of Flips: 4465 time to process: 43 seconds.
uf250-04.cnf fulfilled No. of Restarts: 1750 No. of Flips: 3920 time to process: 55 seconds.
uf250-04.cnf fulfilled No. of Restarts: 652 No. of Flips: 4066 time to process: 45 seconds.
uf250-04.cnf fulfilled No. of Restarts: 60 No. of Flips: 3847 time to process: 40 seconds.
uf250-04.cnf fulfilled No. of Restarts: 544 No. of Flips: 2528 time to process: 42 seconds.
uf250-04.cnf fulfilled No. of Restarts: 1138 No. of Flips: 3252 time to process: 57 seconds.
uf250-04.cnf fulfilled No. of Restarts: 782 No. of Flips: 4029 time to process: 56 seconds.
uf250-04.cnf fulfilled No. of Restarts: 835 No. of Flips: 3210 time to process: 49 seconds.
uf250-04.cnf , deadline. Restarts: 2310
uf250-04.cnf fulfilled No. of Restarts: 369 No. of Flips: 2677 time to process: 49 seconds.
uf250-04.cnf fulfilled No. of Restarts: 596 No. of Flips: 2803 time to process: 51 seconds.
uf250-04.cnf fulfilled No. of Restarts: 273 No. of Flips: 2782 time to process: 43 seconds.
uf250-04.cnf , deadline. Restarts: 2310
uf250-04.cnf fulfilled No. of Restarts: 70 No. of Flips: 2991 time to process: 44 seconds.
uf250-04.cnf fulfilled No. of Restarts: 150 No. of Flips: 4204 time to process: 48 seconds.
uf250-04.cnf fulfilled No. of Restarts: 113 No. of Flips: 1914 time to process: 26 seconds.
uf250-04.cnf fulfilled No. of Restarts: 692 No. of Flips: 2845 time to process: 39 seconds.
uf250-04.cnf fulfilled No. of Restarts: 542 No. of Flips: 4405 time to process: 55 seconds.
uf250-04.cnf fulfilled No. of Restarts: 6 No. of Flips: 1711 time to process: 48 seconds.
uf250-04.cnf fulfilled No. of Restarts: 88 No. of Flips: 4457 time to process: 52 seconds.
uf250-04.cnf fulfilled No. of Restarts: 79 No. of Flips: 3967 time to process: 49 seconds.
uf250-04.cnf fulfilled No. of Restarts: 9 No. of Flips: 3545 time to process: 52 seconds.
uf250-04.cnf fulfilled No. of Restarts: 327 No. of Flips: 2587 time to process: 45 seconds.
uf250-04.cnf fulfilled No. of Restarts: 574 No. of Flips: 4690 time to process: 37 seconds.
uf250-04.cnf fulfilled No. of Restarts: 1118 No. of Flips: 1007 time to process: 49 seconds.
uf250-04.cnf fulfilled No. of Restarts: 530 No. of Flips: 3783 time to process: 48 seconds.
uf250-04.cnf fulfilled No. of Restarts: 1749 No. of Flips: 4350 time to process: 52 seconds.
uf250-04.cnf fulfilled No. of Restarts: 718 No. of Flips: 2160 time to process: 47 seconds.
uf250-04.cnf fulfilled No. of Restarts: 122 No. of Flips: 2905 time to process: 36 seconds.
uf250-04.cnf fulfilled No. of Restarts: 529 No. of Flips: 1945 time to process: 44 seconds.
uf250-04.cnf fulfilled No. of Restarts: 517 No. of Flips: 3609 time to process: 49 seconds.
uf250-04.cnf fulfilled No. of Restarts: 1018 No. of Flips: 2795 time to process: 54 seconds.
uf250-04.cnf fulfilled No. of Restarts: 1216 No. of Flips: 725 time to process: 55 seconds.
uf250-04.cnf , deadline. Restarts: 2310
uf250-04.cnf fulfilled No. of Restarts: 783 No. of Flips: 1565 time to process: 39 seconds.
uf250-04.cnf fulfilled No. of Restarts: 1723 No. of Flips: 3901 time to process: 55 seconds.
uf250-04.cnf fulfilled No. of Restarts: 666 No. of Flips: 4335 time to process: 49 seconds.
uf250-04.cnf fulfilled No. of Restarts: 1102 No. of Flips: 3979 time to process: 48 seconds.
uf250-04.cnf fulfilled No. of Restarts: 1248 No. of Flips: 3262 time to process: 44 seconds.
uf250-04.cnf fulfilled No. of Restarts: 1011 No. of Flips: 2668 time to process: 52 seconds.
uf250-04.cnf fulfilled No. of Restarts: 741 No. of Flips: 3081 time to process: 48 seconds.
uf250-04.cnf fulfilled No. of Restarts: 616 No. of Flips: 1161 time to process: 50 seconds.
uf250-04.cnf fulfilled No. of Restarts: 240 No. of Flips: 1233 time to process: 49 seconds.
uf250-04.cnf fulfilled No. of Restarts: 741 No. of Flips: 2823 time to process: 47 seconds.
uf250-04.cnf fulfilled No. of Restarts: 1709 No. of Flips: 3759 time to process: 52 seconds.
uf250-04.cnf fulfilled No. of Restarts: 1043 No. of Flips: 2191 time to process: 43 seconds.
uf250-04.cnf fulfilled No. of Restarts: 1975 No. of Flips: 4154 time to process: 57 seconds.
uf250-04.cnf fulfilled No. of Restarts: 696 No. of Flips: 1560 time to process: 47 seconds.
uf250-04.cnf fulfilled No. of Restarts: 1328 No. of Flips: 4937 time to process: 46 seconds.
uf250-04.cnf fulfilled No. of Restarts: 78 No. of Flips: 1764 time to process: 31 seconds.
uf250-04.cnf fulfilled No. of Restarts: 188 No. of Flips: 2768 time to process: 47 seconds.
uf250-04.cnf fulfilled No. of Restarts: 2150 No. of Flips: 1911 time to process: 55 seconds.
uf250-04.cnf fulfilled No. of Restarts: 560 No. of Flips: 2740 time to process: 54 seconds.
uf250-04.cnf , deadline. Restarts: 2310
uf250-04.cnf fulfilled No. of Restarts: 256 No. of Flips: 3580 time to process: 44 seconds.
uf250-04.cnf fulfilled No. of Restarts: 43 No. of Flips: 2700 time to process: 46 seconds.
uf250-04.cnf fulfilled No. of Restarts: 304 No. of Flips: 4012 time to process: 46 seconds.
uf250-04.cnf , deadline. Restarts: 2310
uf250-04.cnf fulfilled No. of Restarts: 181 No. of Flips: 2602 time to process: 48 seconds.
uf250-04.cnf fulfilled No. of Restarts: 707 No. of Flips: 2585 time to process: 49 seconds.
uf250-04.cnf fulfilled No. of Restarts: 77 No. of Flips: 3644 time to process: 40 seconds.
uf250-04.cnf fulfilled No. of Restarts: 172 No. of Flips: 2267 time to process: 42 seconds.
uf250-04.cnf fulfilled No. of Restarts: 7 No. of Flips: 2583 time to process: 45 seconds.
uf250-04.cnf fulfilled No. of Restarts: 694 No. of Flips: 869 time to process: 49 seconds.
uf250-04.cnf fulfilled No. of Restarts: 702 No. of Flips: 3526 time to process: 52 seconds.
uf250-04.cnf fulfilled No. of Restarts: 160 No. of Flips: 2028 time to process: 44 seconds.
uf250-04.cnf fulfilled No. of Restarts: 1085 No. of Flips: 1251 time to process: 55 seconds.
uf250-04.cnf fulfilled No. of Restarts: 580 No. of Flips: 2198 time to process: 46 seconds.
uf250-04.cnf fulfilled No. of Restarts: 38 No. of Flips: 1865 time to process: 50 seconds.
uf250-04.cnf fulfilled No. of Restarts: 1482 No. of Flips: 1553 time to process: 55 seconds.
uf250-04.cnf fulfilled No. of Restarts: 1160 No. of Flips: 4530 time to process: 43 seconds.
uf250-04.cnf fulfilled No. of Restarts: 1962 No. of Flips: 1268 time to process: 47 seconds.
uf250-04.cnf fulfilled No. of Restarts: 58 No. of Flips: 4939 time to process: 40 seconds.
uf250-04.cnf fulfilled No. of Restarts: 245 No. of Flips: 3839 time to process: 46 seconds.
uf250-04.cnf fulfilled No. of Restarts: 2300 No. of Flips: 3817 time to process: 58 seconds.
uf250-04.cnf fulfilled No. of Restarts: 2181 No. of Flips: 2663 time to process: 50 seconds.
uf250-04.cnf fulfilled No. of Restarts: 562 No. of Flips: 2807 time to process: 47 seconds.
uf250-04.cnf , deadline. Restarts: 2310
uf250-04.cnf fulfilled No. of Restarts: 41 No. of Flips: 4052 time to process: 59 seconds.
uf250-04.cnf fulfilled No. of Restarts: 945 No. of Flips: 3279 time to process: 53 seconds.
uf250-04.cnf fulfilled No. of Restarts: 1316 No. of Flips: 3783 time to process: 57 seconds.
uf250-04.cnf fulfilled No. of Restarts: 201 No. of Flips: 981 time to process: 51 seconds.
uf250-04.cnf , deadline. Restarts: 2310
uf250-04.cnf fulfilled No. of Restarts: 280 No. of Flips: 4845 time to process: 55 seconds.
uf250-04.cnf fulfilled No. of Restarts: 201 No. of Flips: 4404 time to process: 50 seconds.
uf250-04.cnf fulfilled No. of Restarts: 1439 No. of Flips: 707 time to process: 52 seconds.
uf250-04.cnf fulfilled No. of Restarts: 1944 No. of Flips: 2659 time to process: 58 seconds.
uf250-04.cnf fulfilled No. of Restarts: 2068 No. of Flips: 3685 time to process: 52 seconds.
uf250-04.cnf fulfilled No. of Restarts: 210 No. of Flips: 3480 time to process: 52 seconds.
uf250-04.cnf fulfilled No. of Restarts: 1632 No. of Flips: 3923 time to process: 54 seconds.
uf250-04.cnf fulfilled No. of Restarts: 1611 No. of Flips: 4498 time to process: 49 seconds.
uf250-04.cnf fulfilled No. of Restarts: 900 No. of Flips: 2852 time to process: 57 seconds.
uf250-04.cnf fulfilled No. of Restarts: 343 No. of Flips: 4107 time to process: 48 seconds.
uf250-04.cnf fulfilled No. of Restarts: 1636 No. of Flips: 4464 time to process: 46 seconds.
uf250-04.cnf fulfilled No. of Restarts: 251 No. of Flips: 4669 time to process: 48 seconds.
uf250-04.cnf fulfilled No. of Restarts: 596 No. of Flips: 2926 time to process: 48 seconds.
uf250-04.cnf , deadline. Restarts: 2310
uf250-04.cnf fulfilled No. of Restarts: 1354 No. of Flips: 2494 time to process: 49 seconds.
uf250-04.cnf fulfilled No. of Restarts: 820 No. of Flips: 2213 time to process: 46 seconds.
uf250-04.cnf fulfilled No. of Restarts: 1581 No. of Flips: 4547 time to process: 47 seconds.
uf250-04.cnf fulfilled No. of Restarts: 977 No. of Flips: 2626 time to process: 53 seconds.
uf250-04.cnf fulfilled No. of Restarts: 871 No. of Flips: 3232 time to process: 56 seconds.
uf250-04.cnf fulfilled No. of Restarts: 368 No. of Flips: 1519 time to process: 52 seconds.
uf250-04.cnf fulfilled No. of Restarts: 1387 No. of Flips: 3316 time to process: 49 seconds.
uf250-04.cnf fulfilled No. of Restarts: 1194 No. of Flips: 2163 time to process: 41 seconds.
uf250-04.cnf fulfilled No. of Restarts: 2268 No. of Flips: 4412 time to process: 52 seconds.
uf250-04.cnf fulfilled No. of Restarts: 460 No. of Flips: 4542 time to process: 41 seconds.
uf250-04.cnf fulfilled No. of Restarts: 159 No. of Flips: 4552 time to process: 50 seconds.
uf250-04.cnf , deadline. Restarts: 2310
uf250-04.cnf fulfilled No. of Restarts: 16 No. of Flips: 4616 time to process: 49 seconds.
uf250-04.cnf fulfilled No. of Restarts: 242 No. of Flips: 2016 time to process: 35 seconds.
uf250-04.cnf fulfilled No. of Restarts: 908 No. of Flips: 4672 time to process: 58 seconds.
uf250-04.cnf fulfilled No. of Restarts: 428 No. of Flips: 1896 time to process: 54 seconds.
uf250-04.cnf fulfilled No. of Restarts: 1404 No. of Flips: 4881 time to process: 54 seconds.
uf250-04.cnf fulfilled No. of Restarts: 900 No. of Flips: 1492 time to process: 50 seconds.
uf250-04.cnf fulfilled No. of Restarts: 587 No. of Flips: 4722 time to process: 43 seconds.
uf250-04.cnf fulfilled No. of Restarts: 1790 No. of Flips: 4201 time to process: 60 seconds.
uf250-04.cnf fulfilled No. of Restarts: 642 No. of Flips: 4096 time to process: 54 seconds.
uf250-04.cnf fulfilled No. of Restarts: 1592 No. of Flips: 4725 time to process: 58 seconds.
uf250-04.cnf fulfilled No. of Restarts: 202 No. of Flips: 4131 time to process: 57 seconds.
uf250-04.cnf fulfilled No. of Restarts: 342 No. of Flips: 4822 time to process: 54 seconds.
uf250-04.cnf fulfilled No. of Restarts: 1001 No. of Flips: 3367 time to process: 42 seconds.
uf250-04.cnf fulfilled No. of Restarts: 1755 No. of Flips: 2411 time to process: 53 seconds.
uf250-04.cnf fulfilled No. of Restarts: 25 No. of Flips: 4359 time to process: 45 seconds.
uf250-04.cnf fulfilled No. of Restarts: 346 No. of Flips: 2967 time to process: 47 seconds.
uf250-04.cnf fulfilled No. of Restarts: 867 No. of Flips: 1558 time to process: 45 seconds.
uf250-04.cnf fulfilled No. of Restarts: 1745 No. of Flips: 4243 time to process: 53 seconds.
uf250-04.cnf fulfilled No. of Restarts: 333 No. of Flips: 3014 time to process: 44 seconds.
uf250-04.cnf fulfilled No. of Restarts: 1165 No. of Flips: 898 time to process: 48 seconds.
uf250-04.cnf fulfilled No. of Restarts: 1263 No. of Flips: 4310 time to process: 56 seconds.
uf250-04.cnf fulfilled No. of Restarts: 1047 No. of Flips: 2927 time to process: 54 seconds.
uf250-04.cnf fulfilled No. of Restarts: 42 No. of Flips: 4145 time to process: 45 seconds.
uf250-04.cnf fulfilled No. of Restarts: 364 No. of Flips: 1669 time to process: 48 seconds.
uf250-04.cnf fulfilled No. of Restarts: 1918 No. of Flips: 1919 time to process: 49 seconds.
uf250-04.cnf fulfilled No. of Restarts: 65 No. of Flips: 1535 time to process: 44 seconds.
uf250-04.cnf fulfilled No. of Restarts: 64 No. of Flips: 4347 time to process: 48 seconds.
uf250-04.cnf fulfilled No. of Restarts: 1886 No. of Flips: 2515 time to process: 57 seconds.
uf250-04.cnf fulfilled No. of Restarts: 84 No. of Flips: 3871 time to process: 41 seconds.
uf250-04.cnf fulfilled No. of Restarts: 613 No. of Flips: 857 time to process: 46 seconds.
uf250-04.cnf fulfilled No. of Restarts: 1179 No. of Flips: 2611 time to process: 50 seconds.
uf250-04.cnf fulfilled No. of Restarts: 882 No. of Flips: 3924 time to process: 56 seconds.
uf250-04.cnf fulfilled No. of Restarts: 2033 No. of Flips: 4899 time to process: 56 seconds.
uf250-04.cnf fulfilled No. of Restarts: 644 No. of Flips: 2280 time to process: 44 seconds.
uf250-04.cnf fulfilled No. of Restarts: 206 No. of Flips: 2112 time to process: 47 seconds.
uf250-04.cnf fulfilled No. of Restarts: 799 No. of Flips: 2135 time to process: 56 seconds.
uf250-04.cnf fulfilled No. of Restarts: 460 No. of Flips: 4993 time to process: 49 seconds.
uf250-04.cnf fulfilled No. of Restarts: 1104 No. of Flips: 4625 time to process: 56 seconds.
uf250-04.cnf , deadline. Restarts: 2310
uf250-04.cnf fulfilled No. of Restarts: 1066 No. of Flips: 3488 time to process: 56 seconds.
uf250-04.cnf fulfilled No. of Restarts: 531 No. of Flips: 1904 time to process: 56 seconds.
uf250-04.cnf fulfilled No. of Restarts: 120 No. of Flips: 4980 time to process: 52 seconds.
uf250-04.cnf fulfilled No. of Restarts: 1263 No. of Flips: 4020 time to process: 55 seconds.
uf250-04.cnf fulfilled No. of Restarts: 317 No. of Flips: 3250 time to process: 44 seconds.
uf250-04.cnf fulfilled No. of Restarts: 465 No. of Flips: 2510 time to process: 45 seconds.
uf250-04.cnf fulfilled No. of Restarts: 1693 No. of Flips: 1114 time to process: 57 seconds.
uf250-04.cnf fulfilled No. of Restarts: 1329 No. of Flips: 885 time to process: 50 seconds.
uf250-04.cnf , deadline. Restarts: 2310
uf250-04.cnf fulfilled No. of Restarts: 128 No. of Flips: 2836 time to process: 41 seconds.
uf250-04.cnf fulfilled No. of Restarts: 394 No. of Flips: 4256 time to process: 42 seconds.
uf250-04.cnf fulfilled No. of Restarts: 3 No. of Flips: 4521 time to process: 43 seconds.
uf250-04.cnf fulfilled No. of Restarts: 25 No. of Flips: 3811 time to process: 49 seconds.
uf250-04.cnf fulfilled No. of Restarts: 1166 No. of Flips: 2946 time to process: 45 seconds.
uf250-04.cnf , deadline. Restarts: 2310
uf250-04.cnf fulfilled No. of Restarts: 287 No. of Flips: 4033 time to process: 40 seconds.
uf250-04.cnf fulfilled No. of Restarts: 117 No. of Flips: 3285 time to process: 51 seconds.
uf250-04.cnf fulfilled No. of Restarts: 1476 No. of Flips: 2686 time to process: 45 seconds.
uf250-04.cnf fulfilled No. of Restarts: 468 No. of Flips: 1436 time to process: 38 seconds.
uf250-04.cnf fulfilled No. of Restarts: 42 No. of Flips: 2258 time to process: 47 seconds.
uf250-04.cnf fulfilled No. of Restarts: 1411 No. of Flips: 3219 time to process: 51 seconds.
uf250-04.cnf fulfilled No. of Restarts: 242 No. of Flips: 2392 time to process: 41 seconds.
uf250-04.cnf fulfilled No. of Restarts: 929 No. of Flips: 3204 time to process: 48 seconds.
uf250-04.cnf fulfilled No. of Restarts: 73 No. of Flips: 2328 time to process: 28 seconds.
uf250-04.cnf fulfilled No. of Restarts: 940 No. of Flips: 1324 time to process: 43 seconds.
uf250-04.cnf fulfilled No. of Restarts: 9 No. of Flips: 1171 time to process: 47 seconds.
uf250-04.cnf fulfilled No. of Restarts: 235 No. of Flips: 1575 time to process: 51 seconds.
uf250-04.cnf fulfilled No. of Restarts: 631 No. of Flips: 1556 time to process: 45 seconds.
uf250-04.cnf fulfilled No. of Restarts: 121 No. of Flips: 3813 time to process: 45 seconds.
uf250-04.cnf fulfilled No. of Restarts: 1684 No. of Flips: 3873 time to process: 48 seconds.
uf250-04.cnf fulfilled No. of Restarts: 463 No. of Flips: 984 time to process: 48 seconds.
uf250-04.cnf fulfilled No. of Restarts: 328 No. of Flips: 3214 time to process: 54 seconds.
uf250-04.cnf fulfilled No. of Restarts: 2112 No. of Flips: 2996 time to process: 50 seconds.
uf250-04.cnf fulfilled No. of Restarts: 692 No. of Flips: 4615 time to process: 52 seconds.
uf250-04.cnf fulfilled No. of Restarts: 746 No. of Flips: 1725 time to process: 53 seconds.
uf250-04.cnf fulfilled No. of Restarts: 326 No. of Flips: 2643 time to process: 45 seconds.
uf250-04.cnf fulfilled No. of Restarts: 656 No. of Flips: 2454 time to process: 50 seconds.
uf250-04.cnf fulfilled No. of Restarts: 20 No. of Flips: 2111 time to process: 40 seconds.
uf250-04.cnf fulfilled No. of Restarts: 512 No. of Flips: 773 time to process: 38 seconds.
uf250-04.cnf fulfilled No. of Restarts: 1845 No. of Flips: 4771 time to process: 52 seconds.
uf250-04.cnf fulfilled No. of Restarts: 431 No. of Flips: 1830 time to process: 44 seconds.
uf250-04.cnf fulfilled No. of Restarts: 692 No. of Flips: 3552 time to process: 36 seconds.
uf250-04.cnf fulfilled No. of Restarts: 272 No. of Flips: 828 time to process: 45 seconds.
uf250-04.cnf fulfilled No. of Restarts: 976 No. of Flips: 3412 time to process: 45 seconds.
uf250-04.cnf fulfilled No. of Restarts: 274 No. of Flips: 4132 time to process: 52 seconds.
uf250-04.cnf fulfilled No. of Restarts: 273 No. of Flips: 3948 time to process: 34 seconds.
uf250-04.cnf fulfilled No. of Restarts: 1864 No. of Flips: 4864 time to process: 58 seconds.
uf250-04.cnf fulfilled No. of Restarts: 785 No. of Flips: 1650 time to process: 50 seconds.
uf250-04.cnf fulfilled No. of Restarts: 994 No. of Flips: 1879 time to process: 50 seconds.
uf250-04.cnf fulfilled No. of Restarts: 874 No. of Flips: 2812 time to process: 53 seconds.
uf250-04.cnf , deadline. Restarts: 2310
uf250-04.cnf fulfilled No. of Restarts: 1025 No. of Flips: 2216 time to process: 42 seconds.
uf250-04.cnf fulfilled No. of Restarts: 116 No. of Flips: 2234 time to process: 48 seconds.
uf250-04.cnf fulfilled No. of Restarts: 515 No. of Flips: 2787 time to process: 37 seconds.
uf250-04.cnf fulfilled No. of Restarts: 945 No. of Flips: 1089 time to process: 55 seconds.
uf250-04.cnf fulfilled No. of Restarts: 232 No. of Flips: 4824 time to process: 48 seconds.
uf250-04.cnf fulfilled No. of Restarts: 1502 No. of Flips: 4637 time to process: 50 seconds.
uf250-04.cnf fulfilled No. of Restarts: 165 No. of Flips: 1802 time to process: 39 seconds.
uf250-04.cnf fulfilled No. of Restarts: 1159 No. of Flips: 2396 time to process: 48 seconds.
uf250-04.cnf fulfilled No. of Restarts: 825 No. of Flips: 3536 time to process: 44 seconds.
uf250-04.cnf fulfilled No. of Restarts: 300 No. of Flips: 4201 time to process: 54 seconds.
uf250-04.cnf fulfilled No. of Restarts: 132 No. of Flips: 4254 time to process: 42 seconds.
uf250-04.cnf fulfilled No. of Restarts: 356 No. of Flips: 2715 time to process: 41 seconds.
uf250-04.cnf fulfilled No. of Restarts: 102 No. of Flips: 4205 time to process: 51 seconds.
uf250-04.cnf fulfilled No. of Restarts: 270 No. of Flips: 2976 time to process: 50 seconds.
uf250-04.cnf fulfilled No. of Restarts: 1885 No. of Flips: 4951 time to process: 49 seconds.
uf250-04.cnf fulfilled No. of Restarts: 873 No. of Flips: 1049 time to process: 43 seconds.
uf250-04.cnf fulfilled No. of Restarts: 1367 No. of Flips: 2179 time to process: 57 seconds.
uf250-04.cnf fulfilled No. of Restarts: 247 No. of Flips: 1346 time to process: 48 seconds.
uf250-04.cnf fulfilled No. of Restarts: 602 No. of Flips: 2187 time to process: 49 seconds.
uf250-04.cnf fulfilled No. of Restarts: 184 No. of Flips: 2819 time to process: 47 seconds.
uf250-04.cnf fulfilled No. of Restarts: 542 No. of Flips: 4887 time to process: 42 seconds.
uf250-04.cnf , deadline. Restarts: 2310
uf250-04.cnf fulfilled No. of Restarts: 476 No. of Flips: 4538 time to process: 52 seconds.
uf250-04.cnf fulfilled No. of Restarts: 1329 No. of Flips: 4665 time to process: 50 seconds.
uf250-04.cnf fulfilled No. of Restarts: 26 No. of Flips: 1072 time to process: 49 seconds.
uf250-04.cnf fulfilled No. of Restarts: 79 No. of Flips: 1388 time to process: 49 seconds.
uf250-04.cnf fulfilled No. of Restarts: 14 No. of Flips: 3349 time to process: 51 seconds.
uf250-04.cnf fulfilled No. of Restarts: 4 No. of Flips: 4314 time to process: 49 seconds.
uf250-04.cnf fulfilled No. of Restarts: 1279 No. of Flips: 2813 time to process: 51 seconds.
uf250-04.cnf fulfilled No. of Restarts: 1667 No. of Flips: 3872 time to process: 50 seconds.
uf250-04.cnf fulfilled No. of Restarts: 1804 No. of Flips: 4763 time to process: 52 seconds.
uf250-04.cnf fulfilled No. of Restarts: 329 No. of Flips: 1151 time to process: 49 seconds.
uf250-04.cnf fulfilled No. of Restarts: 244 No. of Flips: 4698 time to process: 44 seconds.
uf250-04.cnf fulfilled No. of Restarts: 1364 No. of Flips: 1814 time to process: 54 seconds.
uf250-04.cnf fulfilled No. of Restarts: 415 No. of Flips: 2432 time to process: 39 seconds.
uf250-04.cnf fulfilled No. of Restarts: 1661 No. of Flips: 3570 time to process: 50 seconds.
uf250-04.cnf fulfilled No. of Restarts: 1544 No. of Flips: 2215 time to process: 56 seconds.
uf250-04.cnf fulfilled No. of Restarts: 255 No. of Flips: 1608 time to process: 49 seconds.
uf250-04.cnf fulfilled No. of Restarts: 260 No. of Flips: 904 time to process: 41 seconds.
uf250-04.cnf fulfilled No. of Restarts: 894 No. of Flips: 1576 time to process: 50 seconds.
uf250-04.cnf fulfilled No. of Restarts: 1024 No. of Flips: 4217 time to process: 53 seconds.
uf250-04.cnf fulfilled No. of Restarts: 66 No. of Flips: 950 time to process: 36 seconds.
uf250-04.cnf , deadline. Restarts: 2310
uf250-04.cnf fulfilled No. of Restarts: 1506 No. of Flips: 3270 time to process: 47 seconds.
uf250-04.cnf fulfilled No. of Restarts: 1086 No. of Flips: 4451 time to process: 47 seconds.
uf250-04.cnf fulfilled No. of Restarts: 603 No. of Flips: 4296 time to process: 48 seconds.
uf250-04.cnf fulfilled No. of Restarts: 217 No. of Flips: 3173 time to process: 56 seconds.
uf250-04.cnf fulfilled No. of Restarts: 152 No. of Flips: 2332 time to process: 45 seconds.
uf250-04.cnf fulfilled No. of Restarts: 1652 No. of Flips: 2029 time to process: 48 seconds.
uf250-04.cnf fulfilled No. of Restarts: 1619 No. of Flips: 3430 time to process: 53 seconds.
uf250-04.cnf fulfilled No. of Restarts: 1237 No. of Flips: 2609 time to process: 58 seconds.
uf250-04.cnf fulfilled No. of Restarts: 417 No. of Flips: 4599 time to process: 56 seconds.
uf250-04.cnf fulfilled No. of Restarts: 92 No. of Flips: 1484 time to process: 42 seconds.
uf250-04.cnf fulfilled No. of Restarts: 1458 No. of Flips: 3738 time to process: 56 seconds.
uf250-04.cnf fulfilled No. of Restarts: 373 No. of Flips: 2952 time to process: 50 seconds.
uf250-04.cnf fulfilled No. of Restarts: 66 No. of Flips: 4521 time to process: 52 seconds.
uf250-04.cnf fulfilled No. of Restarts: 183 No. of Flips: 4266 time to process: 54 seconds.
uf250-04.cnf fulfilled No. of Restarts: 2135 No. of Flips: 1514 time to process: 58 seconds.
uf250-04.cnf fulfilled No. of Restarts: 1036 No. of Flips: 2425 time to process: 51 seconds.
uf250-04.cnf fulfilled No. of Restarts: 153 No. of Flips: 3064 time to process: 31 seconds.
uf250-04.cnf fulfilled No. of Restarts: 1357 No. of Flips: 3214 time to process: 48 seconds.
uf250-04.cnf fulfilled No. of Restarts: 1861 No. of Flips: 2935 time to process: 53 seconds.
uf250-04.cnf fulfilled No. of Restarts: 1031 No. of Flips: 1152 time to process: 48 seconds.
uf250-04.cnf fulfilled No. of Restarts: 728 No. of Flips: 1545 time to process: 52 seconds.
uf250-04.cnf fulfilled No. of Restarts: 617 No. of Flips: 3859 time to process: 50 seconds.
uf250-04.cnf fulfilled No. of Restarts: 804 No. of Flips: 4142 time to process: 48 seconds.
uf250-04.cnf fulfilled No. of Restarts: 248 No. of Flips: 1180 time to process: 51 seconds.
uf250-04.cnf fulfilled No. of Restarts: 92 No. of Flips: 3072 time to process: 50 seconds.
uf250-04.cnf fulfilled No. of Restarts: 897 No. of Flips: 1997 time to process: 45 seconds.
uf250-04.cnf fulfilled No. of Restarts: 997 No. of Flips: 4344 time to process: 48 seconds.
uf250-04.cnf fulfilled No. of Restarts: 517 No. of Flips: 2721 time to process: 49 seconds.
uf250-04.cnf fulfilled No. of Restarts: 1293 No. of Flips: 3209 time to process: 46 seconds.
uf250-04.cnf fulfilled No. of Restarts: 669 No. of Flips: 2564 time to process: 51 seconds.
uf250-04.cnf fulfilled No. of Restarts: 2083 No. of Flips: 4047 time to process: 54 seconds.
uf250-04.cnf fulfilled No. of Restarts: 137 No. of Flips: 4889 time to process: 45 seconds.
uf250-04.cnf fulfilled No. of Restarts: 123 No. of Flips: 1998 time to process: 44 seconds.
uf250-04.cnf fulfilled No. of Restarts: 85 No. of Flips: 2092 time to process: 45 seconds.
uf250-04.cnf fulfilled No. of Restarts: 360 No. of Flips: 3744 time to process: 48 seconds.
uf250-04.cnf fulfilled No. of Restarts: 17 No. of Flips: 3628 time to process: 48 seconds.
uf250-04.cnf fulfilled No. of Restarts: 175 No. of Flips: 2230 time to process: 56 seconds.
uf250-04.cnf fulfilled No. of Restarts: 444 No. of Flips: 3827 time to process: 47 seconds.
uf250-04.cnf fulfilled No. of Restarts: 284 No. of Flips: 4557 time to process: 54 seconds.
uf250-04.cnf fulfilled No. of Restarts: 1334 No. of Flips: 1771 time to process: 51 seconds.
uf250-04.cnf fulfilled No. of Restarts: 560 No. of Flips: 3525 time to process: 48 seconds.
uf250-04.cnf fulfilled No. of Restarts: 820 No. of Flips: 1605 time to process: 51 seconds.
uf250-04.cnf fulfilled No. of Restarts: 1891 No. of Flips: 4655 time to process: 58 seconds.
uf250-04.cnf fulfilled No. of Restarts: 1909 No. of Flips: 1751 time to process: 55 seconds.
uf250-04.cnf fulfilled No. of Restarts: 627 No. of Flips: 2882 time to process: 54 seconds.
uf250-04.cnf fulfilled No. of Restarts: 216 No. of Flips: 2552 time to process: 49 seconds.
uf250-04.cnf fulfilled No. of Restarts: 617 No. of Flips: 4136 time to process: 51 seconds.
uf250-04.cnf fulfilled No. of Restarts: 323 No. of Flips: 1114 time to process: 44 seconds.
uf250-04.cnf fulfilled No. of Restarts: 825 No. of Flips: 1434 time to process: 47 seconds.
uf250-04.cnf fulfilled No. of Restarts: 1316 No. of Flips: 3149 time to process: 53 seconds.
uf250-04.cnf fulfilled No. of Restarts: 290 No. of Flips: 1135 time to process: 50 seconds.
uf250-04.cnf fulfilled No. of Restarts: 41 No. of Flips: 2241 time to process: 49 seconds.
uf250-04.cnf , deadline. Restarts: 2310
uf250-04.cnf fulfilled No. of Restarts: 306 No. of Flips: 3531 time to process: 50 seconds.
uf250-04.cnf fulfilled No. of Restarts: 492 No. of Flips: 1651 time to process: 48 seconds.
uf250-04.cnf fulfilled No. of Restarts: 208 No. of Flips: 1115 time to process: 29 seconds.
uf250-04.cnf fulfilled No. of Restarts: 1960 No. of Flips: 3493 time to process: 56 seconds.
uf250-04.cnf , deadline. Restarts: 2310
uf250-04.cnf fulfilled No. of Restarts: 1516 No. of Flips: 1379 time to process: 49 seconds.
uf250-04.cnf fulfilled No. of Restarts: 39 No. of Flips: 3706 time to process: 43 seconds.
uf250-04.cnf fulfilled No. of Restarts: 607 No. of Flips: 4207 time to process: 55 seconds.
uf250-04.cnf fulfilled No. of Restarts: 469 No. of Flips: 3740 time to process: 46 seconds.
uf250-04.cnf fulfilled No. of Restarts: 464 No. of Flips: 2384 time to process: 47 seconds.
uf250-04.cnf fulfilled No. of Restarts: 30 No. of Flips: 1049 time to process: 47 seconds.
uf250-04.cnf fulfilled No. of Restarts: 587 No. of Flips: 1280 time to process: 56 seconds.
uf250-04.cnf fulfilled No. of Restarts: 747 No. of Flips: 3756 time to process: 43 seconds.
uf250-04.cnf fulfilled No. of Restarts: 672 No. of Flips: 2730 time to process: 53 seconds.
uf250-04.cnf fulfilled No. of Restarts: 1951 No. of Flips: 792 time to process: 47 seconds.
uf250-04.cnf fulfilled No. of Restarts: 481 No. of Flips: 2677 time to process: 45 seconds.
uf250-04.cnf fulfilled No. of Restarts: 494 No. of Flips: 3346 time to process: 49 seconds.
uf250-04.cnf fulfilled No. of Restarts: 92 No. of Flips: 2326 time to process: 38 seconds.
uf250-04.cnf fulfilled No. of Restarts: 1624 No. of Flips: 4862 time to process: 53 seconds.
uf250-04.cnf fulfilled No. of Restarts: 201 No. of Flips: 1969 time to process: 50 seconds.
uf250-04.cnf fulfilled No. of Restarts: 693 No. of Flips: 4573 time to process: 49 seconds.
uf250-04.cnf fulfilled No. of Restarts: 730 No. of Flips: 2789 time to process: 50 seconds.
uf250-04.cnf fulfilled No. of Restarts: 1184 No. of Flips: 1628 time to process: 53 seconds.
uf250-04.cnf fulfilled No. of Restarts: 738 No. of Flips: 3943 time to process: 51 seconds.
uf250-04.cnf fulfilled No. of Restarts: 1456 No. of Flips: 3513 time to process: 52 seconds.
uf250-04.cnf fulfilled No. of Restarts: 1552 No. of Flips: 2160 time to process: 48 seconds.
uf250-04.cnf fulfilled No. of Restarts: 897 No. of Flips: 2848 time to process: 53 seconds.
uf250-04.cnf fulfilled No. of Restarts: 267 No. of Flips: 4484 time to process: 45 seconds.
uf250-04.cnf fulfilled No. of Restarts: 1434 No. of Flips: 3712 time to process: 54 seconds.
uf250-04.cnf fulfilled No. of Restarts: 2010 No. of Flips: 2090 time to process: 57 seconds.
uf250-04.cnf fulfilled No. of Restarts: 304 No. of Flips: 3608 time to process: 47 seconds.
uf250-04.cnf , deadline. Restarts: 2310
uf250-04.cnf fulfilled No. of Restarts: 2274 No. of Flips: 3549 time to process: 54 seconds.
uf250-04.cnf fulfilled No. of Restarts: 183 No. of Flips: 1654 time to process: 43 seconds.
uf250-04.cnf fulfilled No. of Restarts: 723 No. of Flips: 2516 time to process: 48 seconds.
uf250-04.cnf fulfilled No. of Restarts: 52 No. of Flips: 1009 time to process: 47 seconds.
uf250-04.cnf fulfilled No. of Restarts: 388 No. of Flips: 3801 time to process: 50 seconds.
uf250-04.cnf fulfilled No. of Restarts: 8 No. of Flips: 4220 time to process: 56 seconds.
uf250-04.cnf fulfilled No. of Restarts: 1167 No. of Flips: 2828 time to process: 52 seconds.
uf250-04.cnf fulfilled No. of Restarts: 1 No. of Flips: 1946 time to process: 36 seconds.
uf250-04.cnf fulfilled No. of Restarts: 24 No. of Flips: 1033 time to process: 42 seconds.
uf250-04.cnf fulfilled No. of Restarts: 837 No. of Flips: 2657 time to process: 47 seconds.
uf250-04.cnf fulfilled No. of Restarts: 702 No. of Flips: 2747 time to process: 51 seconds.
uf250-04.cnf fulfilled No. of Restarts: 725 No. of Flips: 1585 time to process: 56 seconds.
uf250-04.cnf fulfilled No. of Restarts: 414 No. of Flips: 3290 time to process: 54 seconds.
uf250-04.cnf , deadline. Restarts: 2310
uf250-04.cnf fulfilled No. of Restarts: 137 No. of Flips: 4211 time to process: 51 seconds.
uf250-04.cnf fulfilled No. of Restarts: 1475 No. of Flips: 1369 time to process: 57 seconds.
uf250-04.cnf , deadline. Restarts: 2310
uf250-04.cnf fulfilled No. of Restarts: 686 No. of Flips: 3244 time to process: 50 seconds.
uf250-04.cnf fulfilled No. of Restarts: 488 No. of Flips: 1981 time to process: 60 seconds.
uf250-04.cnf , deadline. Restarts: 2310
uf250-04.cnf fulfilled No. of Restarts: 605 No. of Flips: 3861 time to process: 46 seconds.
uf250-04.cnf fulfilled No. of Restarts: 271 No. of Flips: 3850 time to process: 45 seconds.
uf250-04.cnf fulfilled No. of Restarts: 328 No. of Flips: 4783 time to process: 46 seconds.
uf250-04.cnf fulfilled No. of Restarts: 321 No. of Flips: 1662 time to process: 60 seconds.
uf250-04.cnf fulfilled No. of Restarts: 1542 No. of Flips: 2716 time to process: 58 seconds.
uf250-04.cnf fulfilled No. of Restarts: 1078 No. of Flips: 2167 time to process: 49 seconds.
uf250-04.cnf fulfilled No. of Restarts: 279 No. of Flips: 2804 time to process: 48 seconds.
uf250-04.cnf fulfilled No. of Restarts: 142 No. of Flips: 4168 time to process: 50 seconds.
uf250-04.cnf fulfilled No. of Restarts: 714 No. of Flips: 2762 time to process: 55 seconds.
uf250-04.cnf fulfilled No. of Restarts: 208 No. of Flips: 937 time to process: 55 seconds.
uf250-04.cnf fulfilled No. of Restarts: 876 No. of Flips: 2451 time to process: 56 seconds.
uf250-04.cnf fulfilled No. of Restarts: 433 No. of Flips: 1803 time to process: 43 seconds.
uf250-04.cnf fulfilled No. of Restarts: 1518 No. of Flips: 3182 time to process: 55 seconds.
uf250-04.cnf fulfilled No. of Restarts: 565 No. of Flips: 3101 time to process: 48 seconds.
uf250-04.cnf fulfilled No. of Restarts: 225 No. of Flips: 3216 time to process: 45 seconds.
uf250-04.cnf fulfilled No. of Restarts: 1392 No. of Flips: 4894 time to process: 60 seconds.
uf250-04.cnf fulfilled No. of Restarts: 1259 No. of Flips: 3477 time to process: 55 seconds.
uf250-04.cnf fulfilled No. of Restarts: 1014 No. of Flips: 2259 time to process: 59 seconds.
uf250-04.cnf fulfilled No. of Restarts: 968 No. of Flips: 3669 time to process: 51 seconds.
uf250-04.cnf fulfilled No. of Restarts: 381 No. of Flips: 2415 time to process: 52 seconds.
uf250-04.cnf fulfilled No. of Restarts: 1064 No. of Flips: 1635 time to process: 56 seconds.
uf250-04.cnf fulfilled No. of Restarts: 106 No. of Flips: 3185 time to process: 50 seconds.
uf250-04.cnf fulfilled No. of Restarts: 189 No. of Flips: 4839 time to process: 48 seconds.
uf250-04.cnf fulfilled No. of Restarts: 998 No. of Flips: 3228 time to process: 59 seconds.
uf250-04.cnf , deadline. Restarts: 2310
uf250-04.cnf fulfilled No. of Restarts: 2167 No. of Flips: 1830 time to process: 56 seconds.
uf250-04.cnf fulfilled No. of Restarts: 960 No. of Flips: 2361 time to process: 51 seconds.
uf250-04.cnf fulfilled No. of Restarts: 1037 No. of Flips: 579 time to process: 54 seconds.
uf250-04.cnf , deadline. Restarts: 2310
uf250-04.cnf fulfilled No. of Restarts: 59 No. of Flips: 1871 time to process: 48 seconds.
uf250-04.cnf fulfilled No. of Restarts: 1097 No. of Flips: 4934 time to process: 50 seconds.
uf250-04.cnf fulfilled No. of Restarts: 473 No. of Flips: 4692 time to process: 41 seconds.
uf250-04.cnf fulfilled No. of Restarts: 294 No. of Flips: 1779 time to process: 48 seconds.
uf250-04.cnf fulfilled No. of Restarts: 100 No. of Flips: 750 time to process: 48 seconds.
uf250-04.cnf fulfilled No. of Restarts: 1209 No. of Flips: 3861 time to process: 57 seconds.
uf250-04.cnf fulfilled No. of Restarts: 1034 No. of Flips: 2755 time to process: 61 seconds.
uf250-04.cnf fulfilled No. of Restarts: 1756 No. of Flips: 4191 time to process: 61 seconds.
uf250-04.cnf fulfilled No. of Restarts: 1191 No. of Flips: 4660 time to process: 65 seconds.
uf250-04.cnf fulfilled No. of Restarts: 699 No. of Flips: 2888 time to process: 51 seconds.
uf250-04.cnf fulfilled No. of Restarts: 1668 No. of Flips: 3150 time to process: 57 seconds.
uf250-04.cnf fulfilled No. of Restarts: 973 No. of Flips: 969 time to process: 53 seconds.
uf250-04.cnf , deadline. Restarts: 2310
uf250-04.cnf fulfilled No. of Restarts: 1378 No. of Flips: 2185 time to process: 46 seconds.
uf250-04.cnf fulfilled No. of Restarts: 727 No. of Flips: 2039 time to process: 48 seconds.
uf250-04.cnf fulfilled No. of Restarts: 511 No. of Flips: 1648 time to process: 58 seconds.
uf250-04.cnf fulfilled No. of Restarts: 23 No. of Flips: 4327 time to process: 45 seconds.
uf250-04.cnf fulfilled No. of Restarts: 93 No. of Flips: 4735 time to process: 48 seconds.
uf250-04.cnf fulfilled No. of Restarts: 243 No. of Flips: 2154 time to process: 41 seconds.
uf250-04.cnf fulfilled No. of Restarts: 350 No. of Flips: 3426 time to process: 52 seconds.
uf250-04.cnf fulfilled No. of Restarts: 580 No. of Flips: 2196 time to process: 53 seconds.
uf250-04.cnf fulfilled No. of Restarts: 1199 No. of Flips: 4754 time to process: 48 seconds.
uf250-04.cnf fulfilled No. of Restarts: 310 No. of Flips: 3541 time to process: 49 seconds.
uf250-04.cnf fulfilled No. of Restarts: 4 No. of Flips: 4429 time to process: 47 seconds.
uf250-04.cnf fulfilled No. of Restarts: 530 No. of Flips: 1324 time to process: 45 seconds.
uf250-04.cnf fulfilled No. of Restarts: 285 No. of Flips: 1149 time to process: 22 seconds.
uf250-04.cnf fulfilled No. of Restarts: 603 No. of Flips: 1661 time to process: 57 seconds.
uf250-04.cnf fulfilled No. of Restarts: 282 No. of Flips: 747 time to process: 55 seconds.
uf250-04.cnf fulfilled No. of Restarts: 44 No. of Flips: 697 time to process: 38 seconds.
uf250-04.cnf fulfilled No. of Restarts: 106 No. of Flips: 2508 time to process: 41 seconds.
uf250-04.cnf fulfilled No. of Restarts: 181 No. of Flips: 4586 time to process: 49 seconds.
uf250-04.cnf fulfilled No. of Restarts: 2188 No. of Flips: 2507 time to process: 53 seconds.
uf250-04.cnf , deadline. Restarts: 2310
uf250-04.cnf fulfilled No. of Restarts: 47 No. of Flips: 2725 time to process: 46 seconds.
uf250-04.cnf fulfilled No. of Restarts: 1746 No. of Flips: 2959 time to process: 60 seconds.
uf250-04.cnf fulfilled No. of Restarts: 331 No. of Flips: 935 time to process: 49 seconds.
uf250-04.cnf , deadline. Restarts: 2310
uf250-04.cnf fulfilled No. of Restarts: 162 No. of Flips: 2890 time to process: 39 seconds.
uf250-04.cnf fulfilled No. of Restarts: 120 No. of Flips: 3522 time to process: 28 seconds.
uf250-04.cnf fulfilled No. of Restarts: 403 No. of Flips: 1786 time to process: 46 seconds.
uf250-04.cnf fulfilled No. of Restarts: 931 No. of Flips: 4838 time to process: 48 seconds.
uf250-04.cnf fulfilled No. of Restarts: 65 No. of Flips: 4735 time to process: 57 seconds.
uf250-04.cnf fulfilled No. of Restarts: 800 No. of Flips: 3836 time to process: 47 seconds.
uf250-04.cnf fulfilled No. of Restarts: 546 No. of Flips: 4594 time to process: 38 seconds.
uf250-04.cnf fulfilled No. of Restarts: 424 No. of Flips: 1127 time to process: 44 seconds.
uf250-04.cnf fulfilled No. of Restarts: 1346 No. of Flips: 3214 time to process: 55 seconds.
uf250-04.cnf fulfilled No. of Restarts: 839 No. of Flips: 1456 time to process: 45 seconds.
uf250-04.cnf fulfilled No. of Restarts: 85 No. of Flips: 3051 time to process: 47 seconds.
uf250-04.cnf fulfilled No. of Restarts: 1150 No. of Flips: 1865 time to process: 47 seconds.
uf250-04.cnf fulfilled No. of Restarts: 1551 No. of Flips: 4536 time to process: 47 seconds.
uf250-04.cnf fulfilled No. of Restarts: 949 No. of Flips: 4475 time to process: 43 seconds.
uf250-04.cnf fulfilled No. of Restarts: 781 No. of Flips: 4955 time to process: 52 seconds.
uf250-04.cnf fulfilled No. of Restarts: 203 No. of Flips: 4141 time to process: 53 seconds.
uf250-04.cnf fulfilled No. of Restarts: 259 No. of Flips: 2984 time to process: 48 seconds.
uf250-04.cnf fulfilled No. of Restarts: 856 No. of Flips: 1324 time to process: 43 seconds.
uf250-04.cnf fulfilled No. of Restarts: 202 No. of Flips: 4080 time to process: 45 seconds.
uf250-04.cnf fulfilled No. of Restarts: 152 No. of Flips: 3561 time to process: 41 seconds.
uf250-04.cnf fulfilled No. of Restarts: 280 No. of Flips: 1126 time to process: 58 seconds.
uf250-04.cnf fulfilled No. of Restarts: 37 No. of Flips: 2315 time to process: 47 seconds.
uf250-04.cnf fulfilled No. of Restarts: 371 No. of Flips: 2248 time to process: 47 seconds.
uf250-04.cnf fulfilled No. of Restarts: 446 No. of Flips: 1902 time to process: 46 seconds.
uf250-04.cnf fulfilled No. of Restarts: 434 No. of Flips: 4641 time to process: 47 seconds.
uf250-04.cnf fulfilled No. of Restarts: 549 No. of Flips: 4859 time to process: 44 seconds.
uf250-04.cnf fulfilled No. of Restarts: 731 No. of Flips: 1301 time to process: 41 seconds.
uf250-04.cnf , deadline. Restarts: 2310
uf250-04.cnf fulfilled No. of Restarts: 392 No. of Flips: 4663 time to process: 41 seconds.
uf250-04.cnf fulfilled No. of Restarts: 1634 No. of Flips: 2306 time to process: 56 seconds.
uf250-04.cnf fulfilled No. of Restarts: 80 No. of Flips: 4252 time to process: 50 seconds.
uf250-04.cnf fulfilled No. of Restarts: 200 No. of Flips: 4983 time to process: 38 seconds.
uf250-04.cnf fulfilled No. of Restarts: 98 No. of Flips: 1928 time to process: 46 seconds.
uf250-04.cnf fulfilled No. of Restarts: 132 No. of Flips: 3076 time to process: 43 seconds.
uf250-04.cnf fulfilled No. of Restarts: 385 No. of Flips: 3955 time to process: 51 seconds.
uf250-04.cnf fulfilled No. of Restarts: 380 No. of Flips: 2499 time to process: 45 seconds.
uf250-04.cnf , deadline. Restarts: 2310
uf250-04.cnf fulfilled No. of Restarts: 179 No. of Flips: 1943 time to process: 58 seconds.
uf250-04.cnf fulfilled No. of Restarts: 315 No. of Flips: 3441 time to process: 33 seconds.
uf250-04.cnf fulfilled No. of Restarts: 890 No. of Flips: 2380 time to process: 46 seconds.
uf250-04.cnf fulfilled No. of Restarts: 1596 No. of Flips: 4744 time to process: 55 seconds.
uf250-04.cnf fulfilled No. of Restarts: 2172 No. of Flips: 1628 time to process: 52 seconds.
uf250-04.cnf fulfilled No. of Restarts: 1095 No. of Flips: 2678 time to process: 53 seconds.
uf250-04.cnf fulfilled No. of Restarts: 612 No. of Flips: 2267 time to process: 53 seconds.
uf250-04.cnf fulfilled No. of Restarts: 214 No. of Flips: 2330 time to process: 54 seconds.
uf250-04.cnf fulfilled No. of Restarts: 518 No. of Flips: 4181 time to process: 50 seconds.
uf250-04.cnf fulfilled No. of Restarts: 1474 No. of Flips: 1499 time to process: 52 seconds.
uf250-04.cnf fulfilled No. of Restarts: 3 No. of Flips: 4721 time to process: 48 seconds.
uf250-04.cnf fulfilled No. of Restarts: 477 No. of Flips: 949 time to process: 18 seconds.
uf250-04.cnf fulfilled No. of Restarts: 131 No. of Flips: 1483 time to process: 46 seconds.
uf250-04.cnf fulfilled No. of Restarts: 538 No. of Flips: 1888 time to process: 50 seconds.
uf250-04.cnf fulfilled No. of Restarts: 1625 No. of Flips: 1892 time to process: 55 seconds.
uf250-04.cnf fulfilled No. of Restarts: 800 No. of Flips: 3317 time to process: 56 seconds.
uf250-04.cnf fulfilled No. of Restarts: 291 No. of Flips: 2696 time to process: 56 seconds.
uf250-04.cnf fulfilled No. of Restarts: 547 No. of Flips: 2959 time to process: 49 seconds.
uf250-04.cnf fulfilled No. of Restarts: 357 No. of Flips: 4099 time to process: 61 seconds.
uf250-04.cnf fulfilled No. of Restarts: 468 No. of Flips: 2043 time to process: 59 seconds.
uf250-04.cnf fulfilled No. of Restarts: 747 No. of Flips: 1737 time to process: 56 seconds.
uf250-04.cnf fulfilled No. of Restarts: 1700 No. of Flips: 4308 time to process: 55 seconds.
uf250-04.cnf fulfilled No. of Restarts: 166 No. of Flips: 1519 time to process: 50 seconds.
uf250-04.cnf fulfilled No. of Restarts: 1501 No. of Flips: 3227 time to process: 51 seconds.
uf250-04.cnf , deadline. Restarts: 2310
uf250-04.cnf fulfilled No. of Restarts: 451 No. of Flips: 3794 time to process: 51 seconds.
uf250-04.cnf fulfilled No. of Restarts: 1302 No. of Flips: 2565 time to process: 36 seconds.
uf250-04.cnf fulfilled No. of Restarts: 117 No. of Flips: 4098 time to process: 41 seconds.
uf250-04.cnf , deadline. Restarts: 2310
uf250-04.cnf fulfilled No. of Restarts: 207 No. of Flips: 1555 time to process: 45 seconds.
uf250-04.cnf fulfilled No. of Restarts: 2107 No. of Flips: 3272 time to process: 41 seconds.
uf250-04.cnf fulfilled No. of Restarts: 5 No. of Flips: 1044 time to process: 37 seconds.
uf250-04.cnf fulfilled No. of Restarts: 554 No. of Flips: 2058 time to process: 44 seconds.
uf250-04.cnf fulfilled No. of Restarts: 251 No. of Flips: 4916 time to process: 42 seconds.
uf250-04.cnf , deadline. Restarts: 2310
uf250-04.cnf fulfilled No. of Restarts: 883 No. of Flips: 4785 time to process: 42 seconds.
uf250-04.cnf fulfilled No. of Restarts: 990 No. of Flips: 2781 time to process: 33 seconds.
uf250-04.cnf fulfilled No. of Restarts: 1429 No. of Flips: 1631 time to process: 42 seconds.
uf250-04.cnf fulfilled No. of Restarts: 286 No. of Flips: 3142 time to process: 41 seconds.
uf250-04.cnf fulfilled No. of Restarts: 20 No. of Flips: 2754 time to process: 37 seconds.
uf250-04.cnf fulfilled No. of Restarts: 659 No. of Flips: 2577 time to process: 44 seconds.
uf250-04.cnf fulfilled No. of Restarts: 28 No. of Flips: 879 time to process: 45 seconds.
uf250-04.cnf , deadline. Restarts: 2310
uf250-04.cnf fulfilled No. of Restarts: 109 No. of Flips: 4929 time to process: 32 seconds.
uf250-04.cnf fulfilled No. of Restarts: 530 No. of Flips: 3007 time to process: 39 seconds.
uf250-04.cnf fulfilled No. of Restarts: 199 No. of Flips: 2900 time to process: 40 seconds.
uf250-04.cnf fulfilled No. of Restarts: 21 No. of Flips: 4518 time to process: 43 seconds.
uf250-04.cnf fulfilled No. of Restarts: 480 No. of Flips: 2844 time to process: 37 seconds.
uf250-04.cnf fulfilled No. of Restarts: 1055 No. of Flips: 2923 time to process: 41 seconds.
uf250-04.cnf fulfilled No. of Restarts: 1816 No. of Flips: 4512 time to process: 42 seconds.
uf250-04.cnf fulfilled No. of Restarts: 66 No. of Flips: 3111 time to process: 34 seconds.
uf250-04.cnf fulfilled No. of Restarts: 450 No. of Flips: 1515 time to process: 38 seconds.
uf250-04.cnf fulfilled No. of Restarts: 574 No. of Flips: 3432 time to process: 45 seconds.
uf250-04.cnf fulfilled No. of Restarts: 93 No. of Flips: 4282 time to process: 41 seconds.
uf250-04.cnf fulfilled No. of Restarts: 95 No. of Flips: 2460 time to process: 37 seconds.
uf250-04.cnf fulfilled No. of Restarts: 589 No. of Flips: 1570 time to process: 49 seconds.
uf250-04.cnf fulfilled No. of Restarts: 151 No. of Flips: 1385 time to process: 43 seconds.
uf250-04.cnf fulfilled No. of Restarts: 1118 No. of Flips: 2300 time to process: 38 seconds.
uf250-04.cnf fulfilled No. of Restarts: 2217 No. of Flips: 3531 time to process: 44 seconds.
uf250-04.cnf fulfilled No. of Restarts: 2222 No. of Flips: 2232 time to process: 52 seconds.
uf250-04.cnf fulfilled No. of Restarts: 312 No. of Flips: 4709 time to process: 38 seconds.
uf250-04.cnf , deadline. Restarts: 2310
uf250-04.cnf fulfilled No. of Restarts: 404 No. of Flips: 4275 time to process: 43 seconds.
uf250-04.cnf fulfilled No. of Restarts: 112 No. of Flips: 3368 time to process: 38 seconds.
uf250-04.cnf fulfilled No. of Restarts: 889 No. of Flips: 2030 time to process: 41 seconds.
uf250-04.cnf fulfilled No. of Restarts: 217 No. of Flips: 3759 time to process: 35 seconds.
uf250-04.cnf , deadline. Restarts: 2310
uf250-04.cnf fulfilled No. of Restarts: 108 No. of Flips: 3747 time to process: 34 seconds.
uf250-04.cnf fulfilled No. of Restarts: 81 No. of Flips: 2805 time to process: 38 seconds.
uf250-04.cnf fulfilled No. of Restarts: 593 No. of Flips: 3784 time to process: 40 seconds.
uf250-04.cnf fulfilled No. of Restarts: 455 No. of Flips: 4018 time to process: 39 seconds.
uf250-04.cnf , deadline. Restarts: 2310
uf250-04.cnf fulfilled No. of Restarts: 1546 No. of Flips: 3685 time to process: 43 seconds.
uf250-04.cnf fulfilled No. of Restarts: 1093 No. of Flips: 2055 time to process: 39 seconds.
uf250-04.cnf fulfilled No. of Restarts: 99 No. of Flips: 3665 time to process: 38 seconds.
uf250-04.cnf fulfilled No. of Restarts: 31 No. of Flips: 2922 time to process: 39 seconds.
uf250-04.cnf fulfilled No. of Restarts: 868 No. of Flips: 3842 time to process: 39 seconds.
uf250-04.cnf fulfilled No. of Restarts: 917 No. of Flips: 1644 time to process: 45 seconds.
uf250-04.cnf fulfilled No. of Restarts: 1873 No. of Flips: 2583 time to process: 41 seconds.
uf250-04.cnf fulfilled No. of Restarts: 343 No. of Flips: 2033 time to process: 32 seconds.
uf250-04.cnf fulfilled No. of Restarts: 835 No. of Flips: 2210 time to process: 44 seconds.
uf250-04.cnf fulfilled No. of Restarts: 269 No. of Flips: 3466 time to process: 42 seconds.
uf250-04.cnf fulfilled No. of Restarts: 192 No. of Flips: 3241 time to process: 36 seconds.
uf250-04.cnf fulfilled No. of Restarts: 432 No. of Flips: 1369 time to process: 22 seconds.
uf250-04.cnf fulfilled No. of Restarts: 445 No. of Flips: 2360 time to process: 42 seconds.
uf250-04.cnf fulfilled No. of Restarts: 348 No. of Flips: 876 time to process: 37 seconds.
uf250-04.cnf fulfilled No. of Restarts: 104 No. of Flips: 4676 time to process: 17 seconds.
uf250-04.cnf , deadline. Restarts: 2310
uf250-04.cnf fulfilled No. of Restarts: 1920 No. of Flips: 2705 time to process: 44 seconds.
uf250-04.cnf fulfilled No. of Restarts: 624 No. of Flips: 3378 time to process: 42 seconds.
uf250-04.cnf fulfilled No. of Restarts: 400 No. of Flips: 2778 time to process: 23 seconds.
uf250-04.cnf fulfilled No. of Restarts: 585 No. of Flips: 4032 time to process: 35 seconds.
uf250-04.cnf fulfilled No. of Restarts: 1402 No. of Flips: 1521 time to process: 39 seconds.
uf250-04.cnf fulfilled No. of Restarts: 570 No. of Flips: 2086 time to process: 40 seconds.
uf250-04.cnf fulfilled No. of Restarts: 36 No. of Flips: 2067 time to process: 35 seconds.
uf250-04.cnf fulfilled No. of Restarts: 728 No. of Flips: 4776 time to process: 42 seconds.
uf250-04.cnf fulfilled No. of Restarts: 844 No. of Flips: 3769 time to process: 36 seconds.
uf250-04.cnf fulfilled No. of Restarts: 1063 No. of Flips: 3079 time to process: 39 seconds.
uf250-04.cnf fulfilled No. of Restarts: 164 No. of Flips: 1713 time to process: 39 seconds.
uf250-04.cnf , deadline. Restarts: 2310
uf250-04.cnf fulfilled No. of Restarts: 865 No. of Flips: 3909 time to process: 46 seconds.
uf250-04.cnf fulfilled No. of Restarts: 684 No. of Flips: 3435 time to process: 48 seconds.
uf250-04.cnf fulfilled No. of Restarts: 359 No. of Flips: 1804 time to process: 42 seconds.
uf250-04.cnf fulfilled No. of Restarts: 1797 No. of Flips: 2617 time to process: 55 seconds.
uf250-04.cnf , deadline. Restarts: 2310
uf250-04.cnf fulfilled No. of Restarts: 722 No. of Flips: 4489 time to process: 41 seconds.
uf250-04.cnf fulfilled No. of Restarts: 651 No. of Flips: 1391 time to process: 44 seconds.
uf250-04.cnf fulfilled No. of Restarts: 1639 No. of Flips: 4975 time to process: 39 seconds.
uf250-04.cnf fulfilled No. of Restarts: 1151 No. of Flips: 4705 time to process: 48 seconds.
uf250-04.cnf fulfilled No. of Restarts: 591 No. of Flips: 1322 time to process: 42 seconds.
uf250-04.cnf fulfilled No. of Restarts: 353 No. of Flips: 3068 time to process: 38 seconds.
uf250-04.cnf fulfilled No. of Restarts: 67 No. of Flips: 4118 time to process: 31 seconds.
uf250-04.cnf fulfilled No. of Restarts: 185 No. of Flips: 1911 time to process: 43 seconds.
uf250-04.cnf fulfilled No. of Restarts: 945 No. of Flips: 4594 time to process: 45 seconds.
uf250-04.cnf fulfilled No. of Restarts: 825 No. of Flips: 2311 time to process: 39 seconds.
uf250-04.cnf fulfilled No. of Restarts: 468 No. of Flips: 4781 time to process: 34 seconds.
uf250-04.cnf fulfilled No. of Restarts: 230 No. of Flips: 4057 time to process: 42 seconds.
uf250-04.cnf fulfilled No. of Restarts: 23 No. of Flips: 2904 time to process: 39 seconds.
uf250-04.cnf fulfilled No. of Restarts: 60 No. of Flips: 3702 time to process: 43 seconds.
uf250-04.cnf fulfilled No. of Restarts: 420 No. of Flips: 3639 time to process: 39 seconds.
uf250-04.cnf fulfilled No. of Restarts: 621 No. of Flips: 3888 time to process: 46 seconds.
uf250-04.cnf fulfilled No. of Restarts: 1135 No. of Flips: 2373 time to process: 45 seconds.
uf250-04.cnf fulfilled No. of Restarts: 1071 No. of Flips: 3383 time to process: 41 seconds.
uf250-04.cnf fulfilled No. of Restarts: 950 No. of Flips: 3269 time to process: 43 seconds.
uf250-04.cnf fulfilled No. of Restarts: 767 No. of Flips: 2228 time to process: 34 seconds.
uf250-04.cnf fulfilled No. of Restarts: 144 No. of Flips: 4367 time to process: 43 seconds.
uf250-04.cnf fulfilled No. of Restarts: 527 No. of Flips: 1947 time to process: 40 seconds.
uf250-04.cnf fulfilled No. of Restarts: 292 No. of Flips: 2863 time to process: 38 seconds.
uf250-04.cnf fulfilled No. of Restarts: 1769 No. of Flips: 2677 time to process: 45 seconds.
uf250-04.cnf fulfilled No. of Restarts: 193 No. of Flips: 4514 time to process: 40 seconds.
uf250-04.cnf fulfilled No. of Restarts: 1910 No. of Flips: 4069 time to process: 42 seconds.
uf250-04.cnf , deadline. Restarts: 2310
uf250-04.cnf , deadline. Restarts: 2310
uf250-04.cnf fulfilled No. of Restarts: 2129 No. of Flips: 3671 time to process: 43 seconds.
uf250-04.cnf fulfilled No. of Restarts: 145 No. of Flips: 4946 time to process: 37 seconds.
uf250-04.cnf fulfilled No. of Restarts: 575 No. of Flips: 3075 time to process: 35 seconds.
uf250-04.cnf fulfilled No. of Restarts: 228 No. of Flips: 3497 time to process: 42 seconds.
uf250-04.cnf fulfilled No. of Restarts: 1263 No. of Flips: 4723 time to process: 41 seconds.
uf250-04.cnf fulfilled No. of Restarts: 93 No. of Flips: 2495 time to process: 11 seconds.
uf250-04.cnf fulfilled No. of Restarts: 264 No. of Flips: 4300 time to process: 38 seconds.
uf250-04.cnf fulfilled No. of Restarts: 662 No. of Flips: 4318 time to process: 40 seconds.
uf250-04.cnf fulfilled No. of Restarts: 1138 No. of Flips: 4123 time to process: 42 seconds.
uf250-04.cnf fulfilled No. of Restarts: 2152 No. of Flips: 1930 time to process: 42 seconds.
uf250-04.cnf fulfilled No. of Restarts: 427 No. of Flips: 3678 time to process: 36 seconds.
uf250-04.cnf fulfilled No. of Restarts: 775 No. of Flips: 1379 time to process: 41 seconds.
uf250-04.cnf fulfilled No. of Restarts: 1371 No. of Flips: 3671 time to process: 39 seconds.
uf250-04.cnf fulfilled No. of Restarts: 874 No. of Flips: 2717 time to process: 43 seconds.
uf250-04.cnf fulfilled No. of Restarts: 130 No. of Flips: 3017 time to process: 41 seconds.
uf250-04.cnf fulfilled No. of Restarts: 770 No. of Flips: 3441 time to process: 34 seconds.
uf250-04.cnf fulfilled No. of Restarts: 2000 No. of Flips: 3765 time to process: 48 seconds.
uf250-04.cnf fulfilled No. of Restarts: 1622 No. of Flips: 4887 time to process: 41 seconds.
uf250-04.cnf fulfilled No. of Restarts: 673 No. of Flips: 3818 time to process: 24 seconds.
uf250-04.cnf fulfilled No. of Restarts: 310 No. of Flips: 4528 time to process: 42 seconds.
uf250-04.cnf fulfilled No. of Restarts: 485 No. of Flips: 748 time to process: 40 seconds.
uf250-04.cnf fulfilled No. of Restarts: 1672 No. of Flips: 2310 time to process: 42 seconds.
uf250-04.cnf fulfilled No. of Restarts: 588 No. of Flips: 2967 time to process: 44 seconds.
uf250-04.cnf fulfilled No. of Restarts: 356 No. of Flips: 3165 time to process: 36 seconds.
uf250-04.cnf fulfilled No. of Restarts: 638 No. of Flips: 4401 time to process: 45 seconds.
uf250-04.cnf fulfilled No. of Restarts: 1522 No. of Flips: 3738 time to process: 46 seconds.
uf250-04.cnf fulfilled No. of Restarts: 487 No. of Flips: 4389 time to process: 35 seconds.
uf250-04.cnf fulfilled No. of Restarts: 831 No. of Flips: 2986 time to process: 38 seconds.
uf250-04.cnf fulfilled No. of Restarts: 525 No. of Flips: 3871 time to process: 43 seconds.
uf250-04.cnf fulfilled No. of Restarts: 752 No. of Flips: 4422 time to process: 40 seconds.
uf250-04.cnf fulfilled No. of Restarts: 588 No. of Flips: 1035 time to process: 36 seconds.
uf250-04.cnf fulfilled No. of Restarts: 218 No. of Flips: 2197 time to process: 40 seconds.
uf250-04.cnf fulfilled No. of Restarts: 135 No. of Flips: 2151 time to process: 39 seconds.
uf250-04.cnf fulfilled No. of Restarts: 409 No. of Flips: 3833 time to process: 46 seconds.
uf250-04.cnf fulfilled No. of Restarts: 886 No. of Flips: 674 time to process: 41 seconds.
uf250-04.cnf fulfilled No. of Restarts: 277 No. of Flips: 4590 time to process: 37 seconds.
uf250-04.cnf fulfilled No. of Restarts: 1212 No. of Flips: 3080 time to process: 44 seconds.
uf250-04.cnf fulfilled No. of Restarts: 359 No. of Flips: 2800 time to process: 41 seconds.
uf250-04.cnf fulfilled No. of Restarts: 1605 No. of Flips: 4692 time to process: 39 seconds.
uf250-04.cnf fulfilled No. of Restarts: 1035 No. of Flips: 2448 time to process: 44 seconds.
uf250-04.cnf fulfilled No. of Restarts: 460 No. of Flips: 1591 time to process: 39 seconds.
uf250-04.cnf fulfilled No. of Restarts: 736 No. of Flips: 4098 time to process: 36 seconds.
uf250-04.cnf , deadline. Restarts: 2310
uf250-04.cnf fulfilled No. of Restarts: 389 No. of Flips: 1405 time to process: 39 seconds.
uf250-04.cnf fulfilled No. of Restarts: 113 No. of Flips: 2634 time to process: 41 seconds.
uf250-04.cnf fulfilled No. of Restarts: 1208 No. of Flips: 3364 time to process: 44 seconds.
uf250-04.cnf fulfilled No. of Restarts: 1905 No. of Flips: 1576 time to process: 40 seconds.
uf250-04.cnf fulfilled No. of Restarts: 589 No. of Flips: 4078 time to process: 46 seconds.
uf250-04.cnf fulfilled No. of Restarts: 1629 No. of Flips: 3608 time to process: 42 seconds.
uf250-04.cnf fulfilled No. of Restarts: 978 No. of Flips: 2932 time to process: 38 seconds.
uf250-04.cnf fulfilled No. of Restarts: 53 No. of Flips: 2779 time to process: 42 seconds.
uf250-04.cnf fulfilled No. of Restarts: 238 No. of Flips: 1867 time to process: 41 seconds.
uf250-04.cnf fulfilled No. of Restarts: 392 No. of Flips: 4002 time to process: 38 seconds.
uf250-04.cnf fulfilled No. of Restarts: 25 No. of Flips: 3624 time to process: 34 seconds.
uf250-04.cnf fulfilled No. of Restarts: 1217 No. of Flips: 4079 time to process: 43 seconds.
uf250-04.cnf fulfilled No. of Restarts: 7 No. of Flips: 1574 time to process: 39 seconds.
uf250-04.cnf fulfilled No. of Restarts: 134 No. of Flips: 2629 time to process: 22 seconds.
uf250-04.cnf fulfilled No. of Restarts: 1243 No. of Flips: 4511 time to process: 46 seconds.
uf250-04.cnf fulfilled No. of Restarts: 61 No. of Flips: 999 time to process: 41 seconds.
uf250-04.cnf fulfilled No. of Restarts: 5 No. of Flips: 720 time to process: 37 seconds.
uf250-04.cnf fulfilled No. of Restarts: 2058 No. of Flips: 1944 time to process: 39 seconds.
uf250-04.cnf fulfilled No. of Restarts: 274 No. of Flips: 3199 time to process: 36 seconds.
uf250-04.cnf , deadline. Restarts: 2310
uf250-04.cnf fulfilled No. of Restarts: 180 No. of Flips: 3367 time to process: 36 seconds.
uf250-04.cnf fulfilled No. of Restarts: 160 No. of Flips: 1556 time to process: 33 seconds.
uf250-04.cnf fulfilled No. of Restarts: 589 No. of Flips: 2768 time to process: 32 seconds.
uf250-04.cnf fulfilled No. of Restarts: 19 No. of Flips: 3252 time to process: 31 seconds.
uf250-04.cnf fulfilled No. of Restarts: 1672 No. of Flips: 2359 time to process: 38 seconds.
uf250-04.cnf fulfilled No. of Restarts: 2055 No. of Flips: 3051 time to process: 38 seconds.
uf250-04.cnf fulfilled No. of Restarts: 927 No. of Flips: 4485 time to process: 39 seconds.
uf250-04.cnf fulfilled No. of Restarts: 546 No. of Flips: 4422 time to process: 25 seconds.
uf250-04.cnf fulfilled No. of Restarts: 449 No. of Flips: 4999 time to process: 30 seconds.
uf250-04.cnf fulfilled No. of Restarts: 513 No. of Flips: 4090 time to process: 29 seconds.
uf250-04.cnf , deadline. Restarts: 2310
uf250-04.cnf fulfilled No. of Restarts: 58 No. of Flips: 3277 time to process: 13 seconds.
uf250-04.cnf fulfilled No. of Restarts: 510 No. of Flips: 4079 time to process: 26 seconds.
uf250-04.cnf , deadline. Restarts: 2310
uf250-04.cnf fulfilled No. of Restarts: 43 No. of Flips: 2115 time to process: 23 seconds.
uf250-04.cnf fulfilled No. of Restarts: 2217 No. of Flips: 3934 time to process: 33 seconds.
uf250-04.cnf fulfilled No. of Restarts: 1632 No. of Flips: 2184 time to process: 30 seconds.
uf250-04.cnf , deadline. Restarts: 2310
uf250-04.cnf fulfilled No. of Restarts: 1331 No. of Flips: 3296 time to process: 32 seconds.
uf250-04.cnf fulfilled No. of Restarts: 290 No. of Flips: 3564 time to process: 26 seconds.
uf250-04.cnf fulfilled No. of Restarts: 929 No. of Flips: 1124 time to process: 25 seconds.
uf250-04.cnf fulfilled No. of Restarts: 515 No. of Flips: 4650 time to process: 24 seconds.
uf250-04.cnf fulfilled No. of Restarts: 1095 No. of Flips: 3194 time to process: 31 seconds.
uf250-04.cnf fulfilled No. of Restarts: 93 No. of Flips: 1586 time to process: 18 seconds.
uf250-04.cnf fulfilled No. of Restarts: 117 No. of Flips: 2561 time to process: 22 seconds.
uf250-04.cnf fulfilled No. of Restarts: 643 No. of Flips: 1170 time to process: 23 seconds.
uf250-04.cnf fulfilled No. of Restarts: 1006 No. of Flips: 1691 time to process: 32 seconds.
uf250-04.cnf fulfilled No. of Restarts: 347 No. of Flips: 3958 time to process: 26 seconds.
uf250-04.cnf fulfilled No. of Restarts: 990 No. of Flips: 1955 time to process: 24 seconds.
uf250-04.cnf fulfilled No. of Restarts: 130 No. of Flips: 3452 time to process: 21 seconds.
uf250-04.cnf fulfilled No. of Restarts: 1172 No. of Flips: 2654 time to process: 29 seconds.
uf250-04.cnf fulfilled No. of Restarts: 323 No. of Flips: 3993 time to process: 26 seconds.
uf250-04.cnf fulfilled No. of Restarts: 458 No. of Flips: 1956 time to process: 29 seconds.
uf250-04.cnf fulfilled No. of Restarts: 337 No. of Flips: 4631 time to process: 23 seconds.
uf250-04.cnf fulfilled No. of Restarts: 863 No. of Flips: 2027 time to process: 27 seconds.
uf250-04.cnf fulfilled No. of Restarts: 409 No. of Flips: 3681 time to process: 24 seconds.
uf250-04.cnf fulfilled No. of Restarts: 1467 No. of Flips: 3949 time to process: 25 seconds.
uf250-04.cnf fulfilled No. of Restarts: 738 No. of Flips: 3949 time to process: 24 seconds.
uf250-04.cnf fulfilled No. of Restarts: 5 No. of Flips: 4151 time to process: 20 seconds.
uf250-04.cnf fulfilled No. of Restarts: 752 No. of Flips: 4873 time to process: 23 seconds.
uf250-04.cnf fulfilled No. of Restarts: 776 No. of Flips: 4461 time to process: 26 seconds.
uf250-04.cnf fulfilled No. of Restarts: 820 No. of Flips: 1303 time to process: 27 seconds.
uf250-04.cnf fulfilled No. of Restarts: 1126 No. of Flips: 2393 time to process: 29 seconds.
uf250-04.cnf fulfilled No. of Restarts: 36 No. of Flips: 4163 time to process: 21 seconds.
uf250-04.cnf fulfilled No. of Restarts: 257 No. of Flips: 3313 time to process: 25 seconds.
uf250-04.cnf fulfilled No. of Restarts: 298 No. of Flips: 3756 time to process: 25 seconds.
uf250-04.cnf fulfilled No. of Restarts: 357 No. of Flips: 2252 time to process: 24 seconds.
uf250-04.cnf fulfilled No. of Restarts: 492 No. of Flips: 4108 time to process: 26 seconds.
uf250-04.cnf fulfilled No. of Restarts: 1140 No. of Flips: 3332 time to process: 27 seconds.
uf250-04.cnf , deadline. Restarts: 2310
uf250-04.cnf fulfilled No. of Restarts: 892 No. of Flips: 3368 time to process: 25 seconds.
uf250-04.cnf fulfilled No. of Restarts: 236 No. of Flips: 4627 time to process: 23 seconds.
uf250-04.cnf fulfilled No. of Restarts: 181 No. of Flips: 4495 time to process: 25 seconds.
uf250-04.cnf fulfilled No. of Restarts: 1293 No. of Flips: 4782 time to process: 25 seconds.
uf250-04.cnf fulfilled No. of Restarts: 49 No. of Flips: 2948 time to process: 23 seconds.
uf250-04.cnf fulfilled No. of Restarts: 633 No. of Flips: 4870 time to process: 25 seconds.
uf250-04.cnf fulfilled No. of Restarts: 301 No. of Flips: 2372 time to process: 18 seconds.
uf250-04.cnf fulfilled No. of Restarts: 1665 No. of Flips: 1234 time to process: 31 seconds.
uf250-04.cnf fulfilled No. of Restarts: 242 No. of Flips: 3361 time to process: 32 seconds.
uf250-04.cnf fulfilled No. of Restarts: 396 No. of Flips: 1783 time to process: 22 seconds.
uf250-04.cnf fulfilled No. of Restarts: 210 No. of Flips: 3431 time to process: 21 seconds.
uf250-04.cnf fulfilled No. of Restarts: 2049 No. of Flips: 4194 time to process: 29 seconds.
uf250-04.cnf fulfilled No. of Restarts: 249 No. of Flips: 4633 time to process: 24 seconds.
uf250-04.cnf fulfilled No. of Restarts: 1002 No. of Flips: 2688 time to process: 24 seconds.
uf250-04.cnf fulfilled No. of Restarts: 120 No. of Flips: 2165 time to process: 24 seconds.
uf250-04.cnf fulfilled No. of Restarts: 914 No. of Flips: 2059 time to process: 26 seconds.
uf250-04.cnf fulfilled No. of Restarts: 658 No. of Flips: 4615 time to process: 27 seconds.
uf250-04.cnf fulfilled No. of Restarts: 586 No. of Flips: 4428 time to process: 26 seconds.
uf250-04.cnf fulfilled No. of Restarts: 493 No. of Flips: 4812 time to process: 26 seconds.
uf250-04.cnf fulfilled No. of Restarts: 58 No. of Flips: 4369 time to process: 24 seconds.
uf250-04.cnf fulfilled No. of Restarts: 223 No. of Flips: 1635 time to process: 17 seconds.
uf250-04.cnf fulfilled No. of Restarts: 293 No. of Flips: 925 time to process: 24 seconds.
uf250-04.cnf fulfilled No. of Restarts: 1472 No. of Flips: 1603 time to process: 31 seconds.
uf250-04.cnf fulfilled No. of Restarts: 2256 No. of Flips: 4157 time to process: 31 seconds.
uf250-04.cnf fulfilled No. of Restarts: 1001 No. of Flips: 3308 time to process: 30 seconds.
uf250-04.cnf fulfilled No. of Restarts: 271 No. of Flips: 1636 time to process: 24 seconds.
uf250-04.cnf fulfilled No. of Restarts: 413 No. of Flips: 2776 time to process: 26 seconds.
uf250-04.cnf fulfilled No. of Restarts: 1023 No. of Flips: 4800 time to process: 27 seconds.
uf250-04.cnf fulfilled No. of Restarts: 270 No. of Flips: 1528 time to process: 30 seconds.
uf250-04.cnf fulfilled No. of Restarts: 476 No. of Flips: 1693 time to process: 23 seconds.
uf250-04.cnf , deadline. Restarts: 2310
uf250-04.cnf fulfilled No. of Restarts: 754 No. of Flips: 2977 time to process: 20 seconds.
uf250-04.cnf fulfilled No. of Restarts: 2066 No. of Flips: 2690 time to process: 29 seconds.
uf250-04.cnf fulfilled No. of Restarts: 76 No. of Flips: 4871 time to process: 31 seconds.
uf250-04.cnf fulfilled No. of Restarts: 1012 No. of Flips: 1907 time to process: 31 seconds.
uf250-04.cnf fulfilled No. of Restarts: 1050 No. of Flips: 2725 time to process: 24 seconds.
uf250-04.cnf fulfilled No. of Restarts: 485 No. of Flips: 4158 time to process: 22 seconds.
uf250-04.cnf fulfilled No. of Restarts: 814 No. of Flips: 4379 time to process: 30 seconds.
uf250-04.cnf fulfilled No. of Restarts: 582 No. of Flips: 546 time to process: 30 seconds.
uf250-04.cnf fulfilled No. of Restarts: 169 No. of Flips: 2142 time to process: 26 seconds.
uf250-04.cnf , deadline. Restarts: 2310
uf250-04.cnf fulfilled No. of Restarts: 946 No. of Flips: 2666 time to process: 21 seconds.
uf250-04.cnf fulfilled No. of Restarts: 414 No. of Flips: 2018 time to process: 28 seconds.
uf250-04.cnf fulfilled No. of Restarts: 1746 No. of Flips: 3876 time to process: 30 seconds.
uf250-04.cnf fulfilled No. of Restarts: 191 No. of Flips: 1207 time to process: 10 seconds.
uf250-04.cnf fulfilled No. of Restarts: 772 No. of Flips: 4544 time to process: 26 seconds.
uf250-04.cnf fulfilled No. of Restarts: 730 No. of Flips: 3561 time to process: 26 seconds.
uf250-04.cnf fulfilled No. of Restarts: 522 No. of Flips: 4729 time to process: 22 seconds.
uf250-04.cnf fulfilled No. of Restarts: 275 No. of Flips: 4827 time to process: 31 seconds.
uf250-04.cnf fulfilled No. of Restarts: 733 No. of Flips: 3271 time to process: 24 seconds.
uf250-04.cnf fulfilled No. of Restarts: 390 No. of Flips: 4372 time to process: 23 seconds.
uf250-04.cnf fulfilled No. of Restarts: 269 No. of Flips: 1269 time to process: 10 seconds.
uf250-04.cnf fulfilled No. of Restarts: 282 No. of Flips: 3464 time to process: 22 seconds.
uf250-04.cnf fulfilled No. of Restarts: 576 No. of Flips: 2477 time to process: 30 seconds.
uf250-04.cnf fulfilled No. of Restarts: 1047 No. of Flips: 4341 time to process: 25 seconds.
uf250-04.cnf , deadline. Restarts: 2310
uf250-04.cnf fulfilled No. of Restarts: 421 No. of Flips: 2016 time to process: 28 seconds.
uf250-04.cnf fulfilled No. of Restarts: 1169 No. of Flips: 1112 time to process: 29 seconds.
uf250-04.cnf fulfilled No. of Restarts: 682 No. of Flips: 2248 time to process: 25 seconds.
uf250-04.cnf fulfilled No. of Restarts: 326 No. of Flips: 4097 time to process: 27 seconds.
uf250-04.cnf fulfilled No. of Restarts: 244 No. of Flips: 4878 time to process: 27 seconds.
uf250-04.cnf fulfilled No. of Restarts: 1775 No. of Flips: 4600 time to process: 26 seconds.
uf250-04.cnf fulfilled No. of Restarts: 435 No. of Flips: 1990 time to process: 25 seconds.
uf250-04.cnf , deadline. Restarts: 2310
uf250-04.cnf fulfilled No. of Restarts: 28 No. of Flips: 1748 time to process: 23 seconds.
uf250-04.cnf fulfilled No. of Restarts: 177 No. of Flips: 3556 time to process: 32 seconds.
uf250-04.cnf fulfilled No. of Restarts: 653 No. of Flips: 2043 time to process: 28 seconds.
uf250-04.cnf fulfilled No. of Restarts: 452 No. of Flips: 3932 time to process: 18 seconds.
uf250-04.cnf fulfilled No. of Restarts: 643 No. of Flips: 3738 time to process: 30 seconds.
uf250-04.cnf fulfilled No. of Restarts: 71 No. of Flips: 2620 time to process: 23 seconds.
uf250-04.cnf fulfilled No. of Restarts: 520 No. of Flips: 2765 time to process: 25 seconds.
uf250-04.cnf fulfilled No. of Restarts: 168 No. of Flips: 1414 time to process: 24 seconds.
uf250-04.cnf fulfilled No. of Restarts: 154 No. of Flips: 4435 time to process: 24 seconds.
uf250-04.cnf fulfilled No. of Restarts: 2121 No. of Flips: 885 time to process: 30 seconds.
uf250-04.cnf fulfilled No. of Restarts: 425 No. of Flips: 2223 time to process: 26 seconds.
uf250-04.cnf fulfilled No. of Restarts: 806 No. of Flips: 3559 time to process: 29 seconds.
uf250-04.cnf fulfilled No. of Restarts: 2265 No. of Flips: 721 time to process: 26 seconds.
uf250-04.cnf fulfilled No. of Restarts: 711 No. of Flips: 3795 time to process: 23 seconds.
uf250-04.cnf fulfilled No. of Restarts: 1081 No. of Flips: 4144 time to process: 29 seconds.
uf250-04.cnf fulfilled No. of Restarts: 415 No. of Flips: 4889 time to process: 28 seconds.
uf250-04.cnf fulfilled No. of Restarts: 1780 No. of Flips: 2191 time to process: 33 seconds.
uf250-04.cnf fulfilled No. of Restarts: 1221 No. of Flips: 4915 time to process: 30 seconds.
uf250-04.cnf , deadline. Restarts: 2310
uf250-04.cnf fulfilled No. of Restarts: 251 No. of Flips: 2380 time to process: 20 seconds.
uf250-04.cnf fulfilled No. of Restarts: 30 No. of Flips: 3044 time to process: 20 seconds.
uf250-04.cnf fulfilled No. of Restarts: 1837 No. of Flips: 1025 time to process: 29 seconds.
uf250-04.cnf fulfilled No. of Restarts: 384 No. of Flips: 3172 time to process: 28 seconds.
uf250-04.cnf fulfilled No. of Restarts: 1373 No. of Flips: 737 time to process: 29 seconds.
uf250-04.cnf fulfilled No. of Restarts: 1021 No. of Flips: 2612 time to process: 29 seconds.
uf250-04.cnf fulfilled No. of Restarts: 577 No. of Flips: 4170 time to process: 23 seconds.
uf250-04.cnf fulfilled No. of Restarts: 871 No. of Flips: 2904 time to process: 28 seconds.
uf250-04.cnf fulfilled No. of Restarts: 511 No. of Flips: 2845 time to process: 25 seconds.
uf250-04.cnf fulfilled No. of Restarts: 697 No. of Flips: 2968 time to process: 27 seconds.
uf250-04.cnf fulfilled No. of Restarts: 639 No. of Flips: 3507 time to process: 28 seconds.
uf250-04.cnf fulfilled No. of Restarts: 108 No. of Flips: 1968 time to process: 21 seconds.
uf250-04.cnf fulfilled No. of Restarts: 136 No. of Flips: 985 time to process: 23 seconds.
uf250-04.cnf fulfilled No. of Restarts: 413 No. of Flips: 2113 time to process: 29 seconds.
uf250-04.cnf fulfilled No. of Restarts: 1120 No. of Flips: 2568 time to process: 26 seconds.
uf250-04.cnf fulfilled No. of Restarts: 1005 No. of Flips: 3818 time to process: 27 seconds.
uf250-04.cnf fulfilled No. of Restarts: 148 No. of Flips: 2796 time to process: 23 seconds.
uf250-04.cnf fulfilled No. of Restarts: 668 No. of Flips: 3132 time to process: 27 seconds.
uf250-04.cnf fulfilled No. of Restarts: 610 No. of Flips: 1587 time to process: 27 seconds.
uf250-04.cnf fulfilled No. of Restarts: 628 No. of Flips: 751 time to process: 28 seconds.
uf250-04.cnf fulfilled No. of Restarts: 898 No. of Flips: 4673 time to process: 31 seconds.
uf250-04.cnf fulfilled No. of Restarts: 521 No. of Flips: 1740 time to process: 25 seconds.
uf250-04.cnf fulfilled No. of Restarts: 1886 No. of Flips: 4528 time to process: 31 seconds.
uf250-04.cnf fulfilled No. of Restarts: 647 No. of Flips: 4564 time to process: 23 seconds.
uf250-04.cnf fulfilled No. of Restarts: 33 No. of Flips: 4172 time to process: 21 seconds.
uf250-04.cnf fulfilled No. of Restarts: 1275 No. of Flips: 4744 time to process: 32 seconds.
uf250-04.cnf fulfilled No. of Restarts: 1193 No. of Flips: 4588 time to process: 23 seconds.
uf250-04.cnf fulfilled No. of Restarts: 226 No. of Flips: 1197 time to process: 19 seconds.
uf250-04.cnf fulfilled No. of Restarts: 600 No. of Flips: 2249 time to process: 28 seconds.
uf250-04.cnf fulfilled No. of Restarts: 1167 No. of Flips: 3081 time to process: 27 seconds.
uf250-04.cnf fulfilled No. of Restarts: 1884 No. of Flips: 2192 time to process: 29 seconds.
uf250-04.cnf fulfilled No. of Restarts: 644 No. of Flips: 4791 time to process: 23 seconds.
uf250-04.cnf fulfilled No. of Restarts: 1035 No. of Flips: 3462 time to process: 25 seconds.
uf250-04.cnf fulfilled No. of Restarts: 1997 No. of Flips: 2032 time to process: 29 seconds.
uf250-04.cnf fulfilled No. of Restarts: 0 No. of Flips: 1728 time to process: 26 seconds.
uf250-04.cnf fulfilled No. of Restarts: 77 No. of Flips: 3684 time to process: 19 seconds.
uf250-04.cnf fulfilled No. of Restarts: 219 No. of Flips: 4087 time to process: 23 seconds.
uf250-04.cnf fulfilled No. of Restarts: 302 No. of Flips: 2777 time to process: 13 seconds.
uf250-04.cnf fulfilled No. of Restarts: 367 No. of Flips: 2167 time to process: 22 seconds.
uf250-04.cnf fulfilled No. of Restarts: 155 No. of Flips: 3633 time to process: 27 seconds.
