# Supplementary material for: Completion Probabilities and Parallel Restart Strategies under an Imposed Deadline
Source: PLoS One. 2016 Oct 12;11(10):e0164605. doi: 10.1371/journal.pone.0164605 (PMC5061357; doi:10.1371/journal.pone.0164605)
Supplement: S2 File — The file “S2_File.zip” is the data gathered from the experiments regarding expected runtime. (ZIP) [file pone.0164605.s005.zip › results_Multi_r2750.544.txt]

uf250-04.cnf fulfilled No. of Restarts: 1887 No. of Flips: 2889 time to process: 65 seconds.
uf250-04.cnf fulfilled No. of Restarts: 463 No. of Flips: 4027 time to process: 26 seconds.
uf250-04.cnf fulfilled No. of Restarts: 776 No. of Flips: 2878 time to process: 54 seconds.
uf250-04.cnf fulfilled No. of Restarts: 699 No. of Flips: 4449 time to process: 66 seconds.
uf250-04.cnf fulfilled No. of Restarts: 348 No. of Flips: 3989 time to process: 63 seconds.
uf250-04.cnf fulfilled No. of Restarts: 520 No. of Flips: 4190 time to process: 59 seconds.
uf250-04.cnf fulfilled No. of Restarts: 1459 No. of Flips: 3219 time to process: 62 seconds.
uf250-04.cnf fulfilled No. of Restarts: 874 No. of Flips: 3027 time to process: 62 seconds.
uf250-04.cnf fulfilled No. of Restarts: 233 No. of Flips: 4555 time to process: 63 seconds.
uf250-04.cnf fulfilled No. of Restarts: 28 No. of Flips: 1158 time to process: 56 seconds.
uf250-04.cnf fulfilled No. of Restarts: 80 No. of Flips: 2804 time to process: 51 seconds.
uf250-04.cnf fulfilled No. of Restarts: 99 No. of Flips: 3138 time to process: 56 seconds.
uf250-04.cnf fulfilled No. of Restarts: 874 No. of Flips: 3071 time to process: 61 seconds.
uf250-04.cnf fulfilled No. of Restarts: 1476 No. of Flips: 3324 time to process: 62 seconds.
uf250-04.cnf fulfilled No. of Restarts: 243 No. of Flips: 1994 time to process: 58 seconds.
uf250-04.cnf fulfilled No. of Restarts: 1637 No. of Flips: 2627 time to process: 70 seconds.
uf250-04.cnf fulfilled No. of Restarts: 2640 No. of Flips: 4852 time to process: 62 seconds.
uf250-04.cnf fulfilled No. of Restarts: 820 No. of Flips: 4833 time to process: 63 seconds.
uf250-04.cnf fulfilled No. of Restarts: 1454 No. of Flips: 2974 time to process: 53 seconds.
uf250-04.cnf fulfilled No. of Restarts: 1791 No. of Flips: 3087 time to process: 71 seconds.
uf250-04.cnf fulfilled No. of Restarts: 852 No. of Flips: 4224 time to process: 59 seconds.
uf250-04.cnf fulfilled No. of Restarts: 1787 No. of Flips: 2593 time to process: 58 seconds.
uf250-04.cnf fulfilled No. of Restarts: 676 No. of Flips: 3383 time to process: 62 seconds.
uf250-04.cnf fulfilled No. of Restarts: 1125 No. of Flips: 4553 time to process: 57 seconds.
uf250-04.cnf fulfilled No. of Restarts: 850 No. of Flips: 2877 time to process: 56 seconds.
uf250-04.cnf fulfilled No. of Restarts: 693 No. of Flips: 4882 time to process: 55 seconds.
uf250-04.cnf , deadline. Restarts: 2750
uf250-04.cnf fulfilled No. of Restarts: 65 No. of Flips: 4953 time to process: 63 seconds.
uf250-04.cnf fulfilled No. of Restarts: 698 No. of Flips: 2213 time to process: 52 seconds.
uf250-04.cnf fulfilled No. of Restarts: 344 No. of Flips: 1912 time to process: 60 seconds.
uf250-04.cnf fulfilled No. of Restarts: 490 No. of Flips: 4850 time to process: 54 seconds.
uf250-04.cnf fulfilled No. of Restarts: 296 No. of Flips: 4160 time to process: 59 seconds.
uf250-04.cnf fulfilled No. of Restarts: 58 No. of Flips: 2761 time to process: 60 seconds.
uf250-04.cnf fulfilled No. of Restarts: 39 No. of Flips: 4724 time to process: 56 seconds.
uf250-04.cnf fulfilled No. of Restarts: 728 No. of Flips: 4114 time to process: 54 seconds.
uf250-04.cnf fulfilled No. of Restarts: 282 No. of Flips: 4274 time to process: 56 seconds.
uf250-04.cnf fulfilled No. of Restarts: 13 No. of Flips: 4883 time to process: 63 seconds.
uf250-04.cnf fulfilled No. of Restarts: 555 No. of Flips: 3184 time to process: 66 seconds.
uf250-04.cnf fulfilled No. of Restarts: 2517 No. of Flips: 3924 time to process: 67 seconds.
uf250-04.cnf fulfilled No. of Restarts: 566 No. of Flips: 3811 time to process: 54 seconds.
uf250-04.cnf fulfilled No. of Restarts: 21 No. of Flips: 3035 time to process: 61 seconds.
uf250-04.cnf fulfilled No. of Restarts: 1866 No. of Flips: 3832 time to process: 61 seconds.
uf250-04.cnf fulfilled No. of Restarts: 78 No. of Flips: 2885 time to process: 57 seconds.
uf250-04.cnf , deadline. Restarts: 2750
uf250-04.cnf fulfilled No. of Restarts: 675 No. of Flips: 2639 time to process: 58 seconds.
uf250-04.cnf fulfilled No. of Restarts: 89 No. of Flips: 3114 time to process: 55 seconds.
uf250-04.cnf fulfilled No. of Restarts: 2175 No. of Flips: 4916 time to process: 57 seconds.
uf250-04.cnf fulfilled No. of Restarts: 811 No. of Flips: 1520 time to process: 68 seconds.
uf250-04.cnf fulfilled No. of Restarts: 624 No. of Flips: 1818 time to process: 63 seconds.
uf250-04.cnf fulfilled No. of Restarts: 47 No. of Flips: 2293 time to process: 53 seconds.
uf250-04.cnf fulfilled No. of Restarts: 930 No. of Flips: 2981 time to process: 51 seconds.
uf250-04.cnf fulfilled No. of Restarts: 2125 No. of Flips: 2843 time to process: 56 seconds.
uf250-04.cnf fulfilled No. of Restarts: 1493 No. of Flips: 3358 time to process: 63 seconds.
uf250-04.cnf fulfilled No. of Restarts: 356 No. of Flips: 1416 time to process: 62 seconds.
uf250-04.cnf fulfilled No. of Restarts: 972 No. of Flips: 4905 time to process: 62 seconds.
uf250-04.cnf fulfilled No. of Restarts: 462 No. of Flips: 1190 time to process: 48 seconds.
uf250-04.cnf fulfilled No. of Restarts: 105 No. of Flips: 4183 time to process: 56 seconds.
uf250-04.cnf fulfilled No. of Restarts: 561 No. of Flips: 2611 time to process: 57 seconds.
uf250-04.cnf fulfilled No. of Restarts: 85 No. of Flips: 4589 time to process: 31 seconds.
uf250-04.cnf , deadline. Restarts: 2750
uf250-04.cnf fulfilled No. of Restarts: 653 No. of Flips: 1984 time to process: 60 seconds.
uf250-04.cnf fulfilled No. of Restarts: 183 No. of Flips: 1946 time to process: 57 seconds.
uf250-04.cnf fulfilled No. of Restarts: 148 No. of Flips: 2891 time to process: 62 seconds.
uf250-04.cnf fulfilled No. of Restarts: 2230 No. of Flips: 1964 time to process: 68 seconds.
uf250-04.cnf fulfilled No. of Restarts: 299 No. of Flips: 4126 time to process: 59 seconds.
uf250-04.cnf fulfilled No. of Restarts: 675 No. of Flips: 2064 time to process: 56 seconds.
uf250-04.cnf fulfilled No. of Restarts: 487 No. of Flips: 1896 time to process: 54 seconds.
uf250-04.cnf fulfilled No. of Restarts: 483 No. of Flips: 4692 time to process: 57 seconds.
uf250-04.cnf fulfilled No. of Restarts: 305 No. of Flips: 1973 time to process: 66 seconds.
uf250-04.cnf fulfilled No. of Restarts: 49 No. of Flips: 3262 time to process: 57 seconds.
uf250-04.cnf fulfilled No. of Restarts: 1299 No. of Flips: 3200 time to process: 60 seconds.
uf250-04.cnf fulfilled No. of Restarts: 2493 No. of Flips: 2125 time to process: 74 seconds.
uf250-04.cnf fulfilled No. of Restarts: 49 No. of Flips: 4302 time to process: 60 seconds.
uf250-04.cnf fulfilled No. of Restarts: 120 No. of Flips: 3881 time to process: 60 seconds.
uf250-04.cnf fulfilled No. of Restarts: 1389 No. of Flips: 1614 time to process: 57 seconds.
uf250-04.cnf fulfilled No. of Restarts: 759 No. of Flips: 4377 time to process: 59 seconds.
uf250-04.cnf fulfilled No. of Restarts: 181 No. of Flips: 3174 time to process: 48 seconds.
uf250-04.cnf fulfilled No. of Restarts: 1557 No. of Flips: 3745 time to process: 62 seconds.
uf250-04.cnf fulfilled No. of Restarts: 230 No. of Flips: 4172 time to process: 64 seconds.
uf250-04.cnf fulfilled No. of Restarts: 662 No. of Flips: 4654 time to process: 55 seconds.
uf250-04.cnf fulfilled No. of Restarts: 72 No. of Flips: 3502 time to process: 56 seconds.
uf250-04.cnf fulfilled No. of Restarts: 267 No. of Flips: 2142 time to process: 51 seconds.
uf250-04.cnf fulfilled No. of Restarts: 13 No. of Flips: 4629 time to process: 50 seconds.
uf250-04.cnf fulfilled No. of Restarts: 699 No. of Flips: 1142 time to process: 52 seconds.
uf250-04.cnf fulfilled No. of Restarts: 43 No. of Flips: 1793 time to process: 55 seconds.
uf250-04.cnf fulfilled No. of Restarts: 1228 No. of Flips: 3770 time to process: 58 seconds.
uf250-04.cnf fulfilled No. of Restarts: 1235 No. of Flips: 2620 time to process: 62 seconds.
uf250-04.cnf fulfilled No. of Restarts: 1945 No. of Flips: 4519 time to process: 58 seconds.
uf250-04.cnf fulfilled No. of Restarts: 260 No. of Flips: 2572 time to process: 52 seconds.
uf250-04.cnf fulfilled No. of Restarts: 1668 No. of Flips: 3011 time to process: 66 seconds.
uf250-04.cnf fulfilled No. of Restarts: 552 No. of Flips: 1563 time to process: 64 seconds.
uf250-04.cnf fulfilled No. of Restarts: 393 No. of Flips: 2508 time to process: 56 seconds.
uf250-04.cnf fulfilled No. of Restarts: 2596 No. of Flips: 1708 time to process: 58 seconds.
uf250-04.cnf fulfilled No. of Restarts: 838 No. of Flips: 3629 time to process: 54 seconds.
uf250-04.cnf fulfilled No. of Restarts: 578 No. of Flips: 3303 time to process: 56 seconds.
uf250-04.cnf fulfilled No. of Restarts: 445 No. of Flips: 4078 time to process: 59 seconds.
uf250-04.cnf fulfilled No. of Restarts: 718 No. of Flips: 1985 time to process: 60 seconds.
uf250-04.cnf fulfilled No. of Restarts: 683 No. of Flips: 4498 time to process: 53 seconds.
uf250-04.cnf fulfilled No. of Restarts: 887 No. of Flips: 2183 time to process: 62 seconds.
uf250-04.cnf fulfilled No. of Restarts: 698 No. of Flips: 2446 time to process: 61 seconds.
uf250-04.cnf fulfilled No. of Restarts: 158 No. of Flips: 1867 time to process: 36 seconds.
uf250-04.cnf fulfilled No. of Restarts: 487 No. of Flips: 4699 time to process: 66 seconds.
uf250-04.cnf fulfilled No. of Restarts: 165 No. of Flips: 1720 time to process: 30 seconds.
uf250-04.cnf fulfilled No. of Restarts: 452 No. of Flips: 2290 time to process: 54 seconds.
uf250-04.cnf fulfilled No. of Restarts: 886 No. of Flips: 4251 time to process: 63 seconds.
uf250-04.cnf fulfilled No. of Restarts: 776 No. of Flips: 4771 time to process: 61 seconds.
uf250-04.cnf fulfilled No. of Restarts: 134 No. of Flips: 2684 time to process: 57 seconds.
uf250-04.cnf fulfilled No. of Restarts: 23 No. of Flips: 4804 time to process: 61 seconds.
uf250-04.cnf , deadline. Restarts: 2750
uf250-04.cnf fulfilled No. of Restarts: 1417 No. of Flips: 4141 time to process: 59 seconds.
uf250-04.cnf fulfilled No. of Restarts: 302 No. of Flips: 4497 time to process: 60 seconds.
uf250-04.cnf fulfilled No. of Restarts: 327 No. of Flips: 3396 time to process: 59 seconds.
uf250-04.cnf fulfilled No. of Restarts: 573 No. of Flips: 3039 time to process: 57 seconds.
uf250-04.cnf fulfilled No. of Restarts: 518 No. of Flips: 2687 time to process: 58 seconds.
uf250-04.cnf fulfilled No. of Restarts: 1738 No. of Flips: 4641 time to process: 56 seconds.
uf250-04.cnf fulfilled No. of Restarts: 1291 No. of Flips: 4420 time to process: 63 seconds.
uf250-04.cnf fulfilled No. of Restarts: 687 No. of Flips: 2798 time to process: 57 seconds.
uf250-04.cnf fulfilled No. of Restarts: 908 No. of Flips: 2203 time to process: 59 seconds.
uf250-04.cnf fulfilled No. of Restarts: 330 No. of Flips: 3897 time to process: 40 seconds.
uf250-04.cnf fulfilled No. of Restarts: 2634 No. of Flips: 1606 time to process: 64 seconds.
uf250-04.cnf fulfilled No. of Restarts: 451 No. of Flips: 3111 time to process: 48 seconds.
uf250-04.cnf fulfilled No. of Restarts: 289 No. of Flips: 2678 time to process: 49 seconds.
uf250-04.cnf fulfilled No. of Restarts: 1299 No. of Flips: 4451 time to process: 62 seconds.
uf250-04.cnf fulfilled No. of Restarts: 166 No. of Flips: 2735 time to process: 55 seconds.
uf250-04.cnf fulfilled No. of Restarts: 2405 No. of Flips: 3172 time to process: 67 seconds.
uf250-04.cnf fulfilled No. of Restarts: 154 No. of Flips: 1307 time to process: 51 seconds.
uf250-04.cnf fulfilled No. of Restarts: 643 No. of Flips: 3165 time to process: 57 seconds.
uf250-04.cnf fulfilled No. of Restarts: 7 No. of Flips: 3549 time to process: 60 seconds.
uf250-04.cnf fulfilled No. of Restarts: 19 No. of Flips: 3847 time to process: 51 seconds.
uf250-04.cnf fulfilled No. of Restarts: 66 No. of Flips: 2411 time to process: 52 seconds.
uf250-04.cnf fulfilled No. of Restarts: 736 No. of Flips: 846 time to process: 60 seconds.
uf250-04.cnf fulfilled No. of Restarts: 262 No. of Flips: 2147 time to process: 56 seconds.
uf250-04.cnf fulfilled No. of Restarts: 65 No. of Flips: 4612 time to process: 54 seconds.
uf250-04.cnf fulfilled No. of Restarts: 80 No. of Flips: 686 time to process: 51 seconds.
uf250-04.cnf fulfilled No. of Restarts: 295 No. of Flips: 1712 time to process: 57 seconds.
uf250-04.cnf fulfilled No. of Restarts: 41 No. of Flips: 2059 time to process: 44 seconds.
uf250-04.cnf fulfilled No. of Restarts: 708 No. of Flips: 1403 time to process: 55 seconds.
uf250-04.cnf fulfilled No. of Restarts: 590 No. of Flips: 2814 time to process: 60 seconds.
uf250-04.cnf fulfilled No. of Restarts: 60 No. of Flips: 2484 time to process: 62 seconds.
uf250-04.cnf fulfilled No. of Restarts: 75 No. of Flips: 3361 time to process: 54 seconds.
uf250-04.cnf fulfilled No. of Restarts: 1195 No. of Flips: 3533 time to process: 67 seconds.
uf250-04.cnf fulfilled No. of Restarts: 1789 No. of Flips: 2782 time to process: 68 seconds.
uf250-04.cnf fulfilled No. of Restarts: 1989 No. of Flips: 2167 time to process: 67 seconds.
uf250-04.cnf fulfilled No. of Restarts: 648 No. of Flips: 4727 time to process: 52 seconds.
uf250-04.cnf fulfilled No. of Restarts: 389 No. of Flips: 1765 time to process: 66 seconds.
uf250-04.cnf fulfilled No. of Restarts: 290 No. of Flips: 2501 time to process: 61 seconds.
uf250-04.cnf fulfilled No. of Restarts: 557 No. of Flips: 1341 time to process: 57 seconds.
uf250-04.cnf fulfilled No. of Restarts: 643 No. of Flips: 986 time to process: 53 seconds.
uf250-04.cnf fulfilled No. of Restarts: 579 No. of Flips: 4977 time to process: 58 seconds.
uf250-04.cnf , deadline. Restarts: 2750
uf250-04.cnf fulfilled No. of Restarts: 356 No. of Flips: 930 time to process: 54 seconds.
uf250-04.cnf fulfilled No. of Restarts: 362 No. of Flips: 3681 time to process: 57 seconds.
uf250-04.cnf fulfilled No. of Restarts: 1391 No. of Flips: 3763 time to process: 64 seconds.
uf250-04.cnf fulfilled No. of Restarts: 40 No. of Flips: 3446 time to process: 56 seconds.
uf250-04.cnf fulfilled No. of Restarts: 93 No. of Flips: 3886 time to process: 58 seconds.
uf250-04.cnf fulfilled No. of Restarts: 524 No. of Flips: 1471 time to process: 49 seconds.
uf250-04.cnf fulfilled No. of Restarts: 1040 No. of Flips: 2952 time to process: 52 seconds.
uf250-04.cnf fulfilled No. of Restarts: 1260 No. of Flips: 984 time to process: 68 seconds.
uf250-04.cnf fulfilled No. of Restarts: 185 No. of Flips: 1303 time to process: 48 seconds.
uf250-04.cnf fulfilled No. of Restarts: 938 No. of Flips: 2370 time to process: 50 seconds.
uf250-04.cnf fulfilled No. of Restarts: 897 No. of Flips: 1155 time to process: 66 seconds.
uf250-04.cnf fulfilled No. of Restarts: 670 No. of Flips: 2382 time to process: 63 seconds.
uf250-04.cnf fulfilled No. of Restarts: 141 No. of Flips: 3879 time to process: 54 seconds.
uf250-04.cnf fulfilled No. of Restarts: 1645 No. of Flips: 3249 time to process: 60 seconds.
uf250-04.cnf fulfilled No. of Restarts: 732 No. of Flips: 3301 time to process: 55 seconds.
uf250-04.cnf fulfilled No. of Restarts: 519 No. of Flips: 1313 time to process: 53 seconds.
uf250-04.cnf fulfilled No. of Restarts: 1968 No. of Flips: 3058 time to process: 63 seconds.
uf250-04.cnf fulfilled No. of Restarts: 113 No. of Flips: 1409 time to process: 49 seconds.
uf250-04.cnf fulfilled No. of Restarts: 642 No. of Flips: 4288 time to process: 56 seconds.
uf250-04.cnf , deadline. Restarts: 2750
uf250-04.cnf fulfilled No. of Restarts: 904 No. of Flips: 3145 time to process: 65 seconds.
uf250-04.cnf fulfilled No. of Restarts: 215 No. of Flips: 3288 time to process: 57 seconds.
uf250-04.cnf fulfilled No. of Restarts: 451 No. of Flips: 952 time to process: 56 seconds.
uf250-04.cnf fulfilled No. of Restarts: 1361 No. of Flips: 1843 time to process: 39 seconds.
uf250-04.cnf fulfilled No. of Restarts: 1492 No. of Flips: 2909 time to process: 58 seconds.
uf250-04.cnf fulfilled No. of Restarts: 526 No. of Flips: 4657 time to process: 44 seconds.
uf250-04.cnf fulfilled No. of Restarts: 215 No. of Flips: 3127 time to process: 60 seconds.
uf250-04.cnf fulfilled No. of Restarts: 423 No. of Flips: 2120 time to process: 55 seconds.
uf250-04.cnf fulfilled No. of Restarts: 1772 No. of Flips: 2380 time to process: 61 seconds.
uf250-04.cnf fulfilled No. of Restarts: 459 No. of Flips: 4472 time to process: 53 seconds.
uf250-04.cnf fulfilled No. of Restarts: 54 No. of Flips: 3734 time to process: 51 seconds.
uf250-04.cnf fulfilled No. of Restarts: 134 No. of Flips: 3974 time to process: 56 seconds.
uf250-04.cnf fulfilled No. of Restarts: 125 No. of Flips: 3724 time to process: 62 seconds.
uf250-04.cnf fulfilled No. of Restarts: 993 No. of Flips: 2977 time to process: 62 seconds.
uf250-04.cnf fulfilled No. of Restarts: 608 No. of Flips: 1557 time to process: 60 seconds.
uf250-04.cnf fulfilled No. of Restarts: 449 No. of Flips: 3965 time to process: 61 seconds.
uf250-04.cnf fulfilled No. of Restarts: 106 No. of Flips: 4501 time to process: 51 seconds.
uf250-04.cnf fulfilled No. of Restarts: 321 No. of Flips: 4078 time to process: 56 seconds.
uf250-04.cnf fulfilled No. of Restarts: 77 No. of Flips: 2229 time to process: 54 seconds.
uf250-04.cnf fulfilled No. of Restarts: 180 No. of Flips: 2895 time to process: 57 seconds.
uf250-04.cnf fulfilled No. of Restarts: 796 No. of Flips: 2325 time to process: 58 seconds.
uf250-04.cnf fulfilled No. of Restarts: 898 No. of Flips: 3445 time to process: 57 seconds.
uf250-04.cnf fulfilled No. of Restarts: 357 No. of Flips: 1053 time to process: 54 seconds.
uf250-04.cnf fulfilled No. of Restarts: 224 No. of Flips: 3779 time to process: 59 seconds.
uf250-04.cnf fulfilled No. of Restarts: 762 No. of Flips: 2573 time to process: 56 seconds.
uf250-04.cnf fulfilled No. of Restarts: 621 No. of Flips: 2861 time to process: 61 seconds.
uf250-04.cnf fulfilled No. of Restarts: 19 No. of Flips: 4391 time to process: 55 seconds.
uf250-04.cnf fulfilled No. of Restarts: 805 No. of Flips: 2510 time to process: 52 seconds.
uf250-04.cnf fulfilled No. of Restarts: 772 No. of Flips: 2134 time to process: 55 seconds.
uf250-04.cnf fulfilled No. of Restarts: 449 No. of Flips: 4934 time to process: 66 seconds.
uf250-04.cnf fulfilled No. of Restarts: 402 No. of Flips: 4686 time to process: 61 seconds.
uf250-04.cnf fulfilled No. of Restarts: 2 No. of Flips: 3826 time to process: 50 seconds.
uf250-04.cnf fulfilled No. of Restarts: 457 No. of Flips: 2235 time to process: 58 seconds.
uf250-04.cnf fulfilled No. of Restarts: 810 No. of Flips: 2906 time to process: 57 seconds.
uf250-04.cnf fulfilled No. of Restarts: 1213 No. of Flips: 3328 time to process: 60 seconds.
uf250-04.cnf fulfilled No. of Restarts: 375 No. of Flips: 4807 time to process: 57 seconds.
uf250-04.cnf fulfilled No. of Restarts: 1243 No. of Flips: 2057 time to process: 55 seconds.
uf250-04.cnf fulfilled No. of Restarts: 247 No. of Flips: 4130 time to process: 47 seconds.
uf250-04.cnf fulfilled No. of Restarts: 70 No. of Flips: 2955 time to process: 52 seconds.
uf250-04.cnf fulfilled No. of Restarts: 348 No. of Flips: 3458 time to process: 57 seconds.
uf250-04.cnf fulfilled No. of Restarts: 145 No. of Flips: 1787 time to process: 61 seconds.
uf250-04.cnf fulfilled No. of Restarts: 428 No. of Flips: 1062 time to process: 60 seconds.
uf250-04.cnf fulfilled No. of Restarts: 561 No. of Flips: 2466 time to process: 56 seconds.
uf250-04.cnf fulfilled No. of Restarts: 367 No. of Flips: 1451 time to process: 55 seconds.
uf250-04.cnf fulfilled No. of Restarts: 1225 No. of Flips: 1327 time to process: 66 seconds.
uf250-04.cnf fulfilled No. of Restarts: 170 No. of Flips: 2753 time to process: 50 seconds.
uf250-04.cnf fulfilled No. of Restarts: 527 No. of Flips: 4468 time to process: 55 seconds.
uf250-04.cnf fulfilled No. of Restarts: 129 No. of Flips: 1376 time to process: 48 seconds.
uf250-04.cnf fulfilled No. of Restarts: 638 No. of Flips: 3028 time to process: 64 seconds.
uf250-04.cnf fulfilled No. of Restarts: 432 No. of Flips: 2449 time to process: 54 seconds.
uf250-04.cnf fulfilled No. of Restarts: 987 No. of Flips: 3501 time to process: 63 seconds.
uf250-04.cnf fulfilled No. of Restarts: 21 No. of Flips: 2789 time to process: 63 seconds.
uf250-04.cnf fulfilled No. of Restarts: 193 No. of Flips: 2157 time to process: 65 seconds.
uf250-04.cnf fulfilled No. of Restarts: 1894 No. of Flips: 1005 time to process: 67 seconds.
uf250-04.cnf fulfilled No. of Restarts: 548 No. of Flips: 2542 time to process: 60 seconds.
uf250-04.cnf fulfilled No. of Restarts: 237 No. of Flips: 3803 time to process: 62 seconds.
uf250-04.cnf fulfilled No. of Restarts: 73 No. of Flips: 1636 time to process: 65 seconds.
uf250-04.cnf fulfilled No. of Restarts: 377 No. of Flips: 2896 time to process: 59 seconds.
uf250-04.cnf fulfilled No. of Restarts: 93 No. of Flips: 2596 time to process: 64 seconds.
uf250-04.cnf fulfilled No. of Restarts: 665 No. of Flips: 3609 time to process: 63 seconds.
uf250-04.cnf fulfilled No. of Restarts: 81 No. of Flips: 3900 time to process: 64 seconds.
uf250-04.cnf fulfilled No. of Restarts: 1856 No. of Flips: 1935 time to process: 64 seconds.
uf250-04.cnf fulfilled No. of Restarts: 33 No. of Flips: 2314 time to process: 56 seconds.
uf250-04.cnf fulfilled No. of Restarts: 686 No. of Flips: 952 time to process: 67 seconds.
uf250-04.cnf fulfilled No. of Restarts: 142 No. of Flips: 4173 time to process: 51 seconds.
uf250-04.cnf fulfilled No. of Restarts: 220 No. of Flips: 4634 time to process: 57 seconds.
uf250-04.cnf fulfilled No. of Restarts: 651 No. of Flips: 3097 time to process: 56 seconds.
uf250-04.cnf fulfilled No. of Restarts: 670 No. of Flips: 2890 time to process: 67 seconds.
uf250-04.cnf fulfilled No. of Restarts: 64 No. of Flips: 2723 time to process: 58 seconds.
uf250-04.cnf fulfilled No. of Restarts: 561 No. of Flips: 1360 time to process: 54 seconds.
uf250-04.cnf fulfilled No. of Restarts: 1563 No. of Flips: 4021 time to process: 58 seconds.
uf250-04.cnf fulfilled No. of Restarts: 511 No. of Flips: 1736 time to process: 67 seconds.
uf250-04.cnf fulfilled No. of Restarts: 1330 No. of Flips: 1177 time to process: 61 seconds.
uf250-04.cnf fulfilled No. of Restarts: 214 No. of Flips: 771 time to process: 56 seconds.
uf250-04.cnf fulfilled No. of Restarts: 516 No. of Flips: 2992 time to process: 49 seconds.
uf250-04.cnf fulfilled No. of Restarts: 133 No. of Flips: 3211 time to process: 60 seconds.
uf250-04.cnf fulfilled No. of Restarts: 598 No. of Flips: 3209 time to process: 49 seconds.
uf250-04.cnf fulfilled No. of Restarts: 78 No. of Flips: 4803 time to process: 53 seconds.
uf250-04.cnf fulfilled No. of Restarts: 491 No. of Flips: 3977 time to process: 35 seconds.
uf250-04.cnf fulfilled No. of Restarts: 41 No. of Flips: 1471 time to process: 26 seconds.
uf250-04.cnf fulfilled No. of Restarts: 48 No. of Flips: 1977 time to process: 65 seconds.
uf250-04.cnf fulfilled No. of Restarts: 2353 No. of Flips: 4905 time to process: 67 seconds.
uf250-04.cnf fulfilled No. of Restarts: 736 No. of Flips: 4070 time to process: 65 seconds.
uf250-04.cnf , deadline. Restarts: 2750
uf250-04.cnf fulfilled No. of Restarts: 103 No. of Flips: 2574 time to process: 54 seconds.
uf250-04.cnf , deadline. Restarts: 2750
uf250-04.cnf fulfilled No. of Restarts: 2316 No. of Flips: 1363 time to process: 64 seconds.
uf250-04.cnf fulfilled No. of Restarts: 786 No. of Flips: 3390 time to process: 67 seconds.
uf250-04.cnf fulfilled No. of Restarts: 1121 No. of Flips: 4171 time to process: 67 seconds.
uf250-04.cnf fulfilled No. of Restarts: 281 No. of Flips: 2951 time to process: 49 seconds.
uf250-04.cnf fulfilled No. of Restarts: 1375 No. of Flips: 460 time to process: 61 seconds.
uf250-04.cnf fulfilled No. of Restarts: 740 No. of Flips: 1112 time to process: 56 seconds.
uf250-04.cnf fulfilled No. of Restarts: 843 No. of Flips: 1219 time to process: 54 seconds.
uf250-04.cnf fulfilled No. of Restarts: 150 No. of Flips: 1660 time to process: 59 seconds.
uf250-04.cnf fulfilled No. of Restarts: 715 No. of Flips: 3945 time to process: 41 seconds.
uf250-04.cnf fulfilled No. of Restarts: 829 No. of Flips: 2992 time to process: 56 seconds.
uf250-04.cnf fulfilled No. of Restarts: 30 No. of Flips: 4127 time to process: 50 seconds.
uf250-04.cnf fulfilled No. of Restarts: 2556 No. of Flips: 1499 time to process: 64 seconds.
uf250-04.cnf fulfilled No. of Restarts: 76 No. of Flips: 3710 time to process: 51 seconds.
uf250-04.cnf fulfilled No. of Restarts: 433 No. of Flips: 4214 time to process: 55 seconds.
uf250-04.cnf fulfilled No. of Restarts: 282 No. of Flips: 1940 time to process: 55 seconds.
uf250-04.cnf fulfilled No. of Restarts: 579 No. of Flips: 2252 time to process: 51 seconds.
uf250-04.cnf fulfilled No. of Restarts: 2390 No. of Flips: 2535 time to process: 65 seconds.
uf250-04.cnf fulfilled No. of Restarts: 928 No. of Flips: 4830 time to process: 53 seconds.
uf250-04.cnf fulfilled No. of Restarts: 644 No. of Flips: 3191 time to process: 42 seconds.
uf250-04.cnf fulfilled No. of Restarts: 82 No. of Flips: 3759 time to process: 57 seconds.
uf250-04.cnf fulfilled No. of Restarts: 2418 No. of Flips: 4086 time to process: 64 seconds.
uf250-04.cnf fulfilled No. of Restarts: 614 No. of Flips: 1991 time to process: 63 seconds.
uf250-04.cnf fulfilled No. of Restarts: 813 No. of Flips: 1684 time to process: 57 seconds.
uf250-04.cnf fulfilled No. of Restarts: 511 No. of Flips: 1236 time to process: 58 seconds.
uf250-04.cnf fulfilled No. of Restarts: 768 No. of Flips: 711 time to process: 61 seconds.
uf250-04.cnf fulfilled No. of Restarts: 1289 No. of Flips: 1210 time to process: 68 seconds.
uf250-04.cnf , deadline. Restarts: 2750
uf250-04.cnf fulfilled No. of Restarts: 133 No. of Flips: 4675 time to process: 65 seconds.
uf250-04.cnf fulfilled No. of Restarts: 314 No. of Flips: 4524 time to process: 65 seconds.
uf250-04.cnf fulfilled No. of Restarts: 651 No. of Flips: 3013 time to process: 66 seconds.
uf250-04.cnf fulfilled No. of Restarts: 3 No. of Flips: 4793 time to process: 54 seconds.
uf250-04.cnf fulfilled No. of Restarts: 566 No. of Flips: 996 time to process: 56 seconds.
uf250-04.cnf fulfilled No. of Restarts: 1629 No. of Flips: 2118 time to process: 63 seconds.
uf250-04.cnf fulfilled No. of Restarts: 109 No. of Flips: 3524 time to process: 59 seconds.
uf250-04.cnf fulfilled No. of Restarts: 457 No. of Flips: 2319 time to process: 48 seconds.
uf250-04.cnf fulfilled No. of Restarts: 308 No. of Flips: 3360 time to process: 47 seconds.
uf250-04.cnf fulfilled No. of Restarts: 186 No. of Flips: 3716 time to process: 42 seconds.
uf250-04.cnf fulfilled No. of Restarts: 198 No. of Flips: 3902 time to process: 59 seconds.
uf250-04.cnf fulfilled No. of Restarts: 504 No. of Flips: 4169 time to process: 55 seconds.
uf250-04.cnf fulfilled No. of Restarts: 77 No. of Flips: 4671 time to process: 59 seconds.
uf250-04.cnf fulfilled No. of Restarts: 366 No. of Flips: 4651 time to process: 53 seconds.
uf250-04.cnf fulfilled No. of Restarts: 834 No. of Flips: 3810 time to process: 51 seconds.
uf250-04.cnf fulfilled No. of Restarts: 247 No. of Flips: 2988 time to process: 50 seconds.
uf250-04.cnf fulfilled No. of Restarts: 18 No. of Flips: 4495 time to process: 49 seconds.
uf250-04.cnf fulfilled No. of Restarts: 831 No. of Flips: 2818 time to process: 58 seconds.
uf250-04.cnf fulfilled No. of Restarts: 473 No. of Flips: 3598 time to process: 49 seconds.
uf250-04.cnf fulfilled No. of Restarts: 541 No. of Flips: 4812 time to process: 56 seconds.
uf250-04.cnf , deadline. Restarts: 2750
uf250-04.cnf fulfilled No. of Restarts: 723 No. of Flips: 1184 time to process: 56 seconds.
uf250-04.cnf fulfilled No. of Restarts: 2364 No. of Flips: 4388 time to process: 58 seconds.
uf250-04.cnf fulfilled No. of Restarts: 386 No. of Flips: 1589 time to process: 55 seconds.
uf250-04.cnf fulfilled No. of Restarts: 329 No. of Flips: 2721 time to process: 37 seconds.
uf250-04.cnf , deadline. Restarts: 2750
uf250-04.cnf fulfilled No. of Restarts: 1371 No. of Flips: 4384 time to process: 61 seconds.
uf250-04.cnf fulfilled No. of Restarts: 166 No. of Flips: 953 time to process: 33 seconds.
uf250-04.cnf fulfilled No. of Restarts: 438 No. of Flips: 2080 time to process: 61 seconds.
uf250-04.cnf fulfilled No. of Restarts: 301 No. of Flips: 4040 time to process: 51 seconds.
uf250-04.cnf fulfilled No. of Restarts: 241 No. of Flips: 4963 time to process: 61 seconds.
uf250-04.cnf , deadline. Restarts: 2750
uf250-04.cnf fulfilled No. of Restarts: 303 No. of Flips: 4530 time to process: 48 seconds.
uf250-04.cnf fulfilled No. of Restarts: 750 No. of Flips: 3053 time to process: 47 seconds.
uf250-04.cnf fulfilled No. of Restarts: 385 No. of Flips: 4884 time to process: 59 seconds.
uf250-04.cnf fulfilled No. of Restarts: 662 No. of Flips: 4691 time to process: 53 seconds.
uf250-04.cnf fulfilled No. of Restarts: 273 No. of Flips: 3334 time to process: 51 seconds.
uf250-04.cnf fulfilled No. of Restarts: 243 No. of Flips: 4309 time to process: 54 seconds.
uf250-04.cnf fulfilled No. of Restarts: 1855 No. of Flips: 4250 time to process: 60 seconds.
uf250-04.cnf fulfilled No. of Restarts: 207 No. of Flips: 2118 time to process: 66 seconds.
uf250-04.cnf fulfilled No. of Restarts: 1429 No. of Flips: 1941 time to process: 63 seconds.
uf250-04.cnf fulfilled No. of Restarts: 1060 No. of Flips: 1806 time to process: 60 seconds.
uf250-04.cnf fulfilled No. of Restarts: 572 No. of Flips: 3309 time to process: 34 seconds.
uf250-04.cnf fulfilled No. of Restarts: 885 No. of Flips: 3165 time to process: 46 seconds.
uf250-04.cnf fulfilled No. of Restarts: 753 No. of Flips: 4584 time to process: 53 seconds.
uf250-04.cnf fulfilled No. of Restarts: 273 No. of Flips: 3154 time to process: 34 seconds.
uf250-04.cnf fulfilled No. of Restarts: 25 No. of Flips: 2603 time to process: 47 seconds.
uf250-04.cnf fulfilled No. of Restarts: 792 No. of Flips: 4695 time to process: 63 seconds.
uf250-04.cnf fulfilled No. of Restarts: 58 No. of Flips: 1605 time to process: 56 seconds.
uf250-04.cnf fulfilled No. of Restarts: 939 No. of Flips: 2665 time to process: 57 seconds.
uf250-04.cnf fulfilled No. of Restarts: 193 No. of Flips: 1121 time to process: 54 seconds.
uf250-04.cnf fulfilled No. of Restarts: 242 No. of Flips: 1969 time to process: 46 seconds.
uf250-04.cnf fulfilled No. of Restarts: 607 No. of Flips: 4158 time to process: 61 seconds.
uf250-04.cnf fulfilled No. of Restarts: 143 No. of Flips: 3102 time to process: 52 seconds.
uf250-04.cnf fulfilled No. of Restarts: 187 No. of Flips: 4815 time to process: 46 seconds.
uf250-04.cnf fulfilled No. of Restarts: 159 No. of Flips: 2286 time to process: 32 seconds.
uf250-04.cnf fulfilled No. of Restarts: 172 No. of Flips: 2396 time to process: 54 seconds.
uf250-04.cnf fulfilled No. of Restarts: 1200 No. of Flips: 3730 time to process: 58 seconds.
uf250-04.cnf fulfilled No. of Restarts: 233 No. of Flips: 2170 time to process: 57 seconds.
uf250-04.cnf fulfilled No. of Restarts: 1467 No. of Flips: 1603 time to process: 59 seconds.
uf250-04.cnf fulfilled No. of Restarts: 691 No. of Flips: 3238 time to process: 51 seconds.
uf250-04.cnf fulfilled No. of Restarts: 1386 No. of Flips: 4109 time to process: 61 seconds.
uf250-04.cnf fulfilled No. of Restarts: 450 No. of Flips: 2338 time to process: 50 seconds.
uf250-04.cnf fulfilled No. of Restarts: 1679 No. of Flips: 4323 time to process: 69 seconds.
uf250-04.cnf fulfilled No. of Restarts: 1407 No. of Flips: 4695 time to process: 63 seconds.
uf250-04.cnf fulfilled No. of Restarts: 174 No. of Flips: 3062 time to process: 56 seconds.
uf250-04.cnf fulfilled No. of Restarts: 862 No. of Flips: 2355 time to process: 63 seconds.
uf250-04.cnf fulfilled No. of Restarts: 857 No. of Flips: 2320 time to process: 56 seconds.
uf250-04.cnf fulfilled No. of Restarts: 2189 No. of Flips: 2986 time to process: 59 seconds.
uf250-04.cnf , deadline. Restarts: 2750
uf250-04.cnf fulfilled No. of Restarts: 95 No. of Flips: 2369 time to process: 56 seconds.
uf250-04.cnf fulfilled No. of Restarts: 356 No. of Flips: 4179 time to process: 60 seconds.
uf250-04.cnf fulfilled No. of Restarts: 261 No. of Flips: 4688 time to process: 56 seconds.
uf250-04.cnf fulfilled No. of Restarts: 824 No. of Flips: 4044 time to process: 59 seconds.
uf250-04.cnf fulfilled No. of Restarts: 8 No. of Flips: 3102 time to process: 49 seconds.
uf250-04.cnf fulfilled No. of Restarts: 100 No. of Flips: 1510 time to process: 57 seconds.
uf250-04.cnf fulfilled No. of Restarts: 274 No. of Flips: 2181 time to process: 62 seconds.
uf250-04.cnf fulfilled No. of Restarts: 689 No. of Flips: 3027 time to process: 57 seconds.
uf250-04.cnf fulfilled No. of Restarts: 15 No. of Flips: 4163 time to process: 27 seconds.
uf250-04.cnf fulfilled No. of Restarts: 905 No. of Flips: 1708 time to process: 62 seconds.
uf250-04.cnf fulfilled No. of Restarts: 1356 No. of Flips: 3533 time to process: 60 seconds.
uf250-04.cnf fulfilled No. of Restarts: 1328 No. of Flips: 4854 time to process: 63 seconds.
uf250-04.cnf fulfilled No. of Restarts: 484 No. of Flips: 4963 time to process: 54 seconds.
uf250-04.cnf fulfilled No. of Restarts: 123 No. of Flips: 2966 time to process: 55 seconds.
uf250-04.cnf fulfilled No. of Restarts: 576 No. of Flips: 2914 time to process: 54 seconds.
uf250-04.cnf fulfilled No. of Restarts: 816 No. of Flips: 1638 time to process: 62 seconds.
uf250-04.cnf fulfilled No. of Restarts: 202 No. of Flips: 957 time to process: 54 seconds.
uf250-04.cnf fulfilled No. of Restarts: 35 No. of Flips: 1771 time to process: 40 seconds.
uf250-04.cnf fulfilled No. of Restarts: 889 No. of Flips: 864 time to process: 67 seconds.
uf250-04.cnf fulfilled No. of Restarts: 730 No. of Flips: 4262 time to process: 68 seconds.
uf250-04.cnf fulfilled No. of Restarts: 89 No. of Flips: 2732 time to process: 49 seconds.
uf250-04.cnf fulfilled No. of Restarts: 1333 No. of Flips: 2257 time to process: 65 seconds.
uf250-04.cnf fulfilled No. of Restarts: 1972 No. of Flips: 2930 time to process: 62 seconds.
uf250-04.cnf fulfilled No. of Restarts: 153 No. of Flips: 1635 time to process: 63 seconds.
uf250-04.cnf fulfilled No. of Restarts: 382 No. of Flips: 4923 time to process: 62 seconds.
uf250-04.cnf fulfilled No. of Restarts: 788 No. of Flips: 1631 time to process: 64 seconds.
uf250-04.cnf fulfilled No. of Restarts: 234 No. of Flips: 1060 time to process: 16 seconds.
uf250-04.cnf fulfilled No. of Restarts: 10 No. of Flips: 2168 time to process: 53 seconds.
uf250-04.cnf fulfilled No. of Restarts: 62 No. of Flips: 4053 time to process: 61 seconds.
uf250-04.cnf fulfilled No. of Restarts: 1168 No. of Flips: 2001 time to process: 56 seconds.
uf250-04.cnf fulfilled No. of Restarts: 1598 No. of Flips: 4753 time to process: 61 seconds.
uf250-04.cnf fulfilled No. of Restarts: 351 No. of Flips: 1760 time to process: 57 seconds.
uf250-04.cnf fulfilled No. of Restarts: 815 No. of Flips: 1997 time to process: 58 seconds.
uf250-04.cnf fulfilled No. of Restarts: 218 No. of Flips: 4022 time to process: 56 seconds.
uf250-04.cnf fulfilled No. of Restarts: 372 No. of Flips: 4803 time to process: 52 seconds.
uf250-04.cnf fulfilled No. of Restarts: 661 No. of Flips: 2607 time to process: 56 seconds.
uf250-04.cnf fulfilled No. of Restarts: 2133 No. of Flips: 3784 time to process: 59 seconds.
uf250-04.cnf fulfilled No. of Restarts: 122 No. of Flips: 2546 time to process: 51 seconds.
uf250-04.cnf fulfilled No. of Restarts: 1070 No. of Flips: 3960 time to process: 59 seconds.
uf250-04.cnf fulfilled No. of Restarts: 419 No. of Flips: 1664 time to process: 60 seconds.
uf250-04.cnf fulfilled No. of Restarts: 386 No. of Flips: 1782 time to process: 50 seconds.
uf250-04.cnf fulfilled No. of Restarts: 121 No. of Flips: 3618 time to process: 54 seconds.
uf250-04.cnf fulfilled No. of Restarts: 882 No. of Flips: 2655 time to process: 57 seconds.
uf250-04.cnf fulfilled No. of Restarts: 547 No. of Flips: 591 time to process: 59 seconds.
uf250-04.cnf fulfilled No. of Restarts: 996 No. of Flips: 2700 time to process: 61 seconds.
uf250-04.cnf fulfilled No. of Restarts: 565 No. of Flips: 3539 time to process: 36 seconds.
uf250-04.cnf fulfilled No. of Restarts: 275 No. of Flips: 3998 time to process: 62 seconds.
uf250-04.cnf fulfilled No. of Restarts: 473 No. of Flips: 3613 time to process: 59 seconds.
uf250-04.cnf fulfilled No. of Restarts: 51 No. of Flips: 1233 time to process: 58 seconds.
uf250-04.cnf fulfilled No. of Restarts: 578 No. of Flips: 3656 time to process: 64 seconds.
uf250-04.cnf fulfilled No. of Restarts: 657 No. of Flips: 1274 time to process: 65 seconds.
uf250-04.cnf fulfilled No. of Restarts: 1372 No. of Flips: 800 time to process: 65 seconds.
uf250-04.cnf fulfilled No. of Restarts: 523 No. of Flips: 1302 time to process: 59 seconds.
uf250-04.cnf fulfilled No. of Restarts: 518 No. of Flips: 4988 time to process: 56 seconds.
uf250-04.cnf fulfilled No. of Restarts: 1048 No. of Flips: 3345 time to process: 54 seconds.
uf250-04.cnf fulfilled No. of Restarts: 5 No. of Flips: 1887 time to process: 56 seconds.
uf250-04.cnf fulfilled No. of Restarts: 560 No. of Flips: 4132 time to process: 60 seconds.
uf250-04.cnf fulfilled No. of Restarts: 829 No. of Flips: 2979 time to process: 58 seconds.
uf250-04.cnf fulfilled No. of Restarts: 253 No. of Flips: 1221 time to process: 68 seconds.
uf250-04.cnf fulfilled No. of Restarts: 74 No. of Flips: 2577 time to process: 52 seconds.
uf250-04.cnf fulfilled No. of Restarts: 816 No. of Flips: 3848 time to process: 56 seconds.
uf250-04.cnf fulfilled No. of Restarts: 1968 No. of Flips: 2045 time to process: 64 seconds.
uf250-04.cnf fulfilled No. of Restarts: 825 No. of Flips: 4512 time to process: 55 seconds.
uf250-04.cnf fulfilled No. of Restarts: 1521 No. of Flips: 3772 time to process: 57 seconds.
uf250-04.cnf fulfilled No. of Restarts: 999 No. of Flips: 1211 time to process: 54 seconds.
uf250-04.cnf fulfilled No. of Restarts: 842 No. of Flips: 1505 time to process: 62 seconds.
uf250-04.cnf fulfilled No. of Restarts: 2127 No. of Flips: 2901 time to process: 52 seconds.
uf250-04.cnf fulfilled No. of Restarts: 435 No. of Flips: 3007 time to process: 56 seconds.
uf250-04.cnf fulfilled No. of Restarts: 2 No. of Flips: 4204 time to process: 62 seconds.
uf250-04.cnf fulfilled No. of Restarts: 231 No. of Flips: 2955 time to process: 48 seconds.
uf250-04.cnf fulfilled No. of Restarts: 1853 No. of Flips: 2191 time to process: 64 seconds.
uf250-04.cnf fulfilled No. of Restarts: 796 No. of Flips: 4921 time to process: 54 seconds.
uf250-04.cnf fulfilled No. of Restarts: 185 No. of Flips: 3184 time to process: 54 seconds.
uf250-04.cnf fulfilled No. of Restarts: 2614 No. of Flips: 3917 time to process: 55 seconds.
uf250-04.cnf fulfilled No. of Restarts: 372 No. of Flips: 4494 time to process: 60 seconds.
uf250-04.cnf fulfilled No. of Restarts: 389 No. of Flips: 2571 time to process: 51 seconds.
uf250-04.cnf fulfilled No. of Restarts: 618 No. of Flips: 3107 time to process: 63 seconds.
uf250-04.cnf fulfilled No. of Restarts: 383 No. of Flips: 2951 time to process: 57 seconds.
uf250-04.cnf fulfilled No. of Restarts: 523 No. of Flips: 1842 time to process: 47 seconds.
uf250-04.cnf fulfilled No. of Restarts: 156 No. of Flips: 4136 time to process: 58 seconds.
uf250-04.cnf fulfilled No. of Restarts: 227 No. of Flips: 2647 time to process: 55 seconds.
uf250-04.cnf fulfilled No. of Restarts: 817 No. of Flips: 1987 time to process: 62 seconds.
uf250-04.cnf fulfilled No. of Restarts: 771 No. of Flips: 2805 time to process: 58 seconds.
uf250-04.cnf fulfilled No. of Restarts: 314 No. of Flips: 4830 time to process: 62 seconds.
uf250-04.cnf fulfilled No. of Restarts: 1193 No. of Flips: 4456 time to process: 64 seconds.
uf250-04.cnf fulfilled No. of Restarts: 164 No. of Flips: 3969 time to process: 49 seconds.
uf250-04.cnf fulfilled No. of Restarts: 266 No. of Flips: 1685 time to process: 61 seconds.
uf250-04.cnf fulfilled No. of Restarts: 181 No. of Flips: 1083 time to process: 52 seconds.
uf250-04.cnf fulfilled No. of Restarts: 7 No. of Flips: 3028 time to process: 53 seconds.
uf250-04.cnf fulfilled No. of Restarts: 72 No. of Flips: 896 time to process: 56 seconds.
uf250-04.cnf , deadline. Restarts: 2750
uf250-04.cnf fulfilled No. of Restarts: 452 No. of Flips: 4850 time to process: 63 seconds.
uf250-04.cnf fulfilled No. of Restarts: 192 No. of Flips: 2117 time to process: 51 seconds.
uf250-04.cnf fulfilled No. of Restarts: 872 No. of Flips: 3094 time to process: 47 seconds.
uf250-04.cnf fulfilled No. of Restarts: 85 No. of Flips: 1201 time to process: 38 seconds.
uf250-04.cnf fulfilled No. of Restarts: 383 No. of Flips: 1889 time to process: 54 seconds.
uf250-04.cnf fulfilled No. of Restarts: 489 No. of Flips: 3054 time to process: 67 seconds.
uf250-04.cnf fulfilled No. of Restarts: 2337 No. of Flips: 4400 time to process: 63 seconds.
uf250-04.cnf fulfilled No. of Restarts: 735 No. of Flips: 3131 time to process: 42 seconds.
uf250-04.cnf , deadline. Restarts: 2750
uf250-04.cnf fulfilled No. of Restarts: 1657 No. of Flips: 1438 time to process: 62 seconds.
uf250-04.cnf fulfilled No. of Restarts: 15 No. of Flips: 3136 time to process: 57 seconds.
uf250-04.cnf fulfilled No. of Restarts: 191 No. of Flips: 3821 time to process: 70 seconds.
uf250-04.cnf fulfilled No. of Restarts: 278 No. of Flips: 2480 time to process: 61 seconds.
uf250-04.cnf fulfilled No. of Restarts: 793 No. of Flips: 2732 time to process: 53 seconds.
uf250-04.cnf fulfilled No. of Restarts: 222 No. of Flips: 4860 time to process: 54 seconds.
uf250-04.cnf fulfilled No. of Restarts: 137 No. of Flips: 2389 time to process: 60 seconds.
uf250-04.cnf fulfilled No. of Restarts: 531 No. of Flips: 1832 time to process: 67 seconds.
uf250-04.cnf fulfilled No. of Restarts: 399 No. of Flips: 2190 time to process: 58 seconds.
uf250-04.cnf fulfilled No. of Restarts: 166 No. of Flips: 2081 time to process: 57 seconds.
uf250-04.cnf fulfilled No. of Restarts: 363 No. of Flips: 1644 time to process: 59 seconds.
uf250-04.cnf fulfilled No. of Restarts: 1454 No. of Flips: 2691 time to process: 67 seconds.
uf250-04.cnf fulfilled No. of Restarts: 241 No. of Flips: 1532 time to process: 64 seconds.
uf250-04.cnf fulfilled No. of Restarts: 190 No. of Flips: 2081 time to process: 58 seconds.
uf250-04.cnf fulfilled No. of Restarts: 858 No. of Flips: 2679 time to process: 63 seconds.
uf250-04.cnf fulfilled No. of Restarts: 475 No. of Flips: 2230 time to process: 54 seconds.
uf250-04.cnf fulfilled No. of Restarts: 1194 No. of Flips: 3554 time to process: 56 seconds.
uf250-04.cnf fulfilled No. of Restarts: 2170 No. of Flips: 2038 time to process: 68 seconds.
uf250-04.cnf fulfilled No. of Restarts: 1027 No. of Flips: 3462 time to process: 67 seconds.
uf250-04.cnf fulfilled No. of Restarts: 438 No. of Flips: 3226 time to process: 61 seconds.
uf250-04.cnf fulfilled No. of Restarts: 1162 No. of Flips: 1295 time to process: 61 seconds.
uf250-04.cnf fulfilled No. of Restarts: 240 No. of Flips: 3542 time to process: 65 seconds.
uf250-04.cnf fulfilled No. of Restarts: 767 No. of Flips: 2041 time to process: 60 seconds.
uf250-04.cnf fulfilled No. of Restarts: 213 No. of Flips: 2102 time to process: 60 seconds.
uf250-04.cnf fulfilled No. of Restarts: 1721 No. of Flips: 1645 time to process: 64 seconds.
uf250-04.cnf fulfilled No. of Restarts: 1208 No. of Flips: 1619 time to process: 68 seconds.
uf250-04.cnf fulfilled No. of Restarts: 33 No. of Flips: 4017 time to process: 61 seconds.
uf250-04.cnf fulfilled No. of Restarts: 807 No. of Flips: 4377 time to process: 61 seconds.
uf250-04.cnf fulfilled No. of Restarts: 565 No. of Flips: 1716 time to process: 67 seconds.
uf250-04.cnf fulfilled No. of Restarts: 726 No. of Flips: 3687 time to process: 62 seconds.
uf250-04.cnf fulfilled No. of Restarts: 201 No. of Flips: 775 time to process: 54 seconds.
uf250-04.cnf fulfilled No. of Restarts: 214 No. of Flips: 1036 time to process: 53 seconds.
uf250-04.cnf fulfilled No. of Restarts: 1567 No. of Flips: 855 time to process: 55 seconds.
uf250-04.cnf fulfilled No. of Restarts: 2344 No. of Flips: 1278 time to process: 70 seconds.
uf250-04.cnf fulfilled No. of Restarts: 2179 No. of Flips: 3001 time to process: 69 seconds.
uf250-04.cnf fulfilled No. of Restarts: 307 No. of Flips: 2063 time to process: 73 seconds.
uf250-04.cnf fulfilled No. of Restarts: 1417 No. of Flips: 2373 time to process: 66 seconds.
uf250-04.cnf fulfilled No. of Restarts: 1608 No. of Flips: 2490 time to process: 66 seconds.
uf250-04.cnf fulfilled No. of Restarts: 815 No. of Flips: 4397 time to process: 62 seconds.
uf250-04.cnf fulfilled No. of Restarts: 654 No. of Flips: 2647 time to process: 60 seconds.
uf250-04.cnf fulfilled No. of Restarts: 550 No. of Flips: 2475 time to process: 55 seconds.
uf250-04.cnf fulfilled No. of Restarts: 335 No. of Flips: 1274 time to process: 50 seconds.
uf250-04.cnf fulfilled No. of Restarts: 606 No. of Flips: 4211 time to process: 65 seconds.
uf250-04.cnf fulfilled No. of Restarts: 175 No. of Flips: 2788 time to process: 51 seconds.
uf250-04.cnf fulfilled No. of Restarts: 74 No. of Flips: 2555 time to process: 51 seconds.
uf250-04.cnf fulfilled No. of Restarts: 1017 No. of Flips: 2319 time to process: 59 seconds.
uf250-04.cnf , deadline. Restarts: 2750
uf250-04.cnf fulfilled No. of Restarts: 76 No. of Flips: 4295 time to process: 55 seconds.
uf250-04.cnf fulfilled No. of Restarts: 950 No. of Flips: 1393 time to process: 53 seconds.
uf250-04.cnf fulfilled No. of Restarts: 70 No. of Flips: 971 time to process: 52 seconds.
uf250-04.cnf fulfilled No. of Restarts: 1102 No. of Flips: 736 time to process: 55 seconds.
uf250-04.cnf fulfilled No. of Restarts: 59 No. of Flips: 4993 time to process: 63 seconds.
uf250-04.cnf fulfilled No. of Restarts: 1558 No. of Flips: 4418 time to process: 60 seconds.
uf250-04.cnf fulfilled No. of Restarts: 40 No. of Flips: 4020 time to process: 49 seconds.
uf250-04.cnf fulfilled No. of Restarts: 1397 No. of Flips: 4583 time to process: 57 seconds.
uf250-04.cnf fulfilled No. of Restarts: 39 No. of Flips: 2172 time to process: 61 seconds.
uf250-04.cnf fulfilled No. of Restarts: 217 No. of Flips: 4876 time to process: 56 seconds.
uf250-04.cnf fulfilled No. of Restarts: 1636 No. of Flips: 2541 time to process: 67 seconds.
uf250-04.cnf fulfilled No. of Restarts: 395 No. of Flips: 1174 time to process: 59 seconds.
uf250-04.cnf fulfilled No. of Restarts: 988 No. of Flips: 2319 time to process: 57 seconds.
uf250-04.cnf fulfilled No. of Restarts: 538 No. of Flips: 4724 time to process: 49 seconds.
uf250-04.cnf , deadline. Restarts: 2750
uf250-04.cnf fulfilled No. of Restarts: 107 No. of Flips: 1696 time to process: 57 seconds.
uf250-04.cnf , deadline. Restarts: 2750
uf250-04.cnf fulfilled No. of Restarts: 971 No. of Flips: 4721 time to process: 51 seconds.
uf250-04.cnf fulfilled No. of Restarts: 1577 No. of Flips: 2586 time to process: 60 seconds.
uf250-04.cnf fulfilled No. of Restarts: 762 No. of Flips: 4268 time to process: 63 seconds.
uf250-04.cnf fulfilled No. of Restarts: 27 No. of Flips: 4351 time to process: 53 seconds.
uf250-04.cnf fulfilled No. of Restarts: 114 No. of Flips: 2368 time to process: 28 seconds.
uf250-04.cnf fulfilled No. of Restarts: 2453 No. of Flips: 617 time to process: 57 seconds.
uf250-04.cnf fulfilled No. of Restarts: 313 No. of Flips: 3782 time to process: 55 seconds.
uf250-04.cnf fulfilled No. of Restarts: 157 No. of Flips: 3054 time to process: 41 seconds.
uf250-04.cnf fulfilled No. of Restarts: 1160 No. of Flips: 2385 time to process: 63 seconds.
uf250-04.cnf fulfilled No. of Restarts: 697 No. of Flips: 3382 time to process: 59 seconds.
uf250-04.cnf fulfilled No. of Restarts: 679 No. of Flips: 3441 time to process: 54 seconds.
uf250-04.cnf fulfilled No. of Restarts: 324 No. of Flips: 1129 time to process: 56 seconds.
uf250-04.cnf fulfilled No. of Restarts: 558 No. of Flips: 2630 time to process: 52 seconds.
uf250-04.cnf fulfilled No. of Restarts: 1114 No. of Flips: 4698 time to process: 67 seconds.
uf250-04.cnf fulfilled No. of Restarts: 569 No. of Flips: 3797 time to process: 56 seconds.
uf250-04.cnf fulfilled No. of Restarts: 43 No. of Flips: 2502 time to process: 52 seconds.
uf250-04.cnf fulfilled No. of Restarts: 444 No. of Flips: 1593 time to process: 57 seconds.
uf250-04.cnf fulfilled No. of Restarts: 1216 No. of Flips: 4182 time to process: 49 seconds.
uf250-04.cnf fulfilled No. of Restarts: 379 No. of Flips: 3937 time to process: 48 seconds.
uf250-04.cnf fulfilled No. of Restarts: 188 No. of Flips: 2588 time to process: 56 seconds.
uf250-04.cnf fulfilled No. of Restarts: 216 No. of Flips: 2363 time to process: 53 seconds.
uf250-04.cnf fulfilled No. of Restarts: 1995 No. of Flips: 2205 time to process: 63 seconds.
uf250-04.cnf fulfilled No. of Restarts: 428 No. of Flips: 3299 time to process: 46 seconds.
uf250-04.cnf fulfilled No. of Restarts: 23 No. of Flips: 2228 time to process: 53 seconds.
uf250-04.cnf fulfilled No. of Restarts: 426 No. of Flips: 2069 time to process: 49 seconds.
uf250-04.cnf fulfilled No. of Restarts: 2384 No. of Flips: 1897 time to process: 61 seconds.
uf250-04.cnf fulfilled No. of Restarts: 248 No. of Flips: 4429 time to process: 28 seconds.
uf250-04.cnf , deadline. Restarts: 2750
uf250-04.cnf fulfilled No. of Restarts: 1713 No. of Flips: 3303 time to process: 68 seconds.
uf250-04.cnf fulfilled No. of Restarts: 238 No. of Flips: 4854 time to process: 51 seconds.
uf250-04.cnf fulfilled No. of Restarts: 483 No. of Flips: 4094 time to process: 59 seconds.
uf250-04.cnf fulfilled No. of Restarts: 314 No. of Flips: 965 time to process: 63 seconds.
uf250-04.cnf fulfilled No. of Restarts: 1272 No. of Flips: 1847 time to process: 62 seconds.
uf250-04.cnf fulfilled No. of Restarts: 573 No. of Flips: 3831 time to process: 62 seconds.
uf250-04.cnf fulfilled No. of Restarts: 982 No. of Flips: 1476 time to process: 62 seconds.
uf250-04.cnf fulfilled No. of Restarts: 80 No. of Flips: 2931 time to process: 29 seconds.
uf250-04.cnf fulfilled No. of Restarts: 55 No. of Flips: 1939 time to process: 62 seconds.
uf250-04.cnf fulfilled No. of Restarts: 744 No. of Flips: 2613 time to process: 59 seconds.
uf250-04.cnf fulfilled No. of Restarts: 134 No. of Flips: 1210 time to process: 53 seconds.
uf250-04.cnf fulfilled No. of Restarts: 6 No. of Flips: 3237 time to process: 60 seconds.
uf250-04.cnf fulfilled No. of Restarts: 605 No. of Flips: 1949 time to process: 67 seconds.
uf250-04.cnf fulfilled No. of Restarts: 1283 No. of Flips: 2261 time to process: 66 seconds.
uf250-04.cnf fulfilled No. of Restarts: 1565 No. of Flips: 2126 time to process: 60 seconds.
uf250-04.cnf fulfilled No. of Restarts: 882 No. of Flips: 2576 time to process: 70 seconds.
uf250-04.cnf fulfilled No. of Restarts: 1169 No. of Flips: 4360 time to process: 65 seconds.
uf250-04.cnf fulfilled No. of Restarts: 1381 No. of Flips: 4019 time to process: 65 seconds.
uf250-04.cnf fulfilled No. of Restarts: 54 No. of Flips: 4480 time to process: 61 seconds.
uf250-04.cnf fulfilled No. of Restarts: 728 No. of Flips: 1854 time to process: 59 seconds.
uf250-04.cnf fulfilled No. of Restarts: 525 No. of Flips: 1994 time to process: 54 seconds.
uf250-04.cnf fulfilled No. of Restarts: 8 No. of Flips: 3658 time to process: 58 seconds.
uf250-04.cnf fulfilled No. of Restarts: 55 No. of Flips: 3591 time to process: 40 seconds.
uf250-04.cnf fulfilled No. of Restarts: 2648 No. of Flips: 2332 time to process: 50 seconds.
uf250-04.cnf fulfilled No. of Restarts: 2365 No. of Flips: 936 time to process: 53 seconds.
uf250-04.cnf fulfilled No. of Restarts: 396 No. of Flips: 2163 time to process: 47 seconds.
uf250-04.cnf fulfilled No. of Restarts: 926 No. of Flips: 3324 time to process: 47 seconds.
uf250-04.cnf fulfilled No. of Restarts: 542 No. of Flips: 1998 time to process: 53 seconds.
uf250-04.cnf fulfilled No. of Restarts: 616 No. of Flips: 4284 time to process: 47 seconds.
uf250-04.cnf fulfilled No. of Restarts: 706 No. of Flips: 4065 time to process: 56 seconds.
uf250-04.cnf fulfilled No. of Restarts: 314 No. of Flips: 791 time to process: 45 seconds.
uf250-04.cnf fulfilled No. of Restarts: 1581 No. of Flips: 4646 time to process: 44 seconds.
uf250-04.cnf fulfilled No. of Restarts: 593 No. of Flips: 1611 time to process: 50 seconds.
uf250-04.cnf fulfilled No. of Restarts: 460 No. of Flips: 1902 time to process: 31 seconds.
uf250-04.cnf fulfilled No. of Restarts: 782 No. of Flips: 2106 time to process: 49 seconds.
uf250-04.cnf fulfilled No. of Restarts: 341 No. of Flips: 1896 time to process: 52 seconds.
uf250-04.cnf fulfilled No. of Restarts: 1398 No. of Flips: 4270 time to process: 53 seconds.
uf250-04.cnf fulfilled No. of Restarts: 179 No. of Flips: 4492 time to process: 39 seconds.
uf250-04.cnf fulfilled No. of Restarts: 40 No. of Flips: 970 time to process: 34 seconds.
uf250-04.cnf fulfilled No. of Restarts: 1992 No. of Flips: 3092 time to process: 46 seconds.
uf250-04.cnf fulfilled No. of Restarts: 987 No. of Flips: 4845 time to process: 50 seconds.
uf250-04.cnf fulfilled No. of Restarts: 836 No. of Flips: 1404 time to process: 47 seconds.
uf250-04.cnf fulfilled No. of Restarts: 301 No. of Flips: 3093 time to process: 30 seconds.
uf250-04.cnf fulfilled No. of Restarts: 1111 No. of Flips: 3665 time to process: 46 seconds.
uf250-04.cnf fulfilled No. of Restarts: 251 No. of Flips: 1116 time to process: 43 seconds.
uf250-04.cnf fulfilled No. of Restarts: 879 No. of Flips: 1779 time to process: 52 seconds.
uf250-04.cnf fulfilled No. of Restarts: 427 No. of Flips: 4803 time to process: 48 seconds.
uf250-04.cnf fulfilled No. of Restarts: 561 No. of Flips: 2659 time to process: 46 seconds.
uf250-04.cnf fulfilled No. of Restarts: 2250 No. of Flips: 3751 time to process: 55 seconds.
uf250-04.cnf fulfilled No. of Restarts: 1070 No. of Flips: 2315 time to process: 47 seconds.
uf250-04.cnf fulfilled No. of Restarts: 192 No. of Flips: 779 time to process: 48 seconds.
uf250-04.cnf , deadline. Restarts: 2750
uf250-04.cnf fulfilled No. of Restarts: 1341 No. of Flips: 4442 time to process: 46 seconds.
uf250-04.cnf fulfilled No. of Restarts: 732 No. of Flips: 4529 time to process: 52 seconds.
uf250-04.cnf fulfilled No. of Restarts: 702 No. of Flips: 686 time to process: 32 seconds.
uf250-04.cnf fulfilled No. of Restarts: 907 No. of Flips: 1708 time to process: 43 seconds.
uf250-04.cnf fulfilled No. of Restarts: 8 No. of Flips: 2821 time to process: 47 seconds.
uf250-04.cnf fulfilled No. of Restarts: 719 No. of Flips: 1791 time to process: 50 seconds.
uf250-04.cnf fulfilled No. of Restarts: 745 No. of Flips: 1324 time to process: 39 seconds.
uf250-04.cnf fulfilled No. of Restarts: 749 No. of Flips: 2299 time to process: 45 seconds.
uf250-04.cnf fulfilled No. of Restarts: 1671 No. of Flips: 2789 time to process: 46 seconds.
uf250-04.cnf fulfilled No. of Restarts: 261 No. of Flips: 2601 time to process: 46 seconds.
uf250-04.cnf fulfilled No. of Restarts: 1302 No. of Flips: 1549 time to process: 47 seconds.
uf250-04.cnf fulfilled No. of Restarts: 353 No. of Flips: 3112 time to process: 47 seconds.
uf250-04.cnf fulfilled No. of Restarts: 1838 No. of Flips: 4251 time to process: 46 seconds.
uf250-04.cnf fulfilled No. of Restarts: 1402 No. of Flips: 3306 time to process: 48 seconds.
uf250-04.cnf fulfilled No. of Restarts: 951 No. of Flips: 3771 time to process: 46 seconds.
uf250-04.cnf fulfilled No. of Restarts: 508 No. of Flips: 4245 time to process: 48 seconds.
uf250-04.cnf fulfilled No. of Restarts: 443 No. of Flips: 1706 time to process: 48 seconds.
uf250-04.cnf fulfilled No. of Restarts: 293 No. of Flips: 2166 time to process: 32 seconds.
uf250-04.cnf fulfilled No. of Restarts: 308 No. of Flips: 4447 time to process: 51 seconds.
uf250-04.cnf fulfilled No. of Restarts: 157 No. of Flips: 2996 time to process: 47 seconds.
uf250-04.cnf fulfilled No. of Restarts: 256 No. of Flips: 4738 time to process: 46 seconds.
uf250-04.cnf fulfilled No. of Restarts: 982 No. of Flips: 2771 time to process: 48 seconds.
uf250-04.cnf fulfilled No. of Restarts: 58 No. of Flips: 4047 time to process: 42 seconds.
uf250-04.cnf fulfilled No. of Restarts: 973 No. of Flips: 3174 time to process: 49 seconds.
uf250-04.cnf fulfilled No. of Restarts: 1688 No. of Flips: 4158 time to process: 54 seconds.
uf250-04.cnf fulfilled No. of Restarts: 168 No. of Flips: 3885 time to process: 45 seconds.
uf250-04.cnf fulfilled No. of Restarts: 147 No. of Flips: 3611 time to process: 41 seconds.
uf250-04.cnf fulfilled No. of Restarts: 131 No. of Flips: 2183 time to process: 45 seconds.
uf250-04.cnf fulfilled No. of Restarts: 148 No. of Flips: 1569 time to process: 49 seconds.
uf250-04.cnf fulfilled No. of Restarts: 745 No. of Flips: 3863 time to process: 49 seconds.
uf250-04.cnf fulfilled No. of Restarts: 1563 No. of Flips: 4639 time to process: 44 seconds.
uf250-04.cnf fulfilled No. of Restarts: 776 No. of Flips: 2418 time to process: 47 seconds.
uf250-04.cnf fulfilled No. of Restarts: 1355 No. of Flips: 953 time to process: 51 seconds.
uf250-04.cnf fulfilled No. of Restarts: 506 No. of Flips: 3077 time to process: 54 seconds.
uf250-04.cnf fulfilled No. of Restarts: 855 No. of Flips: 2333 time to process: 37 seconds.
uf250-04.cnf fulfilled No. of Restarts: 857 No. of Flips: 1634 time to process: 53 seconds.
uf250-04.cnf fulfilled No. of Restarts: 1088 No. of Flips: 4824 time to process: 59 seconds.
uf250-04.cnf fulfilled No. of Restarts: 300 No. of Flips: 4589 time to process: 57 seconds.
uf250-04.cnf fulfilled No. of Restarts: 389 No. of Flips: 2480 time to process: 50 seconds.
uf250-04.cnf fulfilled No. of Restarts: 214 No. of Flips: 2797 time to process: 49 seconds.
uf250-04.cnf fulfilled No. of Restarts: 35 No. of Flips: 4049 time to process: 50 seconds.
uf250-04.cnf fulfilled No. of Restarts: 416 No. of Flips: 4490 time to process: 53 seconds.
uf250-04.cnf fulfilled No. of Restarts: 100 No. of Flips: 3556 time to process: 46 seconds.
uf250-04.cnf fulfilled No. of Restarts: 340 No. of Flips: 2772 time to process: 37 seconds.
uf250-04.cnf , deadline. Restarts: 2750
uf250-04.cnf fulfilled No. of Restarts: 566 No. of Flips: 4247 time to process: 48 seconds.
uf250-04.cnf fulfilled No. of Restarts: 345 No. of Flips: 1642 time to process: 35 seconds.
uf250-04.cnf fulfilled No. of Restarts: 37 No. of Flips: 1479 time to process: 43 seconds.
uf250-04.cnf fulfilled No. of Restarts: 347 No. of Flips: 4362 time to process: 48 seconds.
uf250-04.cnf fulfilled No. of Restarts: 1291 No. of Flips: 1129 time to process: 52 seconds.
uf250-04.cnf fulfilled No. of Restarts: 707 No. of Flips: 3517 time to process: 46 seconds.
uf250-04.cnf fulfilled No. of Restarts: 1028 No. of Flips: 1218 time to process: 53 seconds.
uf250-04.cnf fulfilled No. of Restarts: 664 No. of Flips: 2951 time to process: 51 seconds.
uf250-04.cnf fulfilled No. of Restarts: 916 No. of Flips: 4370 time to process: 37 seconds.
uf250-04.cnf fulfilled No. of Restarts: 288 No. of Flips: 3835 time to process: 48 seconds.
uf250-04.cnf fulfilled No. of Restarts: 112 No. of Flips: 2778 time to process: 44 seconds.
uf250-04.cnf fulfilled No. of Restarts: 458 No. of Flips: 4984 time to process: 49 seconds.
uf250-04.cnf fulfilled No. of Restarts: 1440 No. of Flips: 1871 time to process: 47 seconds.
uf250-04.cnf fulfilled No. of Restarts: 327 No. of Flips: 1795 time to process: 53 seconds.
uf250-04.cnf fulfilled No. of Restarts: 1620 No. of Flips: 1502 time to process: 49 seconds.
uf250-04.cnf fulfilled No. of Restarts: 365 No. of Flips: 1744 time to process: 50 seconds.
uf250-04.cnf fulfilled No. of Restarts: 282 No. of Flips: 4221 time to process: 45 seconds.
uf250-04.cnf fulfilled No. of Restarts: 735 No. of Flips: 3072 time to process: 52 seconds.
uf250-04.cnf fulfilled No. of Restarts: 185 No. of Flips: 3017 time to process: 47 seconds.
uf250-04.cnf fulfilled No. of Restarts: 480 No. of Flips: 1719 time to process: 43 seconds.
uf250-04.cnf fulfilled No. of Restarts: 2065 No. of Flips: 1879 time to process: 47 seconds.
uf250-04.cnf fulfilled No. of Restarts: 252 No. of Flips: 3888 time to process: 48 seconds.
uf250-04.cnf fulfilled No. of Restarts: 1349 No. of Flips: 3725 time to process: 44 seconds.
uf250-04.cnf fulfilled No. of Restarts: 394 No. of Flips: 3761 time to process: 47 seconds.
uf250-04.cnf fulfilled No. of Restarts: 1117 No. of Flips: 2565 time to process: 46 seconds.
uf250-04.cnf fulfilled No. of Restarts: 1198 No. of Flips: 4333 time to process: 49 seconds.
uf250-04.cnf fulfilled No. of Restarts: 720 No. of Flips: 1167 time to process: 44 seconds.
uf250-04.cnf fulfilled No. of Restarts: 584 No. of Flips: 2581 time to process: 43 seconds.
uf250-04.cnf fulfilled No. of Restarts: 1430 No. of Flips: 2834 time to process: 51 seconds.
uf250-04.cnf fulfilled No. of Restarts: 478 No. of Flips: 2944 time to process: 47 seconds.
uf250-04.cnf fulfilled No. of Restarts: 58 No. of Flips: 4865 time to process: 40 seconds.
uf250-04.cnf fulfilled No. of Restarts: 114 No. of Flips: 2650 time to process: 39 seconds.
uf250-04.cnf fulfilled No. of Restarts: 338 No. of Flips: 4756 time to process: 49 seconds.
uf250-04.cnf fulfilled No. of Restarts: 1095 No. of Flips: 1242 time to process: 48 seconds.
uf250-04.cnf fulfilled No. of Restarts: 190 No. of Flips: 2068 time to process: 47 seconds.
uf250-04.cnf fulfilled No. of Restarts: 832 No. of Flips: 3098 time to process: 47 seconds.
uf250-04.cnf fulfilled No. of Restarts: 532 No. of Flips: 3461 time to process: 50 seconds.
uf250-04.cnf fulfilled No. of Restarts: 273 No. of Flips: 4538 time to process: 44 seconds.
uf250-04.cnf fulfilled No. of Restarts: 2104 No. of Flips: 4871 time to process: 57 seconds.
uf250-04.cnf fulfilled No. of Restarts: 0 No. of Flips: 1455 time to process: 43 seconds.
uf250-04.cnf fulfilled No. of Restarts: 72 No. of Flips: 2427 time to process: 47 seconds.
uf250-04.cnf fulfilled No. of Restarts: 2006 No. of Flips: 2775 time to process: 51 seconds.
uf250-04.cnf fulfilled No. of Restarts: 122 No. of Flips: 1718 time to process: 41 seconds.
uf250-04.cnf fulfilled No. of Restarts: 827 No. of Flips: 4542 time to process: 46 seconds.
uf250-04.cnf fulfilled No. of Restarts: 236 No. of Flips: 1877 time to process: 39 seconds.
uf250-04.cnf fulfilled No. of Restarts: 2388 No. of Flips: 1214 time to process: 54 seconds.
uf250-04.cnf fulfilled No. of Restarts: 1900 No. of Flips: 1014 time to process: 50 seconds.
uf250-04.cnf fulfilled No. of Restarts: 103 No. of Flips: 2171 time to process: 47 seconds.
uf250-04.cnf fulfilled No. of Restarts: 261 No. of Flips: 4727 time to process: 43 seconds.
uf250-04.cnf fulfilled No. of Restarts: 1114 No. of Flips: 2360 time to process: 46 seconds.
uf250-04.cnf fulfilled No. of Restarts: 268 No. of Flips: 4208 time to process: 35 seconds.
uf250-04.cnf fulfilled No. of Restarts: 1028 No. of Flips: 2150 time to process: 50 seconds.
uf250-04.cnf fulfilled No. of Restarts: 152 No. of Flips: 1728 time to process: 41 seconds.
uf250-04.cnf fulfilled No. of Restarts: 277 No. of Flips: 2522 time to process: 46 seconds.
uf250-04.cnf fulfilled No. of Restarts: 28 No. of Flips: 2720 time to process: 40 seconds.
uf250-04.cnf fulfilled No. of Restarts: 348 No. of Flips: 4718 time to process: 49 seconds.
uf250-04.cnf fulfilled No. of Restarts: 984 No. of Flips: 2373 time to process: 50 seconds.
uf250-04.cnf fulfilled No. of Restarts: 150 No. of Flips: 2212 time to process: 47 seconds.
uf250-04.cnf fulfilled No. of Restarts: 752 No. of Flips: 4686 time to process: 50 seconds.
uf250-04.cnf fulfilled No. of Restarts: 64 No. of Flips: 3278 time to process: 48 seconds.
uf250-04.cnf fulfilled No. of Restarts: 2633 No. of Flips: 4659 time to process: 49 seconds.
uf250-04.cnf , deadline. Restarts: 2750
uf250-04.cnf fulfilled No. of Restarts: 102 No. of Flips: 4003 time to process: 41 seconds.
uf250-04.cnf fulfilled No. of Restarts: 745 No. of Flips: 1895 time to process: 50 seconds.
uf250-04.cnf fulfilled No. of Restarts: 111 No. of Flips: 3336 time to process: 44 seconds.
uf250-04.cnf fulfilled No. of Restarts: 481 No. of Flips: 1638 time to process: 49 seconds.
uf250-04.cnf fulfilled No. of Restarts: 205 No. of Flips: 1951 time to process: 51 seconds.
uf250-04.cnf fulfilled No. of Restarts: 1132 No. of Flips: 4142 time to process: 45 seconds.
uf250-04.cnf fulfilled No. of Restarts: 401 No. of Flips: 3128 time to process: 42 seconds.
uf250-04.cnf fulfilled No. of Restarts: 1179 No. of Flips: 2543 time to process: 48 seconds.
uf250-04.cnf fulfilled No. of Restarts: 763 No. of Flips: 2117 time to process: 44 seconds.
uf250-04.cnf fulfilled No. of Restarts: 1911 No. of Flips: 2484 time to process: 44 seconds.
uf250-04.cnf fulfilled No. of Restarts: 91 No. of Flips: 1628 time to process: 33 seconds.
uf250-04.cnf fulfilled No. of Restarts: 1200 No. of Flips: 1459 time to process: 42 seconds.
uf250-04.cnf fulfilled No. of Restarts: 613 No. of Flips: 4198 time to process: 33 seconds.
uf250-04.cnf fulfilled No. of Restarts: 445 No. of Flips: 2394 time to process: 44 seconds.
uf250-04.cnf fulfilled No. of Restarts: 1738 No. of Flips: 1354 time to process: 47 seconds.
uf250-04.cnf fulfilled No. of Restarts: 1160 No. of Flips: 1308 time to process: 30 seconds.
uf250-04.cnf fulfilled No. of Restarts: 530 No. of Flips: 4982 time to process: 32 seconds.
uf250-04.cnf fulfilled No. of Restarts: 1785 No. of Flips: 3318 time to process: 34 seconds.
uf250-04.cnf fulfilled No. of Restarts: 377 No. of Flips: 3947 time to process: 33 seconds.
uf250-04.cnf fulfilled No. of Restarts: 1722 No. of Flips: 3606 time to process: 34 seconds.
uf250-04.cnf fulfilled No. of Restarts: 108 No. of Flips: 1733 time to process: 29 seconds.
uf250-04.cnf fulfilled No. of Restarts: 455 No. of Flips: 3195 time to process: 23 seconds.
uf250-04.cnf fulfilled No. of Restarts: 1358 No. of Flips: 4725 time to process: 36 seconds.
uf250-04.cnf fulfilled No. of Restarts: 1607 No. of Flips: 2463 time to process: 33 seconds.
uf250-04.cnf fulfilled No. of Restarts: 1307 No. of Flips: 2784 time to process: 40 seconds.
uf250-04.cnf fulfilled No. of Restarts: 439 No. of Flips: 4291 time to process: 32 seconds.
uf250-04.cnf fulfilled No. of Restarts: 962 No. of Flips: 2291 time to process: 29 seconds.
uf250-04.cnf fulfilled No. of Restarts: 606 No. of Flips: 4327 time to process: 29 seconds.
uf250-04.cnf fulfilled No. of Restarts: 1011 No. of Flips: 1931 time to process: 37 seconds.
uf250-04.cnf fulfilled No. of Restarts: 99 No. of Flips: 3422 time to process: 21 seconds.
uf250-04.cnf fulfilled No. of Restarts: 1815 No. of Flips: 4000 time to process: 29 seconds.
uf250-04.cnf fulfilled No. of Restarts: 408 No. of Flips: 2254 time to process: 35 seconds.
uf250-04.cnf fulfilled No. of Restarts: 615 No. of Flips: 2475 time to process: 26 seconds.
uf250-04.cnf fulfilled No. of Restarts: 511 No. of Flips: 744 time to process: 18 seconds.
uf250-04.cnf fulfilled No. of Restarts: 377 No. of Flips: 4555 time to process: 27 seconds.
uf250-04.cnf fulfilled No. of Restarts: 1934 No. of Flips: 2621 time to process: 32 seconds.
uf250-04.cnf fulfilled No. of Restarts: 841 No. of Flips: 2292 time to process: 34 seconds.
uf250-04.cnf fulfilled No. of Restarts: 1276 No. of Flips: 1766 time to process: 34 seconds.
uf250-04.cnf fulfilled No. of Restarts: 306 No. of Flips: 4091 time to process: 24 seconds.
uf250-04.cnf fulfilled No. of Restarts: 383 No. of Flips: 3481 time to process: 34 seconds.
uf250-04.cnf fulfilled No. of Restarts: 505 No. of Flips: 1207 time to process: 26 seconds.
uf250-04.cnf fulfilled No. of Restarts: 336 No. of Flips: 4907 time to process: 28 seconds.
uf250-04.cnf fulfilled No. of Restarts: 113 No. of Flips: 1613 time to process: 23 seconds.
uf250-04.cnf fulfilled No. of Restarts: 293 No. of Flips: 1545 time to process: 26 seconds.
uf250-04.cnf fulfilled No. of Restarts: 80 No. of Flips: 1428 time to process: 27 seconds.
uf250-04.cnf fulfilled No. of Restarts: 84 No. of Flips: 4986 time to process: 29 seconds.
uf250-04.cnf fulfilled No. of Restarts: 169 No. of Flips: 2732 time to process: 31 seconds.
uf250-04.cnf fulfilled No. of Restarts: 459 No. of Flips: 1547 time to process: 20 seconds.
uf250-04.cnf fulfilled No. of Restarts: 1359 No. of Flips: 3980 time to process: 28 seconds.
uf250-04.cnf fulfilled No. of Restarts: 839 No. of Flips: 4234 time to process: 27 seconds.
uf250-04.cnf fulfilled No. of Restarts: 201 No. of Flips: 3585 time to process: 15 seconds.
uf250-04.cnf fulfilled No. of Restarts: 319 No. of Flips: 4463 time to process: 29 seconds.
uf250-04.cnf fulfilled No. of Restarts: 340 No. of Flips: 939 time to process: 28 seconds.
uf250-04.cnf fulfilled No. of Restarts: 294 No. of Flips: 1718 time to process: 24 seconds.
uf250-04.cnf fulfilled No. of Restarts: 186 No. of Flips: 4151 time to process: 29 seconds.
uf250-04.cnf fulfilled No. of Restarts: 1031 No. of Flips: 3571 time to process: 27 seconds.
uf250-04.cnf fulfilled No. of Restarts: 829 No. of Flips: 4569 time to process: 28 seconds.
uf250-04.cnf fulfilled No. of Restarts: 2017 No. of Flips: 4537 time to process: 30 seconds.
uf250-04.cnf fulfilled No. of Restarts: 156 No. of Flips: 2104 time to process: 30 seconds.
uf250-04.cnf fulfilled No. of Restarts: 1503 No. of Flips: 1724 time to process: 32 seconds.
uf250-04.cnf fulfilled No. of Restarts: 819 No. of Flips: 4775 time to process: 36 seconds.
uf250-04.cnf fulfilled No. of Restarts: 729 No. of Flips: 2924 time to process: 29 seconds.
uf250-04.cnf fulfilled No. of Restarts: 25 No. of Flips: 3031 time to process: 25 seconds.
uf250-04.cnf fulfilled No. of Restarts: 266 No. of Flips: 2232 time to process: 29 seconds.
uf250-04.cnf fulfilled No. of Restarts: 378 No. of Flips: 1340 time to process: 28 seconds.
uf250-04.cnf fulfilled No. of Restarts: 364 No. of Flips: 4879 time to process: 23 seconds.
uf250-04.cnf fulfilled No. of Restarts: 81 No. of Flips: 2884 time to process: 32 seconds.
uf250-04.cnf fulfilled No. of Restarts: 3 No. of Flips: 4928 time to process: 24 seconds.
uf250-04.cnf fulfilled No. of Restarts: 1342 No. of Flips: 3978 time to process: 35 seconds.
uf250-04.cnf fulfilled No. of Restarts: 1600 No. of Flips: 4054 time to process: 35 seconds.
uf250-04.cnf fulfilled No. of Restarts: 520 No. of Flips: 3888 time to process: 26 seconds.
uf250-04.cnf fulfilled No. of Restarts: 314 No. of Flips: 4889 time to process: 26 seconds.
uf250-04.cnf fulfilled No. of Restarts: 694 No. of Flips: 1049 time to process: 30 seconds.
uf250-04.cnf fulfilled No. of Restarts: 1379 No. of Flips: 1462 time to process: 34 seconds.
uf250-04.cnf fulfilled No. of Restarts: 1895 No. of Flips: 4924 time to process: 37 seconds.
uf250-04.cnf fulfilled No. of Restarts: 213 No. of Flips: 2837 time to process: 29 seconds.
uf250-04.cnf fulfilled No. of Restarts: 974 No. of Flips: 1805 time to process: 33 seconds.
uf250-04.cnf fulfilled No. of Restarts: 508 No. of Flips: 4363 time to process: 21 seconds.
uf250-04.cnf fulfilled No. of Restarts: 104 No. of Flips: 3489 time to process: 14 seconds.
uf250-04.cnf fulfilled No. of Restarts: 93 No. of Flips: 1771 time to process: 28 seconds.
uf250-04.cnf fulfilled No. of Restarts: 162 No. of Flips: 4862 time to process: 32 seconds.
uf250-04.cnf fulfilled No. of Restarts: 182 No. of Flips: 2243 time to process: 29 seconds.
uf250-04.cnf fulfilled No. of Restarts: 115 No. of Flips: 3541 time to process: 21 seconds.
uf250-04.cnf fulfilled No. of Restarts: 1122 No. of Flips: 2692 time to process: 37 seconds.
uf250-04.cnf fulfilled No. of Restarts: 1580 No. of Flips: 4672 time to process: 35 seconds.
uf250-04.cnf fulfilled No. of Restarts: 231 No. of Flips: 2924 time to process: 26 seconds.
uf250-04.cnf fulfilled No. of Restarts: 110 No. of Flips: 3135 time to process: 31 seconds.
uf250-04.cnf fulfilled No. of Restarts: 44 No. of Flips: 4907 time to process: 27 seconds.
uf250-04.cnf fulfilled No. of Restarts: 166 No. of Flips: 4587 time to process: 31 seconds.
uf250-04.cnf fulfilled No. of Restarts: 21 No. of Flips: 2749 time to process: 32 seconds.
uf250-04.cnf fulfilled No. of Restarts: 847 No. of Flips: 1371 time to process: 29 seconds.
uf250-04.cnf fulfilled No. of Restarts: 1594 No. of Flips: 3112 time to process: 33 seconds.
uf250-04.cnf fulfilled No. of Restarts: 145 No. of Flips: 2172 time to process: 32 seconds.
uf250-04.cnf fulfilled No. of Restarts: 361 No. of Flips: 2292 time to process: 28 seconds.
uf250-04.cnf fulfilled No. of Restarts: 494 No. of Flips: 4205 time to process: 25 seconds.
uf250-04.cnf fulfilled No. of Restarts: 394 No. of Flips: 4811 time to process: 27 seconds.
uf250-04.cnf fulfilled No. of Restarts: 599 No. of Flips: 3488 time to process: 36 seconds.
uf250-04.cnf fulfilled No. of Restarts: 491 No. of Flips: 3774 time to process: 11 seconds.
uf250-04.cnf fulfilled No. of Restarts: 428 No. of Flips: 3623 time to process: 30 seconds.
uf250-04.cnf fulfilled No. of Restarts: 275 No. of Flips: 2411 time to process: 23 seconds.
uf250-04.cnf fulfilled No. of Restarts: 797 No. of Flips: 4016 time to process: 34 seconds.
uf250-04.cnf fulfilled No. of Restarts: 135 No. of Flips: 2910 time to process: 26 seconds.
uf250-04.cnf fulfilled No. of Restarts: 723 No. of Flips: 1417 time to process: 37 seconds.
uf250-04.cnf fulfilled No. of Restarts: 2697 No. of Flips: 3364 time to process: 36 seconds.
uf250-04.cnf fulfilled No. of Restarts: 1348 No. of Flips: 4836 time to process: 29 seconds.
uf250-04.cnf fulfilled No. of Restarts: 270 No. of Flips: 4352 time to process: 24 seconds.
uf250-04.cnf fulfilled No. of Restarts: 101 No. of Flips: 2310 time to process: 34 seconds.
uf250-04.cnf fulfilled No. of Restarts: 50 No. of Flips: 2491 time to process: 26 seconds.
uf250-04.cnf fulfilled No. of Restarts: 115 No. of Flips: 2325 time to process: 31 seconds.
uf250-04.cnf fulfilled No. of Restarts: 578 No. of Flips: 2655 time to process: 26 seconds.
uf250-04.cnf fulfilled No. of Restarts: 1261 No. of Flips: 1543 time to process: 33 seconds.
uf250-04.cnf fulfilled No. of Restarts: 2154 No. of Flips: 3771 time to process: 38 seconds.
uf250-04.cnf fulfilled No. of Restarts: 493 No. of Flips: 2682 time to process: 28 seconds.
uf250-04.cnf fulfilled No. of Restarts: 152 No. of Flips: 1822 time to process: 28 seconds.
uf250-04.cnf fulfilled No. of Restarts: 241 No. of Flips: 3382 time to process: 27 seconds.
uf250-04.cnf fulfilled No. of Restarts: 284 No. of Flips: 4953 time to process: 26 seconds.
uf250-04.cnf fulfilled No. of Restarts: 426 No. of Flips: 1681 time to process: 29 seconds.
uf250-04.cnf fulfilled No. of Restarts: 233 No. of Flips: 4909 time to process: 28 seconds.
uf250-04.cnf fulfilled No. of Restarts: 522 No. of Flips: 3226 time to process: 33 seconds.
uf250-04.cnf , deadline. Restarts: 2750
uf250-04.cnf fulfilled No. of Restarts: 1944 No. of Flips: 4484 time to process: 35 seconds.
uf250-04.cnf fulfilled No. of Restarts: 608 No. of Flips: 1362 time to process: 27 seconds.
uf250-04.cnf fulfilled No. of Restarts: 1755 No. of Flips: 3188 time to process: 33 seconds.
uf250-04.cnf , deadline. Restarts: 2750
uf250-04.cnf fulfilled No. of Restarts: 2358 No. of Flips: 4456 time to process: 39 seconds.
uf250-04.cnf fulfilled No. of Restarts: 14 No. of Flips: 4161 time to process: 35 seconds.
uf250-04.cnf fulfilled No. of Restarts: 35 No. of Flips: 1447 time to process: 27 seconds.
uf250-04.cnf fulfilled No. of Restarts: 32 No. of Flips: 1686 time to process: 19 seconds.
uf250-04.cnf fulfilled No. of Restarts: 501 No. of Flips: 2262 time to process: 27 seconds.
uf250-04.cnf fulfilled No. of Restarts: 411 No. of Flips: 2510 time to process: 29 seconds.
uf250-04.cnf fulfilled No. of Restarts: 824 No. of Flips: 2305 time to process: 32 seconds.
uf250-04.cnf fulfilled No. of Restarts: 725 No. of Flips: 3257 time to process: 33 seconds.
uf250-04.cnf fulfilled No. of Restarts: 1363 No. of Flips: 1423 time to process: 36 seconds.
uf250-04.cnf fulfilled No. of Restarts: 245 No. of Flips: 3759 time to process: 23 seconds.
uf250-04.cnf fulfilled No. of Restarts: 679 No. of Flips: 2567 time to process: 28 seconds.
uf250-04.cnf fulfilled No. of Restarts: 1412 No. of Flips: 2970 time to process: 30 seconds.
uf250-04.cnf fulfilled No. of Restarts: 886 No. of Flips: 4646 time to process: 21 seconds.
uf250-04.cnf fulfilled No. of Restarts: 250 No. of Flips: 3032 time to process: 24 seconds.
uf250-04.cnf fulfilled No. of Restarts: 765 No. of Flips: 3396 time to process: 31 seconds.
uf250-04.cnf fulfilled No. of Restarts: 144 No. of Flips: 3892 time to process: 21 seconds.
uf250-04.cnf fulfilled No. of Restarts: 373 No. of Flips: 2433 time to process: 27 seconds.
uf250-04.cnf fulfilled No. of Restarts: 292 No. of Flips: 2129 time to process: 31 seconds.
uf250-04.cnf fulfilled No. of Restarts: 1544 No. of Flips: 3042 time to process: 30 seconds.
uf250-04.cnf fulfilled No. of Restarts: 394 No. of Flips: 1810 time to process: 28 seconds.
uf250-04.cnf fulfilled No. of Restarts: 1963 No. of Flips: 3011 time to process: 37 seconds.
uf250-04.cnf fulfilled No. of Restarts: 1516 No. of Flips: 1268 time to process: 36 seconds.
uf250-04.cnf fulfilled No. of Restarts: 420 No. of Flips: 3187 time to process: 30 seconds.
uf250-04.cnf fulfilled No. of Restarts: 987 No. of Flips: 2691 time to process: 30 seconds.
uf250-04.cnf fulfilled No. of Restarts: 1881 No. of Flips: 4381 time to process: 31 seconds.
uf250-04.cnf fulfilled No. of Restarts: 2509 No. of Flips: 3682 time to process: 36 seconds.
uf250-04.cnf fulfilled No. of Restarts: 819 No. of Flips: 2623 time to process: 27 seconds.
uf250-04.cnf fulfilled No. of Restarts: 408 No. of Flips: 4232 time to process: 8 seconds.
uf250-04.cnf fulfilled No. of Restarts: 364 No. of Flips: 4525 time to process: 34 seconds.
uf250-04.cnf fulfilled No. of Restarts: 758 No. of Flips: 3823 time to process: 32 seconds.
uf250-04.cnf fulfilled No. of Restarts: 238 No. of Flips: 4919 time to process: 18 seconds.
uf250-04.cnf fulfilled No. of Restarts: 576 No. of Flips: 2377 time to process: 26 seconds.
uf250-04.cnf fulfilled No. of Restarts: 438 No. of Flips: 4092 time to process: 26 seconds.
uf250-04.cnf fulfilled No. of Restarts: 297 No. of Flips: 2742 time to process: 32 seconds.
uf250-04.cnf fulfilled No. of Restarts: 641 No. of Flips: 4891 time to process: 31 seconds.
uf250-04.cnf fulfilled No. of Restarts: 375 No. of Flips: 2832 time to process: 26 seconds.
uf250-04.cnf fulfilled No. of Restarts: 19 No. of Flips: 3445 time to process: 26 seconds.
uf250-04.cnf fulfilled No. of Restarts: 517 No. of Flips: 1484 time to process: 28 seconds.
uf250-04.cnf fulfilled No. of Restarts: 561 No. of Flips: 2185 time to process: 26 seconds.
uf250-04.cnf fulfilled No. of Restarts: 119 No. of Flips: 1285 time to process: 22 seconds.
uf250-04.cnf fulfilled No. of Restarts: 625 No. of Flips: 2095 time to process: 20 seconds.
uf250-04.cnf fulfilled No. of Restarts: 30 No. of Flips: 3140 time to process: 18 seconds.
uf250-04.cnf fulfilled No. of Restarts: 1369 No. of Flips: 3490 time to process: 22 seconds.
uf250-04.cnf fulfilled No. of Restarts: 943 No. of Flips: 880 time to process: 25 seconds.
uf250-04.cnf fulfilled No. of Restarts: 2505 No. of Flips: 4461 time to process: 26 seconds.
uf250-04.cnf fulfilled No. of Restarts: 183 No. of Flips: 1275 time to process: 18 seconds.
uf250-04.cnf fulfilled No. of Restarts: 1093 No. of Flips: 1691 time to process: 26 seconds.
uf250-04.cnf fulfilled No. of Restarts: 720 No. of Flips: 3068 time to process: 23 seconds.
uf250-04.cnf fulfilled No. of Restarts: 1172 No. of Flips: 2982 time to process: 26 seconds.
uf250-04.cnf fulfilled No. of Restarts: 176 No. of Flips: 3810 time to process: 18 seconds.
uf250-04.cnf fulfilled No. of Restarts: 260 No. of Flips: 2319 time to process: 18 seconds.
uf250-04.cnf fulfilled No. of Restarts: 290 No. of Flips: 2027 time to process: 24 seconds.
uf250-04.cnf fulfilled No. of Restarts: 2205 No. of Flips: 4805 time to process: 26 seconds.
uf250-04.cnf fulfilled No. of Restarts: 281 No. of Flips: 1158 time to process: 19 seconds.
uf250-04.cnf fulfilled No. of Restarts: 287 No. of Flips: 1977 time to process: 23 seconds.
uf250-04.cnf fulfilled No. of Restarts: 374 No. of Flips: 4080 time to process: 15 seconds.
uf250-04.cnf fulfilled No. of Restarts: 462 No. of Flips: 2863 time to process: 21 seconds.
uf250-04.cnf fulfilled No. of Restarts: 2099 No. of Flips: 2612 time to process: 24 seconds.
uf250-04.cnf fulfilled No. of Restarts: 671 No. of Flips: 4577 time to process: 19 seconds.
uf250-04.cnf fulfilled No. of Restarts: 267 No. of Flips: 2461 time to process: 15 seconds.
uf250-04.cnf fulfilled No. of Restarts: 1603 No. of Flips: 3866 time to process: 26 seconds.
uf250-04.cnf fulfilled No. of Restarts: 1081 No. of Flips: 2806 time to process: 22 seconds.
uf250-04.cnf fulfilled No. of Restarts: 2167 No. of Flips: 4664 time to process: 24 seconds.
uf250-04.cnf fulfilled No. of Restarts: 1320 No. of Flips: 4529 time to process: 25 seconds.
uf250-04.cnf fulfilled No. of Restarts: 274 No. of Flips: 3426 time to process: 20 seconds.
uf250-04.cnf fulfilled No. of Restarts: 902 No. of Flips: 3701 time to process: 14 seconds.
uf250-04.cnf fulfilled No. of Restarts: 146 No. of Flips: 4231 time to process: 21 seconds.
uf250-04.cnf fulfilled No. of Restarts: 2083 No. of Flips: 1250 time to process: 27 seconds.
uf250-04.cnf fulfilled No. of Restarts: 119 No. of Flips: 618 time to process: 19 seconds.
uf250-04.cnf fulfilled No. of Restarts: 28 No. of Flips: 4770 time to process: 19 seconds.
uf250-04.cnf fulfilled No. of Restarts: 366 No. of Flips: 2469 time to process: 23 seconds.
uf250-04.cnf fulfilled No. of Restarts: 277 No. of Flips: 864 time to process: 11 seconds.
uf250-04.cnf fulfilled No. of Restarts: 865 No. of Flips: 2485 time to process: 18 seconds.
uf250-04.cnf , deadline. Restarts: 2750
uf250-04.cnf fulfilled No. of Restarts: 265 No. of Flips: 3491 time to process: 14 seconds.
uf250-04.cnf fulfilled No. of Restarts: 1227 No. of Flips: 1855 time to process: 21 seconds.
uf250-04.cnf fulfilled No. of Restarts: 1990 No. of Flips: 4978 time to process: 27 seconds.
uf250-04.cnf fulfilled No. of Restarts: 1810 No. of Flips: 3372 time to process: 25 seconds.
uf250-04.cnf fulfilled No. of Restarts: 716 No. of Flips: 3529 time to process: 23 seconds.
uf250-04.cnf fulfilled No. of Restarts: 398 No. of Flips: 3095 time to process: 22 seconds.
uf250-04.cnf fulfilled No. of Restarts: 815 No. of Flips: 3940 time to process: 27 seconds.
uf250-04.cnf fulfilled No. of Restarts: 1075 No. of Flips: 2835 time to process: 26 seconds.
uf250-04.cnf fulfilled No. of Restarts: 1541 No. of Flips: 3368 time to process: 24 seconds.
uf250-04.cnf fulfilled No. of Restarts: 1495 No. of Flips: 3613 time to process: 25 seconds.
uf250-04.cnf fulfilled No. of Restarts: 1272 No. of Flips: 4966 time to process: 24 seconds.
uf250-04.cnf fulfilled No. of Restarts: 1811 No. of Flips: 4688 time to process: 21 seconds.
uf250-04.cnf fulfilled No. of Restarts: 382 No. of Flips: 2166 time to process: 25 seconds.
uf250-04.cnf , deadline. Restarts: 2750
uf250-04.cnf fulfilled No. of Restarts: 2630 No. of Flips: 1665 time to process: 26 seconds.
uf250-04.cnf fulfilled No. of Restarts: 1454 No. of Flips: 2715 time to process: 24 seconds.
uf250-04.cnf fulfilled No. of Restarts: 123 No. of Flips: 2102 time to process: 11 seconds.
uf250-04.cnf fulfilled No. of Restarts: 2716 No. of Flips: 3590 time to process: 26 seconds.
uf250-04.cnf fulfilled No. of Restarts: 1347 No. of Flips: 4525 time to process: 21 seconds.
uf250-04.cnf fulfilled No. of Restarts: 1485 No. of Flips: 4043 time to process: 26 seconds.
uf250-04.cnf fulfilled No. of Restarts: 309 No. of Flips: 3744 time to process: 14 seconds.
uf250-04.cnf fulfilled No. of Restarts: 25 No. of Flips: 3104 time to process: 18 seconds.
uf250-04.cnf fulfilled No. of Restarts: 1894 No. of Flips: 1284 time to process: 23 seconds.
uf250-04.cnf fulfilled No. of Restarts: 368 No. of Flips: 791 time to process: 17 seconds.
uf250-04.cnf fulfilled No. of Restarts: 1080 No. of Flips: 3100 time to process: 29 seconds.
uf250-04.cnf fulfilled No. of Restarts: 143 No. of Flips: 2866 time to process: 18 seconds.
uf250-04.cnf fulfilled No. of Restarts: 604 No. of Flips: 4093 time to process: 26 seconds.
uf250-04.cnf fulfilled No. of Restarts: 498 No. of Flips: 4782 time to process: 29 seconds.
uf250-04.cnf fulfilled No. of Restarts: 632 No. of Flips: 4114 time to process: 19 seconds.
uf250-04.cnf fulfilled No. of Restarts: 57 No. of Flips: 4415 time to process: 12 seconds.
uf250-04.cnf fulfilled No. of Restarts: 566 No. of Flips: 2042 time to process: 23 seconds.
uf250-04.cnf fulfilled No. of Restarts: 423 No. of Flips: 1922 time to process: 24 seconds.
uf250-04.cnf fulfilled No. of Restarts: 1509 No. of Flips: 1445 time to process: 31 seconds.
uf250-04.cnf fulfilled No. of Restarts: 208 No. of Flips: 2576 time to process: 21 seconds.
uf250-04.cnf fulfilled No. of Restarts: 611 No. of Flips: 1346 time to process: 23 seconds.
uf250-04.cnf fulfilled No. of Restarts: 653 No. of Flips: 1552 time to process: 24 seconds.
uf250-04.cnf fulfilled No. of Restarts: 1740 No. of Flips: 2665 time to process: 26 seconds.
uf250-04.cnf fulfilled No. of Restarts: 1290 No. of Flips: 2756 time to process: 28 seconds.
uf250-04.cnf fulfilled No. of Restarts: 0 No. of Flips: 3446 time to process: 18 seconds.
uf250-04.cnf fulfilled No. of Restarts: 203 No. of Flips: 4965 time to process: 20 seconds.
uf250-04.cnf fulfilled No. of Restarts: 2647 No. of Flips: 4458 time to process: 31 seconds.
uf250-04.cnf fulfilled No. of Restarts: 223 No. of Flips: 1570 time to process: 22 seconds.
uf250-04.cnf fulfilled No. of Restarts: 778 No. of Flips: 3200 time to process: 25 seconds.
uf250-04.cnf fulfilled No. of Restarts: 630 No. of Flips: 3872 time to process: 18 seconds.
uf250-04.cnf fulfilled No. of Restarts: 357 No. of Flips: 1482 time to process: 19 seconds.
uf250-04.cnf fulfilled No. of Restarts: 221 No. of Flips: 1672 time to process: 8 seconds.
uf250-04.cnf fulfilled No. of Restarts: 326 No. of Flips: 4925 time to process: 20 seconds.
uf250-04.cnf fulfilled No. of Restarts: 2539 No. of Flips: 2847 time to process: 28 seconds.
uf250-04.cnf fulfilled No. of Restarts: 1226 No. of Flips: 1595 time to process: 22 seconds.
uf250-04.cnf fulfilled No. of Restarts: 98 No. of Flips: 2438 time to process: 19 seconds.
uf250-04.cnf fulfilled No. of Restarts: 881 No. of Flips: 2365 time to process: 18 seconds.
uf250-04.cnf fulfilled No. of Restarts: 876 No. of Flips: 1186 time to process: 19 seconds.
uf250-04.cnf fulfilled No. of Restarts: 1419 No. of Flips: 1529 time to process: 28 seconds.
uf250-04.cnf fulfilled No. of Restarts: 228 No. of Flips: 1208 time to process: 22 seconds.
uf250-04.cnf fulfilled No. of Restarts: 1202 No. of Flips: 4622 time to process: 27 seconds.
uf250-04.cnf fulfilled No. of Restarts: 402 No. of Flips: 4800 time to process: 16 seconds.
uf250-04.cnf fulfilled No. of Restarts: 525 No. of Flips: 3005 time to process: 22 seconds.
uf250-04.cnf fulfilled No. of Restarts: 63 No. of Flips: 4486 time to process: 16 seconds.
uf250-04.cnf fulfilled No. of Restarts: 477 No. of Flips: 1799 time to process: 19 seconds.
uf250-04.cnf fulfilled No. of Restarts: 118 No. of Flips: 2259 time to process: 21 seconds.
uf250-04.cnf , deadline. Restarts: 2750
uf250-04.cnf fulfilled No. of Restarts: 971 No. of Flips: 1191 time to process: 24 seconds.
uf250-04.cnf fulfilled No. of Restarts: 1132 No. of Flips: 3130 time to process: 16 seconds.
uf250-04.cnf fulfilled No. of Restarts: 501 No. of Flips: 3389 time to process: 22 seconds.
uf250-04.cnf fulfilled No. of Restarts: 375 No. of Flips: 1236 time to process: 20 seconds.
uf250-04.cnf fulfilled No. of Restarts: 810 No. of Flips: 3661 time to process: 20 seconds.
uf250-04.cnf fulfilled No. of Restarts: 156 No. of Flips: 2994 time to process: 18 seconds.
uf250-04.cnf fulfilled No. of Restarts: 568 No. of Flips: 3226 time to process: 21 seconds.
uf250-04.cnf fulfilled No. of Restarts: 31 No. of Flips: 3888 time to process: 22 seconds.
uf250-04.cnf fulfilled No. of Restarts: 531 No. of Flips: 3427 time to process: 20 seconds.
uf250-04.cnf fulfilled No. of Restarts: 975 No. of Flips: 2064 time to process: 23 seconds.
uf250-04.cnf fulfilled No. of Restarts: 548 No. of Flips: 1972 time to process: 22 seconds.
uf250-04.cnf fulfilled No. of Restarts: 1011 No. of Flips: 2545 time to process: 20 seconds.
uf250-04.cnf fulfilled No. of Restarts: 1347 No. of Flips: 4160 time to process: 18 seconds.
uf250-04.cnf , deadline. Restarts: 2750
uf250-04.cnf fulfilled No. of Restarts: 1142 No. of Flips: 2267 time to process: 24 seconds.
uf250-04.cnf fulfilled No. of Restarts: 1220 No. of Flips: 1131 time to process: 22 seconds.
uf250-04.cnf fulfilled No. of Restarts: 1667 No. of Flips: 4840 time to process: 25 seconds.
uf250-04.cnf fulfilled No. of Restarts: 2269 No. of Flips: 2592 time to process: 23 seconds.
uf250-04.cnf fulfilled No. of Restarts: 494 No. of Flips: 4164 time to process: 22 seconds.
uf250-04.cnf fulfilled No. of Restarts: 544 No. of Flips: 1335 time to process: 26 seconds.
uf250-04.cnf fulfilled No. of Restarts: 53 No. of Flips: 3787 time to process: 17 seconds.
uf250-04.cnf fulfilled No. of Restarts: 923 No. of Flips: 2878 time to process: 23 seconds.
uf250-04.cnf fulfilled No. of Restarts: 1480 No. of Flips: 2335 time to process: 26 seconds.
uf250-04.cnf fulfilled No. of Restarts: 735 No. of Flips: 3939 time to process: 24 seconds.
uf250-04.cnf fulfilled No. of Restarts: 601 No. of Flips: 4081 time to process: 19 seconds.
uf250-04.cnf fulfilled No. of Restarts: 1487 No. of Flips: 2259 time to process: 24 seconds.
uf250-04.cnf fulfilled No. of Restarts: 456 No. of Flips: 3529 time to process: 19 seconds.
uf250-04.cnf , deadline. Restarts: 2750
uf250-04.cnf fulfilled No. of Restarts: 143 No. of Flips: 2505 time to process: 25 seconds.
uf250-04.cnf fulfilled No. of Restarts: 0 No. of Flips: 1585 time to process: 25 seconds.
uf250-04.cnf fulfilled No. of Restarts: 406 No. of Flips: 4689 time to process: 14 seconds.
uf250-04.cnf fulfilled No. of Restarts: 1417 No. of Flips: 897 time to process: 27 seconds.
uf250-04.cnf fulfilled No. of Restarts: 761 No. of Flips: 4886 time to process: 25 seconds.
uf250-04.cnf fulfilled No. of Restarts: 431 No. of Flips: 2987 time to process: 11 seconds.
uf250-04.cnf fulfilled No. of Restarts: 775 No. of Flips: 4116 time to process: 20 seconds.
uf250-04.cnf fulfilled No. of Restarts: 2029 No. of Flips: 2977 time to process: 22 seconds.
uf250-04.cnf fulfilled No. of Restarts: 73 No. of Flips: 2534 time to process: 23 seconds.
