# Supplementary material for: Completion Probabilities and Parallel Restart Strategies under an Imposed Deadline
Source: PLoS One. 2016 Oct 12;11(10):e0164605. doi: 10.1371/journal.pone.0164605 (PMC5061357; doi:10.1371/journal.pone.0164605)
Supplement: S2 File — The file “S2_File.zip” is the data gathered from the experiments regarding expected runtime. (ZIP) [file pone.0164605.s005.zip › results_Multi_r3150.944.txt]

uf250-04.cnf fulfilled No. of Restarts: 60 No. of Flips: 3551 time to process: 75 seconds.
uf250-04.cnf fulfilled No. of Restarts: 1418 No. of Flips: 3628 time to process: 67 seconds.
uf250-04.cnf fulfilled No. of Restarts: 1387 No. of Flips: 925 time to process: 71 seconds.
uf250-04.cnf fulfilled No. of Restarts: 230 No. of Flips: 2522 time to process: 65 seconds.
uf250-04.cnf fulfilled No. of Restarts: 481 No. of Flips: 4133 time to process: 71 seconds.
uf250-04.cnf fulfilled No. of Restarts: 354 No. of Flips: 3315 time to process: 68 seconds.
uf250-04.cnf fulfilled No. of Restarts: 225 No. of Flips: 1991 time to process: 68 seconds.
uf250-04.cnf fulfilled No. of Restarts: 183 No. of Flips: 2181 time to process: 65 seconds.
uf250-04.cnf fulfilled No. of Restarts: 140 No. of Flips: 1263 time to process: 58 seconds.
uf250-04.cnf fulfilled No. of Restarts: 1426 No. of Flips: 2166 time to process: 61 seconds.
uf250-04.cnf fulfilled No. of Restarts: 526 No. of Flips: 2098 time to process: 71 seconds.
uf250-04.cnf fulfilled No. of Restarts: 1428 No. of Flips: 2395 time to process: 65 seconds.
uf250-04.cnf fulfilled No. of Restarts: 3 No. of Flips: 4813 time to process: 80 seconds.
uf250-04.cnf fulfilled No. of Restarts: 135 No. of Flips: 1773 time to process: 58 seconds.
uf250-04.cnf fulfilled No. of Restarts: 219 No. of Flips: 3348 time to process: 76 seconds.
uf250-04.cnf fulfilled No. of Restarts: 189 No. of Flips: 3708 time to process: 62 seconds.
uf250-04.cnf fulfilled No. of Restarts: 215 No. of Flips: 1444 time to process: 19 seconds.
uf250-04.cnf fulfilled No. of Restarts: 2593 No. of Flips: 2867 time to process: 77 seconds.
uf250-04.cnf fulfilled No. of Restarts: 531 No. of Flips: 4757 time to process: 65 seconds.
uf250-04.cnf fulfilled No. of Restarts: 9 No. of Flips: 1423 time to process: 69 seconds.
uf250-04.cnf fulfilled No. of Restarts: 809 No. of Flips: 2530 time to process: 68 seconds.
uf250-04.cnf fulfilled No. of Restarts: 475 No. of Flips: 1824 time to process: 60 seconds.
uf250-04.cnf fulfilled No. of Restarts: 294 No. of Flips: 4655 time to process: 62 seconds.
uf250-04.cnf fulfilled No. of Restarts: 1094 No. of Flips: 1765 time to process: 71 seconds.
uf250-04.cnf fulfilled No. of Restarts: 697 No. of Flips: 1777 time to process: 67 seconds.
uf250-04.cnf fulfilled No. of Restarts: 1893 No. of Flips: 1098 time to process: 68 seconds.
uf250-04.cnf fulfilled No. of Restarts: 1441 No. of Flips: 4752 time to process: 62 seconds.
uf250-04.cnf fulfilled No. of Restarts: 2778 No. of Flips: 3650 time to process: 65 seconds.
uf250-04.cnf fulfilled No. of Restarts: 1079 No. of Flips: 4889 time to process: 65 seconds.
uf250-04.cnf fulfilled No. of Restarts: 287 No. of Flips: 2532 time to process: 68 seconds.
uf250-04.cnf fulfilled No. of Restarts: 177 No. of Flips: 4701 time to process: 59 seconds.
uf250-04.cnf fulfilled No. of Restarts: 70 No. of Flips: 4827 time to process: 62 seconds.
uf250-04.cnf fulfilled No. of Restarts: 1439 No. of Flips: 2777 time to process: 73 seconds.
uf250-04.cnf fulfilled No. of Restarts: 3043 No. of Flips: 3777 time to process: 72 seconds.
uf250-04.cnf fulfilled No. of Restarts: 178 No. of Flips: 2880 time to process: 36 seconds.
uf250-04.cnf fulfilled No. of Restarts: 55 No. of Flips: 2382 time to process: 65 seconds.
uf250-04.cnf fulfilled No. of Restarts: 42 No. of Flips: 3183 time to process: 67 seconds.
uf250-04.cnf fulfilled No. of Restarts: 1101 No. of Flips: 1205 time to process: 70 seconds.
uf250-04.cnf fulfilled No. of Restarts: 419 No. of Flips: 3409 time to process: 59 seconds.
uf250-04.cnf fulfilled No. of Restarts: 239 No. of Flips: 3599 time to process: 43 seconds.
uf250-04.cnf fulfilled No. of Restarts: 259 No. of Flips: 4097 time to process: 66 seconds.
uf250-04.cnf fulfilled No. of Restarts: 102 No. of Flips: 4345 time to process: 66 seconds.
uf250-04.cnf fulfilled No. of Restarts: 59 No. of Flips: 3466 time to process: 53 seconds.
uf250-04.cnf fulfilled No. of Restarts: 2412 No. of Flips: 4632 time to process: 73 seconds.
uf250-04.cnf fulfilled No. of Restarts: 351 No. of Flips: 2358 time to process: 75 seconds.
uf250-04.cnf fulfilled No. of Restarts: 90 No. of Flips: 4906 time to process: 63 seconds.
uf250-04.cnf fulfilled No. of Restarts: 7 No. of Flips: 2437 time to process: 53 seconds.
uf250-04.cnf fulfilled No. of Restarts: 254 No. of Flips: 1025 time to process: 69 seconds.
uf250-04.cnf fulfilled No. of Restarts: 293 No. of Flips: 4699 time to process: 72 seconds.
uf250-04.cnf fulfilled No. of Restarts: 915 No. of Flips: 849 time to process: 65 seconds.
uf250-04.cnf fulfilled No. of Restarts: 899 No. of Flips: 3234 time to process: 58 seconds.
uf250-04.cnf fulfilled No. of Restarts: 389 No. of Flips: 3236 time to process: 36 seconds.
uf250-04.cnf fulfilled No. of Restarts: 578 No. of Flips: 3742 time to process: 64 seconds.
uf250-04.cnf fulfilled No. of Restarts: 212 No. of Flips: 2197 time to process: 61 seconds.
uf250-04.cnf fulfilled No. of Restarts: 389 No. of Flips: 1591 time to process: 70 seconds.
uf250-04.cnf fulfilled No. of Restarts: 298 No. of Flips: 1645 time to process: 62 seconds.
uf250-04.cnf fulfilled No. of Restarts: 679 No. of Flips: 1863 time to process: 71 seconds.
uf250-04.cnf fulfilled No. of Restarts: 765 No. of Flips: 3058 time to process: 76 seconds.
uf250-04.cnf fulfilled No. of Restarts: 557 No. of Flips: 3130 time to process: 67 seconds.
uf250-04.cnf fulfilled No. of Restarts: 588 No. of Flips: 2408 time to process: 63 seconds.
uf250-04.cnf fulfilled No. of Restarts: 106 No. of Flips: 4866 time to process: 58 seconds.
uf250-04.cnf fulfilled No. of Restarts: 892 No. of Flips: 4262 time to process: 69 seconds.
uf250-04.cnf fulfilled No. of Restarts: 2322 No. of Flips: 2157 time to process: 69 seconds.
uf250-04.cnf fulfilled No. of Restarts: 558 No. of Flips: 2618 time to process: 67 seconds.
uf250-04.cnf fulfilled No. of Restarts: 499 No. of Flips: 2286 time to process: 20 seconds.
uf250-04.cnf fulfilled No. of Restarts: 1072 No. of Flips: 2168 time to process: 61 seconds.
uf250-04.cnf fulfilled No. of Restarts: 2421 No. of Flips: 3189 time to process: 70 seconds.
uf250-04.cnf fulfilled No. of Restarts: 202 No. of Flips: 4112 time to process: 67 seconds.
uf250-04.cnf fulfilled No. of Restarts: 72 No. of Flips: 4952 time to process: 64 seconds.
uf250-04.cnf fulfilled No. of Restarts: 1336 No. of Flips: 4493 time to process: 67 seconds.
uf250-04.cnf fulfilled No. of Restarts: 96 No. of Flips: 1250 time to process: 34 seconds.
uf250-04.cnf fulfilled No. of Restarts: 599 No. of Flips: 3966 time to process: 71 seconds.
uf250-04.cnf fulfilled No. of Restarts: 1731 No. of Flips: 1478 time to process: 69 seconds.
uf250-04.cnf fulfilled No. of Restarts: 461 No. of Flips: 4509 time to process: 61 seconds.
uf250-04.cnf fulfilled No. of Restarts: 26 No. of Flips: 4343 time to process: 60 seconds.
uf250-04.cnf fulfilled No. of Restarts: 86 No. of Flips: 1590 time to process: 55 seconds.
uf250-04.cnf fulfilled No. of Restarts: 609 No. of Flips: 2791 time to process: 55 seconds.
uf250-04.cnf fulfilled No. of Restarts: 1144 No. of Flips: 3763 time to process: 63 seconds.
uf250-04.cnf fulfilled No. of Restarts: 196 No. of Flips: 1307 time to process: 59 seconds.
uf250-04.cnf fulfilled No. of Restarts: 497 No. of Flips: 4238 time to process: 69 seconds.
uf250-04.cnf fulfilled No. of Restarts: 527 No. of Flips: 2061 time to process: 64 seconds.
uf250-04.cnf fulfilled No. of Restarts: 372 No. of Flips: 4959 time to process: 56 seconds.
uf250-04.cnf fulfilled No. of Restarts: 2377 No. of Flips: 4206 time to process: 77 seconds.
uf250-04.cnf fulfilled No. of Restarts: 1265 No. of Flips: 2326 time to process: 70 seconds.
uf250-04.cnf fulfilled No. of Restarts: 234 No. of Flips: 4266 time to process: 56 seconds.
uf250-04.cnf fulfilled No. of Restarts: 384 No. of Flips: 3191 time to process: 56 seconds.
uf250-04.cnf fulfilled No. of Restarts: 1011 No. of Flips: 3141 time to process: 67 seconds.
uf250-04.cnf fulfilled No. of Restarts: 758 No. of Flips: 2667 time to process: 64 seconds.
uf250-04.cnf fulfilled No. of Restarts: 691 No. of Flips: 4926 time to process: 68 seconds.
uf250-04.cnf fulfilled No. of Restarts: 672 No. of Flips: 2944 time to process: 60 seconds.
uf250-04.cnf fulfilled No. of Restarts: 769 No. of Flips: 3603 time to process: 69 seconds.
uf250-04.cnf fulfilled No. of Restarts: 3081 No. of Flips: 1842 time to process: 72 seconds.
uf250-04.cnf fulfilled No. of Restarts: 1470 No. of Flips: 3812 time to process: 74 seconds.
uf250-04.cnf fulfilled No. of Restarts: 19 No. of Flips: 2472 time to process: 59 seconds.
uf250-04.cnf fulfilled No. of Restarts: 2257 No. of Flips: 4110 time to process: 70 seconds.
uf250-04.cnf fulfilled No. of Restarts: 56 No. of Flips: 4935 time to process: 27 seconds.
uf250-04.cnf fulfilled No. of Restarts: 314 No. of Flips: 3776 time to process: 69 seconds.
uf250-04.cnf fulfilled No. of Restarts: 571 No. of Flips: 2455 time to process: 67 seconds.
uf250-04.cnf fulfilled No. of Restarts: 206 No. of Flips: 1360 time to process: 70 seconds.
uf250-04.cnf fulfilled No. of Restarts: 266 No. of Flips: 4537 time to process: 63 seconds.
uf250-04.cnf fulfilled No. of Restarts: 437 No. of Flips: 4559 time to process: 64 seconds.
uf250-04.cnf fulfilled No. of Restarts: 1689 No. of Flips: 3167 time to process: 70 seconds.
uf250-04.cnf fulfilled No. of Restarts: 146 No. of Flips: 3025 time to process: 61 seconds.
uf250-04.cnf fulfilled No. of Restarts: 205 No. of Flips: 2521 time to process: 14 seconds.
uf250-04.cnf fulfilled No. of Restarts: 1298 No. of Flips: 2461 time to process: 52 seconds.
uf250-04.cnf fulfilled No. of Restarts: 1198 No. of Flips: 1803 time to process: 65 seconds.
uf250-04.cnf fulfilled No. of Restarts: 1125 No. of Flips: 1961 time to process: 70 seconds.
uf250-04.cnf fulfilled No. of Restarts: 908 No. of Flips: 4564 time to process: 68 seconds.
uf250-04.cnf fulfilled No. of Restarts: 1296 No. of Flips: 4303 time to process: 63 seconds.
uf250-04.cnf fulfilled No. of Restarts: 34 No. of Flips: 1262 time to process: 66 seconds.
uf250-04.cnf fulfilled No. of Restarts: 346 No. of Flips: 4517 time to process: 26 seconds.
uf250-04.cnf fulfilled No. of Restarts: 2053 No. of Flips: 3730 time to process: 67 seconds.
uf250-04.cnf fulfilled No. of Restarts: 1315 No. of Flips: 2499 time to process: 68 seconds.
uf250-04.cnf fulfilled No. of Restarts: 72 No. of Flips: 1935 time to process: 63 seconds.
uf250-04.cnf fulfilled No. of Restarts: 1349 No. of Flips: 3531 time to process: 73 seconds.
uf250-04.cnf fulfilled No. of Restarts: 2555 No. of Flips: 3332 time to process: 61 seconds.
uf250-04.cnf fulfilled No. of Restarts: 162 No. of Flips: 3288 time to process: 42 seconds.
uf250-04.cnf fulfilled No. of Restarts: 807 No. of Flips: 1906 time to process: 66 seconds.
uf250-04.cnf fulfilled No. of Restarts: 151 No. of Flips: 4237 time to process: 60 seconds.
uf250-04.cnf fulfilled No. of Restarts: 567 No. of Flips: 4448 time to process: 58 seconds.
uf250-04.cnf fulfilled No. of Restarts: 441 No. of Flips: 4851 time to process: 67 seconds.
uf250-04.cnf fulfilled No. of Restarts: 464 No. of Flips: 3491 time to process: 64 seconds.
uf250-04.cnf fulfilled No. of Restarts: 25 No. of Flips: 3830 time to process: 58 seconds.
uf250-04.cnf fulfilled No. of Restarts: 1259 No. of Flips: 4239 time to process: 63 seconds.
uf250-04.cnf fulfilled No. of Restarts: 177 No. of Flips: 1951 time to process: 52 seconds.
uf250-04.cnf fulfilled No. of Restarts: 121 No. of Flips: 4819 time to process: 65 seconds.
uf250-04.cnf fulfilled No. of Restarts: 313 No. of Flips: 2012 time to process: 68 seconds.
uf250-04.cnf fulfilled No. of Restarts: 450 No. of Flips: 883 time to process: 69 seconds.
uf250-04.cnf fulfilled No. of Restarts: 167 No. of Flips: 3272 time to process: 66 seconds.
uf250-04.cnf fulfilled No. of Restarts: 435 No. of Flips: 1912 time to process: 73 seconds.
uf250-04.cnf fulfilled No. of Restarts: 2295 No. of Flips: 3694 time to process: 79 seconds.
uf250-04.cnf fulfilled No. of Restarts: 471 No. of Flips: 2200 time to process: 60 seconds.
uf250-04.cnf fulfilled No. of Restarts: 1113 No. of Flips: 889 time to process: 70 seconds.
uf250-04.cnf fulfilled No. of Restarts: 358 No. of Flips: 2915 time to process: 62 seconds.
uf250-04.cnf fulfilled No. of Restarts: 24 No. of Flips: 3974 time to process: 64 seconds.
uf250-04.cnf fulfilled No. of Restarts: 236 No. of Flips: 1497 time to process: 63 seconds.
uf250-04.cnf fulfilled No. of Restarts: 2207 No. of Flips: 1334 time to process: 68 seconds.
uf250-04.cnf fulfilled No. of Restarts: 141 No. of Flips: 1351 time to process: 68 seconds.
uf250-04.cnf fulfilled No. of Restarts: 3 No. of Flips: 2457 time to process: 61 seconds.
uf250-04.cnf fulfilled No. of Restarts: 350 No. of Flips: 3083 time to process: 65 seconds.
uf250-04.cnf fulfilled No. of Restarts: 578 No. of Flips: 4927 time to process: 60 seconds.
uf250-04.cnf fulfilled No. of Restarts: 717 No. of Flips: 3307 time to process: 66 seconds.
uf250-04.cnf fulfilled No. of Restarts: 267 No. of Flips: 4158 time to process: 57 seconds.
uf250-04.cnf fulfilled No. of Restarts: 210 No. of Flips: 3897 time to process: 55 seconds.
uf250-04.cnf fulfilled No. of Restarts: 1504 No. of Flips: 3741 time to process: 73 seconds.
uf250-04.cnf fulfilled No. of Restarts: 731 No. of Flips: 2989 time to process: 58 seconds.
uf250-04.cnf fulfilled No. of Restarts: 1121 No. of Flips: 3970 time to process: 61 seconds.
uf250-04.cnf fulfilled No. of Restarts: 1006 No. of Flips: 1879 time to process: 74 seconds.
uf250-04.cnf fulfilled No. of Restarts: 166 No. of Flips: 3599 time to process: 40 seconds.
uf250-04.cnf fulfilled No. of Restarts: 140 No. of Flips: 4649 time to process: 64 seconds.
uf250-04.cnf fulfilled No. of Restarts: 144 No. of Flips: 1197 time to process: 64 seconds.
uf250-04.cnf fulfilled No. of Restarts: 995 No. of Flips: 1404 time to process: 59 seconds.
uf250-04.cnf fulfilled No. of Restarts: 52 No. of Flips: 4003 time to process: 65 seconds.
uf250-04.cnf fulfilled No. of Restarts: 288 No. of Flips: 4239 time to process: 57 seconds.
uf250-04.cnf fulfilled No. of Restarts: 409 No. of Flips: 3117 time to process: 64 seconds.
uf250-04.cnf fulfilled No. of Restarts: 433 No. of Flips: 2517 time to process: 65 seconds.
uf250-04.cnf fulfilled No. of Restarts: 763 No. of Flips: 4722 time to process: 70 seconds.
uf250-04.cnf fulfilled No. of Restarts: 93 No. of Flips: 2402 time to process: 64 seconds.
uf250-04.cnf fulfilled No. of Restarts: 597 No. of Flips: 2811 time to process: 64 seconds.
uf250-04.cnf fulfilled No. of Restarts: 951 No. of Flips: 2253 time to process: 64 seconds.
uf250-04.cnf fulfilled No. of Restarts: 731 No. of Flips: 789 time to process: 50 seconds.
uf250-04.cnf fulfilled No. of Restarts: 203 No. of Flips: 4255 time to process: 65 seconds.
uf250-04.cnf fulfilled No. of Restarts: 165 No. of Flips: 4670 time to process: 55 seconds.
uf250-04.cnf fulfilled No. of Restarts: 1380 No. of Flips: 4601 time to process: 67 seconds.
uf250-04.cnf fulfilled No. of Restarts: 160 No. of Flips: 2834 time to process: 56 seconds.
uf250-04.cnf fulfilled No. of Restarts: 852 No. of Flips: 4852 time to process: 59 seconds.
uf250-04.cnf fulfilled No. of Restarts: 2520 No. of Flips: 4842 time to process: 70 seconds.
uf250-04.cnf fulfilled No. of Restarts: 1129 No. of Flips: 1923 time to process: 71 seconds.
uf250-04.cnf fulfilled No. of Restarts: 6 No. of Flips: 1980 time to process: 65 seconds.
uf250-04.cnf fulfilled No. of Restarts: 100 No. of Flips: 3180 time to process: 64 seconds.
uf250-04.cnf fulfilled No. of Restarts: 519 No. of Flips: 2884 time to process: 63 seconds.
uf250-04.cnf fulfilled No. of Restarts: 470 No. of Flips: 4153 time to process: 63 seconds.
uf250-04.cnf fulfilled No. of Restarts: 2087 No. of Flips: 3648 time to process: 66 seconds.
uf250-04.cnf fulfilled No. of Restarts: 1051 No. of Flips: 3405 time to process: 62 seconds.
uf250-04.cnf fulfilled No. of Restarts: 365 No. of Flips: 4361 time to process: 62 seconds.
uf250-04.cnf fulfilled No. of Restarts: 472 No. of Flips: 3259 time to process: 62 seconds.
uf250-04.cnf fulfilled No. of Restarts: 867 No. of Flips: 4377 time to process: 65 seconds.
uf250-04.cnf fulfilled No. of Restarts: 318 No. of Flips: 1427 time to process: 61 seconds.
uf250-04.cnf fulfilled No. of Restarts: 52 No. of Flips: 1282 time to process: 71 seconds.
uf250-04.cnf fulfilled No. of Restarts: 957 No. of Flips: 4957 time to process: 62 seconds.
uf250-04.cnf fulfilled No. of Restarts: 623 No. of Flips: 798 time to process: 57 seconds.
uf250-04.cnf fulfilled No. of Restarts: 665 No. of Flips: 1736 time to process: 64 seconds.
uf250-04.cnf fulfilled No. of Restarts: 546 No. of Flips: 3893 time to process: 71 seconds.
uf250-04.cnf fulfilled No. of Restarts: 1625 No. of Flips: 3508 time to process: 66 seconds.
uf250-04.cnf fulfilled No. of Restarts: 347 No. of Flips: 2466 time to process: 61 seconds.
uf250-04.cnf fulfilled No. of Restarts: 869 No. of Flips: 3315 time to process: 65 seconds.
uf250-04.cnf fulfilled No. of Restarts: 271 No. of Flips: 2052 time to process: 26 seconds.
uf250-04.cnf fulfilled No. of Restarts: 723 No. of Flips: 779 time to process: 64 seconds.
uf250-04.cnf fulfilled No. of Restarts: 210 No. of Flips: 4592 time to process: 68 seconds.
uf250-04.cnf fulfilled No. of Restarts: 1618 No. of Flips: 4619 time to process: 59 seconds.
uf250-04.cnf fulfilled No. of Restarts: 2 No. of Flips: 2547 time to process: 57 seconds.
uf250-04.cnf fulfilled No. of Restarts: 290 No. of Flips: 2543 time to process: 64 seconds.
uf250-04.cnf fulfilled No. of Restarts: 364 No. of Flips: 4299 time to process: 67 seconds.
uf250-04.cnf fulfilled No. of Restarts: 1087 No. of Flips: 1466 time to process: 71 seconds.
uf250-04.cnf fulfilled No. of Restarts: 1123 No. of Flips: 4414 time to process: 61 seconds.
uf250-04.cnf fulfilled No. of Restarts: 2520 No. of Flips: 3336 time to process: 63 seconds.
uf250-04.cnf fulfilled No. of Restarts: 678 No. of Flips: 2973 time to process: 64 seconds.
uf250-04.cnf fulfilled No. of Restarts: 323 No. of Flips: 2181 time to process: 57 seconds.
uf250-04.cnf fulfilled No. of Restarts: 590 No. of Flips: 3153 time to process: 36 seconds.
uf250-04.cnf fulfilled No. of Restarts: 322 No. of Flips: 3090 time to process: 57 seconds.
uf250-04.cnf fulfilled No. of Restarts: 347 No. of Flips: 2344 time to process: 71 seconds.
uf250-04.cnf fulfilled No. of Restarts: 1296 No. of Flips: 4803 time to process: 67 seconds.
uf250-04.cnf fulfilled No. of Restarts: 2483 No. of Flips: 2160 time to process: 68 seconds.
uf250-04.cnf fulfilled No. of Restarts: 1027 No. of Flips: 1936 time to process: 74 seconds.
uf250-04.cnf fulfilled No. of Restarts: 113 No. of Flips: 3163 time to process: 76 seconds.
uf250-04.cnf fulfilled No. of Restarts: 2330 No. of Flips: 2091 time to process: 69 seconds.
uf250-04.cnf fulfilled No. of Restarts: 1247 No. of Flips: 2612 time to process: 72 seconds.
uf250-04.cnf fulfilled No. of Restarts: 861 No. of Flips: 2491 time to process: 65 seconds.
uf250-04.cnf fulfilled No. of Restarts: 1748 No. of Flips: 3821 time to process: 68 seconds.
uf250-04.cnf fulfilled No. of Restarts: 345 No. of Flips: 4737 time to process: 72 seconds.
uf250-04.cnf fulfilled No. of Restarts: 2985 No. of Flips: 4190 time to process: 70 seconds.
uf250-04.cnf fulfilled No. of Restarts: 538 No. of Flips: 1511 time to process: 74 seconds.
uf250-04.cnf fulfilled No. of Restarts: 1457 No. of Flips: 4547 time to process: 63 seconds.
uf250-04.cnf fulfilled No. of Restarts: 137 No. of Flips: 4812 time to process: 51 seconds.
uf250-04.cnf fulfilled No. of Restarts: 1922 No. of Flips: 4991 time to process: 62 seconds.
uf250-04.cnf fulfilled No. of Restarts: 614 No. of Flips: 2866 time to process: 62 seconds.
uf250-04.cnf fulfilled No. of Restarts: 56 No. of Flips: 4811 time to process: 24 seconds.
uf250-04.cnf fulfilled No. of Restarts: 216 No. of Flips: 1736 time to process: 67 seconds.
uf250-04.cnf fulfilled No. of Restarts: 2300 No. of Flips: 2095 time to process: 71 seconds.
uf250-04.cnf fulfilled No. of Restarts: 1952 No. of Flips: 1966 time to process: 61 seconds.
uf250-04.cnf fulfilled No. of Restarts: 229 No. of Flips: 1985 time to process: 61 seconds.
uf250-04.cnf fulfilled No. of Restarts: 773 No. of Flips: 2992 time to process: 52 seconds.
uf250-04.cnf fulfilled No. of Restarts: 590 No. of Flips: 4259 time to process: 70 seconds.
uf250-04.cnf fulfilled No. of Restarts: 668 No. of Flips: 4200 time to process: 67 seconds.
uf250-04.cnf fulfilled No. of Restarts: 96 No. of Flips: 2425 time to process: 53 seconds.
uf250-04.cnf fulfilled No. of Restarts: 937 No. of Flips: 1771 time to process: 67 seconds.
uf250-04.cnf fulfilled No. of Restarts: 139 No. of Flips: 3384 time to process: 56 seconds.
uf250-04.cnf fulfilled No. of Restarts: 819 No. of Flips: 1603 time to process: 60 seconds.
uf250-04.cnf fulfilled No. of Restarts: 945 No. of Flips: 4481 time to process: 65 seconds.
uf250-04.cnf fulfilled No. of Restarts: 2921 No. of Flips: 4509 time to process: 75 seconds.
uf250-04.cnf fulfilled No. of Restarts: 913 No. of Flips: 1003 time to process: 76 seconds.
uf250-04.cnf fulfilled No. of Restarts: 980 No. of Flips: 2312 time to process: 69 seconds.
uf250-04.cnf fulfilled No. of Restarts: 811 No. of Flips: 1667 time to process: 59 seconds.
uf250-04.cnf fulfilled No. of Restarts: 143 No. of Flips: 1797 time to process: 67 seconds.
uf250-04.cnf fulfilled No. of Restarts: 2049 No. of Flips: 2940 time to process: 73 seconds.
uf250-04.cnf fulfilled No. of Restarts: 2027 No. of Flips: 3304 time to process: 75 seconds.
uf250-04.cnf fulfilled No. of Restarts: 490 No. of Flips: 3420 time to process: 72 seconds.
uf250-04.cnf fulfilled No. of Restarts: 124 No. of Flips: 3603 time to process: 54 seconds.
uf250-04.cnf fulfilled No. of Restarts: 529 No. of Flips: 4436 time to process: 68 seconds.
uf250-04.cnf fulfilled No. of Restarts: 875 No. of Flips: 2653 time to process: 63 seconds.
uf250-04.cnf fulfilled No. of Restarts: 551 No. of Flips: 3552 time to process: 61 seconds.
uf250-04.cnf fulfilled No. of Restarts: 419 No. of Flips: 4366 time to process: 63 seconds.
uf250-04.cnf fulfilled No. of Restarts: 173 No. of Flips: 4918 time to process: 62 seconds.
uf250-04.cnf fulfilled No. of Restarts: 173 No. of Flips: 1397 time to process: 75 seconds.
uf250-04.cnf fulfilled No. of Restarts: 990 No. of Flips: 2078 time to process: 62 seconds.
uf250-04.cnf , deadline. Restarts: 3150
uf250-04.cnf fulfilled No. of Restarts: 375 No. of Flips: 2216 time to process: 64 seconds.
uf250-04.cnf fulfilled No. of Restarts: 211 No. of Flips: 1650 time to process: 56 seconds.
uf250-04.cnf fulfilled No. of Restarts: 231 No. of Flips: 2696 time to process: 31 seconds.
uf250-04.cnf fulfilled No. of Restarts: 106 No. of Flips: 4907 time to process: 69 seconds.
uf250-04.cnf fulfilled No. of Restarts: 201 No. of Flips: 3843 time to process: 58 seconds.
uf250-04.cnf fulfilled No. of Restarts: 566 No. of Flips: 2190 time to process: 63 seconds.
uf250-04.cnf fulfilled No. of Restarts: 1570 No. of Flips: 4535 time to process: 74 seconds.
uf250-04.cnf , deadline. Restarts: 3150
uf250-04.cnf fulfilled No. of Restarts: 273 No. of Flips: 4982 time to process: 58 seconds.
uf250-04.cnf fulfilled No. of Restarts: 2733 No. of Flips: 3043 time to process: 73 seconds.
uf250-04.cnf fulfilled No. of Restarts: 259 No. of Flips: 3449 time to process: 66 seconds.
uf250-04.cnf fulfilled No. of Restarts: 246 No. of Flips: 720 time to process: 68 seconds.
uf250-04.cnf fulfilled No. of Restarts: 1306 No. of Flips: 4920 time to process: 72 seconds.
uf250-04.cnf fulfilled No. of Restarts: 794 No. of Flips: 3344 time to process: 72 seconds.
uf250-04.cnf fulfilled No. of Restarts: 96 No. of Flips: 4915 time to process: 70 seconds.
uf250-04.cnf fulfilled No. of Restarts: 1944 No. of Flips: 1644 time to process: 64 seconds.
uf250-04.cnf fulfilled No. of Restarts: 296 No. of Flips: 1153 time to process: 64 seconds.
uf250-04.cnf fulfilled No. of Restarts: 80 No. of Flips: 4167 time to process: 71 seconds.
uf250-04.cnf fulfilled No. of Restarts: 85 No. of Flips: 3043 time to process: 39 seconds.
uf250-04.cnf fulfilled No. of Restarts: 131 No. of Flips: 1815 time to process: 55 seconds.
uf250-04.cnf fulfilled No. of Restarts: 74 No. of Flips: 4505 time to process: 56 seconds.
uf250-04.cnf fulfilled No. of Restarts: 67 No. of Flips: 3220 time to process: 56 seconds.
uf250-04.cnf fulfilled No. of Restarts: 1636 No. of Flips: 4540 time to process: 68 seconds.
uf250-04.cnf fulfilled No. of Restarts: 216 No. of Flips: 1090 time to process: 62 seconds.
uf250-04.cnf fulfilled No. of Restarts: 202 No. of Flips: 2234 time to process: 58 seconds.
uf250-04.cnf fulfilled No. of Restarts: 716 No. of Flips: 4115 time to process: 58 seconds.
uf250-04.cnf fulfilled No. of Restarts: 432 No. of Flips: 2288 time to process: 53 seconds.
uf250-04.cnf fulfilled No. of Restarts: 456 No. of Flips: 4973 time to process: 62 seconds.
uf250-04.cnf fulfilled No. of Restarts: 600 No. of Flips: 3175 time to process: 33 seconds.
uf250-04.cnf fulfilled No. of Restarts: 498 No. of Flips: 1515 time to process: 55 seconds.
uf250-04.cnf fulfilled No. of Restarts: 356 No. of Flips: 2035 time to process: 61 seconds.
uf250-04.cnf fulfilled No. of Restarts: 294 No. of Flips: 1466 time to process: 55 seconds.
uf250-04.cnf fulfilled No. of Restarts: 883 No. of Flips: 4281 time to process: 65 seconds.
uf250-04.cnf fulfilled No. of Restarts: 96 No. of Flips: 4914 time to process: 59 seconds.
uf250-04.cnf fulfilled No. of Restarts: 1318 No. of Flips: 1884 time to process: 62 seconds.
uf250-04.cnf fulfilled No. of Restarts: 564 No. of Flips: 1386 time to process: 60 seconds.
uf250-04.cnf fulfilled No. of Restarts: 481 No. of Flips: 4522 time to process: 67 seconds.
uf250-04.cnf fulfilled No. of Restarts: 732 No. of Flips: 1009 time to process: 37 seconds.
uf250-04.cnf fulfilled No. of Restarts: 58 No. of Flips: 2374 time to process: 51 seconds.
uf250-04.cnf fulfilled No. of Restarts: 1045 No. of Flips: 2757 time to process: 42 seconds.
uf250-04.cnf fulfilled No. of Restarts: 167 No. of Flips: 2469 time to process: 69 seconds.
uf250-04.cnf fulfilled No. of Restarts: 117 No. of Flips: 3404 time to process: 61 seconds.
uf250-04.cnf fulfilled No. of Restarts: 2406 No. of Flips: 2595 time to process: 59 seconds.
uf250-04.cnf fulfilled No. of Restarts: 153 No. of Flips: 4952 time to process: 16 seconds.
uf250-04.cnf fulfilled No. of Restarts: 1181 No. of Flips: 3357 time to process: 61 seconds.
uf250-04.cnf fulfilled No. of Restarts: 683 No. of Flips: 2693 time to process: 60 seconds.
uf250-04.cnf fulfilled No. of Restarts: 1291 No. of Flips: 2080 time to process: 60 seconds.
uf250-04.cnf fulfilled No. of Restarts: 986 No. of Flips: 1746 time to process: 60 seconds.
uf250-04.cnf fulfilled No. of Restarts: 292 No. of Flips: 2500 time to process: 52 seconds.
uf250-04.cnf fulfilled No. of Restarts: 2669 No. of Flips: 3929 time to process: 73 seconds.
uf250-04.cnf fulfilled No. of Restarts: 388 No. of Flips: 1268 time to process: 49 seconds.
uf250-04.cnf fulfilled No. of Restarts: 53 No. of Flips: 1897 time to process: 62 seconds.
uf250-04.cnf fulfilled No. of Restarts: 75 No. of Flips: 2431 time to process: 69 seconds.
uf250-04.cnf fulfilled No. of Restarts: 207 No. of Flips: 4263 time to process: 61 seconds.
uf250-04.cnf fulfilled No. of Restarts: 565 No. of Flips: 838 time to process: 59 seconds.
uf250-04.cnf fulfilled No. of Restarts: 677 No. of Flips: 3458 time to process: 51 seconds.
uf250-04.cnf fulfilled No. of Restarts: 255 No. of Flips: 3228 time to process: 71 seconds.
uf250-04.cnf fulfilled No. of Restarts: 115 No. of Flips: 2241 time to process: 62 seconds.
uf250-04.cnf fulfilled No. of Restarts: 172 No. of Flips: 2153 time to process: 46 seconds.
uf250-04.cnf fulfilled No. of Restarts: 411 No. of Flips: 2716 time to process: 63 seconds.
uf250-04.cnf fulfilled No. of Restarts: 255 No. of Flips: 1834 time to process: 60 seconds.
uf250-04.cnf fulfilled No. of Restarts: 483 No. of Flips: 3344 time to process: 65 seconds.
uf250-04.cnf fulfilled No. of Restarts: 437 No. of Flips: 2384 time to process: 53 seconds.
uf250-04.cnf , deadline. Restarts: 3150
uf250-04.cnf fulfilled No. of Restarts: 80 No. of Flips: 2691 time to process: 69 seconds.
uf250-04.cnf fulfilled No. of Restarts: 170 No. of Flips: 3134 time to process: 60 seconds.
uf250-04.cnf , deadline. Restarts: 3150
uf250-04.cnf fulfilled No. of Restarts: 779 No. of Flips: 3410 time to process: 60 seconds.
uf250-04.cnf fulfilled No. of Restarts: 410 No. of Flips: 2074 time to process: 66 seconds.
uf250-04.cnf fulfilled No. of Restarts: 76 No. of Flips: 991 time to process: 57 seconds.
uf250-04.cnf fulfilled No. of Restarts: 1857 No. of Flips: 4610 time to process: 79 seconds.
uf250-04.cnf fulfilled No. of Restarts: 1480 No. of Flips: 4751 time to process: 63 seconds.
uf250-04.cnf fulfilled No. of Restarts: 140 No. of Flips: 911 time to process: 64 seconds.
uf250-04.cnf fulfilled No. of Restarts: 116 No. of Flips: 1636 time to process: 64 seconds.
uf250-04.cnf fulfilled No. of Restarts: 49 No. of Flips: 4835 time to process: 66 seconds.
uf250-04.cnf fulfilled No. of Restarts: 680 No. of Flips: 3862 time to process: 62 seconds.
uf250-04.cnf fulfilled No. of Restarts: 291 No. of Flips: 3149 time to process: 37 seconds.
uf250-04.cnf fulfilled No. of Restarts: 648 No. of Flips: 2527 time to process: 66 seconds.
uf250-04.cnf fulfilled No. of Restarts: 507 No. of Flips: 1727 time to process: 62 seconds.
uf250-04.cnf fulfilled No. of Restarts: 830 No. of Flips: 607 time to process: 57 seconds.
uf250-04.cnf fulfilled No. of Restarts: 1278 No. of Flips: 3166 time to process: 61 seconds.
uf250-04.cnf fulfilled No. of Restarts: 5 No. of Flips: 1527 time to process: 64 seconds.
uf250-04.cnf fulfilled No. of Restarts: 420 No. of Flips: 2520 time to process: 30 seconds.
uf250-04.cnf fulfilled No. of Restarts: 71 No. of Flips: 4741 time to process: 66 seconds.
uf250-04.cnf fulfilled No. of Restarts: 379 No. of Flips: 3777 time to process: 40 seconds.
uf250-04.cnf fulfilled No. of Restarts: 356 No. of Flips: 2263 time to process: 21 seconds.
uf250-04.cnf fulfilled No. of Restarts: 1136 No. of Flips: 2959 time to process: 71 seconds.
uf250-04.cnf fulfilled No. of Restarts: 130 No. of Flips: 1953 time to process: 67 seconds.
uf250-04.cnf fulfilled No. of Restarts: 76 No. of Flips: 1829 time to process: 64 seconds.
uf250-04.cnf fulfilled No. of Restarts: 1075 No. of Flips: 3739 time to process: 63 seconds.
uf250-04.cnf fulfilled No. of Restarts: 469 No. of Flips: 985 time to process: 62 seconds.
uf250-04.cnf fulfilled No. of Restarts: 213 No. of Flips: 1301 time to process: 38 seconds.
uf250-04.cnf fulfilled No. of Restarts: 39 No. of Flips: 2504 time to process: 61 seconds.
uf250-04.cnf fulfilled No. of Restarts: 19 No. of Flips: 1538 time to process: 66 seconds.
uf250-04.cnf fulfilled No. of Restarts: 3132 No. of Flips: 3003 time to process: 71 seconds.
uf250-04.cnf fulfilled No. of Restarts: 2828 No. of Flips: 2665 time to process: 74 seconds.
uf250-04.cnf fulfilled No. of Restarts: 279 No. of Flips: 2568 time to process: 19 seconds.
uf250-04.cnf fulfilled No. of Restarts: 1828 No. of Flips: 1941 time to process: 68 seconds.
uf250-04.cnf fulfilled No. of Restarts: 46 No. of Flips: 4786 time to process: 68 seconds.
uf250-04.cnf fulfilled No. of Restarts: 849 No. of Flips: 3729 time to process: 56 seconds.
uf250-04.cnf fulfilled No. of Restarts: 527 No. of Flips: 4331 time to process: 69 seconds.
uf250-04.cnf fulfilled No. of Restarts: 1368 No. of Flips: 4870 time to process: 75 seconds.
uf250-04.cnf fulfilled No. of Restarts: 397 No. of Flips: 2840 time to process: 58 seconds.
uf250-04.cnf fulfilled No. of Restarts: 519 No. of Flips: 2088 time to process: 45 seconds.
uf250-04.cnf fulfilled No. of Restarts: 2797 No. of Flips: 4009 time to process: 70 seconds.
uf250-04.cnf fulfilled No. of Restarts: 245 No. of Flips: 4012 time to process: 33 seconds.
uf250-04.cnf fulfilled No. of Restarts: 312 No. of Flips: 2179 time to process: 66 seconds.
uf250-04.cnf fulfilled No. of Restarts: 113 No. of Flips: 4862 time to process: 60 seconds.
uf250-04.cnf fulfilled No. of Restarts: 36 No. of Flips: 1640 time to process: 66 seconds.
uf250-04.cnf fulfilled No. of Restarts: 511 No. of Flips: 1184 time to process: 62 seconds.
uf250-04.cnf fulfilled No. of Restarts: 160 No. of Flips: 3167 time to process: 60 seconds.
uf250-04.cnf fulfilled No. of Restarts: 983 No. of Flips: 3864 time to process: 65 seconds.
uf250-04.cnf fulfilled No. of Restarts: 589 No. of Flips: 2875 time to process: 58 seconds.
uf250-04.cnf fulfilled No. of Restarts: 179 No. of Flips: 2198 time to process: 37 seconds.
uf250-04.cnf fulfilled No. of Restarts: 1318 No. of Flips: 4085 time to process: 66 seconds.
uf250-04.cnf fulfilled No. of Restarts: 418 No. of Flips: 2033 time to process: 57 seconds.
uf250-04.cnf fulfilled No. of Restarts: 1491 No. of Flips: 3139 time to process: 61 seconds.
uf250-04.cnf fulfilled No. of Restarts: 1219 No. of Flips: 1128 time to process: 62 seconds.
uf250-04.cnf fulfilled No. of Restarts: 2641 No. of Flips: 4699 time to process: 68 seconds.
uf250-04.cnf fulfilled No. of Restarts: 1611 No. of Flips: 4949 time to process: 65 seconds.
uf250-04.cnf , deadline. Restarts: 3150
uf250-04.cnf fulfilled No. of Restarts: 34 No. of Flips: 1530 time to process: 63 seconds.
uf250-04.cnf fulfilled No. of Restarts: 393 No. of Flips: 4143 time to process: 65 seconds.
uf250-04.cnf fulfilled No. of Restarts: 36 No. of Flips: 2125 time to process: 59 seconds.
uf250-04.cnf fulfilled No. of Restarts: 1184 No. of Flips: 2979 time to process: 74 seconds.
uf250-04.cnf fulfilled No. of Restarts: 2401 No. of Flips: 4986 time to process: 72 seconds.
uf250-04.cnf fulfilled No. of Restarts: 343 No. of Flips: 2913 time to process: 67 seconds.
uf250-04.cnf fulfilled No. of Restarts: 135 No. of Flips: 959 time to process: 55 seconds.
uf250-04.cnf fulfilled No. of Restarts: 903 No. of Flips: 1342 time to process: 61 seconds.
uf250-04.cnf fulfilled No. of Restarts: 1434 No. of Flips: 3025 time to process: 70 seconds.
uf250-04.cnf fulfilled No. of Restarts: 505 No. of Flips: 4102 time to process: 60 seconds.
uf250-04.cnf , deadline. Restarts: 3150
uf250-04.cnf fulfilled No. of Restarts: 2521 No. of Flips: 4713 time to process: 62 seconds.
uf250-04.cnf fulfilled No. of Restarts: 366 No. of Flips: 3492 time to process: 63 seconds.
uf250-04.cnf fulfilled No. of Restarts: 1996 No. of Flips: 2292 time to process: 75 seconds.
uf250-04.cnf fulfilled No. of Restarts: 353 No. of Flips: 4329 time to process: 65 seconds.
uf250-04.cnf fulfilled No. of Restarts: 147 No. of Flips: 4365 time to process: 58 seconds.
uf250-04.cnf fulfilled No. of Restarts: 573 No. of Flips: 1725 time to process: 71 seconds.
uf250-04.cnf fulfilled No. of Restarts: 435 No. of Flips: 3973 time to process: 60 seconds.
uf250-04.cnf fulfilled No. of Restarts: 412 No. of Flips: 2282 time to process: 64 seconds.
uf250-04.cnf fulfilled No. of Restarts: 2878 No. of Flips: 2881 time to process: 70 seconds.
uf250-04.cnf fulfilled No. of Restarts: 15 No. of Flips: 1223 time to process: 62 seconds.
uf250-04.cnf fulfilled No. of Restarts: 489 No. of Flips: 2336 time to process: 64 seconds.
uf250-04.cnf fulfilled No. of Restarts: 632 No. of Flips: 3922 time to process: 62 seconds.
uf250-04.cnf fulfilled No. of Restarts: 765 No. of Flips: 4375 time to process: 61 seconds.
uf250-04.cnf fulfilled No. of Restarts: 1153 No. of Flips: 3016 time to process: 66 seconds.
uf250-04.cnf fulfilled No. of Restarts: 155 No. of Flips: 4482 time to process: 62 seconds.
uf250-04.cnf fulfilled No. of Restarts: 1053 No. of Flips: 2095 time to process: 68 seconds.
uf250-04.cnf fulfilled No. of Restarts: 1132 No. of Flips: 4062 time to process: 68 seconds.
uf250-04.cnf fulfilled No. of Restarts: 254 No. of Flips: 4444 time to process: 42 seconds.
uf250-04.cnf fulfilled No. of Restarts: 244 No. of Flips: 4307 time to process: 46 seconds.
uf250-04.cnf fulfilled No. of Restarts: 754 No. of Flips: 4790 time to process: 63 seconds.
uf250-04.cnf fulfilled No. of Restarts: 2180 No. of Flips: 3572 time to process: 67 seconds.
uf250-04.cnf fulfilled No. of Restarts: 2439 No. of Flips: 2110 time to process: 66 seconds.
uf250-04.cnf fulfilled No. of Restarts: 1720 No. of Flips: 1556 time to process: 72 seconds.
uf250-04.cnf fulfilled No. of Restarts: 889 No. of Flips: 3493 time to process: 65 seconds.
uf250-04.cnf fulfilled No. of Restarts: 218 No. of Flips: 3865 time to process: 47 seconds.
uf250-04.cnf fulfilled No. of Restarts: 238 No. of Flips: 1109 time to process: 66 seconds.
uf250-04.cnf fulfilled No. of Restarts: 2326 No. of Flips: 4630 time to process: 61 seconds.
uf250-04.cnf fulfilled No. of Restarts: 1290 No. of Flips: 2910 time to process: 63 seconds.
uf250-04.cnf fulfilled No. of Restarts: 1223 No. of Flips: 1998 time to process: 70 seconds.
uf250-04.cnf fulfilled No. of Restarts: 63 No. of Flips: 3975 time to process: 71 seconds.
uf250-04.cnf fulfilled No. of Restarts: 1105 No. of Flips: 1042 time to process: 55 seconds.
uf250-04.cnf fulfilled No. of Restarts: 151 No. of Flips: 4396 time to process: 56 seconds.
uf250-04.cnf fulfilled No. of Restarts: 100 No. of Flips: 2599 time to process: 43 seconds.
uf250-04.cnf fulfilled No. of Restarts: 1725 No. of Flips: 4384 time to process: 70 seconds.
uf250-04.cnf fulfilled No. of Restarts: 185 No. of Flips: 3665 time to process: 71 seconds.
uf250-04.cnf fulfilled No. of Restarts: 1148 No. of Flips: 2067 time to process: 63 seconds.
uf250-04.cnf fulfilled No. of Restarts: 2152 No. of Flips: 2068 time to process: 74 seconds.
uf250-04.cnf fulfilled No. of Restarts: 330 No. of Flips: 3342 time to process: 68 seconds.
uf250-04.cnf fulfilled No. of Restarts: 391 No. of Flips: 3264 time to process: 65 seconds.
uf250-04.cnf fulfilled No. of Restarts: 1496 No. of Flips: 1434 time to process: 78 seconds.
uf250-04.cnf fulfilled No. of Restarts: 307 No. of Flips: 1267 time to process: 62 seconds.
uf250-04.cnf fulfilled No. of Restarts: 1137 No. of Flips: 3648 time to process: 60 seconds.
uf250-04.cnf fulfilled No. of Restarts: 213 No. of Flips: 1140 time to process: 64 seconds.
uf250-04.cnf fulfilled No. of Restarts: 1035 No. of Flips: 1033 time to process: 76 seconds.
uf250-04.cnf fulfilled No. of Restarts: 302 No. of Flips: 2409 time to process: 68 seconds.
uf250-04.cnf fulfilled No. of Restarts: 990 No. of Flips: 1866 time to process: 62 seconds.
uf250-04.cnf fulfilled No. of Restarts: 1930 No. of Flips: 1936 time to process: 70 seconds.
uf250-04.cnf fulfilled No. of Restarts: 1647 No. of Flips: 4470 time to process: 73 seconds.
uf250-04.cnf fulfilled No. of Restarts: 587 No. of Flips: 4499 time to process: 72 seconds.
uf250-04.cnf fulfilled No. of Restarts: 988 No. of Flips: 853 time to process: 68 seconds.
uf250-04.cnf fulfilled No. of Restarts: 741 No. of Flips: 2952 time to process: 64 seconds.
uf250-04.cnf fulfilled No. of Restarts: 190 No. of Flips: 1275 time to process: 62 seconds.
uf250-04.cnf fulfilled No. of Restarts: 706 No. of Flips: 2192 time to process: 76 seconds.
uf250-04.cnf fulfilled No. of Restarts: 1200 No. of Flips: 3867 time to process: 76 seconds.
uf250-04.cnf fulfilled No. of Restarts: 2548 No. of Flips: 3565 time to process: 69 seconds.
uf250-04.cnf fulfilled No. of Restarts: 1428 No. of Flips: 4995 time to process: 46 seconds.
uf250-04.cnf fulfilled No. of Restarts: 1703 No. of Flips: 2352 time to process: 69 seconds.
uf250-04.cnf fulfilled No. of Restarts: 449 No. of Flips: 1450 time to process: 20 seconds.
uf250-04.cnf fulfilled No. of Restarts: 176 No. of Flips: 1960 time to process: 63 seconds.
uf250-04.cnf fulfilled No. of Restarts: 575 No. of Flips: 4947 time to process: 57 seconds.
uf250-04.cnf fulfilled No. of Restarts: 2743 No. of Flips: 2347 time to process: 77 seconds.
uf250-04.cnf , deadline. Restarts: 3150
uf250-04.cnf fulfilled No. of Restarts: 1027 No. of Flips: 4922 time to process: 69 seconds.
uf250-04.cnf fulfilled No. of Restarts: 2736 No. of Flips: 3786 time to process: 77 seconds.
uf250-04.cnf fulfilled No. of Restarts: 329 No. of Flips: 4620 time to process: 65 seconds.
uf250-04.cnf fulfilled No. of Restarts: 1218 No. of Flips: 3224 time to process: 60 seconds.
uf250-04.cnf fulfilled No. of Restarts: 643 No. of Flips: 2291 time to process: 62 seconds.
uf250-04.cnf fulfilled No. of Restarts: 638 No. of Flips: 3912 time to process: 70 seconds.
uf250-04.cnf fulfilled No. of Restarts: 1234 No. of Flips: 3344 time to process: 78 seconds.
uf250-04.cnf fulfilled No. of Restarts: 705 No. of Flips: 4608 time to process: 81 seconds.
uf250-04.cnf fulfilled No. of Restarts: 1074 No. of Flips: 4225 time to process: 75 seconds.
uf250-04.cnf fulfilled No. of Restarts: 798 No. of Flips: 3758 time to process: 72 seconds.
uf250-04.cnf fulfilled No. of Restarts: 1907 No. of Flips: 1765 time to process: 68 seconds.
uf250-04.cnf fulfilled No. of Restarts: 1234 No. of Flips: 3394 time to process: 64 seconds.
uf250-04.cnf fulfilled No. of Restarts: 971 No. of Flips: 2577 time to process: 65 seconds.
uf250-04.cnf fulfilled No. of Restarts: 3044 No. of Flips: 2882 time to process: 72 seconds.
uf250-04.cnf fulfilled No. of Restarts: 634 No. of Flips: 2161 time to process: 55 seconds.
uf250-04.cnf fulfilled No. of Restarts: 25 No. of Flips: 3599 time to process: 59 seconds.
uf250-04.cnf fulfilled No. of Restarts: 332 No. of Flips: 2650 time to process: 64 seconds.
uf250-04.cnf fulfilled No. of Restarts: 1186 No. of Flips: 1229 time to process: 66 seconds.
uf250-04.cnf fulfilled No. of Restarts: 593 No. of Flips: 4790 time to process: 61 seconds.
uf250-04.cnf fulfilled No. of Restarts: 717 No. of Flips: 2561 time to process: 62 seconds.
uf250-04.cnf fulfilled No. of Restarts: 399 No. of Flips: 2807 time to process: 22 seconds.
uf250-04.cnf fulfilled No. of Restarts: 45 No. of Flips: 4274 time to process: 58 seconds.
uf250-04.cnf fulfilled No. of Restarts: 2668 No. of Flips: 2000 time to process: 69 seconds.
uf250-04.cnf fulfilled No. of Restarts: 1397 No. of Flips: 3340 time to process: 64 seconds.
uf250-04.cnf fulfilled No. of Restarts: 142 No. of Flips: 3435 time to process: 22 seconds.
uf250-04.cnf fulfilled No. of Restarts: 962 No. of Flips: 4195 time to process: 62 seconds.
uf250-04.cnf fulfilled No. of Restarts: 149 No. of Flips: 3675 time to process: 41 seconds.
uf250-04.cnf fulfilled No. of Restarts: 421 No. of Flips: 2118 time to process: 69 seconds.
uf250-04.cnf fulfilled No. of Restarts: 343 No. of Flips: 4845 time to process: 64 seconds.
uf250-04.cnf fulfilled No. of Restarts: 127 No. of Flips: 3087 time to process: 73 seconds.
uf250-04.cnf fulfilled No. of Restarts: 349 No. of Flips: 3150 time to process: 64 seconds.
uf250-04.cnf fulfilled No. of Restarts: 89 No. of Flips: 3914 time to process: 56 seconds.
uf250-04.cnf fulfilled No. of Restarts: 2692 No. of Flips: 3066 time to process: 67 seconds.
uf250-04.cnf fulfilled No. of Restarts: 625 No. of Flips: 4925 time to process: 62 seconds.
uf250-04.cnf fulfilled No. of Restarts: 784 No. of Flips: 4433 time to process: 73 seconds.
uf250-04.cnf fulfilled No. of Restarts: 19 No. of Flips: 2543 time to process: 55 seconds.
uf250-04.cnf fulfilled No. of Restarts: 1151 No. of Flips: 4183 time to process: 66 seconds.
uf250-04.cnf fulfilled No. of Restarts: 1406 No. of Flips: 1355 time to process: 67 seconds.
uf250-04.cnf fulfilled No. of Restarts: 709 No. of Flips: 4860 time to process: 62 seconds.
uf250-04.cnf fulfilled No. of Restarts: 559 No. of Flips: 4956 time to process: 42 seconds.
uf250-04.cnf fulfilled No. of Restarts: 511 No. of Flips: 3091 time to process: 43 seconds.
uf250-04.cnf fulfilled No. of Restarts: 749 No. of Flips: 4974 time to process: 57 seconds.
uf250-04.cnf fulfilled No. of Restarts: 74 No. of Flips: 3328 time to process: 70 seconds.
uf250-04.cnf fulfilled No. of Restarts: 914 No. of Flips: 3187 time to process: 64 seconds.
uf250-04.cnf fulfilled No. of Restarts: 621 No. of Flips: 2495 time to process: 53 seconds.
uf250-04.cnf fulfilled No. of Restarts: 125 No. of Flips: 4830 time to process: 63 seconds.
uf250-04.cnf fulfilled No. of Restarts: 345 No. of Flips: 4996 time to process: 59 seconds.
uf250-04.cnf fulfilled No. of Restarts: 889 No. of Flips: 3464 time to process: 67 seconds.
uf250-04.cnf fulfilled No. of Restarts: 1377 No. of Flips: 2418 time to process: 62 seconds.
uf250-04.cnf fulfilled No. of Restarts: 45 No. of Flips: 4175 time to process: 60 seconds.
uf250-04.cnf fulfilled No. of Restarts: 190 No. of Flips: 3679 time to process: 61 seconds.
uf250-04.cnf fulfilled No. of Restarts: 547 No. of Flips: 2031 time to process: 53 seconds.
uf250-04.cnf fulfilled No. of Restarts: 0 No. of Flips: 3739 time to process: 61 seconds.
uf250-04.cnf fulfilled No. of Restarts: 260 No. of Flips: 2091 time to process: 64 seconds.
uf250-04.cnf fulfilled No. of Restarts: 372 No. of Flips: 3851 time to process: 66 seconds.
uf250-04.cnf fulfilled No. of Restarts: 30 No. of Flips: 3938 time to process: 53 seconds.
uf250-04.cnf fulfilled No. of Restarts: 624 No. of Flips: 1707 time to process: 56 seconds.
uf250-04.cnf fulfilled No. of Restarts: 289 No. of Flips: 4540 time to process: 29 seconds.
uf250-04.cnf fulfilled No. of Restarts: 576 No. of Flips: 2181 time to process: 68 seconds.
uf250-04.cnf fulfilled No. of Restarts: 415 No. of Flips: 3471 time to process: 62 seconds.
uf250-04.cnf fulfilled No. of Restarts: 2615 No. of Flips: 2039 time to process: 77 seconds.
uf250-04.cnf fulfilled No. of Restarts: 279 No. of Flips: 2041 time to process: 57 seconds.
uf250-04.cnf fulfilled No. of Restarts: 331 No. of Flips: 1814 time to process: 67 seconds.
uf250-04.cnf fulfilled No. of Restarts: 144 No. of Flips: 916 time to process: 72 seconds.
uf250-04.cnf fulfilled No. of Restarts: 105 No. of Flips: 1861 time to process: 65 seconds.
uf250-04.cnf fulfilled No. of Restarts: 189 No. of Flips: 3168 time to process: 32 seconds.
uf250-04.cnf fulfilled No. of Restarts: 2333 No. of Flips: 1596 time to process: 72 seconds.
uf250-04.cnf fulfilled No. of Restarts: 1142 No. of Flips: 3227 time to process: 68 seconds.
uf250-04.cnf fulfilled No. of Restarts: 2865 No. of Flips: 3467 time to process: 68 seconds.
uf250-04.cnf fulfilled No. of Restarts: 293 No. of Flips: 4647 time to process: 61 seconds.
uf250-04.cnf fulfilled No. of Restarts: 1223 No. of Flips: 4650 time to process: 65 seconds.
uf250-04.cnf fulfilled No. of Restarts: 318 No. of Flips: 2971 time to process: 73 seconds.
uf250-04.cnf fulfilled No. of Restarts: 204 No. of Flips: 4085 time to process: 73 seconds.
uf250-04.cnf fulfilled No. of Restarts: 1305 No. of Flips: 4466 time to process: 70 seconds.
uf250-04.cnf fulfilled No. of Restarts: 614 No. of Flips: 4803 time to process: 78 seconds.
uf250-04.cnf fulfilled No. of Restarts: 641 No. of Flips: 3229 time to process: 70 seconds.
uf250-04.cnf fulfilled No. of Restarts: 548 No. of Flips: 1162 time to process: 67 seconds.
uf250-04.cnf fulfilled No. of Restarts: 912 No. of Flips: 3070 time to process: 66 seconds.
uf250-04.cnf fulfilled No. of Restarts: 203 No. of Flips: 1976 time to process: 66 seconds.
uf250-04.cnf fulfilled No. of Restarts: 637 No. of Flips: 3193 time to process: 66 seconds.
uf250-04.cnf fulfilled No. of Restarts: 424 No. of Flips: 4199 time to process: 45 seconds.
uf250-04.cnf fulfilled No. of Restarts: 622 No. of Flips: 2583 time to process: 41 seconds.
uf250-04.cnf fulfilled No. of Restarts: 408 No. of Flips: 3080 time to process: 60 seconds.
uf250-04.cnf fulfilled No. of Restarts: 1153 No. of Flips: 1223 time to process: 50 seconds.
uf250-04.cnf fulfilled No. of Restarts: 641 No. of Flips: 3387 time to process: 51 seconds.
uf250-04.cnf fulfilled No. of Restarts: 2638 No. of Flips: 2999 time to process: 63 seconds.
uf250-04.cnf fulfilled No. of Restarts: 491 No. of Flips: 2859 time to process: 18 seconds.
uf250-04.cnf , deadline. Restarts: 3150
uf250-04.cnf fulfilled No. of Restarts: 479 No. of Flips: 2153 time to process: 52 seconds.
uf250-04.cnf fulfilled No. of Restarts: 532 No. of Flips: 3566 time to process: 49 seconds.
uf250-04.cnf fulfilled No. of Restarts: 565 No. of Flips: 3296 time to process: 53 seconds.
uf250-04.cnf fulfilled No. of Restarts: 1817 No. of Flips: 1725 time to process: 53 seconds.
uf250-04.cnf , deadline. Restarts: 3150
uf250-04.cnf fulfilled No. of Restarts: 1035 No. of Flips: 4017 time to process: 51 seconds.
uf250-04.cnf fulfilled No. of Restarts: 387 No. of Flips: 4565 time to process: 42 seconds.
uf250-04.cnf fulfilled No. of Restarts: 55 No. of Flips: 3930 time to process: 49 seconds.
uf250-04.cnf fulfilled No. of Restarts: 695 No. of Flips: 4082 time to process: 49 seconds.
uf250-04.cnf fulfilled No. of Restarts: 227 No. of Flips: 4762 time to process: 53 seconds.
uf250-04.cnf fulfilled No. of Restarts: 831 No. of Flips: 909 time to process: 54 seconds.
uf250-04.cnf fulfilled No. of Restarts: 314 No. of Flips: 3165 time to process: 52 seconds.
uf250-04.cnf fulfilled No. of Restarts: 9 No. of Flips: 1371 time to process: 48 seconds.
uf250-04.cnf fulfilled No. of Restarts: 52 No. of Flips: 1195 time to process: 61 seconds.
uf250-04.cnf fulfilled No. of Restarts: 1423 No. of Flips: 1503 time to process: 55 seconds.
uf250-04.cnf fulfilled No. of Restarts: 32 No. of Flips: 4244 time to process: 56 seconds.
uf250-04.cnf fulfilled No. of Restarts: 585 No. of Flips: 4734 time to process: 56 seconds.
uf250-04.cnf fulfilled No. of Restarts: 403 No. of Flips: 3475 time to process: 53 seconds.
uf250-04.cnf fulfilled No. of Restarts: 606 No. of Flips: 3316 time to process: 59 seconds.
uf250-04.cnf fulfilled No. of Restarts: 793 No. of Flips: 4026 time to process: 47 seconds.
uf250-04.cnf fulfilled No. of Restarts: 604 No. of Flips: 2575 time to process: 51 seconds.
uf250-04.cnf fulfilled No. of Restarts: 540 No. of Flips: 1280 time to process: 55 seconds.
uf250-04.cnf fulfilled No. of Restarts: 105 No. of Flips: 757 time to process: 47 seconds.
uf250-04.cnf fulfilled No. of Restarts: 1087 No. of Flips: 2129 time to process: 56 seconds.
uf250-04.cnf fulfilled No. of Restarts: 98 No. of Flips: 960 time to process: 51 seconds.
uf250-04.cnf fulfilled No. of Restarts: 489 No. of Flips: 3624 time to process: 44 seconds.
uf250-04.cnf fulfilled No. of Restarts: 93 No. of Flips: 2468 time to process: 50 seconds.
uf250-04.cnf fulfilled No. of Restarts: 208 No. of Flips: 4609 time to process: 51 seconds.
uf250-04.cnf fulfilled No. of Restarts: 410 No. of Flips: 2757 time to process: 53 seconds.
uf250-04.cnf fulfilled No. of Restarts: 1292 No. of Flips: 4830 time to process: 53 seconds.
uf250-04.cnf fulfilled No. of Restarts: 557 No. of Flips: 4240 time to process: 51 seconds.
uf250-04.cnf fulfilled No. of Restarts: 579 No. of Flips: 4799 time to process: 54 seconds.
uf250-04.cnf fulfilled No. of Restarts: 58 No. of Flips: 3454 time to process: 54 seconds.
uf250-04.cnf fulfilled No. of Restarts: 1080 No. of Flips: 4867 time to process: 52 seconds.
uf250-04.cnf fulfilled No. of Restarts: 517 No. of Flips: 2152 time to process: 46 seconds.
uf250-04.cnf fulfilled No. of Restarts: 1221 No. of Flips: 1492 time to process: 58 seconds.
uf250-04.cnf fulfilled No. of Restarts: 848 No. of Flips: 4155 time to process: 52 seconds.
uf250-04.cnf fulfilled No. of Restarts: 156 No. of Flips: 4380 time to process: 51 seconds.
uf250-04.cnf fulfilled No. of Restarts: 1281 No. of Flips: 3766 time to process: 53 seconds.
uf250-04.cnf fulfilled No. of Restarts: 356 No. of Flips: 3781 time to process: 49 seconds.
uf250-04.cnf fulfilled No. of Restarts: 63 No. of Flips: 1630 time to process: 47 seconds.
uf250-04.cnf fulfilled No. of Restarts: 743 No. of Flips: 4719 time to process: 59 seconds.
uf250-04.cnf fulfilled No. of Restarts: 155 No. of Flips: 3685 time to process: 50 seconds.
uf250-04.cnf fulfilled No. of Restarts: 238 No. of Flips: 4740 time to process: 49 seconds.
uf250-04.cnf fulfilled No. of Restarts: 2291 No. of Flips: 3478 time to process: 55 seconds.
uf250-04.cnf fulfilled No. of Restarts: 866 No. of Flips: 2824 time to process: 50 seconds.
uf250-04.cnf fulfilled No. of Restarts: 108 No. of Flips: 4843 time to process: 51 seconds.
uf250-04.cnf fulfilled No. of Restarts: 373 No. of Flips: 2640 time to process: 52 seconds.
uf250-04.cnf fulfilled No. of Restarts: 349 No. of Flips: 1834 time to process: 27 seconds.
uf250-04.cnf fulfilled No. of Restarts: 1652 No. of Flips: 609 time to process: 62 seconds.
uf250-04.cnf fulfilled No. of Restarts: 1239 No. of Flips: 1342 time to process: 60 seconds.
uf250-04.cnf fulfilled No. of Restarts: 819 No. of Flips: 4938 time to process: 55 seconds.
uf250-04.cnf fulfilled No. of Restarts: 2856 No. of Flips: 1939 time to process: 70 seconds.
uf250-04.cnf fulfilled No. of Restarts: 1369 No. of Flips: 2536 time to process: 58 seconds.
uf250-04.cnf fulfilled No. of Restarts: 253 No. of Flips: 3575 time to process: 55 seconds.
uf250-04.cnf fulfilled No. of Restarts: 457 No. of Flips: 1911 time to process: 52 seconds.
uf250-04.cnf fulfilled No. of Restarts: 2456 No. of Flips: 4883 time to process: 62 seconds.
uf250-04.cnf fulfilled No. of Restarts: 924 No. of Flips: 3714 time to process: 42 seconds.
uf250-04.cnf fulfilled No. of Restarts: 552 No. of Flips: 4166 time to process: 46 seconds.
uf250-04.cnf fulfilled No. of Restarts: 932 No. of Flips: 2562 time to process: 51 seconds.
uf250-04.cnf fulfilled No. of Restarts: 882 No. of Flips: 1741 time to process: 58 seconds.
uf250-04.cnf fulfilled No. of Restarts: 359 No. of Flips: 927 time to process: 44 seconds.
uf250-04.cnf fulfilled No. of Restarts: 82 No. of Flips: 1491 time to process: 55 seconds.
uf250-04.cnf fulfilled No. of Restarts: 22 No. of Flips: 2882 time to process: 54 seconds.
uf250-04.cnf fulfilled No. of Restarts: 1506 No. of Flips: 2347 time to process: 51 seconds.
uf250-04.cnf fulfilled No. of Restarts: 102 No. of Flips: 2541 time to process: 59 seconds.
uf250-04.cnf fulfilled No. of Restarts: 128 No. of Flips: 4707 time to process: 59 seconds.
uf250-04.cnf fulfilled No. of Restarts: 862 No. of Flips: 2108 time to process: 53 seconds.
uf250-04.cnf fulfilled No. of Restarts: 413 No. of Flips: 2180 time to process: 41 seconds.
uf250-04.cnf fulfilled No. of Restarts: 620 No. of Flips: 2265 time to process: 52 seconds.
uf250-04.cnf fulfilled No. of Restarts: 1151 No. of Flips: 2229 time to process: 54 seconds.
uf250-04.cnf fulfilled No. of Restarts: 558 No. of Flips: 4167 time to process: 53 seconds.
uf250-04.cnf fulfilled No. of Restarts: 2109 No. of Flips: 2945 time to process: 58 seconds.
uf250-04.cnf fulfilled No. of Restarts: 49 No. of Flips: 1798 time to process: 53 seconds.
uf250-04.cnf fulfilled No. of Restarts: 372 No. of Flips: 3940 time to process: 56 seconds.
uf250-04.cnf fulfilled No. of Restarts: 450 No. of Flips: 3792 time to process: 59 seconds.
uf250-04.cnf fulfilled No. of Restarts: 586 No. of Flips: 4007 time to process: 49 seconds.
uf250-04.cnf fulfilled No. of Restarts: 3 No. of Flips: 2656 time to process: 43 seconds.
uf250-04.cnf fulfilled No. of Restarts: 474 No. of Flips: 1170 time to process: 53 seconds.
uf250-04.cnf fulfilled No. of Restarts: 1496 No. of Flips: 1048 time to process: 50 seconds.
uf250-04.cnf fulfilled No. of Restarts: 186 No. of Flips: 2739 time to process: 51 seconds.
uf250-04.cnf fulfilled No. of Restarts: 166 No. of Flips: 2324 time to process: 54 seconds.
uf250-04.cnf fulfilled No. of Restarts: 1724 No. of Flips: 2495 time to process: 57 seconds.
uf250-04.cnf fulfilled No. of Restarts: 103 No. of Flips: 1917 time to process: 42 seconds.
uf250-04.cnf fulfilled No. of Restarts: 836 No. of Flips: 3604 time to process: 53 seconds.
uf250-04.cnf fulfilled No. of Restarts: 182 No. of Flips: 1543 time to process: 26 seconds.
uf250-04.cnf fulfilled No. of Restarts: 154 No. of Flips: 2598 time to process: 55 seconds.
uf250-04.cnf fulfilled No. of Restarts: 508 No. of Flips: 3229 time to process: 45 seconds.
uf250-04.cnf fulfilled No. of Restarts: 475 No. of Flips: 3493 time to process: 57 seconds.
uf250-04.cnf fulfilled No. of Restarts: 425 No. of Flips: 2484 time to process: 54 seconds.
uf250-04.cnf fulfilled No. of Restarts: 230 No. of Flips: 3681 time to process: 52 seconds.
uf250-04.cnf fulfilled No. of Restarts: 730 No. of Flips: 3223 time to process: 57 seconds.
uf250-04.cnf fulfilled No. of Restarts: 736 No. of Flips: 2762 time to process: 53 seconds.
uf250-04.cnf fulfilled No. of Restarts: 224 No. of Flips: 1088 time to process: 42 seconds.
uf250-04.cnf fulfilled No. of Restarts: 389 No. of Flips: 3064 time to process: 61 seconds.
uf250-04.cnf fulfilled No. of Restarts: 877 No. of Flips: 4631 time to process: 55 seconds.
uf250-04.cnf fulfilled No. of Restarts: 511 No. of Flips: 3202 time to process: 48 seconds.
uf250-04.cnf fulfilled No. of Restarts: 653 No. of Flips: 2221 time to process: 56 seconds.
uf250-04.cnf fulfilled No. of Restarts: 85 No. of Flips: 4686 time to process: 46 seconds.
uf250-04.cnf fulfilled No. of Restarts: 1357 No. of Flips: 4360 time to process: 53 seconds.
uf250-04.cnf fulfilled No. of Restarts: 217 No. of Flips: 2777 time to process: 12 seconds.
uf250-04.cnf fulfilled No. of Restarts: 2360 No. of Flips: 3906 time to process: 56 seconds.
uf250-04.cnf fulfilled No. of Restarts: 21 No. of Flips: 3688 time to process: 54 seconds.
uf250-04.cnf fulfilled No. of Restarts: 1007 No. of Flips: 1478 time to process: 54 seconds.
uf250-04.cnf fulfilled No. of Restarts: 1163 No. of Flips: 4558 time to process: 55 seconds.
uf250-04.cnf fulfilled No. of Restarts: 299 No. of Flips: 2475 time to process: 52 seconds.
uf250-04.cnf fulfilled No. of Restarts: 89 No. of Flips: 1451 time to process: 27 seconds.
uf250-04.cnf fulfilled No. of Restarts: 795 No. of Flips: 3856 time to process: 45 seconds.
uf250-04.cnf fulfilled No. of Restarts: 151 No. of Flips: 4233 time to process: 47 seconds.
uf250-04.cnf fulfilled No. of Restarts: 246 No. of Flips: 3500 time to process: 52 seconds.
uf250-04.cnf fulfilled No. of Restarts: 329 No. of Flips: 3625 time to process: 25 seconds.
uf250-04.cnf fulfilled No. of Restarts: 518 No. of Flips: 2824 time to process: 45 seconds.
uf250-04.cnf fulfilled No. of Restarts: 1809 No. of Flips: 3069 time to process: 58 seconds.
uf250-04.cnf fulfilled No. of Restarts: 201 No. of Flips: 4843 time to process: 43 seconds.
uf250-04.cnf fulfilled No. of Restarts: 1118 No. of Flips: 1451 time to process: 55 seconds.
uf250-04.cnf fulfilled No. of Restarts: 772 No. of Flips: 3831 time to process: 54 seconds.
uf250-04.cnf fulfilled No. of Restarts: 1738 No. of Flips: 4073 time to process: 56 seconds.
uf250-04.cnf fulfilled No. of Restarts: 137 No. of Flips: 1566 time to process: 48 seconds.
uf250-04.cnf fulfilled No. of Restarts: 18 No. of Flips: 2905 time to process: 50 seconds.
uf250-04.cnf fulfilled No. of Restarts: 2253 No. of Flips: 4614 time to process: 54 seconds.
uf250-04.cnf fulfilled No. of Restarts: 322 No. of Flips: 788 time to process: 31 seconds.
uf250-04.cnf fulfilled No. of Restarts: 237 No. of Flips: 2675 time to process: 55 seconds.
uf250-04.cnf fulfilled No. of Restarts: 48 No. of Flips: 4333 time to process: 39 seconds.
uf250-04.cnf fulfilled No. of Restarts: 2171 No. of Flips: 2641 time to process: 53 seconds.
uf250-04.cnf fulfilled No. of Restarts: 2940 No. of Flips: 1200 time to process: 52 seconds.
uf250-04.cnf fulfilled No. of Restarts: 1478 No. of Flips: 4327 time to process: 29 seconds.
uf250-04.cnf fulfilled No. of Restarts: 767 No. of Flips: 3598 time to process: 50 seconds.
uf250-04.cnf fulfilled No. of Restarts: 463 No. of Flips: 4367 time to process: 22 seconds.
uf250-04.cnf fulfilled No. of Restarts: 1691 No. of Flips: 2483 time to process: 42 seconds.
uf250-04.cnf fulfilled No. of Restarts: 488 No. of Flips: 4270 time to process: 22 seconds.
uf250-04.cnf fulfilled No. of Restarts: 1897 No. of Flips: 2033 time to process: 49 seconds.
uf250-04.cnf fulfilled No. of Restarts: 805 No. of Flips: 4967 time to process: 47 seconds.
uf250-04.cnf fulfilled No. of Restarts: 592 No. of Flips: 2318 time to process: 51 seconds.
uf250-04.cnf fulfilled No. of Restarts: 255 No. of Flips: 4374 time to process: 31 seconds.
uf250-04.cnf , deadline. Restarts: 3150
uf250-04.cnf fulfilled No. of Restarts: 963 No. of Flips: 2308 time to process: 28 seconds.
uf250-04.cnf fulfilled No. of Restarts: 339 No. of Flips: 4514 time to process: 18 seconds.
uf250-04.cnf fulfilled No. of Restarts: 306 No. of Flips: 2708 time to process: 34 seconds.
uf250-04.cnf fulfilled No. of Restarts: 940 No. of Flips: 4533 time to process: 38 seconds.
uf250-04.cnf fulfilled No. of Restarts: 145 No. of Flips: 4256 time to process: 30 seconds.
uf250-04.cnf fulfilled No. of Restarts: 876 No. of Flips: 1974 time to process: 38 seconds.
uf250-04.cnf fulfilled No. of Restarts: 283 No. of Flips: 1323 time to process: 39 seconds.
uf250-04.cnf fulfilled No. of Restarts: 134 No. of Flips: 4833 time to process: 11 seconds.
uf250-04.cnf fulfilled No. of Restarts: 2642 No. of Flips: 4574 time to process: 42 seconds.
uf250-04.cnf fulfilled No. of Restarts: 720 No. of Flips: 2379 time to process: 32 seconds.
uf250-04.cnf fulfilled No. of Restarts: 1328 No. of Flips: 2107 time to process: 29 seconds.
uf250-04.cnf fulfilled No. of Restarts: 213 No. of Flips: 4842 time to process: 36 seconds.
uf250-04.cnf fulfilled No. of Restarts: 166 No. of Flips: 3956 time to process: 29 seconds.
uf250-04.cnf fulfilled No. of Restarts: 206 No. of Flips: 3156 time to process: 26 seconds.
uf250-04.cnf fulfilled No. of Restarts: 2085 No. of Flips: 2725 time to process: 41 seconds.
uf250-04.cnf fulfilled No. of Restarts: 908 No. of Flips: 1397 time to process: 32 seconds.
uf250-04.cnf fulfilled No. of Restarts: 767 No. of Flips: 3081 time to process: 29 seconds.
uf250-04.cnf fulfilled No. of Restarts: 295 No. of Flips: 2726 time to process: 19 seconds.
uf250-04.cnf fulfilled No. of Restarts: 17 No. of Flips: 1716 time to process: 37 seconds.
uf250-04.cnf fulfilled No. of Restarts: 633 No. of Flips: 3371 time to process: 40 seconds.
uf250-04.cnf fulfilled No. of Restarts: 276 No. of Flips: 4130 time to process: 11 seconds.
uf250-04.cnf fulfilled No. of Restarts: 798 No. of Flips: 3269 time to process: 30 seconds.
uf250-04.cnf fulfilled No. of Restarts: 456 No. of Flips: 1748 time to process: 33 seconds.
uf250-04.cnf fulfilled No. of Restarts: 808 No. of Flips: 2292 time to process: 34 seconds.
uf250-04.cnf fulfilled No. of Restarts: 865 No. of Flips: 3133 time to process: 21 seconds.
uf250-04.cnf fulfilled No. of Restarts: 790 No. of Flips: 3804 time to process: 29 seconds.
uf250-04.cnf fulfilled No. of Restarts: 94 No. of Flips: 2502 time to process: 32 seconds.
uf250-04.cnf fulfilled No. of Restarts: 196 No. of Flips: 3814 time to process: 31 seconds.
uf250-04.cnf fulfilled No. of Restarts: 1254 No. of Flips: 3499 time to process: 35 seconds.
uf250-04.cnf fulfilled No. of Restarts: 251 No. of Flips: 4033 time to process: 26 seconds.
uf250-04.cnf fulfilled No. of Restarts: 360 No. of Flips: 804 time to process: 34 seconds.
uf250-04.cnf fulfilled No. of Restarts: 249 No. of Flips: 4337 time to process: 33 seconds.
uf250-04.cnf fulfilled No. of Restarts: 293 No. of Flips: 2331 time to process: 31 seconds.
uf250-04.cnf fulfilled No. of Restarts: 1788 No. of Flips: 4525 time to process: 32 seconds.
uf250-04.cnf fulfilled No. of Restarts: 92 No. of Flips: 1411 time to process: 32 seconds.
uf250-04.cnf fulfilled No. of Restarts: 674 No. of Flips: 2309 time to process: 26 seconds.
uf250-04.cnf fulfilled No. of Restarts: 177 No. of Flips: 2216 time to process: 29 seconds.
uf250-04.cnf fulfilled No. of Restarts: 161 No. of Flips: 1449 time to process: 29 seconds.
uf250-04.cnf fulfilled No. of Restarts: 350 No. of Flips: 4461 time to process: 20 seconds.
uf250-04.cnf fulfilled No. of Restarts: 809 No. of Flips: 3454 time to process: 34 seconds.
uf250-04.cnf fulfilled No. of Restarts: 335 No. of Flips: 1391 time to process: 37 seconds.
uf250-04.cnf fulfilled No. of Restarts: 1660 No. of Flips: 2539 time to process: 39 seconds.
uf250-04.cnf fulfilled No. of Restarts: 1446 No. of Flips: 3284 time to process: 30 seconds.
uf250-04.cnf fulfilled No. of Restarts: 102 No. of Flips: 3079 time to process: 34 seconds.
uf250-04.cnf fulfilled No. of Restarts: 489 No. of Flips: 4704 time to process: 21 seconds.
uf250-04.cnf fulfilled No. of Restarts: 1037 No. of Flips: 821 time to process: 29 seconds.
uf250-04.cnf fulfilled No. of Restarts: 114 No. of Flips: 2912 time to process: 35 seconds.
uf250-04.cnf fulfilled No. of Restarts: 198 No. of Flips: 1086 time to process: 31 seconds.
uf250-04.cnf fulfilled No. of Restarts: 387 No. of Flips: 4078 time to process: 36 seconds.
uf250-04.cnf fulfilled No. of Restarts: 441 No. of Flips: 3625 time to process: 36 seconds.
uf250-04.cnf fulfilled No. of Restarts: 6 No. of Flips: 3244 time to process: 24 seconds.
uf250-04.cnf fulfilled No. of Restarts: 264 No. of Flips: 3574 time to process: 31 seconds.
uf250-04.cnf fulfilled No. of Restarts: 603 No. of Flips: 2591 time to process: 37 seconds.
uf250-04.cnf fulfilled No. of Restarts: 1294 No. of Flips: 3759 time to process: 39 seconds.
uf250-04.cnf fulfilled No. of Restarts: 2603 No. of Flips: 3707 time to process: 36 seconds.
uf250-04.cnf fulfilled No. of Restarts: 299 No. of Flips: 1402 time to process: 37 seconds.
uf250-04.cnf fulfilled No. of Restarts: 533 No. of Flips: 3441 time to process: 32 seconds.
uf250-04.cnf fulfilled No. of Restarts: 1072 No. of Flips: 3612 time to process: 31 seconds.
uf250-04.cnf fulfilled No. of Restarts: 579 No. of Flips: 4130 time to process: 34 seconds.
uf250-04.cnf fulfilled No. of Restarts: 149 No. of Flips: 3339 time to process: 25 seconds.
uf250-04.cnf fulfilled No. of Restarts: 2268 No. of Flips: 2916 time to process: 39 seconds.
uf250-04.cnf fulfilled No. of Restarts: 2061 No. of Flips: 2571 time to process: 45 seconds.
uf250-04.cnf fulfilled No. of Restarts: 257 No. of Flips: 3125 time to process: 26 seconds.
uf250-04.cnf fulfilled No. of Restarts: 623 No. of Flips: 1658 time to process: 29 seconds.
uf250-04.cnf fulfilled No. of Restarts: 1327 No. of Flips: 3293 time to process: 37 seconds.
uf250-04.cnf fulfilled No. of Restarts: 1611 No. of Flips: 4576 time to process: 36 seconds.
uf250-04.cnf fulfilled No. of Restarts: 578 No. of Flips: 3742 time to process: 37 seconds.
uf250-04.cnf fulfilled No. of Restarts: 9 No. of Flips: 2879 time to process: 13 seconds.
uf250-04.cnf fulfilled No. of Restarts: 792 No. of Flips: 3939 time to process: 33 seconds.
uf250-04.cnf fulfilled No. of Restarts: 963 No. of Flips: 4429 time to process: 38 seconds.
uf250-04.cnf fulfilled No. of Restarts: 321 No. of Flips: 2674 time to process: 34 seconds.
uf250-04.cnf fulfilled No. of Restarts: 1130 No. of Flips: 4364 time to process: 32 seconds.
uf250-04.cnf fulfilled No. of Restarts: 1625 No. of Flips: 4822 time to process: 37 seconds.
uf250-04.cnf fulfilled No. of Restarts: 447 No. of Flips: 1318 time to process: 31 seconds.
uf250-04.cnf fulfilled No. of Restarts: 467 No. of Flips: 4094 time to process: 32 seconds.
uf250-04.cnf fulfilled No. of Restarts: 120 No. of Flips: 3552 time to process: 17 seconds.
uf250-04.cnf fulfilled No. of Restarts: 696 No. of Flips: 2242 time to process: 35 seconds.
uf250-04.cnf fulfilled No. of Restarts: 1186 No. of Flips: 3036 time to process: 33 seconds.
uf250-04.cnf fulfilled No. of Restarts: 642 No. of Flips: 3842 time to process: 33 seconds.
uf250-04.cnf fulfilled No. of Restarts: 394 No. of Flips: 1335 time to process: 29 seconds.
uf250-04.cnf fulfilled No. of Restarts: 563 No. of Flips: 3021 time to process: 33 seconds.
uf250-04.cnf fulfilled No. of Restarts: 409 No. of Flips: 2209 time to process: 28 seconds.
uf250-04.cnf fulfilled No. of Restarts: 1830 No. of Flips: 2468 time to process: 39 seconds.
uf250-04.cnf fulfilled No. of Restarts: 850 No. of Flips: 4016 time to process: 30 seconds.
uf250-04.cnf fulfilled No. of Restarts: 1419 No. of Flips: 2002 time to process: 32 seconds.
uf250-04.cnf fulfilled No. of Restarts: 2793 No. of Flips: 2781 time to process: 39 seconds.
uf250-04.cnf fulfilled No. of Restarts: 748 No. of Flips: 3363 time to process: 24 seconds.
uf250-04.cnf fulfilled No. of Restarts: 27 No. of Flips: 4503 time to process: 39 seconds.
uf250-04.cnf fulfilled No. of Restarts: 238 No. of Flips: 4837 time to process: 29 seconds.
uf250-04.cnf fulfilled No. of Restarts: 504 No. of Flips: 4339 time to process: 35 seconds.
uf250-04.cnf fulfilled No. of Restarts: 335 No. of Flips: 4048 time to process: 31 seconds.
uf250-04.cnf fulfilled No. of Restarts: 373 No. of Flips: 3440 time to process: 20 seconds.
uf250-04.cnf fulfilled No. of Restarts: 932 No. of Flips: 2418 time to process: 34 seconds.
uf250-04.cnf fulfilled No. of Restarts: 947 No. of Flips: 4327 time to process: 38 seconds.
uf250-04.cnf fulfilled No. of Restarts: 100 No. of Flips: 3482 time to process: 32 seconds.
uf250-04.cnf fulfilled No. of Restarts: 1134 No. of Flips: 2523 time to process: 38 seconds.
uf250-04.cnf fulfilled No. of Restarts: 258 No. of Flips: 3921 time to process: 28 seconds.
uf250-04.cnf fulfilled No. of Restarts: 52 No. of Flips: 4168 time to process: 35 seconds.
uf250-04.cnf fulfilled No. of Restarts: 110 No. of Flips: 1331 time to process: 32 seconds.
uf250-04.cnf fulfilled No. of Restarts: 1235 No. of Flips: 1559 time to process: 43 seconds.
uf250-04.cnf fulfilled No. of Restarts: 633 No. of Flips: 2611 time to process: 36 seconds.
uf250-04.cnf fulfilled No. of Restarts: 665 No. of Flips: 3438 time to process: 27 seconds.
uf250-04.cnf fulfilled No. of Restarts: 135 No. of Flips: 2638 time to process: 30 seconds.
uf250-04.cnf fulfilled No. of Restarts: 1630 No. of Flips: 4577 time to process: 36 seconds.
uf250-04.cnf fulfilled No. of Restarts: 456 No. of Flips: 2555 time to process: 37 seconds.
uf250-04.cnf fulfilled No. of Restarts: 2691 No. of Flips: 3607 time to process: 39 seconds.
uf250-04.cnf fulfilled No. of Restarts: 2118 No. of Flips: 3648 time to process: 35 seconds.
uf250-04.cnf fulfilled No. of Restarts: 1391 No. of Flips: 2684 time to process: 32 seconds.
uf250-04.cnf fulfilled No. of Restarts: 68 No. of Flips: 4484 time to process: 30 seconds.
uf250-04.cnf fulfilled No. of Restarts: 194 No. of Flips: 4865 time to process: 34 seconds.
uf250-04.cnf fulfilled No. of Restarts: 1853 No. of Flips: 2206 time to process: 30 seconds.
uf250-04.cnf fulfilled No. of Restarts: 1345 No. of Flips: 1619 time to process: 38 seconds.
uf250-04.cnf fulfilled No. of Restarts: 259 No. of Flips: 2336 time to process: 31 seconds.
uf250-04.cnf fulfilled No. of Restarts: 1383 No. of Flips: 3270 time to process: 33 seconds.
uf250-04.cnf fulfilled No. of Restarts: 231 No. of Flips: 1201 time to process: 24 seconds.
uf250-04.cnf fulfilled No. of Restarts: 192 No. of Flips: 1283 time to process: 31 seconds.
uf250-04.cnf fulfilled No. of Restarts: 1628 No. of Flips: 1302 time to process: 38 seconds.
uf250-04.cnf fulfilled No. of Restarts: 126 No. of Flips: 2671 time to process: 38 seconds.
uf250-04.cnf fulfilled No. of Restarts: 820 No. of Flips: 2876 time to process: 39 seconds.
uf250-04.cnf fulfilled No. of Restarts: 1364 No. of Flips: 4053 time to process: 34 seconds.
uf250-04.cnf fulfilled No. of Restarts: 7 No. of Flips: 2952 time to process: 35 seconds.
uf250-04.cnf fulfilled No. of Restarts: 662 No. of Flips: 4392 time to process: 33 seconds.
uf250-04.cnf fulfilled No. of Restarts: 4 No. of Flips: 4752 time to process: 22 seconds.
uf250-04.cnf fulfilled No. of Restarts: 644 No. of Flips: 2743 time to process: 35 seconds.
uf250-04.cnf fulfilled No. of Restarts: 810 No. of Flips: 3552 time to process: 35 seconds.
uf250-04.cnf fulfilled No. of Restarts: 541 No. of Flips: 4463 time to process: 31 seconds.
uf250-04.cnf fulfilled No. of Restarts: 49 No. of Flips: 4823 time to process: 30 seconds.
uf250-04.cnf fulfilled No. of Restarts: 1000 No. of Flips: 4156 time to process: 36 seconds.
uf250-04.cnf fulfilled No. of Restarts: 1671 No. of Flips: 1537 time to process: 34 seconds.
uf250-04.cnf fulfilled No. of Restarts: 1118 No. of Flips: 2847 time to process: 31 seconds.
uf250-04.cnf fulfilled No. of Restarts: 1540 No. of Flips: 4654 time to process: 34 seconds.
uf250-04.cnf fulfilled No. of Restarts: 74 No. of Flips: 4113 time to process: 28 seconds.
uf250-04.cnf fulfilled No. of Restarts: 44 No. of Flips: 4246 time to process: 23 seconds.
uf250-04.cnf fulfilled No. of Restarts: 1085 No. of Flips: 1502 time to process: 27 seconds.
uf250-04.cnf fulfilled No. of Restarts: 1291 No. of Flips: 4211 time to process: 15 seconds.
uf250-04.cnf fulfilled No. of Restarts: 181 No. of Flips: 2074 time to process: 22 seconds.
uf250-04.cnf fulfilled No. of Restarts: 751 No. of Flips: 3599 time to process: 23 seconds.
uf250-04.cnf fulfilled No. of Restarts: 1585 No. of Flips: 2343 time to process: 27 seconds.
uf250-04.cnf fulfilled No. of Restarts: 564 No. of Flips: 2321 time to process: 19 seconds.
uf250-04.cnf fulfilled No. of Restarts: 33 No. of Flips: 4928 time to process: 24 seconds.
uf250-04.cnf fulfilled No. of Restarts: 707 No. of Flips: 3542 time to process: 26 seconds.
uf250-04.cnf fulfilled No. of Restarts: 526 No. of Flips: 2711 time to process: 26 seconds.
uf250-04.cnf fulfilled No. of Restarts: 440 No. of Flips: 4408 time to process: 21 seconds.
uf250-04.cnf fulfilled No. of Restarts: 193 No. of Flips: 2605 time to process: 20 seconds.
uf250-04.cnf fulfilled No. of Restarts: 2469 No. of Flips: 4989 time to process: 29 seconds.
uf250-04.cnf fulfilled No. of Restarts: 707 No. of Flips: 1398 time to process: 25 seconds.
uf250-04.cnf fulfilled No. of Restarts: 306 No. of Flips: 2562 time to process: 22 seconds.
uf250-04.cnf fulfilled No. of Restarts: 2704 No. of Flips: 2642 time to process: 32 seconds.
uf250-04.cnf fulfilled No. of Restarts: 674 No. of Flips: 4295 time to process: 18 seconds.
uf250-04.cnf fulfilled No. of Restarts: 70 No. of Flips: 3755 time to process: 19 seconds.
uf250-04.cnf fulfilled No. of Restarts: 313 No. of Flips: 3504 time to process: 21 seconds.
uf250-04.cnf fulfilled No. of Restarts: 28 No. of Flips: 3812 time to process: 20 seconds.
uf250-04.cnf fulfilled No. of Restarts: 21 No. of Flips: 3900 time to process: 24 seconds.
uf250-04.cnf fulfilled No. of Restarts: 621 No. of Flips: 3994 time to process: 19 seconds.
uf250-04.cnf fulfilled No. of Restarts: 147 No. of Flips: 2623 time to process: 22 seconds.
uf250-04.cnf fulfilled No. of Restarts: 583 No. of Flips: 3380 time to process: 26 seconds.
uf250-04.cnf fulfilled No. of Restarts: 178 No. of Flips: 4395 time to process: 24 seconds.
uf250-04.cnf fulfilled No. of Restarts: 291 No. of Flips: 2994 time to process: 17 seconds.
uf250-04.cnf fulfilled No. of Restarts: 794 No. of Flips: 4047 time to process: 25 seconds.
uf250-04.cnf fulfilled No. of Restarts: 887 No. of Flips: 967 time to process: 19 seconds.
uf250-04.cnf fulfilled No. of Restarts: 1489 No. of Flips: 2772 time to process: 24 seconds.
uf250-04.cnf fulfilled No. of Restarts: 52 No. of Flips: 3175 time to process: 21 seconds.
uf250-04.cnf fulfilled No. of Restarts: 1268 No. of Flips: 3960 time to process: 25 seconds.
uf250-04.cnf fulfilled No. of Restarts: 395 No. of Flips: 3773 time to process: 23 seconds.
uf250-04.cnf fulfilled No. of Restarts: 2062 No. of Flips: 4610 time to process: 27 seconds.
uf250-04.cnf fulfilled No. of Restarts: 239 No. of Flips: 2201 time to process: 16 seconds.
uf250-04.cnf fulfilled No. of Restarts: 1099 No. of Flips: 2386 time to process: 24 seconds.
uf250-04.cnf fulfilled No. of Restarts: 2081 No. of Flips: 734 time to process: 28 seconds.
uf250-04.cnf fulfilled No. of Restarts: 564 No. of Flips: 3507 time to process: 29 seconds.
uf250-04.cnf fulfilled No. of Restarts: 860 No. of Flips: 2806 time to process: 24 seconds.
uf250-04.cnf fulfilled No. of Restarts: 31 No. of Flips: 3712 time to process: 15 seconds.
uf250-04.cnf fulfilled No. of Restarts: 2004 No. of Flips: 3285 time to process: 30 seconds.
uf250-04.cnf fulfilled No. of Restarts: 624 No. of Flips: 683 time to process: 23 seconds.
uf250-04.cnf fulfilled No. of Restarts: 258 No. of Flips: 4671 time to process: 21 seconds.
uf250-04.cnf fulfilled No. of Restarts: 2423 No. of Flips: 3781 time to process: 30 seconds.
uf250-04.cnf fulfilled No. of Restarts: 645 No. of Flips: 2623 time to process: 25 seconds.
uf250-04.cnf fulfilled No. of Restarts: 100 No. of Flips: 899 time to process: 18 seconds.
uf250-04.cnf fulfilled No. of Restarts: 91 No. of Flips: 4896 time to process: 24 seconds.
uf250-04.cnf fulfilled No. of Restarts: 16 No. of Flips: 3050 time to process: 23 seconds.
uf250-04.cnf fulfilled No. of Restarts: 92 No. of Flips: 1769 time to process: 26 seconds.
uf250-04.cnf fulfilled No. of Restarts: 1633 No. of Flips: 944 time to process: 26 seconds.
uf250-04.cnf fulfilled No. of Restarts: 81 No. of Flips: 1250 time to process: 14 seconds.
uf250-04.cnf fulfilled No. of Restarts: 727 No. of Flips: 4936 time to process: 23 seconds.
uf250-04.cnf fulfilled No. of Restarts: 1870 No. of Flips: 3214 time to process: 26 seconds.
uf250-04.cnf fulfilled No. of Restarts: 1241 No. of Flips: 2119 time to process: 15 seconds.
uf250-04.cnf fulfilled No. of Restarts: 1129 No. of Flips: 4295 time to process: 22 seconds.
uf250-04.cnf fulfilled No. of Restarts: 1333 No. of Flips: 2984 time to process: 26 seconds.
uf250-04.cnf fulfilled No. of Restarts: 384 No. of Flips: 1881 time to process: 22 seconds.
uf250-04.cnf fulfilled No. of Restarts: 2560 No. of Flips: 2051 time to process: 32 seconds.
uf250-04.cnf fulfilled No. of Restarts: 96 No. of Flips: 3208 time to process: 21 seconds.
uf250-04.cnf fulfilled No. of Restarts: 1789 No. of Flips: 2840 time to process: 27 seconds.
uf250-04.cnf fulfilled No. of Restarts: 2810 No. of Flips: 2075 time to process: 32 seconds.
uf250-04.cnf fulfilled No. of Restarts: 769 No. of Flips: 1728 time to process: 19 seconds.
uf250-04.cnf fulfilled No. of Restarts: 1764 No. of Flips: 2066 time to process: 23 seconds.
uf250-04.cnf fulfilled No. of Restarts: 625 No. of Flips: 3388 time to process: 24 seconds.
uf250-04.cnf , deadline. Restarts: 3150
uf250-04.cnf fulfilled No. of Restarts: 734 No. of Flips: 1559 time to process: 27 seconds.
uf250-04.cnf fulfilled No. of Restarts: 963 No. of Flips: 3827 time to process: 26 seconds.
uf250-04.cnf fulfilled No. of Restarts: 983 No. of Flips: 1801 time to process: 25 seconds.
uf250-04.cnf fulfilled No. of Restarts: 1063 No. of Flips: 1872 time to process: 30 seconds.
uf250-04.cnf fulfilled No. of Restarts: 2362 No. of Flips: 4448 time to process: 33 seconds.
uf250-04.cnf fulfilled No. of Restarts: 277 No. of Flips: 2115 time to process: 23 seconds.
uf250-04.cnf fulfilled No. of Restarts: 472 No. of Flips: 4451 time to process: 31 seconds.
uf250-04.cnf fulfilled No. of Restarts: 425 No. of Flips: 1058 time to process: 24 seconds.
uf250-04.cnf fulfilled No. of Restarts: 68 No. of Flips: 4800 time to process: 15 seconds.
uf250-04.cnf fulfilled No. of Restarts: 72 No. of Flips: 1760 time to process: 19 seconds.
uf250-04.cnf fulfilled No. of Restarts: 428 No. of Flips: 3103 time to process: 18 seconds.
uf250-04.cnf fulfilled No. of Restarts: 199 No. of Flips: 1594 time to process: 19 seconds.
uf250-04.cnf fulfilled No. of Restarts: 2883 No. of Flips: 2315 time to process: 29 seconds.
uf250-04.cnf fulfilled No. of Restarts: 304 No. of Flips: 3913 time to process: 31 seconds.
uf250-04.cnf fulfilled No. of Restarts: 2293 No. of Flips: 3997 time to process: 26 seconds.
uf250-04.cnf fulfilled No. of Restarts: 51 No. of Flips: 4727 time to process: 22 seconds.
uf250-04.cnf fulfilled No. of Restarts: 354 No. of Flips: 3931 time to process: 20 seconds.
uf250-04.cnf fulfilled No. of Restarts: 2665 No. of Flips: 1364 time to process: 33 seconds.
uf250-04.cnf fulfilled No. of Restarts: 585 No. of Flips: 2764 time to process: 25 seconds.
uf250-04.cnf fulfilled No. of Restarts: 532 No. of Flips: 4383 time to process: 26 seconds.
uf250-04.cnf fulfilled No. of Restarts: 1070 No. of Flips: 1683 time to process: 25 seconds.
uf250-04.cnf fulfilled No. of Restarts: 1221 No. of Flips: 1905 time to process: 18 seconds.
uf250-04.cnf fulfilled No. of Restarts: 54 No. of Flips: 4466 time to process: 24 seconds.
uf250-04.cnf fulfilled No. of Restarts: 27 No. of Flips: 3987 time to process: 20 seconds.
uf250-04.cnf fulfilled No. of Restarts: 144 No. of Flips: 739 time to process: 24 seconds.
uf250-04.cnf fulfilled No. of Restarts: 433 No. of Flips: 4108 time to process: 19 seconds.
uf250-04.cnf fulfilled No. of Restarts: 615 No. of Flips: 4147 time to process: 18 seconds.
uf250-04.cnf fulfilled No. of Restarts: 32 No. of Flips: 1816 time to process: 19 seconds.
uf250-04.cnf fulfilled No. of Restarts: 929 No. of Flips: 690 time to process: 24 seconds.
uf250-04.cnf fulfilled No. of Restarts: 548 No. of Flips: 1203 time to process: 25 seconds.
uf250-04.cnf fulfilled No. of Restarts: 925 No. of Flips: 1160 time to process: 21 seconds.
uf250-04.cnf fulfilled No. of Restarts: 338 No. of Flips: 876 time to process: 23 seconds.
uf250-04.cnf fulfilled No. of Restarts: 179 No. of Flips: 2353 time to process: 23 seconds.
uf250-04.cnf fulfilled No. of Restarts: 1287 No. of Flips: 3401 time to process: 24 seconds.
uf250-04.cnf fulfilled No. of Restarts: 401 No. of Flips: 3483 time to process: 26 seconds.
uf250-04.cnf fulfilled No. of Restarts: 1553 No. of Flips: 1987 time to process: 26 seconds.
uf250-04.cnf fulfilled No. of Restarts: 91 No. of Flips: 4884 time to process: 16 seconds.
uf250-04.cnf fulfilled No. of Restarts: 43 No. of Flips: 4627 time to process: 3 seconds.
uf250-04.cnf fulfilled No. of Restarts: 481 No. of Flips: 3368 time to process: 27 seconds.
uf250-04.cnf fulfilled No. of Restarts: 1821 No. of Flips: 4061 time to process: 28 seconds.
uf250-04.cnf fulfilled No. of Restarts: 284 No. of Flips: 4986 time to process: 23 seconds.
uf250-04.cnf fulfilled No. of Restarts: 246 No. of Flips: 3449 time to process: 27 seconds.
uf250-04.cnf fulfilled No. of Restarts: 385 No. of Flips: 2146 time to process: 22 seconds.
uf250-04.cnf fulfilled No. of Restarts: 346 No. of Flips: 4821 time to process: 26 seconds.
uf250-04.cnf fulfilled No. of Restarts: 1359 No. of Flips: 2420 time to process: 25 seconds.
uf250-04.cnf fulfilled No. of Restarts: 653 No. of Flips: 1629 time to process: 25 seconds.
uf250-04.cnf fulfilled No. of Restarts: 972 No. of Flips: 4936 time to process: 26 seconds.
uf250-04.cnf fulfilled No. of Restarts: 179 No. of Flips: 2564 time to process: 27 seconds.
uf250-04.cnf fulfilled No. of Restarts: 561 No. of Flips: 3818 time to process: 26 seconds.
uf250-04.cnf fulfilled No. of Restarts: 1235 No. of Flips: 2506 time to process: 27 seconds.
uf250-04.cnf fulfilled No. of Restarts: 85 No. of Flips: 3348 time to process: 14 seconds.
uf250-04.cnf fulfilled No. of Restarts: 1549 No. of Flips: 2168 time to process: 33 seconds.
uf250-04.cnf fulfilled No. of Restarts: 2284 No. of Flips: 4074 time to process: 29 seconds.
uf250-04.cnf fulfilled No. of Restarts: 81 No. of Flips: 2717 time to process: 23 seconds.
uf250-04.cnf fulfilled No. of Restarts: 257 No. of Flips: 3875 time to process: 28 seconds.
uf250-04.cnf fulfilled No. of Restarts: 2432 No. of Flips: 2119 time to process: 28 seconds.
uf250-04.cnf fulfilled No. of Restarts: 475 No. of Flips: 1235 time to process: 22 seconds.
uf250-04.cnf fulfilled No. of Restarts: 437 No. of Flips: 1926 time to process: 13 seconds.
uf250-04.cnf fulfilled No. of Restarts: 541 No. of Flips: 4956 time to process: 21 seconds.
uf250-04.cnf fulfilled No. of Restarts: 757 No. of Flips: 3264 time to process: 25 seconds.
uf250-04.cnf fulfilled No. of Restarts: 1720 No. of Flips: 4662 time to process: 18 seconds.
uf250-04.cnf fulfilled No. of Restarts: 723 No. of Flips: 4752 time to process: 16 seconds.
uf250-04.cnf fulfilled No. of Restarts: 1215 No. of Flips: 3391 time to process: 15 seconds.
uf250-04.cnf fulfilled No. of Restarts: 173 No. of Flips: 1119 time to process: 15 seconds.
uf250-04.cnf fulfilled No. of Restarts: 800 No. of Flips: 4372 time to process: 16 seconds.
uf250-04.cnf fulfilled No. of Restarts: 1488 No. of Flips: 2039 time to process: 18 seconds.
uf250-04.cnf fulfilled No. of Restarts: 614 No. of Flips: 3157 time to process: 13 seconds.
uf250-04.cnf fulfilled No. of Restarts: 15 No. of Flips: 3686 time to process: 17 seconds.
uf250-04.cnf fulfilled No. of Restarts: 1353 No. of Flips: 4899 time to process: 18 seconds.
uf250-04.cnf fulfilled No. of Restarts: 172 No. of Flips: 1931 time to process: 13 seconds.
uf250-04.cnf fulfilled No. of Restarts: 435 No. of Flips: 1510 time to process: 20 seconds.
uf250-04.cnf fulfilled No. of Restarts: 486 No. of Flips: 2917 time to process: 14 seconds.
uf250-04.cnf fulfilled No. of Restarts: 90 No. of Flips: 3192 time to process: 15 seconds.
uf250-04.cnf fulfilled No. of Restarts: 1661 No. of Flips: 4164 time to process: 17 seconds.
uf250-04.cnf fulfilled No. of Restarts: 189 No. of Flips: 2878 time to process: 15 seconds.
uf250-04.cnf fulfilled No. of Restarts: 1842 No. of Flips: 2140 time to process: 19 seconds.
uf250-04.cnf fulfilled No. of Restarts: 300 No. of Flips: 4723 time to process: 18 seconds.
uf250-04.cnf fulfilled No. of Restarts: 528 No. of Flips: 3086 time to process: 10 seconds.
uf250-04.cnf fulfilled No. of Restarts: 147 No. of Flips: 2805 time to process: 8 seconds.
uf250-04.cnf fulfilled No. of Restarts: 24 No. of Flips: 4750 time to process: 15 seconds.
uf250-04.cnf fulfilled No. of Restarts: 1167 No. of Flips: 1636 time to process: 16 seconds.
uf250-04.cnf fulfilled No. of Restarts: 644 No. of Flips: 2654 time to process: 9 seconds.
uf250-04.cnf fulfilled No. of Restarts: 2801 No. of Flips: 1312 time to process: 19 seconds.
uf250-04.cnf fulfilled No. of Restarts: 373 No. of Flips: 3475 time to process: 17 seconds.
uf250-04.cnf fulfilled No. of Restarts: 1587 No. of Flips: 3055 time to process: 18 seconds.
uf250-04.cnf fulfilled No. of Restarts: 365 No. of Flips: 3759 time to process: 13 seconds.
uf250-04.cnf fulfilled No. of Restarts: 1533 No. of Flips: 3688 time to process: 16 seconds.
uf250-04.cnf fulfilled No. of Restarts: 1506 No. of Flips: 3109 time to process: 16 seconds.
uf250-04.cnf fulfilled No. of Restarts: 1018 No. of Flips: 2455 time to process: 21 seconds.
uf250-04.cnf fulfilled No. of Restarts: 2340 No. of Flips: 3235 time to process: 17 seconds.
uf250-04.cnf fulfilled No. of Restarts: 422 No. of Flips: 2060 time to process: 17 seconds.
uf250-04.cnf fulfilled No. of Restarts: 2578 No. of Flips: 3464 time to process: 20 seconds.
uf250-04.cnf fulfilled No. of Restarts: 672 No. of Flips: 3290 time to process: 15 seconds.
uf250-04.cnf fulfilled No. of Restarts: 300 No. of Flips: 3663 time to process: 13 seconds.
uf250-04.cnf fulfilled No. of Restarts: 86 No. of Flips: 3593 time to process: 15 seconds.
uf250-04.cnf fulfilled No. of Restarts: 2926 No. of Flips: 971 time to process: 21 seconds.
uf250-04.cnf fulfilled No. of Restarts: 319 No. of Flips: 1475 time to process: 12 seconds.
uf250-04.cnf fulfilled No. of Restarts: 2150 No. of Flips: 1699 time to process: 15 seconds.
uf250-04.cnf fulfilled No. of Restarts: 0 No. of Flips: 2353 time to process: 12 seconds.
uf250-04.cnf fulfilled No. of Restarts: 2529 No. of Flips: 1423 time to process: 22 seconds.
uf250-04.cnf fulfilled No. of Restarts: 1114 No. of Flips: 1415 time to process: 17 seconds.
uf250-04.cnf fulfilled No. of Restarts: 223 No. of Flips: 3314 time to process: 12 seconds.
uf250-04.cnf fulfilled No. of Restarts: 212 No. of Flips: 899 time to process: 15 seconds.
uf250-04.cnf fulfilled No. of Restarts: 1775 No. of Flips: 4009 time to process: 16 seconds.
uf250-04.cnf fulfilled No. of Restarts: 261 No. of Flips: 2676 time to process: 12 seconds.
uf250-04.cnf fulfilled No. of Restarts: 1148 No. of Flips: 3382 time to process: 14 seconds.
uf250-04.cnf fulfilled No. of Restarts: 443 No. of Flips: 987 time to process: 18 seconds.
uf250-04.cnf fulfilled No. of Restarts: 9 No. of Flips: 3370 time to process: 18 seconds.
uf250-04.cnf fulfilled No. of Restarts: 2477 No. of Flips: 4293 time to process: 16 seconds.
uf250-04.cnf fulfilled No. of Restarts: 413 No. of Flips: 2756 time to process: 17 seconds.
uf250-04.cnf fulfilled No. of Restarts: 1180 No. of Flips: 3193 time to process: 19 seconds.
uf250-04.cnf fulfilled No. of Restarts: 2480 No. of Flips: 4447 time to process: 21 seconds.
uf250-04.cnf fulfilled No. of Restarts: 582 No. of Flips: 3013 time to process: 13 seconds.
uf250-04.cnf fulfilled No. of Restarts: 260 No. of Flips: 1962 time to process: 12 seconds.
uf250-04.cnf fulfilled No. of Restarts: 1507 No. of Flips: 3825 time to process: 18 seconds.
uf250-04.cnf fulfilled No. of Restarts: 118 No. of Flips: 3522 time to process: 14 seconds.
uf250-04.cnf fulfilled No. of Restarts: 1141 No. of Flips: 4662 time to process: 15 seconds.
uf250-04.cnf fulfilled No. of Restarts: 304 No. of Flips: 3251 time to process: 12 seconds.
uf250-04.cnf fulfilled No. of Restarts: 1325 No. of Flips: 4640 time to process: 18 seconds.
uf250-04.cnf fulfilled No. of Restarts: 2043 No. of Flips: 2291 time to process: 18 seconds.
uf250-04.cnf fulfilled No. of Restarts: 87 No. of Flips: 2032 time to process: 12 seconds.
uf250-04.cnf fulfilled No. of Restarts: 2729 No. of Flips: 1618 time to process: 21 seconds.
uf250-04.cnf fulfilled No. of Restarts: 230 No. of Flips: 3863 time to process: 13 seconds.
uf250-04.cnf fulfilled No. of Restarts: 689 No. of Flips: 1530 time to process: 9 seconds.
uf250-04.cnf fulfilled No. of Restarts: 574 No. of Flips: 3758 time to process: 15 seconds.
uf250-04.cnf , deadline. Restarts: 3150
uf250-04.cnf fulfilled No. of Restarts: 1202 No. of Flips: 2449 time to process: 15 seconds.
uf250-04.cnf fulfilled No. of Restarts: 90 No. of Flips: 2273 time to process: 15 seconds.
uf250-04.cnf fulfilled No. of Restarts: 344 No. of Flips: 4237 time to process: 20 seconds.
uf250-04.cnf fulfilled No. of Restarts: 1056 No. of Flips: 4138 time to process: 17 seconds.
uf250-04.cnf fulfilled No. of Restarts: 1104 No. of Flips: 2145 time to process: 19 seconds.
uf250-04.cnf fulfilled No. of Restarts: 2423 No. of Flips: 4406 time to process: 24 seconds.
uf250-04.cnf fulfilled No. of Restarts: 255 No. of Flips: 1269 time to process: 16 seconds.
uf250-04.cnf fulfilled No. of Restarts: 12 No. of Flips: 3153 time to process: 17 seconds.
uf250-04.cnf fulfilled No. of Restarts: 838 No. of Flips: 4047 time to process: 16 seconds.
uf250-04.cnf fulfilled No. of Restarts: 895 No. of Flips: 3568 time to process: 14 seconds.
uf250-04.cnf fulfilled No. of Restarts: 322 No. of Flips: 2492 time to process: 9 seconds.
uf250-04.cnf fulfilled No. of Restarts: 472 No. of Flips: 4441 time to process: 16 seconds.
uf250-04.cnf fulfilled No. of Restarts: 2789 No. of Flips: 2835 time to process: 20 seconds.
uf250-04.cnf fulfilled No. of Restarts: 240 No. of Flips: 2993 time to process: 15 seconds.
uf250-04.cnf fulfilled No. of Restarts: 882 No. of Flips: 3342 time to process: 15 seconds.
