# Supplementary material for: Completion Probabilities and Parallel Restart Strategies under an Imposed Deadline
Source: PLoS One. 2016 Oct 12;11(10):e0164605. doi: 10.1371/journal.pone.0164605 (PMC5061357; doi:10.1371/journal.pone.0164605)
Supplement: S2 File — The file “S2_File.zip” is the data gathered from the experiments regarding expected runtime. (ZIP) [file pone.0164605.s005.zip › results_Multi_r3550.344.txt]

uf250-04.cnf fulfilled No. of Restarts: 10 No. of Flips: 3690 time to process: 17 seconds.
uf250-04.cnf fulfilled No. of Restarts: 1683 No. of Flips: 3591 time to process: 16 seconds.
uf250-04.cnf fulfilled No. of Restarts: 46 No. of Flips: 2843 time to process: 16 seconds.
uf250-04.cnf fulfilled No. of Restarts: 304 No. of Flips: 2448 time to process: 15 seconds.
uf250-04.cnf fulfilled No. of Restarts: 512 No. of Flips: 4365 time to process: 16 seconds.
uf250-04.cnf fulfilled No. of Restarts: 712 No. of Flips: 1801 time to process: 15 seconds.
uf250-04.cnf fulfilled No. of Restarts: 140 No. of Flips: 2898 time to process: 15 seconds.
uf250-04.cnf fulfilled No. of Restarts: 841 No. of Flips: 1159 time to process: 15 seconds.
uf250-04.cnf fulfilled No. of Restarts: 4 No. of Flips: 4585 time to process: 16 seconds.
uf250-04.cnf fulfilled No. of Restarts: 895 No. of Flips: 1839 time to process: 15 seconds.
uf250-04.cnf fulfilled No. of Restarts: 575 No. of Flips: 3405 time to process: 14 seconds.
uf250-04.cnf fulfilled No. of Restarts: 947 No. of Flips: 4312 time to process: 16 seconds.
uf250-04.cnf fulfilled No. of Restarts: 137 No. of Flips: 3023 time to process: 15 seconds.
uf250-04.cnf fulfilled No. of Restarts: 1190 No. of Flips: 2971 time to process: 16 seconds.
uf250-04.cnf fulfilled No. of Restarts: 510 No. of Flips: 3639 time to process: 15 seconds.
uf250-04.cnf fulfilled No. of Restarts: 297 No. of Flips: 2438 time to process: 16 seconds.
uf250-04.cnf fulfilled No. of Restarts: 1786 No. of Flips: 1419 time to process: 16 seconds.
uf250-04.cnf fulfilled No. of Restarts: 632 No. of Flips: 3125 time to process: 15 seconds.
uf250-04.cnf fulfilled No. of Restarts: 1963 No. of Flips: 4742 time to process: 15 seconds.
uf250-04.cnf fulfilled No. of Restarts: 692 No. of Flips: 2237 time to process: 16 seconds.
uf250-04.cnf fulfilled No. of Restarts: 1259 No. of Flips: 4718 time to process: 16 seconds.
uf250-04.cnf fulfilled No. of Restarts: 767 No. of Flips: 1287 time to process: 16 seconds.
uf250-04.cnf fulfilled No. of Restarts: 572 No. of Flips: 690 time to process: 15 seconds.
uf250-04.cnf fulfilled No. of Restarts: 117 No. of Flips: 1187 time to process: 15 seconds.
uf250-04.cnf fulfilled No. of Restarts: 2048 No. of Flips: 1866 time to process: 16 seconds.
uf250-04.cnf fulfilled No. of Restarts: 6 No. of Flips: 2309 time to process: 15 seconds.
uf250-04.cnf fulfilled No. of Restarts: 846 No. of Flips: 4824 time to process: 16 seconds.
uf250-04.cnf fulfilled No. of Restarts: 1163 No. of Flips: 3646 time to process: 15 seconds.
uf250-04.cnf fulfilled No. of Restarts: 1220 No. of Flips: 4627 time to process: 15 seconds.
uf250-04.cnf fulfilled No. of Restarts: 11 No. of Flips: 2923 time to process: 4 seconds.
uf250-04.cnf fulfilled No. of Restarts: 517 No. of Flips: 4425 time to process: 15 seconds.
uf250-04.cnf fulfilled No. of Restarts: 642 No. of Flips: 4818 time to process: 16 seconds.
uf250-04.cnf fulfilled No. of Restarts: 22 No. of Flips: 2014 time to process: 16 seconds.
uf250-04.cnf fulfilled No. of Restarts: 105 No. of Flips: 3176 time to process: 12 seconds.
uf250-04.cnf fulfilled No. of Restarts: 1200 No. of Flips: 2742 time to process: 15 seconds.
uf250-04.cnf fulfilled No. of Restarts: 170 No. of Flips: 2130 time to process: 15 seconds.
uf250-04.cnf fulfilled No. of Restarts: 1027 No. of Flips: 3227 time to process: 16 seconds.
uf250-04.cnf fulfilled No. of Restarts: 85 No. of Flips: 1672 time to process: 16 seconds.
uf250-04.cnf fulfilled No. of Restarts: 13 No. of Flips: 4855 time to process: 15 seconds.
uf250-04.cnf fulfilled No. of Restarts: 196 No. of Flips: 1282 time to process: 15 seconds.
uf250-04.cnf fulfilled No. of Restarts: 498 No. of Flips: 1865 time to process: 15 seconds.
uf250-04.cnf fulfilled No. of Restarts: 84 No. of Flips: 3556 time to process: 11 seconds.
uf250-04.cnf fulfilled No. of Restarts: 652 No. of Flips: 3894 time to process: 5 seconds.
uf250-04.cnf fulfilled No. of Restarts: 1404 No. of Flips: 735 time to process: 16 seconds.
uf250-04.cnf fulfilled No. of Restarts: 95 No. of Flips: 2603 time to process: 16 seconds.
uf250-04.cnf fulfilled No. of Restarts: 724 No. of Flips: 2527 time to process: 15 seconds.
uf250-04.cnf fulfilled No. of Restarts: 1956 No. of Flips: 4447 time to process: 15 seconds.
uf250-04.cnf fulfilled No. of Restarts: 668 No. of Flips: 2637 time to process: 15 seconds.
uf250-04.cnf fulfilled No. of Restarts: 287 No. of Flips: 3390 time to process: 15 seconds.
uf250-04.cnf fulfilled No. of Restarts: 2122 No. of Flips: 2865 time to process: 16 seconds.
uf250-04.cnf fulfilled No. of Restarts: 416 No. of Flips: 2943 time to process: 13 seconds.
uf250-04.cnf fulfilled No. of Restarts: 544 No. of Flips: 2992 time to process: 11 seconds.
uf250-04.cnf fulfilled No. of Restarts: 872 No. of Flips: 2964 time to process: 15 seconds.
uf250-04.cnf fulfilled No. of Restarts: 420 No. of Flips: 2856 time to process: 15 seconds.
uf250-04.cnf fulfilled No. of Restarts: 384 No. of Flips: 3728 time to process: 15 seconds.
uf250-04.cnf fulfilled No. of Restarts: 191 No. of Flips: 4761 time to process: 15 seconds.
uf250-04.cnf fulfilled No. of Restarts: 210 No. of Flips: 2573 time to process: 10 seconds.
uf250-04.cnf fulfilled No. of Restarts: 958 No. of Flips: 3448 time to process: 16 seconds.
uf250-04.cnf fulfilled No. of Restarts: 3469 No. of Flips: 1387 time to process: 16 seconds.
uf250-04.cnf fulfilled No. of Restarts: 410 No. of Flips: 2823 time to process: 15 seconds.
uf250-04.cnf fulfilled No. of Restarts: 1352 No. of Flips: 3593 time to process: 16 seconds.
uf250-04.cnf fulfilled No. of Restarts: 191 No. of Flips: 2368 time to process: 14 seconds.
uf250-04.cnf fulfilled No. of Restarts: 380 No. of Flips: 3764 time to process: 16 seconds.
uf250-04.cnf fulfilled No. of Restarts: 2169 No. of Flips: 2410 time to process: 16 seconds.
uf250-04.cnf fulfilled No. of Restarts: 2 No. of Flips: 3001 time to process: 5 seconds.
uf250-04.cnf , deadline. Restarts: 3550
uf250-04.cnf fulfilled No. of Restarts: 510 No. of Flips: 1106 time to process: 16 seconds.
uf250-04.cnf fulfilled No. of Restarts: 1145 No. of Flips: 2187 time to process: 15 seconds.
uf250-04.cnf fulfilled No. of Restarts: 72 No. of Flips: 3646 time to process: 9 seconds.
uf250-04.cnf fulfilled No. of Restarts: 710 No. of Flips: 2718 time to process: 15 seconds.
uf250-04.cnf fulfilled No. of Restarts: 652 No. of Flips: 3896 time to process: 15 seconds.
uf250-04.cnf fulfilled No. of Restarts: 958 No. of Flips: 1611 time to process: 8 seconds.
uf250-04.cnf fulfilled No. of Restarts: 157 No. of Flips: 1765 time to process: 15 seconds.
uf250-04.cnf fulfilled No. of Restarts: 3074 No. of Flips: 2086 time to process: 16 seconds.
uf250-04.cnf fulfilled No. of Restarts: 1303 No. of Flips: 1098 time to process: 15 seconds.
uf250-04.cnf fulfilled No. of Restarts: 372 No. of Flips: 2298 time to process: 16 seconds.
uf250-04.cnf fulfilled No. of Restarts: 172 No. of Flips: 2004 time to process: 16 seconds.
uf250-04.cnf fulfilled No. of Restarts: 1597 No. of Flips: 2117 time to process: 16 seconds.
uf250-04.cnf fulfilled No. of Restarts: 816 No. of Flips: 3041 time to process: 16 seconds.
uf250-04.cnf fulfilled No. of Restarts: 301 No. of Flips: 3899 time to process: 3 seconds.
uf250-04.cnf fulfilled No. of Restarts: 587 No. of Flips: 4900 time to process: 16 seconds.
uf250-04.cnf fulfilled No. of Restarts: 775 No. of Flips: 4945 time to process: 15 seconds.
uf250-04.cnf fulfilled No. of Restarts: 1445 No. of Flips: 3756 time to process: 15 seconds.
uf250-04.cnf fulfilled No. of Restarts: 738 No. of Flips: 4238 time to process: 5 seconds.
uf250-04.cnf fulfilled No. of Restarts: 240 No. of Flips: 2889 time to process: 15 seconds.
uf250-04.cnf , deadline. Restarts: 3550
uf250-04.cnf fulfilled No. of Restarts: 1384 No. of Flips: 2177 time to process: 16 seconds.
uf250-04.cnf fulfilled No. of Restarts: 193 No. of Flips: 749 time to process: 15 seconds.
uf250-04.cnf fulfilled No. of Restarts: 466 No. of Flips: 2416 time to process: 15 seconds.
uf250-04.cnf fulfilled No. of Restarts: 871 No. of Flips: 3324 time to process: 16 seconds.
uf250-04.cnf fulfilled No. of Restarts: 2495 No. of Flips: 3568 time to process: 16 seconds.
uf250-04.cnf fulfilled No. of Restarts: 600 No. of Flips: 2256 time to process: 10 seconds.
uf250-04.cnf fulfilled No. of Restarts: 400 No. of Flips: 4853 time to process: 16 seconds.
uf250-04.cnf fulfilled No. of Restarts: 1005 No. of Flips: 2641 time to process: 9 seconds.
uf250-04.cnf fulfilled No. of Restarts: 1255 No. of Flips: 2629 time to process: 16 seconds.
uf250-04.cnf fulfilled No. of Restarts: 371 No. of Flips: 3583 time to process: 16 seconds.
uf250-04.cnf fulfilled No. of Restarts: 561 No. of Flips: 3573 time to process: 16 seconds.
uf250-04.cnf fulfilled No. of Restarts: 1053 No. of Flips: 1039 time to process: 16 seconds.
uf250-04.cnf fulfilled No. of Restarts: 265 No. of Flips: 1516 time to process: 13 seconds.
uf250-04.cnf fulfilled No. of Restarts: 400 No. of Flips: 2894 time to process: 15 seconds.
uf250-04.cnf fulfilled No. of Restarts: 362 No. of Flips: 2891 time to process: 15 seconds.
uf250-04.cnf fulfilled No. of Restarts: 2451 No. of Flips: 2490 time to process: 16 seconds.
uf250-04.cnf fulfilled No. of Restarts: 487 No. of Flips: 4851 time to process: 16 seconds.
uf250-04.cnf fulfilled No. of Restarts: 928 No. of Flips: 2008 time to process: 15 seconds.
uf250-04.cnf fulfilled No. of Restarts: 495 No. of Flips: 3254 time to process: 14 seconds.
uf250-04.cnf fulfilled No. of Restarts: 326 No. of Flips: 3076 time to process: 13 seconds.
uf250-04.cnf fulfilled No. of Restarts: 225 No. of Flips: 2487 time to process: 16 seconds.
uf250-04.cnf fulfilled No. of Restarts: 135 No. of Flips: 2105 time to process: 15 seconds.
uf250-04.cnf fulfilled No. of Restarts: 179 No. of Flips: 2136 time to process: 15 seconds.
uf250-04.cnf fulfilled No. of Restarts: 1763 No. of Flips: 4845 time to process: 16 seconds.
uf250-04.cnf fulfilled No. of Restarts: 199 No. of Flips: 3843 time to process: 16 seconds.
uf250-04.cnf fulfilled No. of Restarts: 427 No. of Flips: 817 time to process: 16 seconds.
uf250-04.cnf fulfilled No. of Restarts: 800 No. of Flips: 1350 time to process: 8 seconds.
uf250-04.cnf fulfilled No. of Restarts: 536 No. of Flips: 2146 time to process: 15 seconds.
uf250-04.cnf fulfilled No. of Restarts: 720 No. of Flips: 2995 time to process: 16 seconds.
uf250-04.cnf fulfilled No. of Restarts: 1021 No. of Flips: 2087 time to process: 12 seconds.
uf250-04.cnf fulfilled No. of Restarts: 155 No. of Flips: 3783 time to process: 15 seconds.
uf250-04.cnf , deadline. Restarts: 3550
uf250-04.cnf fulfilled No. of Restarts: 113 No. of Flips: 1528 time to process: 15 seconds.
uf250-04.cnf fulfilled No. of Restarts: 325 No. of Flips: 1416 time to process: 14 seconds.
uf250-04.cnf fulfilled No. of Restarts: 2348 No. of Flips: 3587 time to process: 16 seconds.
uf250-04.cnf fulfilled No. of Restarts: 321 No. of Flips: 4799 time to process: 15 seconds.
uf250-04.cnf fulfilled No. of Restarts: 117 No. of Flips: 3828 time to process: 12 seconds.
uf250-04.cnf fulfilled No. of Restarts: 92 No. of Flips: 1592 time to process: 15 seconds.
uf250-04.cnf fulfilled No. of Restarts: 800 No. of Flips: 1767 time to process: 15 seconds.
uf250-04.cnf fulfilled No. of Restarts: 365 No. of Flips: 2133 time to process: 13 seconds.
uf250-04.cnf fulfilled No. of Restarts: 1951 No. of Flips: 1873 time to process: 16 seconds.
uf250-04.cnf fulfilled No. of Restarts: 434 No. of Flips: 1638 time to process: 16 seconds.
uf250-04.cnf fulfilled No. of Restarts: 299 No. of Flips: 3368 time to process: 8 seconds.
uf250-04.cnf fulfilled No. of Restarts: 1210 No. of Flips: 3584 time to process: 13 seconds.
uf250-04.cnf fulfilled No. of Restarts: 1601 No. of Flips: 4064 time to process: 16 seconds.
uf250-04.cnf fulfilled No. of Restarts: 372 No. of Flips: 3741 time to process: 15 seconds.
uf250-04.cnf fulfilled No. of Restarts: 467 No. of Flips: 2574 time to process: 15 seconds.
uf250-04.cnf fulfilled No. of Restarts: 174 No. of Flips: 2354 time to process: 15 seconds.
uf250-04.cnf fulfilled No. of Restarts: 43 No. of Flips: 3273 time to process: 16 seconds.
uf250-04.cnf fulfilled No. of Restarts: 1267 No. of Flips: 2497 time to process: 15 seconds.
uf250-04.cnf , deadline. Restarts: 3550
uf250-04.cnf fulfilled No. of Restarts: 786 No. of Flips: 1632 time to process: 16 seconds.
uf250-04.cnf fulfilled No. of Restarts: 386 No. of Flips: 1374 time to process: 15 seconds.
uf250-04.cnf fulfilled No. of Restarts: 2002 No. of Flips: 2405 time to process: 15 seconds.
uf250-04.cnf fulfilled No. of Restarts: 133 No. of Flips: 1934 time to process: 15 seconds.
uf250-04.cnf fulfilled No. of Restarts: 35 No. of Flips: 4907 time to process: 16 seconds.
uf250-04.cnf fulfilled No. of Restarts: 2852 No. of Flips: 3474 time to process: 16 seconds.
uf250-04.cnf fulfilled No. of Restarts: 122 No. of Flips: 3738 time to process: 15 seconds.
uf250-04.cnf fulfilled No. of Restarts: 269 No. of Flips: 4830 time to process: 15 seconds.
uf250-04.cnf fulfilled No. of Restarts: 1200 No. of Flips: 1743 time to process: 16 seconds.
uf250-04.cnf fulfilled No. of Restarts: 675 No. of Flips: 5000 time to process: 15 seconds.
uf250-04.cnf fulfilled No. of Restarts: 1839 No. of Flips: 2521 time to process: 16 seconds.
uf250-04.cnf fulfilled No. of Restarts: 91 No. of Flips: 4513 time to process: 12 seconds.
uf250-04.cnf fulfilled No. of Restarts: 570 No. of Flips: 674 time to process: 15 seconds.
uf250-04.cnf fulfilled No. of Restarts: 848 No. of Flips: 3419 time to process: 16 seconds.
uf250-04.cnf fulfilled No. of Restarts: 2381 No. of Flips: 4202 time to process: 16 seconds.
uf250-04.cnf fulfilled No. of Restarts: 282 No. of Flips: 4334 time to process: 15 seconds.
uf250-04.cnf fulfilled No. of Restarts: 110 No. of Flips: 1059 time to process: 15 seconds.
uf250-04.cnf fulfilled No. of Restarts: 767 No. of Flips: 3815 time to process: 16 seconds.
uf250-04.cnf fulfilled No. of Restarts: 142 No. of Flips: 2785 time to process: 16 seconds.
uf250-04.cnf fulfilled No. of Restarts: 2363 No. of Flips: 2764 time to process: 16 seconds.
uf250-04.cnf fulfilled No. of Restarts: 544 No. of Flips: 2057 time to process: 15 seconds.
uf250-04.cnf fulfilled No. of Restarts: 745 No. of Flips: 4613 time to process: 16 seconds.
uf250-04.cnf fulfilled No. of Restarts: 236 No. of Flips: 4812 time to process: 15 seconds.
uf250-04.cnf fulfilled No. of Restarts: 1305 No. of Flips: 4844 time to process: 16 seconds.
uf250-04.cnf fulfilled No. of Restarts: 1422 No. of Flips: 3072 time to process: 15 seconds.
uf250-04.cnf fulfilled No. of Restarts: 1138 No. of Flips: 3873 time to process: 15 seconds.
uf250-04.cnf fulfilled No. of Restarts: 407 No. of Flips: 2324 time to process: 14 seconds.
uf250-04.cnf fulfilled No. of Restarts: 1310 No. of Flips: 1865 time to process: 16 seconds.
uf250-04.cnf fulfilled No. of Restarts: 73 No. of Flips: 3982 time to process: 13 seconds.
uf250-04.cnf fulfilled No. of Restarts: 199 No. of Flips: 4461 time to process: 15 seconds.
uf250-04.cnf fulfilled No. of Restarts: 1380 No. of Flips: 4617 time to process: 10 seconds.
uf250-04.cnf fulfilled No. of Restarts: 209 No. of Flips: 4719 time to process: 15 seconds.
uf250-04.cnf , deadline. Restarts: 3550
uf250-04.cnf fulfilled No. of Restarts: 1442 No. of Flips: 4224 time to process: 16 seconds.
uf250-04.cnf fulfilled No. of Restarts: 349 No. of Flips: 2242 time to process: 15 seconds.
uf250-04.cnf fulfilled No. of Restarts: 365 No. of Flips: 1518 time to process: 15 seconds.
uf250-04.cnf fulfilled No. of Restarts: 1949 No. of Flips: 2034 time to process: 16 seconds.
uf250-04.cnf fulfilled No. of Restarts: 685 No. of Flips: 4290 time to process: 16 seconds.
uf250-04.cnf fulfilled No. of Restarts: 636 No. of Flips: 1695 time to process: 15 seconds.
uf250-04.cnf fulfilled No. of Restarts: 555 No. of Flips: 3840 time to process: 16 seconds.
uf250-04.cnf fulfilled No. of Restarts: 512 No. of Flips: 2147 time to process: 16 seconds.
uf250-04.cnf fulfilled No. of Restarts: 1604 No. of Flips: 2882 time to process: 16 seconds.
uf250-04.cnf fulfilled No. of Restarts: 651 No. of Flips: 4748 time to process: 12 seconds.
uf250-04.cnf fulfilled No. of Restarts: 615 No. of Flips: 4458 time to process: 15 seconds.
uf250-04.cnf fulfilled No. of Restarts: 235 No. of Flips: 3252 time to process: 15 seconds.
uf250-04.cnf fulfilled No. of Restarts: 839 No. of Flips: 1921 time to process: 16 seconds.
uf250-04.cnf fulfilled No. of Restarts: 1393 No. of Flips: 4513 time to process: 16 seconds.
uf250-04.cnf fulfilled No. of Restarts: 76 No. of Flips: 2733 time to process: 16 seconds.
uf250-04.cnf fulfilled No. of Restarts: 232 No. of Flips: 3961 time to process: 8 seconds.
uf250-04.cnf fulfilled No. of Restarts: 205 No. of Flips: 1695 time to process: 15 seconds.
uf250-04.cnf fulfilled No. of Restarts: 1186 No. of Flips: 3908 time to process: 16 seconds.
uf250-04.cnf fulfilled No. of Restarts: 1413 No. of Flips: 2044 time to process: 15 seconds.
uf250-04.cnf fulfilled No. of Restarts: 815 No. of Flips: 3087 time to process: 8 seconds.
uf250-04.cnf fulfilled No. of Restarts: 2502 No. of Flips: 3275 time to process: 16 seconds.
uf250-04.cnf fulfilled No. of Restarts: 2274 No. of Flips: 2660 time to process: 16 seconds.
uf250-04.cnf fulfilled No. of Restarts: 1688 No. of Flips: 4880 time to process: 16 seconds.
uf250-04.cnf fulfilled No. of Restarts: 1037 No. of Flips: 3043 time to process: 16 seconds.
uf250-04.cnf fulfilled No. of Restarts: 247 No. of Flips: 2856 time to process: 15 seconds.
uf250-04.cnf fulfilled No. of Restarts: 869 No. of Flips: 4784 time to process: 16 seconds.
uf250-04.cnf fulfilled No. of Restarts: 508 No. of Flips: 1336 time to process: 16 seconds.
uf250-04.cnf fulfilled No. of Restarts: 1850 No. of Flips: 1792 time to process: 16 seconds.
uf250-04.cnf fulfilled No. of Restarts: 101 No. of Flips: 4661 time to process: 15 seconds.
uf250-04.cnf fulfilled No. of Restarts: 1053 No. of Flips: 3799 time to process: 15 seconds.
uf250-04.cnf fulfilled No. of Restarts: 1413 No. of Flips: 1718 time to process: 15 seconds.
uf250-04.cnf fulfilled No. of Restarts: 533 No. of Flips: 4168 time to process: 16 seconds.
uf250-04.cnf fulfilled No. of Restarts: 809 No. of Flips: 3107 time to process: 15 seconds.
uf250-04.cnf fulfilled No. of Restarts: 279 No. of Flips: 4852 time to process: 2 seconds.
uf250-04.cnf fulfilled No. of Restarts: 2149 No. of Flips: 3023 time to process: 16 seconds.
uf250-04.cnf fulfilled No. of Restarts: 507 No. of Flips: 1753 time to process: 15 seconds.
uf250-04.cnf fulfilled No. of Restarts: 198 No. of Flips: 3796 time to process: 8 seconds.
uf250-04.cnf fulfilled No. of Restarts: 77 No. of Flips: 1899 time to process: 15 seconds.
uf250-04.cnf fulfilled No. of Restarts: 1405 No. of Flips: 687 time to process: 15 seconds.
uf250-04.cnf fulfilled No. of Restarts: 967 No. of Flips: 2533 time to process: 16 seconds.
uf250-04.cnf fulfilled No. of Restarts: 83 No. of Flips: 2138 time to process: 15 seconds.
uf250-04.cnf fulfilled No. of Restarts: 7 No. of Flips: 3045 time to process: 15 seconds.
uf250-04.cnf fulfilled No. of Restarts: 1126 No. of Flips: 1645 time to process: 8 seconds.
uf250-04.cnf fulfilled No. of Restarts: 2213 No. of Flips: 2883 time to process: 16 seconds.
uf250-04.cnf fulfilled No. of Restarts: 615 No. of Flips: 1425 time to process: 16 seconds.
uf250-04.cnf fulfilled No. of Restarts: 580 No. of Flips: 2160 time to process: 7 seconds.
uf250-04.cnf fulfilled No. of Restarts: 277 No. of Flips: 1142 time to process: 15 seconds.
uf250-04.cnf fulfilled No. of Restarts: 42 No. of Flips: 4514 time to process: 9 seconds.
uf250-04.cnf fulfilled No. of Restarts: 1108 No. of Flips: 2140 time to process: 15 seconds.
uf250-04.cnf fulfilled No. of Restarts: 681 No. of Flips: 2919 time to process: 16 seconds.
uf250-04.cnf fulfilled No. of Restarts: 517 No. of Flips: 3849 time to process: 15 seconds.
uf250-04.cnf fulfilled No. of Restarts: 207 No. of Flips: 2782 time to process: 6 seconds.
uf250-04.cnf fulfilled No. of Restarts: 1345 No. of Flips: 4163 time to process: 16 seconds.
uf250-04.cnf fulfilled No. of Restarts: 30 No. of Flips: 4534 time to process: 15 seconds.
uf250-04.cnf fulfilled No. of Restarts: 191 No. of Flips: 2132 time to process: 8 seconds.
uf250-04.cnf fulfilled No. of Restarts: 446 No. of Flips: 3257 time to process: 16 seconds.
uf250-04.cnf fulfilled No. of Restarts: 1294 No. of Flips: 1714 time to process: 15 seconds.
uf250-04.cnf fulfilled No. of Restarts: 38 No. of Flips: 2195 time to process: 11 seconds.
uf250-04.cnf fulfilled No. of Restarts: 816 No. of Flips: 2305 time to process: 16 seconds.
uf250-04.cnf fulfilled No. of Restarts: 62 No. of Flips: 3956 time to process: 15 seconds.
uf250-04.cnf fulfilled No. of Restarts: 1486 No. of Flips: 3143 time to process: 16 seconds.
uf250-04.cnf fulfilled No. of Restarts: 549 No. of Flips: 2654 time to process: 16 seconds.
uf250-04.cnf fulfilled No. of Restarts: 326 No. of Flips: 4245 time to process: 15 seconds.
uf250-04.cnf fulfilled No. of Restarts: 82 No. of Flips: 1844 time to process: 15 seconds.
uf250-04.cnf fulfilled No. of Restarts: 134 No. of Flips: 3670 time to process: 15 seconds.
uf250-04.cnf fulfilled No. of Restarts: 844 No. of Flips: 3058 time to process: 15 seconds.
uf250-04.cnf fulfilled No. of Restarts: 1853 No. of Flips: 4547 time to process: 15 seconds.
uf250-04.cnf fulfilled No. of Restarts: 826 No. of Flips: 3752 time to process: 7 seconds.
uf250-04.cnf fulfilled No. of Restarts: 1139 No. of Flips: 3771 time to process: 15 seconds.
uf250-04.cnf fulfilled No. of Restarts: 187 No. of Flips: 1246 time to process: 15 seconds.
uf250-04.cnf fulfilled No. of Restarts: 659 No. of Flips: 3403 time to process: 16 seconds.
uf250-04.cnf fulfilled No. of Restarts: 371 No. of Flips: 1989 time to process: 16 seconds.
uf250-04.cnf fulfilled No. of Restarts: 1575 No. of Flips: 2717 time to process: 16 seconds.
uf250-04.cnf fulfilled No. of Restarts: 893 No. of Flips: 3420 time to process: 16 seconds.
uf250-04.cnf fulfilled No. of Restarts: 879 No. of Flips: 2753 time to process: 16 seconds.
uf250-04.cnf fulfilled No. of Restarts: 711 No. of Flips: 3117 time to process: 16 seconds.
uf250-04.cnf fulfilled No. of Restarts: 833 No. of Flips: 1382 time to process: 16 seconds.
uf250-04.cnf fulfilled No. of Restarts: 3538 No. of Flips: 3769 time to process: 16 seconds.
uf250-04.cnf fulfilled No. of Restarts: 2081 No. of Flips: 3754 time to process: 16 seconds.
uf250-04.cnf fulfilled No. of Restarts: 798 No. of Flips: 3259 time to process: 15 seconds.
uf250-04.cnf fulfilled No. of Restarts: 219 No. of Flips: 3996 time to process: 13 seconds.
uf250-04.cnf fulfilled No. of Restarts: 272 No. of Flips: 3465 time to process: 8 seconds.
uf250-04.cnf fulfilled No. of Restarts: 554 No. of Flips: 3741 time to process: 15 seconds.
uf250-04.cnf fulfilled No. of Restarts: 831 No. of Flips: 1065 time to process: 15 seconds.
uf250-04.cnf fulfilled No. of Restarts: 574 No. of Flips: 942 time to process: 15 seconds.
uf250-04.cnf fulfilled No. of Restarts: 372 No. of Flips: 835 time to process: 15 seconds.
uf250-04.cnf fulfilled No. of Restarts: 349 No. of Flips: 3107 time to process: 16 seconds.
uf250-04.cnf fulfilled No. of Restarts: 94 No. of Flips: 1166 time to process: 14 seconds.
uf250-04.cnf fulfilled No. of Restarts: 167 No. of Flips: 2242 time to process: 15 seconds.
uf250-04.cnf fulfilled No. of Restarts: 3278 No. of Flips: 2627 time to process: 16 seconds.
uf250-04.cnf fulfilled No. of Restarts: 10 No. of Flips: 3117 time to process: 15 seconds.
uf250-04.cnf fulfilled No. of Restarts: 947 No. of Flips: 3643 time to process: 16 seconds.
uf250-04.cnf fulfilled No. of Restarts: 474 No. of Flips: 1177 time to process: 15 seconds.
uf250-04.cnf fulfilled No. of Restarts: 909 No. of Flips: 2750 time to process: 15 seconds.
uf250-04.cnf fulfilled No. of Restarts: 2090 No. of Flips: 3447 time to process: 16 seconds.
uf250-04.cnf fulfilled No. of Restarts: 1013 No. of Flips: 4298 time to process: 16 seconds.
uf250-04.cnf fulfilled No. of Restarts: 65 No. of Flips: 4484 time to process: 15 seconds.
uf250-04.cnf fulfilled No. of Restarts: 885 No. of Flips: 2867 time to process: 15 seconds.
uf250-04.cnf fulfilled No. of Restarts: 488 No. of Flips: 4448 time to process: 15 seconds.
uf250-04.cnf , deadline. Restarts: 3550
uf250-04.cnf fulfilled No. of Restarts: 525 No. of Flips: 3384 time to process: 16 seconds.
uf250-04.cnf fulfilled No. of Restarts: 482 No. of Flips: 3269 time to process: 14 seconds.
uf250-04.cnf fulfilled No. of Restarts: 113 No. of Flips: 1004 time to process: 15 seconds.
uf250-04.cnf fulfilled No. of Restarts: 415 No. of Flips: 3655 time to process: 15 seconds.
uf250-04.cnf fulfilled No. of Restarts: 638 No. of Flips: 2289 time to process: 16 seconds.
uf250-04.cnf fulfilled No. of Restarts: 505 No. of Flips: 3368 time to process: 15 seconds.
uf250-04.cnf fulfilled No. of Restarts: 753 No. of Flips: 3464 time to process: 15 seconds.
uf250-04.cnf fulfilled No. of Restarts: 686 No. of Flips: 2075 time to process: 15 seconds.
uf250-04.cnf fulfilled No. of Restarts: 511 No. of Flips: 4811 time to process: 15 seconds.
uf250-04.cnf fulfilled No. of Restarts: 159 No. of Flips: 4668 time to process: 16 seconds.
uf250-04.cnf fulfilled No. of Restarts: 275 No. of Flips: 1075 time to process: 16 seconds.
uf250-04.cnf fulfilled No. of Restarts: 1510 No. of Flips: 3670 time to process: 16 seconds.
uf250-04.cnf fulfilled No. of Restarts: 1481 No. of Flips: 2439 time to process: 15 seconds.
uf250-04.cnf fulfilled No. of Restarts: 480 No. of Flips: 3343 time to process: 15 seconds.
uf250-04.cnf fulfilled No. of Restarts: 132 No. of Flips: 1592 time to process: 15 seconds.
uf250-04.cnf fulfilled No. of Restarts: 1001 No. of Flips: 3590 time to process: 15 seconds.
uf250-04.cnf fulfilled No. of Restarts: 308 No. of Flips: 3788 time to process: 16 seconds.
uf250-04.cnf fulfilled No. of Restarts: 302 No. of Flips: 2080 time to process: 15 seconds.
uf250-04.cnf fulfilled No. of Restarts: 2873 No. of Flips: 3552 time to process: 16 seconds.
uf250-04.cnf fulfilled No. of Restarts: 1782 No. of Flips: 3175 time to process: 13 seconds.
uf250-04.cnf fulfilled No. of Restarts: 356 No. of Flips: 2098 time to process: 16 seconds.
uf250-04.cnf fulfilled No. of Restarts: 523 No. of Flips: 3436 time to process: 15 seconds.
uf250-04.cnf fulfilled No. of Restarts: 113 No. of Flips: 2168 time to process: 16 seconds.
uf250-04.cnf fulfilled No. of Restarts: 191 No. of Flips: 3437 time to process: 15 seconds.
uf250-04.cnf fulfilled No. of Restarts: 194 No. of Flips: 1573 time to process: 15 seconds.
uf250-04.cnf fulfilled No. of Restarts: 47 No. of Flips: 2984 time to process: 10 seconds.
uf250-04.cnf fulfilled No. of Restarts: 1350 No. of Flips: 2206 time to process: 15 seconds.
uf250-04.cnf fulfilled No. of Restarts: 1474 No. of Flips: 2813 time to process: 16 seconds.
uf250-04.cnf fulfilled No. of Restarts: 137 No. of Flips: 1382 time to process: 16 seconds.
uf250-04.cnf fulfilled No. of Restarts: 123 No. of Flips: 1088 time to process: 8 seconds.
uf250-04.cnf fulfilled No. of Restarts: 1952 No. of Flips: 4418 time to process: 15 seconds.
uf250-04.cnf fulfilled No. of Restarts: 328 No. of Flips: 676 time to process: 15 seconds.
uf250-04.cnf fulfilled No. of Restarts: 208 No. of Flips: 3741 time to process: 16 seconds.
uf250-04.cnf fulfilled No. of Restarts: 2931 No. of Flips: 4781 time to process: 16 seconds.
uf250-04.cnf fulfilled No. of Restarts: 1340 No. of Flips: 4069 time to process: 14 seconds.
uf250-04.cnf fulfilled No. of Restarts: 405 No. of Flips: 2665 time to process: 11 seconds.
uf250-04.cnf fulfilled No. of Restarts: 1247 No. of Flips: 2298 time to process: 15 seconds.
uf250-04.cnf fulfilled No. of Restarts: 513 No. of Flips: 4058 time to process: 16 seconds.
uf250-04.cnf fulfilled No. of Restarts: 391 No. of Flips: 4890 time to process: 15 seconds.
uf250-04.cnf fulfilled No. of Restarts: 369 No. of Flips: 4688 time to process: 15 seconds.
uf250-04.cnf fulfilled No. of Restarts: 3333 No. of Flips: 1745 time to process: 16 seconds.
uf250-04.cnf fulfilled No. of Restarts: 747 No. of Flips: 532 time to process: 11 seconds.
uf250-04.cnf fulfilled No. of Restarts: 189 No. of Flips: 2964 time to process: 11 seconds.
uf250-04.cnf fulfilled No. of Restarts: 393 No. of Flips: 1692 time to process: 15 seconds.
uf250-04.cnf fulfilled No. of Restarts: 3024 No. of Flips: 2568 time to process: 16 seconds.
uf250-04.cnf fulfilled No. of Restarts: 122 No. of Flips: 4381 time to process: 15 seconds.
uf250-04.cnf fulfilled No. of Restarts: 365 No. of Flips: 1456 time to process: 15 seconds.
uf250-04.cnf fulfilled No. of Restarts: 2199 No. of Flips: 3332 time to process: 16 seconds.
uf250-04.cnf fulfilled No. of Restarts: 1118 No. of Flips: 3002 time to process: 16 seconds.
uf250-04.cnf fulfilled No. of Restarts: 1539 No. of Flips: 4919 time to process: 16 seconds.
uf250-04.cnf fulfilled No. of Restarts: 679 No. of Flips: 3206 time to process: 15 seconds.
uf250-04.cnf fulfilled No. of Restarts: 92 No. of Flips: 4138 time to process: 15 seconds.
uf250-04.cnf fulfilled No. of Restarts: 176 No. of Flips: 2417 time to process: 15 seconds.
uf250-04.cnf fulfilled No. of Restarts: 317 No. of Flips: 3620 time to process: 15 seconds.
uf250-04.cnf fulfilled No. of Restarts: 1208 No. of Flips: 4886 time to process: 16 seconds.
uf250-04.cnf fulfilled No. of Restarts: 421 No. of Flips: 1672 time to process: 15 seconds.
uf250-04.cnf fulfilled No. of Restarts: 1257 No. of Flips: 4584 time to process: 11 seconds.
uf250-04.cnf fulfilled No. of Restarts: 2130 No. of Flips: 1214 time to process: 16 seconds.
uf250-04.cnf fulfilled No. of Restarts: 90 No. of Flips: 1338 time to process: 15 seconds.
uf250-04.cnf fulfilled No. of Restarts: 323 No. of Flips: 2842 time to process: 16 seconds.
uf250-04.cnf fulfilled No. of Restarts: 955 No. of Flips: 1768 time to process: 16 seconds.
uf250-04.cnf fulfilled No. of Restarts: 28 No. of Flips: 3749 time to process: 11 seconds.
uf250-04.cnf fulfilled No. of Restarts: 1292 No. of Flips: 1846 time to process: 16 seconds.
uf250-04.cnf fulfilled No. of Restarts: 108 No. of Flips: 1973 time to process: 16 seconds.
uf250-04.cnf fulfilled No. of Restarts: 759 No. of Flips: 3700 time to process: 15 seconds.
uf250-04.cnf fulfilled No. of Restarts: 2185 No. of Flips: 4490 time to process: 16 seconds.
uf250-04.cnf fulfilled No. of Restarts: 238 No. of Flips: 3212 time to process: 16 seconds.
uf250-04.cnf fulfilled No. of Restarts: 1153 No. of Flips: 2009 time to process: 15 seconds.
uf250-04.cnf fulfilled No. of Restarts: 1078 No. of Flips: 2366 time to process: 15 seconds.
uf250-04.cnf fulfilled No. of Restarts: 1637 No. of Flips: 1184 time to process: 15 seconds.
uf250-04.cnf fulfilled No. of Restarts: 2293 No. of Flips: 4203 time to process: 15 seconds.
uf250-04.cnf fulfilled No. of Restarts: 527 No. of Flips: 4729 time to process: 16 seconds.
uf250-04.cnf fulfilled No. of Restarts: 1649 No. of Flips: 2140 time to process: 15 seconds.
uf250-04.cnf fulfilled No. of Restarts: 144 No. of Flips: 4381 time to process: 16 seconds.
uf250-04.cnf fulfilled No. of Restarts: 1233 No. of Flips: 3775 time to process: 16 seconds.
uf250-04.cnf fulfilled No. of Restarts: 846 No. of Flips: 3642 time to process: 7 seconds.
uf250-04.cnf fulfilled No. of Restarts: 903 No. of Flips: 4761 time to process: 16 seconds.
uf250-04.cnf fulfilled No. of Restarts: 587 No. of Flips: 3334 time to process: 16 seconds.
uf250-04.cnf fulfilled No. of Restarts: 270 No. of Flips: 3507 time to process: 15 seconds.
uf250-04.cnf fulfilled No. of Restarts: 1223 No. of Flips: 2572 time to process: 16 seconds.
uf250-04.cnf fulfilled No. of Restarts: 1259 No. of Flips: 4432 time to process: 16 seconds.
uf250-04.cnf fulfilled No. of Restarts: 99 No. of Flips: 3833 time to process: 16 seconds.
uf250-04.cnf fulfilled No. of Restarts: 2102 No. of Flips: 2494 time to process: 16 seconds.
uf250-04.cnf fulfilled No. of Restarts: 2354 No. of Flips: 4586 time to process: 16 seconds.
uf250-04.cnf fulfilled No. of Restarts: 955 No. of Flips: 1544 time to process: 14 seconds.
uf250-04.cnf fulfilled No. of Restarts: 610 No. of Flips: 1869 time to process: 16 seconds.
uf250-04.cnf fulfilled No. of Restarts: 66 No. of Flips: 3723 time to process: 15 seconds.
uf250-04.cnf fulfilled No. of Restarts: 148 No. of Flips: 3480 time to process: 15 seconds.
uf250-04.cnf fulfilled No. of Restarts: 466 No. of Flips: 3526 time to process: 13 seconds.
uf250-04.cnf fulfilled No. of Restarts: 1279 No. of Flips: 2752 time to process: 15 seconds.
uf250-04.cnf fulfilled No. of Restarts: 456 No. of Flips: 4446 time to process: 15 seconds.
uf250-04.cnf fulfilled No. of Restarts: 158 No. of Flips: 3506 time to process: 15 seconds.
uf250-04.cnf fulfilled No. of Restarts: 3111 No. of Flips: 3863 time to process: 16 seconds.
uf250-04.cnf fulfilled No. of Restarts: 1056 No. of Flips: 3261 time to process: 15 seconds.
uf250-04.cnf fulfilled No. of Restarts: 111 No. of Flips: 3347 time to process: 16 seconds.
uf250-04.cnf fulfilled No. of Restarts: 86 No. of Flips: 2781 time to process: 12 seconds.
uf250-04.cnf fulfilled No. of Restarts: 326 No. of Flips: 3676 time to process: 9 seconds.
uf250-04.cnf fulfilled No. of Restarts: 3218 No. of Flips: 2328 time to process: 16 seconds.
uf250-04.cnf fulfilled No. of Restarts: 1848 No. of Flips: 4689 time to process: 15 seconds.
uf250-04.cnf fulfilled No. of Restarts: 709 No. of Flips: 1523 time to process: 14 seconds.
uf250-04.cnf fulfilled No. of Restarts: 1963 No. of Flips: 3162 time to process: 14 seconds.
uf250-04.cnf fulfilled No. of Restarts: 1821 No. of Flips: 1681 time to process: 15 seconds.
uf250-04.cnf fulfilled No. of Restarts: 1043 No. of Flips: 3955 time to process: 13 seconds.
uf250-04.cnf fulfilled No. of Restarts: 290 No. of Flips: 4434 time to process: 12 seconds.
uf250-04.cnf fulfilled No. of Restarts: 1404 No. of Flips: 803 time to process: 15 seconds.
uf250-04.cnf fulfilled No. of Restarts: 66 No. of Flips: 3626 time to process: 15 seconds.
uf250-04.cnf fulfilled No. of Restarts: 210 No. of Flips: 4445 time to process: 14 seconds.
uf250-04.cnf fulfilled No. of Restarts: 800 No. of Flips: 2228 time to process: 14 seconds.
uf250-04.cnf fulfilled No. of Restarts: 683 No. of Flips: 1402 time to process: 14 seconds.
uf250-04.cnf fulfilled No. of Restarts: 2032 No. of Flips: 2243 time to process: 15 seconds.
uf250-04.cnf fulfilled No. of Restarts: 334 No. of Flips: 812 time to process: 15 seconds.
uf250-04.cnf fulfilled No. of Restarts: 1268 No. of Flips: 2539 time to process: 15 seconds.
uf250-04.cnf fulfilled No. of Restarts: 290 No. of Flips: 4575 time to process: 6 seconds.
uf250-04.cnf fulfilled No. of Restarts: 506 No. of Flips: 798 time to process: 14 seconds.
uf250-04.cnf fulfilled No. of Restarts: 91 No. of Flips: 1875 time to process: 15 seconds.
uf250-04.cnf fulfilled No. of Restarts: 689 No. of Flips: 4992 time to process: 10 seconds.
uf250-04.cnf fulfilled No. of Restarts: 1193 No. of Flips: 4560 time to process: 12 seconds.
uf250-04.cnf fulfilled No. of Restarts: 1076 No. of Flips: 960 time to process: 15 seconds.
uf250-04.cnf fulfilled No. of Restarts: 646 No. of Flips: 4927 time to process: 15 seconds.
uf250-04.cnf fulfilled No. of Restarts: 227 No. of Flips: 3284 time to process: 5 seconds.
uf250-04.cnf fulfilled No. of Restarts: 456 No. of Flips: 3267 time to process: 9 seconds.
uf250-04.cnf fulfilled No. of Restarts: 1843 No. of Flips: 4031 time to process: 15 seconds.
uf250-04.cnf fulfilled No. of Restarts: 67 No. of Flips: 2850 time to process: 4 seconds.
uf250-04.cnf fulfilled No. of Restarts: 583 No. of Flips: 1998 time to process: 14 seconds.
uf250-04.cnf fulfilled No. of Restarts: 1442 No. of Flips: 3498 time to process: 14 seconds.
uf250-04.cnf fulfilled No. of Restarts: 53 No. of Flips: 4040 time to process: 15 seconds.
uf250-04.cnf fulfilled No. of Restarts: 459 No. of Flips: 3739 time to process: 14 seconds.
uf250-04.cnf fulfilled No. of Restarts: 162 No. of Flips: 3281 time to process: 6 seconds.
uf250-04.cnf fulfilled No. of Restarts: 317 No. of Flips: 2803 time to process: 15 seconds.
uf250-04.cnf fulfilled No. of Restarts: 2364 No. of Flips: 3914 time to process: 15 seconds.
uf250-04.cnf fulfilled No. of Restarts: 18 No. of Flips: 672 time to process: 13 seconds.
uf250-04.cnf fulfilled No. of Restarts: 262 No. of Flips: 4744 time to process: 14 seconds.
uf250-04.cnf fulfilled No. of Restarts: 930 No. of Flips: 2052 time to process: 14 seconds.
uf250-04.cnf fulfilled No. of Restarts: 506 No. of Flips: 4618 time to process: 14 seconds.
uf250-04.cnf fulfilled No. of Restarts: 826 No. of Flips: 3322 time to process: 14 seconds.
uf250-04.cnf fulfilled No. of Restarts: 396 No. of Flips: 3611 time to process: 6 seconds.
uf250-04.cnf fulfilled No. of Restarts: 76 No. of Flips: 818 time to process: 8 seconds.
uf250-04.cnf fulfilled No. of Restarts: 430 No. of Flips: 2424 time to process: 15 seconds.
uf250-04.cnf fulfilled No. of Restarts: 1157 No. of Flips: 3131 time to process: 14 seconds.
uf250-04.cnf fulfilled No. of Restarts: 896 No. of Flips: 1506 time to process: 15 seconds.
uf250-04.cnf fulfilled No. of Restarts: 626 No. of Flips: 4025 time to process: 15 seconds.
uf250-04.cnf fulfilled No. of Restarts: 493 No. of Flips: 2801 time to process: 15 seconds.
uf250-04.cnf fulfilled No. of Restarts: 1319 No. of Flips: 2424 time to process: 15 seconds.
uf250-04.cnf fulfilled No. of Restarts: 2049 No. of Flips: 2852 time to process: 16 seconds.
uf250-04.cnf fulfilled No. of Restarts: 611 No. of Flips: 4142 time to process: 14 seconds.
uf250-04.cnf fulfilled No. of Restarts: 458 No. of Flips: 1042 time to process: 15 seconds.
uf250-04.cnf fulfilled No. of Restarts: 1325 No. of Flips: 1935 time to process: 14 seconds.
uf250-04.cnf fulfilled No. of Restarts: 405 No. of Flips: 2085 time to process: 14 seconds.
uf250-04.cnf fulfilled No. of Restarts: 2148 No. of Flips: 4228 time to process: 15 seconds.
uf250-04.cnf fulfilled No. of Restarts: 197 No. of Flips: 4989 time to process: 15 seconds.
uf250-04.cnf fulfilled No. of Restarts: 1041 No. of Flips: 1340 time to process: 15 seconds.
uf250-04.cnf fulfilled No. of Restarts: 98 No. of Flips: 3676 time to process: 15 seconds.
uf250-04.cnf fulfilled No. of Restarts: 213 No. of Flips: 4386 time to process: 14 seconds.
uf250-04.cnf fulfilled No. of Restarts: 132 No. of Flips: 3304 time to process: 12 seconds.
uf250-04.cnf fulfilled No. of Restarts: 444 No. of Flips: 1508 time to process: 15 seconds.
uf250-04.cnf fulfilled No. of Restarts: 809 No. of Flips: 2895 time to process: 15 seconds.
uf250-04.cnf fulfilled No. of Restarts: 1239 No. of Flips: 2032 time to process: 14 seconds.
uf250-04.cnf fulfilled No. of Restarts: 1563 No. of Flips: 3873 time to process: 15 seconds.
uf250-04.cnf fulfilled No. of Restarts: 143 No. of Flips: 4263 time to process: 14 seconds.
uf250-04.cnf fulfilled No. of Restarts: 51 No. of Flips: 3003 time to process: 14 seconds.
uf250-04.cnf fulfilled No. of Restarts: 257 No. of Flips: 4269 time to process: 14 seconds.
uf250-04.cnf fulfilled No. of Restarts: 583 No. of Flips: 1356 time to process: 14 seconds.
uf250-04.cnf fulfilled No. of Restarts: 1649 No. of Flips: 3030 time to process: 15 seconds.
uf250-04.cnf fulfilled No. of Restarts: 904 No. of Flips: 4553 time to process: 15 seconds.
uf250-04.cnf fulfilled No. of Restarts: 213 No. of Flips: 3693 time to process: 14 seconds.
uf250-04.cnf fulfilled No. of Restarts: 561 No. of Flips: 1786 time to process: 15 seconds.
uf250-04.cnf fulfilled No. of Restarts: 717 No. of Flips: 4355 time to process: 12 seconds.
uf250-04.cnf fulfilled No. of Restarts: 2186 No. of Flips: 4322 time to process: 15 seconds.
uf250-04.cnf fulfilled No. of Restarts: 1489 No. of Flips: 3638 time to process: 15 seconds.
uf250-04.cnf fulfilled No. of Restarts: 569 No. of Flips: 4078 time to process: 9 seconds.
uf250-04.cnf fulfilled No. of Restarts: 880 No. of Flips: 4659 time to process: 14 seconds.
uf250-04.cnf fulfilled No. of Restarts: 1020 No. of Flips: 3055 time to process: 15 seconds.
uf250-04.cnf fulfilled No. of Restarts: 1583 No. of Flips: 2072 time to process: 15 seconds.
uf250-04.cnf fulfilled No. of Restarts: 192 No. of Flips: 2582 time to process: 14 seconds.
uf250-04.cnf fulfilled No. of Restarts: 370 No. of Flips: 2662 time to process: 15 seconds.
uf250-04.cnf fulfilled No. of Restarts: 722 No. of Flips: 2243 time to process: 9 seconds.
uf250-04.cnf fulfilled No. of Restarts: 143 No. of Flips: 1375 time to process: 11 seconds.
uf250-04.cnf fulfilled No. of Restarts: 1714 No. of Flips: 4435 time to process: 15 seconds.
uf250-04.cnf fulfilled No. of Restarts: 545 No. of Flips: 4731 time to process: 14 seconds.
uf250-04.cnf fulfilled No. of Restarts: 308 No. of Flips: 2361 time to process: 13 seconds.
uf250-04.cnf fulfilled No. of Restarts: 644 No. of Flips: 3890 time to process: 14 seconds.
uf250-04.cnf fulfilled No. of Restarts: 230 No. of Flips: 1256 time to process: 15 seconds.
uf250-04.cnf fulfilled No. of Restarts: 1503 No. of Flips: 2823 time to process: 15 seconds.
uf250-04.cnf fulfilled No. of Restarts: 1678 No. of Flips: 3518 time to process: 14 seconds.
uf250-04.cnf fulfilled No. of Restarts: 598 No. of Flips: 3265 time to process: 9 seconds.
uf250-04.cnf fulfilled No. of Restarts: 647 No. of Flips: 2503 time to process: 15 seconds.
uf250-04.cnf fulfilled No. of Restarts: 400 No. of Flips: 2900 time to process: 15 seconds.
uf250-04.cnf fulfilled No. of Restarts: 1301 No. of Flips: 3672 time to process: 15 seconds.
uf250-04.cnf fulfilled No. of Restarts: 69 No. of Flips: 2335 time to process: 14 seconds.
uf250-04.cnf fulfilled No. of Restarts: 1876 No. of Flips: 1402 time to process: 15 seconds.
uf250-04.cnf fulfilled No. of Restarts: 632 No. of Flips: 3911 time to process: 15 seconds.
uf250-04.cnf fulfilled No. of Restarts: 859 No. of Flips: 4317 time to process: 13 seconds.
uf250-04.cnf fulfilled No. of Restarts: 1267 No. of Flips: 2684 time to process: 15 seconds.
uf250-04.cnf fulfilled No. of Restarts: 644 No. of Flips: 1102 time to process: 15 seconds.
uf250-04.cnf fulfilled No. of Restarts: 17 No. of Flips: 3934 time to process: 13 seconds.
uf250-04.cnf fulfilled No. of Restarts: 1252 No. of Flips: 3998 time to process: 14 seconds.
uf250-04.cnf fulfilled No. of Restarts: 443 No. of Flips: 4713 time to process: 15 seconds.
uf250-04.cnf fulfilled No. of Restarts: 189 No. of Flips: 1885 time to process: 13 seconds.
uf250-04.cnf fulfilled No. of Restarts: 142 No. of Flips: 4677 time to process: 10 seconds.
uf250-04.cnf fulfilled No. of Restarts: 201 No. of Flips: 4540 time to process: 9 seconds.
uf250-04.cnf fulfilled No. of Restarts: 822 No. of Flips: 4181 time to process: 14 seconds.
uf250-04.cnf fulfilled No. of Restarts: 318 No. of Flips: 2320 time to process: 15 seconds.
uf250-04.cnf fulfilled No. of Restarts: 604 No. of Flips: 4324 time to process: 11 seconds.
uf250-04.cnf fulfilled No. of Restarts: 281 No. of Flips: 1239 time to process: 6 seconds.
uf250-04.cnf fulfilled No. of Restarts: 875 No. of Flips: 2788 time to process: 14 seconds.
uf250-04.cnf fulfilled No. of Restarts: 88 No. of Flips: 3210 time to process: 15 seconds.
uf250-04.cnf fulfilled No. of Restarts: 468 No. of Flips: 3239 time to process: 9 seconds.
uf250-04.cnf fulfilled No. of Restarts: 480 No. of Flips: 3888 time to process: 14 seconds.
uf250-04.cnf fulfilled No. of Restarts: 116 No. of Flips: 4472 time to process: 11 seconds.
uf250-04.cnf fulfilled No. of Restarts: 159 No. of Flips: 2213 time to process: 10 seconds.
uf250-04.cnf fulfilled No. of Restarts: 3 No. of Flips: 1414 time to process: 14 seconds.
uf250-04.cnf fulfilled No. of Restarts: 112 No. of Flips: 2417 time to process: 7 seconds.
uf250-04.cnf fulfilled No. of Restarts: 103 No. of Flips: 3656 time to process: 7 seconds.
uf250-04.cnf fulfilled No. of Restarts: 3203 No. of Flips: 3292 time to process: 16 seconds.
uf250-04.cnf fulfilled No. of Restarts: 1512 No. of Flips: 1724 time to process: 8 seconds.
uf250-04.cnf fulfilled No. of Restarts: 171 No. of Flips: 3889 time to process: 14 seconds.
uf250-04.cnf fulfilled No. of Restarts: 733 No. of Flips: 1145 time to process: 14 seconds.
uf250-04.cnf fulfilled No. of Restarts: 404 No. of Flips: 4522 time to process: 15 seconds.
uf250-04.cnf fulfilled No. of Restarts: 86 No. of Flips: 3422 time to process: 15 seconds.
uf250-04.cnf fulfilled No. of Restarts: 3081 No. of Flips: 4015 time to process: 15 seconds.
uf250-04.cnf fulfilled No. of Restarts: 253 No. of Flips: 2374 time to process: 15 seconds.
uf250-04.cnf fulfilled No. of Restarts: 274 No. of Flips: 4908 time to process: 15 seconds.
uf250-04.cnf fulfilled No. of Restarts: 896 No. of Flips: 970 time to process: 14 seconds.
uf250-04.cnf fulfilled No. of Restarts: 917 No. of Flips: 974 time to process: 12 seconds.
uf250-04.cnf fulfilled No. of Restarts: 43 No. of Flips: 4494 time to process: 14 seconds.
uf250-04.cnf fulfilled No. of Restarts: 1558 No. of Flips: 4357 time to process: 15 seconds.
uf250-04.cnf fulfilled No. of Restarts: 1623 No. of Flips: 3596 time to process: 15 seconds.
uf250-04.cnf fulfilled No. of Restarts: 2396 No. of Flips: 3871 time to process: 15 seconds.
uf250-04.cnf fulfilled No. of Restarts: 601 No. of Flips: 1561 time to process: 11 seconds.
uf250-04.cnf fulfilled No. of Restarts: 267 No. of Flips: 4984 time to process: 15 seconds.
uf250-04.cnf fulfilled No. of Restarts: 575 No. of Flips: 3576 time to process: 11 seconds.
uf250-04.cnf fulfilled No. of Restarts: 495 No. of Flips: 1969 time to process: 15 seconds.
uf250-04.cnf fulfilled No. of Restarts: 2527 No. of Flips: 2487 time to process: 15 seconds.
uf250-04.cnf fulfilled No. of Restarts: 210 No. of Flips: 3525 time to process: 14 seconds.
uf250-04.cnf fulfilled No. of Restarts: 12 No. of Flips: 3933 time to process: 14 seconds.
uf250-04.cnf fulfilled No. of Restarts: 1929 No. of Flips: 2947 time to process: 15 seconds.
uf250-04.cnf fulfilled No. of Restarts: 43 No. of Flips: 3669 time to process: 14 seconds.
uf250-04.cnf fulfilled No. of Restarts: 419 No. of Flips: 1869 time to process: 15 seconds.
uf250-04.cnf fulfilled No. of Restarts: 671 No. of Flips: 2116 time to process: 8 seconds.
uf250-04.cnf fulfilled No. of Restarts: 292 No. of Flips: 3537 time to process: 15 seconds.
uf250-04.cnf fulfilled No. of Restarts: 323 No. of Flips: 1780 time to process: 15 seconds.
uf250-04.cnf fulfilled No. of Restarts: 582 No. of Flips: 2464 time to process: 15 seconds.
uf250-04.cnf fulfilled No. of Restarts: 844 No. of Flips: 3799 time to process: 14 seconds.
uf250-04.cnf fulfilled No. of Restarts: 335 No. of Flips: 3373 time to process: 15 seconds.
uf250-04.cnf fulfilled No. of Restarts: 726 No. of Flips: 2294 time to process: 14 seconds.
uf250-04.cnf fulfilled No. of Restarts: 1214 No. of Flips: 4841 time to process: 15 seconds.
uf250-04.cnf fulfilled No. of Restarts: 2604 No. of Flips: 2763 time to process: 15 seconds.
uf250-04.cnf fulfilled No. of Restarts: 198 No. of Flips: 2456 time to process: 14 seconds.
uf250-04.cnf fulfilled No. of Restarts: 1142 No. of Flips: 2628 time to process: 14 seconds.
uf250-04.cnf fulfilled No. of Restarts: 793 No. of Flips: 4140 time to process: 14 seconds.
uf250-04.cnf fulfilled No. of Restarts: 978 No. of Flips: 2172 time to process: 14 seconds.
uf250-04.cnf fulfilled No. of Restarts: 475 No. of Flips: 1551 time to process: 15 seconds.
uf250-04.cnf fulfilled No. of Restarts: 1081 No. of Flips: 2623 time to process: 13 seconds.
uf250-04.cnf fulfilled No. of Restarts: 1112 No. of Flips: 3807 time to process: 15 seconds.
uf250-04.cnf fulfilled No. of Restarts: 597 No. of Flips: 4471 time to process: 8 seconds.
uf250-04.cnf , deadline. Restarts: 3550
uf250-04.cnf fulfilled No. of Restarts: 1831 No. of Flips: 3371 time to process: 15 seconds.
uf250-04.cnf fulfilled No. of Restarts: 1083 No. of Flips: 1965 time to process: 13 seconds.
uf250-04.cnf fulfilled No. of Restarts: 313 No. of Flips: 4718 time to process: 14 seconds.
uf250-04.cnf fulfilled No. of Restarts: 822 No. of Flips: 2922 time to process: 15 seconds.
uf250-04.cnf fulfilled No. of Restarts: 1237 No. of Flips: 1928 time to process: 15 seconds.
uf250-04.cnf fulfilled No. of Restarts: 1573 No. of Flips: 3639 time to process: 14 seconds.
uf250-04.cnf fulfilled No. of Restarts: 626 No. of Flips: 1394 time to process: 15 seconds.
uf250-04.cnf fulfilled No. of Restarts: 825 No. of Flips: 3949 time to process: 14 seconds.
uf250-04.cnf fulfilled No. of Restarts: 3296 No. of Flips: 2546 time to process: 15 seconds.
uf250-04.cnf fulfilled No. of Restarts: 316 No. of Flips: 3023 time to process: 14 seconds.
uf250-04.cnf fulfilled No. of Restarts: 183 No. of Flips: 4235 time to process: 14 seconds.
uf250-04.cnf fulfilled No. of Restarts: 130 No. of Flips: 2390 time to process: 15 seconds.
uf250-04.cnf fulfilled No. of Restarts: 128 No. of Flips: 2400 time to process: 15 seconds.
uf250-04.cnf fulfilled No. of Restarts: 66 No. of Flips: 1286 time to process: 10 seconds.
uf250-04.cnf fulfilled No. of Restarts: 893 No. of Flips: 3301 time to process: 14 seconds.
uf250-04.cnf fulfilled No. of Restarts: 398 No. of Flips: 3253 time to process: 14 seconds.
uf250-04.cnf fulfilled No. of Restarts: 331 No. of Flips: 4522 time to process: 10 seconds.
uf250-04.cnf fulfilled No. of Restarts: 2193 No. of Flips: 2021 time to process: 15 seconds.
uf250-04.cnf fulfilled No. of Restarts: 445 No. of Flips: 3108 time to process: 10 seconds.
uf250-04.cnf fulfilled No. of Restarts: 378 No. of Flips: 4085 time to process: 15 seconds.
uf250-04.cnf fulfilled No. of Restarts: 576 No. of Flips: 2729 time to process: 14 seconds.
uf250-04.cnf fulfilled No. of Restarts: 1405 No. of Flips: 1695 time to process: 15 seconds.
uf250-04.cnf fulfilled No. of Restarts: 585 No. of Flips: 4746 time to process: 9 seconds.
uf250-04.cnf fulfilled No. of Restarts: 2615 No. of Flips: 3600 time to process: 15 seconds.
uf250-04.cnf fulfilled No. of Restarts: 1065 No. of Flips: 2898 time to process: 15 seconds.
uf250-04.cnf , deadline. Restarts: 3550
uf250-04.cnf fulfilled No. of Restarts: 333 No. of Flips: 3349 time to process: 14 seconds.
uf250-04.cnf fulfilled No. of Restarts: 961 No. of Flips: 2503 time to process: 15 seconds.
uf250-04.cnf fulfilled No. of Restarts: 404 No. of Flips: 3823 time to process: 14 seconds.
uf250-04.cnf fulfilled No. of Restarts: 654 No. of Flips: 1992 time to process: 15 seconds.
uf250-04.cnf fulfilled No. of Restarts: 233 No. of Flips: 4230 time to process: 13 seconds.
uf250-04.cnf fulfilled No. of Restarts: 822 No. of Flips: 2416 time to process: 14 seconds.
uf250-04.cnf fulfilled No. of Restarts: 741 No. of Flips: 4410 time to process: 8 seconds.
uf250-04.cnf fulfilled No. of Restarts: 358 No. of Flips: 3922 time to process: 5 seconds.
uf250-04.cnf fulfilled No. of Restarts: 3311 No. of Flips: 3494 time to process: 15 seconds.
uf250-04.cnf fulfilled No. of Restarts: 415 No. of Flips: 3309 time to process: 14 seconds.
uf250-04.cnf fulfilled No. of Restarts: 2848 No. of Flips: 3788 time to process: 15 seconds.
uf250-04.cnf fulfilled No. of Restarts: 94 No. of Flips: 1611 time to process: 14 seconds.
uf250-04.cnf fulfilled No. of Restarts: 2518 No. of Flips: 1225 time to process: 15 seconds.
uf250-04.cnf fulfilled No. of Restarts: 478 No. of Flips: 2241 time to process: 14 seconds.
uf250-04.cnf fulfilled No. of Restarts: 984 No. of Flips: 4867 time to process: 15 seconds.
uf250-04.cnf fulfilled No. of Restarts: 682 No. of Flips: 3784 time to process: 15 seconds.
uf250-04.cnf fulfilled No. of Restarts: 1297 No. of Flips: 1053 time to process: 10 seconds.
uf250-04.cnf fulfilled No. of Restarts: 238 No. of Flips: 3697 time to process: 14 seconds.
uf250-04.cnf fulfilled No. of Restarts: 289 No. of Flips: 2482 time to process: 14 seconds.
uf250-04.cnf fulfilled No. of Restarts: 1816 No. of Flips: 2359 time to process: 14 seconds.
uf250-04.cnf fulfilled No. of Restarts: 825 No. of Flips: 4483 time to process: 15 seconds.
uf250-04.cnf fulfilled No. of Restarts: 379 No. of Flips: 3802 time to process: 14 seconds.
uf250-04.cnf fulfilled No. of Restarts: 773 No. of Flips: 3715 time to process: 15 seconds.
uf250-04.cnf fulfilled No. of Restarts: 44 No. of Flips: 2463 time to process: 14 seconds.
uf250-04.cnf fulfilled No. of Restarts: 551 No. of Flips: 2484 time to process: 14 seconds.
uf250-04.cnf fulfilled No. of Restarts: 3403 No. of Flips: 2452 time to process: 15 seconds.
uf250-04.cnf fulfilled No. of Restarts: 151 No. of Flips: 4896 time to process: 14 seconds.
uf250-04.cnf fulfilled No. of Restarts: 1591 No. of Flips: 4203 time to process: 14 seconds.
uf250-04.cnf fulfilled No. of Restarts: 556 No. of Flips: 942 time to process: 14 seconds.
uf250-04.cnf fulfilled No. of Restarts: 2129 No. of Flips: 1233 time to process: 15 seconds.
uf250-04.cnf fulfilled No. of Restarts: 1640 No. of Flips: 3778 time to process: 9 seconds.
uf250-04.cnf fulfilled No. of Restarts: 1265 No. of Flips: 1634 time to process: 14 seconds.
uf250-04.cnf fulfilled No. of Restarts: 323 No. of Flips: 1505 time to process: 14 seconds.
uf250-04.cnf fulfilled No. of Restarts: 1062 No. of Flips: 2790 time to process: 15 seconds.
uf250-04.cnf fulfilled No. of Restarts: 676 No. of Flips: 2002 time to process: 14 seconds.
uf250-04.cnf fulfilled No. of Restarts: 981 No. of Flips: 3267 time to process: 14 seconds.
uf250-04.cnf fulfilled No. of Restarts: 235 No. of Flips: 4348 time to process: 15 seconds.
uf250-04.cnf fulfilled No. of Restarts: 60 No. of Flips: 3955 time to process: 6 seconds.
uf250-04.cnf fulfilled No. of Restarts: 532 No. of Flips: 1501 time to process: 15 seconds.
uf250-04.cnf fulfilled No. of Restarts: 1499 No. of Flips: 1384 time to process: 15 seconds.
uf250-04.cnf fulfilled No. of Restarts: 2810 No. of Flips: 4515 time to process: 15 seconds.
uf250-04.cnf fulfilled No. of Restarts: 811 No. of Flips: 3903 time to process: 14 seconds.
uf250-04.cnf , deadline. Restarts: 3550
uf250-04.cnf fulfilled No. of Restarts: 317 No. of Flips: 1013 time to process: 14 seconds.
uf250-04.cnf fulfilled No. of Restarts: 735 No. of Flips: 942 time to process: 15 seconds.
uf250-04.cnf fulfilled No. of Restarts: 908 No. of Flips: 4228 time to process: 15 seconds.
uf250-04.cnf fulfilled No. of Restarts: 702 No. of Flips: 4078 time to process: 14 seconds.
uf250-04.cnf fulfilled No. of Restarts: 2325 No. of Flips: 2453 time to process: 15 seconds.
uf250-04.cnf fulfilled No. of Restarts: 1484 No. of Flips: 4402 time to process: 14 seconds.
uf250-04.cnf fulfilled No. of Restarts: 1827 No. of Flips: 4241 time to process: 15 seconds.
uf250-04.cnf fulfilled No. of Restarts: 82 No. of Flips: 1754 time to process: 5 seconds.
uf250-04.cnf fulfilled No. of Restarts: 7 No. of Flips: 3320 time to process: 8 seconds.
uf250-04.cnf fulfilled No. of Restarts: 2552 No. of Flips: 3265 time to process: 15 seconds.
uf250-04.cnf , deadline. Restarts: 3550
uf250-04.cnf fulfilled No. of Restarts: 200 No. of Flips: 4779 time to process: 8 seconds.
uf250-04.cnf fulfilled No. of Restarts: 476 No. of Flips: 4715 time to process: 15 seconds.
uf250-04.cnf fulfilled No. of Restarts: 855 No. of Flips: 2402 time to process: 15 seconds.
uf250-04.cnf fulfilled No. of Restarts: 989 No. of Flips: 4791 time to process: 14 seconds.
uf250-04.cnf fulfilled No. of Restarts: 322 No. of Flips: 1172 time to process: 14 seconds.
uf250-04.cnf fulfilled No. of Restarts: 397 No. of Flips: 1807 time to process: 14 seconds.
uf250-04.cnf fulfilled No. of Restarts: 133 No. of Flips: 4121 time to process: 14 seconds.
uf250-04.cnf fulfilled No. of Restarts: 235 No. of Flips: 4945 time to process: 15 seconds.
uf250-04.cnf fulfilled No. of Restarts: 68 No. of Flips: 1083 time to process: 14 seconds.
uf250-04.cnf fulfilled No. of Restarts: 387 No. of Flips: 4345 time to process: 14 seconds.
uf250-04.cnf fulfilled No. of Restarts: 426 No. of Flips: 4546 time to process: 15 seconds.
uf250-04.cnf fulfilled No. of Restarts: 497 No. of Flips: 3697 time to process: 14 seconds.
uf250-04.cnf fulfilled No. of Restarts: 739 No. of Flips: 2414 time to process: 11 seconds.
uf250-04.cnf fulfilled No. of Restarts: 905 No. of Flips: 2500 time to process: 14 seconds.
uf250-04.cnf fulfilled No. of Restarts: 73 No. of Flips: 3611 time to process: 14 seconds.
uf250-04.cnf fulfilled No. of Restarts: 2684 No. of Flips: 4087 time to process: 15 seconds.
uf250-04.cnf fulfilled No. of Restarts: 1040 No. of Flips: 3111 time to process: 14 seconds.
uf250-04.cnf fulfilled No. of Restarts: 1523 No. of Flips: 3831 time to process: 15 seconds.
uf250-04.cnf fulfilled No. of Restarts: 130 No. of Flips: 3151 time to process: 14 seconds.
uf250-04.cnf fulfilled No. of Restarts: 326 No. of Flips: 4416 time to process: 12 seconds.
uf250-04.cnf fulfilled No. of Restarts: 921 No. of Flips: 3593 time to process: 13 seconds.
uf250-04.cnf fulfilled No. of Restarts: 350 No. of Flips: 4996 time to process: 7 seconds.
uf250-04.cnf fulfilled No. of Restarts: 84 No. of Flips: 3886 time to process: 14 seconds.
uf250-04.cnf fulfilled No. of Restarts: 178 No. of Flips: 1483 time to process: 14 seconds.
uf250-04.cnf fulfilled No. of Restarts: 297 No. of Flips: 3415 time to process: 15 seconds.
uf250-04.cnf fulfilled No. of Restarts: 232 No. of Flips: 3418 time to process: 11 seconds.
uf250-04.cnf fulfilled No. of Restarts: 1199 No. of Flips: 1371 time to process: 14 seconds.
uf250-04.cnf fulfilled No. of Restarts: 358 No. of Flips: 4448 time to process: 6 seconds.
uf250-04.cnf fulfilled No. of Restarts: 188 No. of Flips: 1877 time to process: 11 seconds.
uf250-04.cnf fulfilled No. of Restarts: 591 No. of Flips: 3890 time to process: 14 seconds.
uf250-04.cnf fulfilled No. of Restarts: 1800 No. of Flips: 3827 time to process: 15 seconds.
uf250-04.cnf fulfilled No. of Restarts: 130 No. of Flips: 3545 time to process: 15 seconds.
uf250-04.cnf fulfilled No. of Restarts: 75 No. of Flips: 2136 time to process: 15 seconds.
uf250-04.cnf fulfilled No. of Restarts: 1130 No. of Flips: 2721 time to process: 15 seconds.
uf250-04.cnf fulfilled No. of Restarts: 604 No. of Flips: 3672 time to process: 14 seconds.
uf250-04.cnf fulfilled No. of Restarts: 3067 No. of Flips: 2420 time to process: 15 seconds.
uf250-04.cnf fulfilled No. of Restarts: 443 No. of Flips: 3218 time to process: 13 seconds.
uf250-04.cnf fulfilled No. of Restarts: 226 No. of Flips: 2186 time to process: 15 seconds.
uf250-04.cnf fulfilled No. of Restarts: 290 No. of Flips: 4597 time to process: 14 seconds.
uf250-04.cnf fulfilled No. of Restarts: 464 No. of Flips: 2386 time to process: 15 seconds.
uf250-04.cnf fulfilled No. of Restarts: 1078 No. of Flips: 3568 time to process: 15 seconds.
uf250-04.cnf fulfilled No. of Restarts: 2068 No. of Flips: 896 time to process: 15 seconds.
uf250-04.cnf fulfilled No. of Restarts: 642 No. of Flips: 3710 time to process: 14 seconds.
uf250-04.cnf fulfilled No. of Restarts: 91 No. of Flips: 3180 time to process: 14 seconds.
uf250-04.cnf fulfilled No. of Restarts: 1294 No. of Flips: 4683 time to process: 14 seconds.
uf250-04.cnf fulfilled No. of Restarts: 284 No. of Flips: 904 time to process: 14 seconds.
uf250-04.cnf fulfilled No. of Restarts: 2236 No. of Flips: 4768 time to process: 15 seconds.
uf250-04.cnf fulfilled No. of Restarts: 311 No. of Flips: 2638 time to process: 14 seconds.
uf250-04.cnf fulfilled No. of Restarts: 2171 No. of Flips: 2233 time to process: 15 seconds.
uf250-04.cnf fulfilled No. of Restarts: 1001 No. of Flips: 3351 time to process: 15 seconds.
uf250-04.cnf fulfilled No. of Restarts: 97 No. of Flips: 2821 time to process: 14 seconds.
uf250-04.cnf fulfilled No. of Restarts: 827 No. of Flips: 4792 time to process: 14 seconds.
uf250-04.cnf fulfilled No. of Restarts: 620 No. of Flips: 4028 time to process: 15 seconds.
uf250-04.cnf fulfilled No. of Restarts: 1341 No. of Flips: 2902 time to process: 14 seconds.
uf250-04.cnf fulfilled No. of Restarts: 1003 No. of Flips: 1880 time to process: 14 seconds.
uf250-04.cnf fulfilled No. of Restarts: 1450 No. of Flips: 2787 time to process: 15 seconds.
uf250-04.cnf fulfilled No. of Restarts: 263 No. of Flips: 4841 time to process: 14 seconds.
uf250-04.cnf fulfilled No. of Restarts: 1137 No. of Flips: 2105 time to process: 10 seconds.
uf250-04.cnf fulfilled No. of Restarts: 11 No. of Flips: 4962 time to process: 6 seconds.
uf250-04.cnf fulfilled No. of Restarts: 70 No. of Flips: 2552 time to process: 15 seconds.
uf250-04.cnf fulfilled No. of Restarts: 47 No. of Flips: 1834 time to process: 14 seconds.
uf250-04.cnf fulfilled No. of Restarts: 877 No. of Flips: 3202 time to process: 15 seconds.
uf250-04.cnf fulfilled No. of Restarts: 49 No. of Flips: 1271 time to process: 14 seconds.
uf250-04.cnf fulfilled No. of Restarts: 2543 No. of Flips: 3528 time to process: 15 seconds.
uf250-04.cnf fulfilled No. of Restarts: 454 No. of Flips: 3126 time to process: 14 seconds.
uf250-04.cnf fulfilled No. of Restarts: 1620 No. of Flips: 2208 time to process: 14 seconds.
uf250-04.cnf fulfilled No. of Restarts: 239 No. of Flips: 4955 time to process: 6 seconds.
uf250-04.cnf fulfilled No. of Restarts: 2184 No. of Flips: 4010 time to process: 15 seconds.
uf250-04.cnf fulfilled No. of Restarts: 616 No. of Flips: 3785 time to process: 13 seconds.
uf250-04.cnf fulfilled No. of Restarts: 2631 No. of Flips: 4979 time to process: 15 seconds.
uf250-04.cnf fulfilled No. of Restarts: 2295 No. of Flips: 4302 time to process: 15 seconds.
uf250-04.cnf fulfilled No. of Restarts: 2617 No. of Flips: 2982 time to process: 15 seconds.
uf250-04.cnf fulfilled No. of Restarts: 662 No. of Flips: 2980 time to process: 14 seconds.
uf250-04.cnf fulfilled No. of Restarts: 593 No. of Flips: 4428 time to process: 15 seconds.
uf250-04.cnf fulfilled No. of Restarts: 270 No. of Flips: 2460 time to process: 14 seconds.
uf250-04.cnf fulfilled No. of Restarts: 232 No. of Flips: 2494 time to process: 8 seconds.
uf250-04.cnf fulfilled No. of Restarts: 11 No. of Flips: 2104 time to process: 14 seconds.
uf250-04.cnf fulfilled No. of Restarts: 2877 No. of Flips: 2457 time to process: 14 seconds.
uf250-04.cnf fulfilled No. of Restarts: 440 No. of Flips: 1225 time to process: 14 seconds.
uf250-04.cnf fulfilled No. of Restarts: 282 No. of Flips: 3962 time to process: 15 seconds.
uf250-04.cnf fulfilled No. of Restarts: 422 No. of Flips: 2004 time to process: 14 seconds.
uf250-04.cnf fulfilled No. of Restarts: 591 No. of Flips: 3414 time to process: 14 seconds.
uf250-04.cnf fulfilled No. of Restarts: 351 No. of Flips: 3085 time to process: 14 seconds.
uf250-04.cnf fulfilled No. of Restarts: 1060 No. of Flips: 4459 time to process: 14 seconds.
uf250-04.cnf fulfilled No. of Restarts: 254 No. of Flips: 2577 time to process: 13 seconds.
uf250-04.cnf fulfilled No. of Restarts: 1120 No. of Flips: 4670 time to process: 15 seconds.
uf250-04.cnf fulfilled No. of Restarts: 178 No. of Flips: 4799 time to process: 14 seconds.
uf250-04.cnf fulfilled No. of Restarts: 1449 No. of Flips: 1399 time to process: 15 seconds.
uf250-04.cnf fulfilled No. of Restarts: 58 No. of Flips: 3016 time to process: 15 seconds.
uf250-04.cnf fulfilled No. of Restarts: 216 No. of Flips: 2251 time to process: 11 seconds.
uf250-04.cnf fulfilled No. of Restarts: 245 No. of Flips: 3012 time to process: 14 seconds.
uf250-04.cnf fulfilled No. of Restarts: 10 No. of Flips: 3007 time to process: 14 seconds.
uf250-04.cnf fulfilled No. of Restarts: 1739 No. of Flips: 2147 time to process: 15 seconds.
uf250-04.cnf fulfilled No. of Restarts: 353 No. of Flips: 4521 time to process: 15 seconds.
uf250-04.cnf fulfilled No. of Restarts: 91 No. of Flips: 4625 time to process: 15 seconds.
uf250-04.cnf fulfilled No. of Restarts: 375 No. of Flips: 2870 time to process: 15 seconds.
uf250-04.cnf fulfilled No. of Restarts: 681 No. of Flips: 2323 time to process: 13 seconds.
uf250-04.cnf fulfilled No. of Restarts: 132 No. of Flips: 4704 time to process: 16 seconds.
uf250-04.cnf fulfilled No. of Restarts: 803 No. of Flips: 2772 time to process: 15 seconds.
uf250-04.cnf fulfilled No. of Restarts: 510 No. of Flips: 3770 time to process: 15 seconds.
uf250-04.cnf fulfilled No. of Restarts: 497 No. of Flips: 4004 time to process: 15 seconds.
uf250-04.cnf fulfilled No. of Restarts: 280 No. of Flips: 3305 time to process: 14 seconds.
uf250-04.cnf fulfilled No. of Restarts: 220 No. of Flips: 4950 time to process: 14 seconds.
uf250-04.cnf fulfilled No. of Restarts: 460 No. of Flips: 2626 time to process: 14 seconds.
uf250-04.cnf , deadline. Restarts: 3550
uf250-04.cnf , deadline. Restarts: 3550
uf250-04.cnf fulfilled No. of Restarts: 2012 No. of Flips: 2967 time to process: 15 seconds.
uf250-04.cnf fulfilled No. of Restarts: 275 No. of Flips: 3721 time to process: 14 seconds.
uf250-04.cnf fulfilled No. of Restarts: 262 No. of Flips: 4718 time to process: 9 seconds.
uf250-04.cnf fulfilled No. of Restarts: 3237 No. of Flips: 3960 time to process: 16 seconds.
uf250-04.cnf fulfilled No. of Restarts: 221 No. of Flips: 4083 time to process: 15 seconds.
uf250-04.cnf fulfilled No. of Restarts: 1461 No. of Flips: 3165 time to process: 11 seconds.
uf250-04.cnf fulfilled No. of Restarts: 314 No. of Flips: 2519 time to process: 14 seconds.
uf250-04.cnf fulfilled No. of Restarts: 8 No. of Flips: 4209 time to process: 14 seconds.
uf250-04.cnf fulfilled No. of Restarts: 384 No. of Flips: 3370 time to process: 13 seconds.
uf250-04.cnf fulfilled No. of Restarts: 83 No. of Flips: 3446 time to process: 15 seconds.
uf250-04.cnf fulfilled No. of Restarts: 1402 No. of Flips: 4208 time to process: 15 seconds.
uf250-04.cnf fulfilled No. of Restarts: 1004 No. of Flips: 2826 time to process: 14 seconds.
uf250-04.cnf fulfilled No. of Restarts: 1316 No. of Flips: 1314 time to process: 15 seconds.
uf250-04.cnf fulfilled No. of Restarts: 32 No. of Flips: 1059 time to process: 14 seconds.
uf250-04.cnf fulfilled No. of Restarts: 53 No. of Flips: 3143 time to process: 13 seconds.
uf250-04.cnf , deadline. Restarts: 3550
uf250-04.cnf fulfilled No. of Restarts: 179 No. of Flips: 2845 time to process: 14 seconds.
uf250-04.cnf fulfilled No. of Restarts: 126 No. of Flips: 4627 time to process: 15 seconds.
uf250-04.cnf fulfilled No. of Restarts: 581 No. of Flips: 1218 time to process: 8 seconds.
uf250-04.cnf fulfilled No. of Restarts: 443 No. of Flips: 2770 time to process: 15 seconds.
uf250-04.cnf fulfilled No. of Restarts: 641 No. of Flips: 2848 time to process: 15 seconds.
uf250-04.cnf fulfilled No. of Restarts: 20 No. of Flips: 2165 time to process: 14 seconds.
uf250-04.cnf fulfilled No. of Restarts: 1916 No. of Flips: 3637 time to process: 15 seconds.
uf250-04.cnf fulfilled No. of Restarts: 721 No. of Flips: 3753 time to process: 15 seconds.
uf250-04.cnf fulfilled No. of Restarts: 1600 No. of Flips: 3172 time to process: 15 seconds.
uf250-04.cnf fulfilled No. of Restarts: 809 No. of Flips: 1333 time to process: 15 seconds.
uf250-04.cnf fulfilled No. of Restarts: 1209 No. of Flips: 1787 time to process: 14 seconds.
uf250-04.cnf fulfilled No. of Restarts: 2805 No. of Flips: 4578 time to process: 15 seconds.
uf250-04.cnf fulfilled No. of Restarts: 219 No. of Flips: 4305 time to process: 6 seconds.
uf250-04.cnf fulfilled No. of Restarts: 895 No. of Flips: 3604 time to process: 14 seconds.
uf250-04.cnf fulfilled No. of Restarts: 398 No. of Flips: 4145 time to process: 14 seconds.
uf250-04.cnf fulfilled No. of Restarts: 462 No. of Flips: 3941 time to process: 13 seconds.
uf250-04.cnf fulfilled No. of Restarts: 841 No. of Flips: 4794 time to process: 14 seconds.
uf250-04.cnf fulfilled No. of Restarts: 1600 No. of Flips: 2456 time to process: 13 seconds.
uf250-04.cnf fulfilled No. of Restarts: 912 No. of Flips: 4250 time to process: 15 seconds.
uf250-04.cnf fulfilled No. of Restarts: 1236 No. of Flips: 3540 time to process: 15 seconds.
uf250-04.cnf fulfilled No. of Restarts: 1252 No. of Flips: 2629 time to process: 15 seconds.
uf250-04.cnf fulfilled No. of Restarts: 1092 No. of Flips: 4607 time to process: 15 seconds.
uf250-04.cnf fulfilled No. of Restarts: 1546 No. of Flips: 1401 time to process: 15 seconds.
uf250-04.cnf fulfilled No. of Restarts: 234 No. of Flips: 4045 time to process: 14 seconds.
uf250-04.cnf fulfilled No. of Restarts: 1246 No. of Flips: 3352 time to process: 14 seconds.
uf250-04.cnf fulfilled No. of Restarts: 230 No. of Flips: 1331 time to process: 15 seconds.
uf250-04.cnf fulfilled No. of Restarts: 91 No. of Flips: 1894 time to process: 15 seconds.
uf250-04.cnf fulfilled No. of Restarts: 117 No. of Flips: 3583 time to process: 14 seconds.
uf250-04.cnf fulfilled No. of Restarts: 1413 No. of Flips: 2515 time to process: 14 seconds.
uf250-04.cnf fulfilled No. of Restarts: 294 No. of Flips: 1957 time to process: 14 seconds.
uf250-04.cnf fulfilled No. of Restarts: 105 No. of Flips: 4037 time to process: 14 seconds.
uf250-04.cnf fulfilled No. of Restarts: 1995 No. of Flips: 3865 time to process: 11 seconds.
uf250-04.cnf fulfilled No. of Restarts: 1727 No. of Flips: 4931 time to process: 15 seconds.
uf250-04.cnf fulfilled No. of Restarts: 164 No. of Flips: 3712 time to process: 8 seconds.
uf250-04.cnf fulfilled No. of Restarts: 1250 No. of Flips: 4040 time to process: 15 seconds.
uf250-04.cnf fulfilled No. of Restarts: 2805 No. of Flips: 4013 time to process: 15 seconds.
uf250-04.cnf fulfilled No. of Restarts: 2061 No. of Flips: 3887 time to process: 14 seconds.
uf250-04.cnf fulfilled No. of Restarts: 2379 No. of Flips: 2792 time to process: 14 seconds.
uf250-04.cnf fulfilled No. of Restarts: 301 No. of Flips: 2675 time to process: 13 seconds.
uf250-04.cnf fulfilled No. of Restarts: 757 No. of Flips: 3520 time to process: 15 seconds.
uf250-04.cnf fulfilled No. of Restarts: 466 No. of Flips: 3464 time to process: 14 seconds.
uf250-04.cnf fulfilled No. of Restarts: 580 No. of Flips: 4975 time to process: 14 seconds.
uf250-04.cnf fulfilled No. of Restarts: 2377 No. of Flips: 4218 time to process: 15 seconds.
uf250-04.cnf fulfilled No. of Restarts: 879 No. of Flips: 3070 time to process: 14 seconds.
uf250-04.cnf fulfilled No. of Restarts: 272 No. of Flips: 3482 time to process: 15 seconds.
uf250-04.cnf fulfilled No. of Restarts: 1150 No. of Flips: 2997 time to process: 16 seconds.
uf250-04.cnf fulfilled No. of Restarts: 250 No. of Flips: 1727 time to process: 6 seconds.
uf250-04.cnf fulfilled No. of Restarts: 699 No. of Flips: 2498 time to process: 14 seconds.
uf250-04.cnf fulfilled No. of Restarts: 405 No. of Flips: 3860 time to process: 13 seconds.
uf250-04.cnf fulfilled No. of Restarts: 292 No. of Flips: 4629 time to process: 6 seconds.
uf250-04.cnf fulfilled No. of Restarts: 594 No. of Flips: 4273 time to process: 14 seconds.
uf250-04.cnf fulfilled No. of Restarts: 1666 No. of Flips: 3195 time to process: 15 seconds.
uf250-04.cnf fulfilled No. of Restarts: 646 No. of Flips: 1616 time to process: 15 seconds.
uf250-04.cnf fulfilled No. of Restarts: 1385 No. of Flips: 2410 time to process: 10 seconds.
uf250-04.cnf fulfilled No. of Restarts: 762 No. of Flips: 2727 time to process: 14 seconds.
uf250-04.cnf fulfilled No. of Restarts: 501 No. of Flips: 2248 time to process: 14 seconds.
uf250-04.cnf fulfilled No. of Restarts: 3337 No. of Flips: 3629 time to process: 15 seconds.
uf250-04.cnf fulfilled No. of Restarts: 81 No. of Flips: 2130 time to process: 8 seconds.
uf250-04.cnf fulfilled No. of Restarts: 992 No. of Flips: 3661 time to process: 15 seconds.
uf250-04.cnf fulfilled No. of Restarts: 2294 No. of Flips: 4981 time to process: 15 seconds.
uf250-04.cnf fulfilled No. of Restarts: 774 No. of Flips: 2971 time to process: 15 seconds.
uf250-04.cnf fulfilled No. of Restarts: 49 No. of Flips: 3593 time to process: 14 seconds.
uf250-04.cnf fulfilled No. of Restarts: 610 No. of Flips: 2296 time to process: 15 seconds.
uf250-04.cnf fulfilled No. of Restarts: 784 No. of Flips: 3162 time to process: 15 seconds.
uf250-04.cnf fulfilled No. of Restarts: 1085 No. of Flips: 2509 time to process: 15 seconds.
uf250-04.cnf fulfilled No. of Restarts: 487 No. of Flips: 2712 time to process: 14 seconds.
uf250-04.cnf fulfilled No. of Restarts: 496 No. of Flips: 1239 time to process: 14 seconds.
uf250-04.cnf fulfilled No. of Restarts: 282 No. of Flips: 3958 time to process: 14 seconds.
uf250-04.cnf fulfilled No. of Restarts: 2150 No. of Flips: 3114 time to process: 15 seconds.
uf250-04.cnf fulfilled No. of Restarts: 764 No. of Flips: 2219 time to process: 16 seconds.
uf250-04.cnf fulfilled No. of Restarts: 314 No. of Flips: 3274 time to process: 15 seconds.
uf250-04.cnf fulfilled No. of Restarts: 176 No. of Flips: 4069 time to process: 14 seconds.
uf250-04.cnf fulfilled No. of Restarts: 203 No. of Flips: 2701 time to process: 14 seconds.
uf250-04.cnf fulfilled No. of Restarts: 320 No. of Flips: 4295 time to process: 14 seconds.
uf250-04.cnf fulfilled No. of Restarts: 901 No. of Flips: 2825 time to process: 14 seconds.
uf250-04.cnf fulfilled No. of Restarts: 165 No. of Flips: 876 time to process: 14 seconds.
uf250-04.cnf fulfilled No. of Restarts: 162 No. of Flips: 828 time to process: 14 seconds.
uf250-04.cnf fulfilled No. of Restarts: 1712 No. of Flips: 2891 time to process: 15 seconds.
uf250-04.cnf fulfilled No. of Restarts: 3493 No. of Flips: 4743 time to process: 15 seconds.
uf250-04.cnf fulfilled No. of Restarts: 78 No. of Flips: 1712 time to process: 14 seconds.
uf250-04.cnf fulfilled No. of Restarts: 531 No. of Flips: 1771 time to process: 14 seconds.
uf250-04.cnf fulfilled No. of Restarts: 108 No. of Flips: 4283 time to process: 14 seconds.
uf250-04.cnf fulfilled No. of Restarts: 189 No. of Flips: 2320 time to process: 15 seconds.
uf250-04.cnf fulfilled No. of Restarts: 485 No. of Flips: 4667 time to process: 15 seconds.
uf250-04.cnf fulfilled No. of Restarts: 662 No. of Flips: 4215 time to process: 14 seconds.
uf250-04.cnf fulfilled No. of Restarts: 108 No. of Flips: 3432 time to process: 14 seconds.
uf250-04.cnf fulfilled No. of Restarts: 393 No. of Flips: 2870 time to process: 14 seconds.
uf250-04.cnf fulfilled No. of Restarts: 14 No. of Flips: 2490 time to process: 11 seconds.
uf250-04.cnf fulfilled No. of Restarts: 1355 No. of Flips: 4577 time to process: 14 seconds.
uf250-04.cnf fulfilled No. of Restarts: 776 No. of Flips: 2926 time to process: 13 seconds.
uf250-04.cnf fulfilled No. of Restarts: 72 No. of Flips: 2907 time to process: 15 seconds.
uf250-04.cnf fulfilled No. of Restarts: 1102 No. of Flips: 3592 time to process: 9 seconds.
uf250-04.cnf fulfilled No. of Restarts: 814 No. of Flips: 4387 time to process: 14 seconds.
uf250-04.cnf fulfilled No. of Restarts: 547 No. of Flips: 2132 time to process: 13 seconds.
uf250-04.cnf fulfilled No. of Restarts: 1546 No. of Flips: 1149 time to process: 15 seconds.
uf250-04.cnf , deadline. Restarts: 3550
uf250-04.cnf fulfilled No. of Restarts: 72 No. of Flips: 4918 time to process: 15 seconds.
uf250-04.cnf fulfilled No. of Restarts: 1722 No. of Flips: 4454 time to process: 13 seconds.
uf250-04.cnf fulfilled No. of Restarts: 1474 No. of Flips: 4919 time to process: 15 seconds.
uf250-04.cnf fulfilled No. of Restarts: 2 No. of Flips: 4986 time to process: 14 seconds.
uf250-04.cnf fulfilled No. of Restarts: 1260 No. of Flips: 3082 time to process: 12 seconds.
uf250-04.cnf fulfilled No. of Restarts: 472 No. of Flips: 3381 time to process: 15 seconds.
uf250-04.cnf fulfilled No. of Restarts: 801 No. of Flips: 3967 time to process: 14 seconds.
uf250-04.cnf fulfilled No. of Restarts: 2888 No. of Flips: 669 time to process: 15 seconds.
uf250-04.cnf fulfilled No. of Restarts: 1079 No. of Flips: 3135 time to process: 15 seconds.
uf250-04.cnf fulfilled No. of Restarts: 99 No. of Flips: 2048 time to process: 15 seconds.
uf250-04.cnf fulfilled No. of Restarts: 286 No. of Flips: 3536 time to process: 15 seconds.
uf250-04.cnf fulfilled No. of Restarts: 1109 No. of Flips: 2047 time to process: 15 seconds.
uf250-04.cnf fulfilled No. of Restarts: 183 No. of Flips: 4178 time to process: 6 seconds.
uf250-04.cnf fulfilled No. of Restarts: 221 No. of Flips: 3333 time to process: 14 seconds.
uf250-04.cnf fulfilled No. of Restarts: 34 No. of Flips: 4387 time to process: 13 seconds.
uf250-04.cnf fulfilled No. of Restarts: 1911 No. of Flips: 3982 time to process: 15 seconds.
uf250-04.cnf fulfilled No. of Restarts: 223 No. of Flips: 3905 time to process: 15 seconds.
uf250-04.cnf fulfilled No. of Restarts: 1000 No. of Flips: 3278 time to process: 14 seconds.
uf250-04.cnf fulfilled No. of Restarts: 37 No. of Flips: 3450 time to process: 7 seconds.
uf250-04.cnf fulfilled No. of Restarts: 2886 No. of Flips: 4751 time to process: 15 seconds.
uf250-04.cnf fulfilled No. of Restarts: 37 No. of Flips: 986 time to process: 14 seconds.
uf250-04.cnf fulfilled No. of Restarts: 1583 No. of Flips: 1587 time to process: 15 seconds.
uf250-04.cnf fulfilled No. of Restarts: 78 No. of Flips: 4212 time to process: 4 seconds.
uf250-04.cnf fulfilled No. of Restarts: 406 No. of Flips: 1284 time to process: 15 seconds.
uf250-04.cnf fulfilled No. of Restarts: 733 No. of Flips: 1453 time to process: 11 seconds.
uf250-04.cnf fulfilled No. of Restarts: 191 No. of Flips: 3396 time to process: 15 seconds.
uf250-04.cnf fulfilled No. of Restarts: 932 No. of Flips: 2799 time to process: 15 seconds.
uf250-04.cnf fulfilled No. of Restarts: 1181 No. of Flips: 4863 time to process: 8 seconds.
uf250-04.cnf fulfilled No. of Restarts: 2159 No. of Flips: 2905 time to process: 15 seconds.
uf250-04.cnf fulfilled No. of Restarts: 380 No. of Flips: 4493 time to process: 14 seconds.
uf250-04.cnf fulfilled No. of Restarts: 772 No. of Flips: 3557 time to process: 15 seconds.
uf250-04.cnf fulfilled No. of Restarts: 154 No. of Flips: 1388 time to process: 14 seconds.
uf250-04.cnf fulfilled No. of Restarts: 135 No. of Flips: 4165 time to process: 15 seconds.
uf250-04.cnf fulfilled No. of Restarts: 646 No. of Flips: 4588 time to process: 15 seconds.
uf250-04.cnf fulfilled No. of Restarts: 597 No. of Flips: 2570 time to process: 9 seconds.
uf250-04.cnf fulfilled No. of Restarts: 111 No. of Flips: 4331 time to process: 15 seconds.
uf250-04.cnf fulfilled No. of Restarts: 102 No. of Flips: 4197 time to process: 15 seconds.
uf250-04.cnf fulfilled No. of Restarts: 815 No. of Flips: 2017 time to process: 14 seconds.
uf250-04.cnf fulfilled No. of Restarts: 442 No. of Flips: 1493 time to process: 15 seconds.
uf250-04.cnf fulfilled No. of Restarts: 2318 No. of Flips: 933 time to process: 16 seconds.
uf250-04.cnf fulfilled No. of Restarts: 940 No. of Flips: 1898 time to process: 14 seconds.
uf250-04.cnf fulfilled No. of Restarts: 2992 No. of Flips: 846 time to process: 15 seconds.
uf250-04.cnf fulfilled No. of Restarts: 878 No. of Flips: 1184 time to process: 14 seconds.
uf250-04.cnf fulfilled No. of Restarts: 391 No. of Flips: 2499 time to process: 15 seconds.
uf250-04.cnf fulfilled No. of Restarts: 113 No. of Flips: 2778 time to process: 14 seconds.
uf250-04.cnf fulfilled No. of Restarts: 809 No. of Flips: 3778 time to process: 14 seconds.
uf250-04.cnf fulfilled No. of Restarts: 455 No. of Flips: 4737 time to process: 14 seconds.
uf250-04.cnf fulfilled No. of Restarts: 308 No. of Flips: 1808 time to process: 14 seconds.
uf250-04.cnf fulfilled No. of Restarts: 1043 No. of Flips: 2041 time to process: 15 seconds.
uf250-04.cnf fulfilled No. of Restarts: 732 No. of Flips: 1340 time to process: 14 seconds.
uf250-04.cnf fulfilled No. of Restarts: 839 No. of Flips: 1558 time to process: 15 seconds.
uf250-04.cnf fulfilled No. of Restarts: 298 No. of Flips: 2274 time to process: 9 seconds.
uf250-04.cnf fulfilled No. of Restarts: 277 No. of Flips: 705 time to process: 15 seconds.
uf250-04.cnf fulfilled No. of Restarts: 172 No. of Flips: 4752 time to process: 14 seconds.
uf250-04.cnf fulfilled No. of Restarts: 1298 No. of Flips: 4829 time to process: 14 seconds.
uf250-04.cnf fulfilled No. of Restarts: 940 No. of Flips: 3673 time to process: 14 seconds.
uf250-04.cnf fulfilled No. of Restarts: 255 No. of Flips: 4965 time to process: 15 seconds.
uf250-04.cnf fulfilled No. of Restarts: 442 No. of Flips: 4974 time to process: 15 seconds.
uf250-04.cnf fulfilled No. of Restarts: 950 No. of Flips: 2157 time to process: 13 seconds.
uf250-04.cnf fulfilled No. of Restarts: 1011 No. of Flips: 731 time to process: 10 seconds.
uf250-04.cnf fulfilled No. of Restarts: 527 No. of Flips: 4306 time to process: 15 seconds.
uf250-04.cnf fulfilled No. of Restarts: 208 No. of Flips: 4963 time to process: 14 seconds.
uf250-04.cnf fulfilled No. of Restarts: 152 No. of Flips: 2223 time to process: 15 seconds.
uf250-04.cnf fulfilled No. of Restarts: 174 No. of Flips: 2680 time to process: 14 seconds.
uf250-04.cnf fulfilled No. of Restarts: 363 No. of Flips: 2581 time to process: 13 seconds.
uf250-04.cnf fulfilled No. of Restarts: 1125 No. of Flips: 2311 time to process: 14 seconds.
uf250-04.cnf fulfilled No. of Restarts: 142 No. of Flips: 3323 time to process: 15 seconds.
uf250-04.cnf fulfilled No. of Restarts: 645 No. of Flips: 2998 time to process: 15 seconds.
uf250-04.cnf fulfilled No. of Restarts: 209 No. of Flips: 3914 time to process: 15 seconds.
uf250-04.cnf fulfilled No. of Restarts: 551 No. of Flips: 4051 time to process: 14 seconds.
uf250-04.cnf fulfilled No. of Restarts: 69 No. of Flips: 3073 time to process: 15 seconds.
uf250-04.cnf fulfilled No. of Restarts: 818 No. of Flips: 3586 time to process: 15 seconds.
uf250-04.cnf fulfilled No. of Restarts: 1515 No. of Flips: 3905 time to process: 15 seconds.
uf250-04.cnf fulfilled No. of Restarts: 905 No. of Flips: 2019 time to process: 11 seconds.
uf250-04.cnf fulfilled No. of Restarts: 2227 No. of Flips: 3876 time to process: 15 seconds.
uf250-04.cnf fulfilled No. of Restarts: 337 No. of Flips: 3208 time to process: 15 seconds.
uf250-04.cnf fulfilled No. of Restarts: 1732 No. of Flips: 4485 time to process: 15 seconds.
uf250-04.cnf fulfilled No. of Restarts: 254 No. of Flips: 3894 time to process: 7 seconds.
uf250-04.cnf fulfilled No. of Restarts: 692 No. of Flips: 4502 time to process: 14 seconds.
uf250-04.cnf fulfilled No. of Restarts: 59 No. of Flips: 2560 time to process: 9 seconds.
uf250-04.cnf fulfilled No. of Restarts: 718 No. of Flips: 3854 time to process: 15 seconds.
uf250-04.cnf , deadline. Restarts: 3550
uf250-04.cnf fulfilled No. of Restarts: 1231 No. of Flips: 2333 time to process: 15 seconds.
uf250-04.cnf fulfilled No. of Restarts: 1282 No. of Flips: 2175 time to process: 14 seconds.
uf250-04.cnf fulfilled No. of Restarts: 765 No. of Flips: 4333 time to process: 14 seconds.
uf250-04.cnf fulfilled No. of Restarts: 280 No. of Flips: 2340 time to process: 14 seconds.
uf250-04.cnf fulfilled No. of Restarts: 537 No. of Flips: 3054 time to process: 11 seconds.
uf250-04.cnf fulfilled No. of Restarts: 34 No. of Flips: 4050 time to process: 6 seconds.
uf250-04.cnf fulfilled No. of Restarts: 705 No. of Flips: 3760 time to process: 13 seconds.
uf250-04.cnf fulfilled No. of Restarts: 253 No. of Flips: 4035 time to process: 14 seconds.
uf250-04.cnf fulfilled No. of Restarts: 476 No. of Flips: 2734 time to process: 15 seconds.
uf250-04.cnf fulfilled No. of Restarts: 940 No. of Flips: 754 time to process: 14 seconds.
uf250-04.cnf fulfilled No. of Restarts: 504 No. of Flips: 4489 time to process: 14 seconds.
uf250-04.cnf fulfilled No. of Restarts: 992 No. of Flips: 4652 time to process: 14 seconds.
uf250-04.cnf fulfilled No. of Restarts: 873 No. of Flips: 2316 time to process: 14 seconds.
uf250-04.cnf fulfilled No. of Restarts: 2399 No. of Flips: 4224 time to process: 15 seconds.
uf250-04.cnf fulfilled No. of Restarts: 106 No. of Flips: 2637 time to process: 15 seconds.
uf250-04.cnf fulfilled No. of Restarts: 1080 No. of Flips: 1447 time to process: 15 seconds.
uf250-04.cnf fulfilled No. of Restarts: 94 No. of Flips: 4262 time to process: 14 seconds.
uf250-04.cnf fulfilled No. of Restarts: 129 No. of Flips: 2132 time to process: 13 seconds.
uf250-04.cnf fulfilled No. of Restarts: 275 No. of Flips: 3809 time to process: 14 seconds.
uf250-04.cnf fulfilled No. of Restarts: 539 No. of Flips: 4874 time to process: 14 seconds.
uf250-04.cnf fulfilled No. of Restarts: 495 No. of Flips: 4829 time to process: 14 seconds.
uf250-04.cnf fulfilled No. of Restarts: 1344 No. of Flips: 754 time to process: 15 seconds.
uf250-04.cnf fulfilled No. of Restarts: 709 No. of Flips: 1924 time to process: 14 seconds.
uf250-04.cnf fulfilled No. of Restarts: 624 No. of Flips: 1119 time to process: 14 seconds.
uf250-04.cnf fulfilled No. of Restarts: 442 No. of Flips: 2294 time to process: 14 seconds.
uf250-04.cnf fulfilled No. of Restarts: 61 No. of Flips: 2808 time to process: 14 seconds.
uf250-04.cnf fulfilled No. of Restarts: 1004 No. of Flips: 4904 time to process: 15 seconds.
uf250-04.cnf fulfilled No. of Restarts: 575 No. of Flips: 3147 time to process: 15 seconds.
uf250-04.cnf fulfilled No. of Restarts: 1519 No. of Flips: 4636 time to process: 14 seconds.
uf250-04.cnf fulfilled No. of Restarts: 1242 No. of Flips: 3313 time to process: 15 seconds.
uf250-04.cnf fulfilled No. of Restarts: 2859 No. of Flips: 3523 time to process: 15 seconds.
uf250-04.cnf fulfilled No. of Restarts: 653 No. of Flips: 2132 time to process: 14 seconds.
uf250-04.cnf fulfilled No. of Restarts: 31 No. of Flips: 3645 time to process: 15 seconds.
uf250-04.cnf fulfilled No. of Restarts: 318 No. of Flips: 4748 time to process: 14 seconds.
uf250-04.cnf fulfilled No. of Restarts: 201 No. of Flips: 2859 time to process: 14 seconds.
uf250-04.cnf fulfilled No. of Restarts: 600 No. of Flips: 2033 time to process: 14 seconds.
uf250-04.cnf fulfilled No. of Restarts: 5 No. of Flips: 2060 time to process: 9 seconds.
uf250-04.cnf fulfilled No. of Restarts: 90 No. of Flips: 4182 time to process: 14 seconds.
uf250-04.cnf fulfilled No. of Restarts: 1721 No. of Flips: 3009 time to process: 15 seconds.
uf250-04.cnf fulfilled No. of Restarts: 113 No. of Flips: 1610 time to process: 15 seconds.
uf250-04.cnf fulfilled No. of Restarts: 2212 No. of Flips: 1775 time to process: 15 seconds.
uf250-04.cnf fulfilled No. of Restarts: 1614 No. of Flips: 2356 time to process: 15 seconds.
uf250-04.cnf fulfilled No. of Restarts: 1606 No. of Flips: 1694 time to process: 15 seconds.
uf250-04.cnf fulfilled No. of Restarts: 1362 No. of Flips: 2263 time to process: 14 seconds.
uf250-04.cnf fulfilled No. of Restarts: 459 No. of Flips: 2038 time to process: 11 seconds.
uf250-04.cnf fulfilled No. of Restarts: 298 No. of Flips: 3902 time to process: 14 seconds.
uf250-04.cnf fulfilled No. of Restarts: 2240 No. of Flips: 4676 time to process: 15 seconds.
uf250-04.cnf fulfilled No. of Restarts: 66 No. of Flips: 4004 time to process: 13 seconds.
uf250-04.cnf fulfilled No. of Restarts: 119 No. of Flips: 4490 time to process: 14 seconds.
uf250-04.cnf fulfilled No. of Restarts: 419 No. of Flips: 1325 time to process: 15 seconds.
uf250-04.cnf fulfilled No. of Restarts: 1397 No. of Flips: 2821 time to process: 15 seconds.
uf250-04.cnf fulfilled No. of Restarts: 394 No. of Flips: 3773 time to process: 14 seconds.
uf250-04.cnf fulfilled No. of Restarts: 2103 No. of Flips: 4788 time to process: 15 seconds.
uf250-04.cnf fulfilled No. of Restarts: 792 No. of Flips: 4267 time to process: 15 seconds.
uf250-04.cnf fulfilled No. of Restarts: 43 No. of Flips: 1887 time to process: 15 seconds.
uf250-04.cnf fulfilled No. of Restarts: 182 No. of Flips: 4203 time to process: 14 seconds.
uf250-04.cnf fulfilled No. of Restarts: 130 No. of Flips: 1740 time to process: 14 seconds.
uf250-04.cnf fulfilled No. of Restarts: 128 No. of Flips: 1191 time to process: 14 seconds.
uf250-04.cnf fulfilled No. of Restarts: 102 No. of Flips: 1527 time to process: 14 seconds.
uf250-04.cnf fulfilled No. of Restarts: 150 No. of Flips: 3254 time to process: 14 seconds.
uf250-04.cnf fulfilled No. of Restarts: 475 No. of Flips: 4982 time to process: 7 seconds.
uf250-04.cnf fulfilled No. of Restarts: 653 No. of Flips: 2451 time to process: 15 seconds.
uf250-04.cnf fulfilled No. of Restarts: 80 No. of Flips: 1854 time to process: 13 seconds.
uf250-04.cnf fulfilled No. of Restarts: 661 No. of Flips: 4519 time to process: 14 seconds.
uf250-04.cnf fulfilled No. of Restarts: 990 No. of Flips: 1567 time to process: 14 seconds.
uf250-04.cnf fulfilled No. of Restarts: 585 No. of Flips: 2740 time to process: 14 seconds.
uf250-04.cnf fulfilled No. of Restarts: 205 No. of Flips: 3489 time to process: 14 seconds.
uf250-04.cnf fulfilled No. of Restarts: 1656 No. of Flips: 4579 time to process: 15 seconds.
uf250-04.cnf fulfilled No. of Restarts: 107 No. of Flips: 1680 time to process: 14 seconds.
uf250-04.cnf fulfilled No. of Restarts: 1080 No. of Flips: 2998 time to process: 14 seconds.
uf250-04.cnf fulfilled No. of Restarts: 221 No. of Flips: 4161 time to process: 14 seconds.
uf250-04.cnf fulfilled No. of Restarts: 1877 No. of Flips: 3532 time to process: 14 seconds.
uf250-04.cnf fulfilled No. of Restarts: 423 No. of Flips: 1659 time to process: 15 seconds.
uf250-04.cnf fulfilled No. of Restarts: 685 No. of Flips: 2773 time to process: 14 seconds.
uf250-04.cnf fulfilled No. of Restarts: 856 No. of Flips: 1812 time to process: 15 seconds.
uf250-04.cnf fulfilled No. of Restarts: 2016 No. of Flips: 2282 time to process: 14 seconds.
uf250-04.cnf fulfilled No. of Restarts: 1282 No. of Flips: 4213 time to process: 15 seconds.
uf250-04.cnf fulfilled No. of Restarts: 1680 No. of Flips: 4125 time to process: 14 seconds.
uf250-04.cnf fulfilled No. of Restarts: 649 No. of Flips: 3863 time to process: 14 seconds.
uf250-04.cnf fulfilled No. of Restarts: 169 No. of Flips: 1959 time to process: 14 seconds.
uf250-04.cnf fulfilled No. of Restarts: 86 No. of Flips: 2553 time to process: 15 seconds.
uf250-04.cnf fulfilled No. of Restarts: 90 No. of Flips: 2324 time to process: 14 seconds.
uf250-04.cnf fulfilled No. of Restarts: 491 No. of Flips: 4024 time to process: 15 seconds.
uf250-04.cnf fulfilled No. of Restarts: 527 No. of Flips: 4954 time to process: 14 seconds.
uf250-04.cnf fulfilled No. of Restarts: 2457 No. of Flips: 2598 time to process: 15 seconds.
uf250-04.cnf fulfilled No. of Restarts: 1472 No. of Flips: 1032 time to process: 10 seconds.
uf250-04.cnf fulfilled No. of Restarts: 1480 No. of Flips: 4855 time to process: 14 seconds.
uf250-04.cnf fulfilled No. of Restarts: 515 No. of Flips: 4562 time to process: 6 seconds.
uf250-04.cnf fulfilled No. of Restarts: 0 No. of Flips: 3737 time to process: 15 seconds.
uf250-04.cnf fulfilled No. of Restarts: 2694 No. of Flips: 4531 time to process: 15 seconds.
uf250-04.cnf fulfilled No. of Restarts: 221 No. of Flips: 4446 time to process: 14 seconds.
uf250-04.cnf fulfilled No. of Restarts: 31 No. of Flips: 3667 time to process: 14 seconds.
uf250-04.cnf fulfilled No. of Restarts: 519 No. of Flips: 4512 time to process: 15 seconds.
uf250-04.cnf fulfilled No. of Restarts: 1453 No. of Flips: 3044 time to process: 15 seconds.
