# Supplementary material for: Completion Probabilities and Parallel Restart Strategies under an Imposed Deadline
Source: PLoS One. 2016 Oct 12;11(10):e0164605. doi: 10.1371/journal.pone.0164605 (PMC5061357; doi:10.1371/journal.pone.0164605)
Supplement: S2 File — The file “S2_File.zip” is the data gathered from the experiments regarding expected runtime. (ZIP) [file pone.0164605.s005.zip › results_Multi_r3950.744.txt]

uf250-04.cnf fulfilled No. of Restarts: 232 No. of Flips: 4186 time to process: 22 seconds.
uf250-04.cnf fulfilled No. of Restarts: 336 No. of Flips: 3070 time to process: 26 seconds.
uf250-04.cnf fulfilled No. of Restarts: 3119 No. of Flips: 2286 time to process: 42 seconds.
uf250-04.cnf fulfilled No. of Restarts: 357 No. of Flips: 3510 time to process: 33 seconds.
uf250-04.cnf fulfilled No. of Restarts: 1168 No. of Flips: 3947 time to process: 28 seconds.
uf250-04.cnf fulfilled No. of Restarts: 557 No. of Flips: 2312 time to process: 36 seconds.
uf250-04.cnf fulfilled No. of Restarts: 331 No. of Flips: 4472 time to process: 28 seconds.
uf250-04.cnf fulfilled No. of Restarts: 155 No. of Flips: 3941 time to process: 37 seconds.
uf250-04.cnf fulfilled No. of Restarts: 274 No. of Flips: 1046 time to process: 28 seconds.
uf250-04.cnf , deadline. Restarts: 3950
uf250-04.cnf fulfilled No. of Restarts: 324 No. of Flips: 1083 time to process: 30 seconds.
uf250-04.cnf fulfilled No. of Restarts: 955 No. of Flips: 3446 time to process: 20 seconds.
uf250-04.cnf fulfilled No. of Restarts: 1752 No. of Flips: 4958 time to process: 36 seconds.
uf250-04.cnf fulfilled No. of Restarts: 844 No. of Flips: 858 time to process: 31 seconds.
uf250-04.cnf fulfilled No. of Restarts: 591 No. of Flips: 4104 time to process: 37 seconds.
uf250-04.cnf fulfilled No. of Restarts: 696 No. of Flips: 2865 time to process: 27 seconds.
uf250-04.cnf fulfilled No. of Restarts: 17 No. of Flips: 3766 time to process: 35 seconds.
uf250-04.cnf fulfilled No. of Restarts: 491 No. of Flips: 1811 time to process: 27 seconds.
uf250-04.cnf fulfilled No. of Restarts: 735 No. of Flips: 3432 time to process: 29 seconds.
uf250-04.cnf fulfilled No. of Restarts: 136 No. of Flips: 2586 time to process: 30 seconds.
uf250-04.cnf fulfilled No. of Restarts: 2222 No. of Flips: 4583 time to process: 36 seconds.
uf250-04.cnf fulfilled No. of Restarts: 263 No. of Flips: 1952 time to process: 19 seconds.
uf250-04.cnf fulfilled No. of Restarts: 1384 No. of Flips: 3249 time to process: 33 seconds.
uf250-04.cnf fulfilled No. of Restarts: 1202 No. of Flips: 4169 time to process: 34 seconds.
uf250-04.cnf fulfilled No. of Restarts: 2048 No. of Flips: 4178 time to process: 35 seconds.
uf250-04.cnf fulfilled No. of Restarts: 1850 No. of Flips: 4586 time to process: 28 seconds.
uf250-04.cnf fulfilled No. of Restarts: 2308 No. of Flips: 2022 time to process: 35 seconds.
uf250-04.cnf fulfilled No. of Restarts: 378 No. of Flips: 2070 time to process: 29 seconds.
uf250-04.cnf fulfilled No. of Restarts: 302 No. of Flips: 1088 time to process: 24 seconds.
uf250-04.cnf fulfilled No. of Restarts: 22 No. of Flips: 4423 time to process: 25 seconds.
uf250-04.cnf fulfilled No. of Restarts: 1303 No. of Flips: 2968 time to process: 35 seconds.
uf250-04.cnf fulfilled No. of Restarts: 1499 No. of Flips: 2389 time to process: 30 seconds.
uf250-04.cnf fulfilled No. of Restarts: 1101 No. of Flips: 4679 time to process: 36 seconds.
uf250-04.cnf fulfilled No. of Restarts: 1469 No. of Flips: 1778 time to process: 35 seconds.
uf250-04.cnf fulfilled No. of Restarts: 2164 No. of Flips: 2528 time to process: 38 seconds.
uf250-04.cnf fulfilled No. of Restarts: 777 No. of Flips: 4475 time to process: 35 seconds.
uf250-04.cnf fulfilled No. of Restarts: 1155 No. of Flips: 3020 time to process: 38 seconds.
uf250-04.cnf fulfilled No. of Restarts: 433 No. of Flips: 1495 time to process: 23 seconds.
uf250-04.cnf fulfilled No. of Restarts: 486 No. of Flips: 3378 time to process: 39 seconds.
uf250-04.cnf fulfilled No. of Restarts: 763 No. of Flips: 1447 time to process: 34 seconds.
uf250-04.cnf fulfilled No. of Restarts: 147 No. of Flips: 3522 time to process: 37 seconds.
uf250-04.cnf fulfilled No. of Restarts: 404 No. of Flips: 2896 time to process: 23 seconds.
uf250-04.cnf fulfilled No. of Restarts: 217 No. of Flips: 912 time to process: 6 seconds.
uf250-04.cnf fulfilled No. of Restarts: 73 No. of Flips: 4112 time to process: 9 seconds.
uf250-04.cnf fulfilled No. of Restarts: 14 No. of Flips: 2660 time to process: 31 seconds.
uf250-04.cnf fulfilled No. of Restarts: 1512 No. of Flips: 4042 time to process: 36 seconds.
uf250-04.cnf fulfilled No. of Restarts: 985 No. of Flips: 4580 time to process: 35 seconds.
uf250-04.cnf fulfilled No. of Restarts: 2047 No. of Flips: 4325 time to process: 35 seconds.
uf250-04.cnf fulfilled No. of Restarts: 189 No. of Flips: 4846 time to process: 12 seconds.
uf250-04.cnf fulfilled No. of Restarts: 831 No. of Flips: 1820 time to process: 32 seconds.
uf250-04.cnf fulfilled No. of Restarts: 109 No. of Flips: 4596 time to process: 24 seconds.
uf250-04.cnf fulfilled No. of Restarts: 1729 No. of Flips: 1693 time to process: 33 seconds.
uf250-04.cnf fulfilled No. of Restarts: 569 No. of Flips: 2305 time to process: 33 seconds.
uf250-04.cnf fulfilled No. of Restarts: 880 No. of Flips: 1226 time to process: 24 seconds.
uf250-04.cnf fulfilled No. of Restarts: 1681 No. of Flips: 3856 time to process: 32 seconds.
uf250-04.cnf fulfilled No. of Restarts: 1481 No. of Flips: 1905 time to process: 37 seconds.
uf250-04.cnf fulfilled No. of Restarts: 363 No. of Flips: 4917 time to process: 33 seconds.
uf250-04.cnf fulfilled No. of Restarts: 1137 No. of Flips: 3099 time to process: 32 seconds.
uf250-04.cnf fulfilled No. of Restarts: 1430 No. of Flips: 2587 time to process: 34 seconds.
uf250-04.cnf fulfilled No. of Restarts: 372 No. of Flips: 4093 time to process: 28 seconds.
uf250-04.cnf fulfilled No. of Restarts: 694 No. of Flips: 3434 time to process: 27 seconds.
uf250-04.cnf fulfilled No. of Restarts: 478 No. of Flips: 1230 time to process: 24 seconds.
uf250-04.cnf fulfilled No. of Restarts: 1421 No. of Flips: 3356 time to process: 28 seconds.
uf250-04.cnf fulfilled No. of Restarts: 965 No. of Flips: 4664 time to process: 41 seconds.
uf250-04.cnf fulfilled No. of Restarts: 375 No. of Flips: 1939 time to process: 33 seconds.
uf250-04.cnf fulfilled No. of Restarts: 934 No. of Flips: 4161 time to process: 35 seconds.
uf250-04.cnf fulfilled No. of Restarts: 774 No. of Flips: 2664 time to process: 19 seconds.
uf250-04.cnf fulfilled No. of Restarts: 1729 No. of Flips: 1511 time to process: 37 seconds.
uf250-04.cnf fulfilled No. of Restarts: 364 No. of Flips: 1118 time to process: 15 seconds.
uf250-04.cnf fulfilled No. of Restarts: 710 No. of Flips: 1025 time to process: 30 seconds.
uf250-04.cnf fulfilled No. of Restarts: 658 No. of Flips: 4609 time to process: 34 seconds.
uf250-04.cnf fulfilled No. of Restarts: 33 No. of Flips: 4332 time to process: 15 seconds.
uf250-04.cnf fulfilled No. of Restarts: 339 No. of Flips: 2410 time to process: 35 seconds.
uf250-04.cnf fulfilled No. of Restarts: 47 No. of Flips: 3713 time to process: 18 seconds.
uf250-04.cnf fulfilled No. of Restarts: 1671 No. of Flips: 3562 time to process: 39 seconds.
uf250-04.cnf fulfilled No. of Restarts: 3293 No. of Flips: 4772 time to process: 36 seconds.
uf250-04.cnf fulfilled No. of Restarts: 1751 No. of Flips: 1074 time to process: 32 seconds.
uf250-04.cnf fulfilled No. of Restarts: 1319 No. of Flips: 4834 time to process: 27 seconds.
uf250-04.cnf fulfilled No. of Restarts: 341 No. of Flips: 4651 time to process: 32 seconds.
uf250-04.cnf fulfilled No. of Restarts: 5 No. of Flips: 759 time to process: 36 seconds.
uf250-04.cnf fulfilled No. of Restarts: 66 No. of Flips: 4209 time to process: 25 seconds.
uf250-04.cnf fulfilled No. of Restarts: 1483 No. of Flips: 2792 time to process: 30 seconds.
uf250-04.cnf fulfilled No. of Restarts: 553 No. of Flips: 2988 time to process: 15 seconds.
uf250-04.cnf fulfilled No. of Restarts: 3417 No. of Flips: 4662 time to process: 44 seconds.
uf250-04.cnf fulfilled No. of Restarts: 1124 No. of Flips: 3099 time to process: 34 seconds.
uf250-04.cnf fulfilled No. of Restarts: 370 No. of Flips: 4149 time to process: 31 seconds.
uf250-04.cnf fulfilled No. of Restarts: 222 No. of Flips: 2718 time to process: 27 seconds.
uf250-04.cnf fulfilled No. of Restarts: 206 No. of Flips: 3303 time to process: 15 seconds.
uf250-04.cnf fulfilled No. of Restarts: 356 No. of Flips: 3515 time to process: 32 seconds.
uf250-04.cnf fulfilled No. of Restarts: 321 No. of Flips: 3892 time to process: 19 seconds.
uf250-04.cnf fulfilled No. of Restarts: 1 No. of Flips: 4061 time to process: 22 seconds.
uf250-04.cnf fulfilled No. of Restarts: 519 No. of Flips: 3739 time to process: 21 seconds.
uf250-04.cnf fulfilled No. of Restarts: 1108 No. of Flips: 2552 time to process: 37 seconds.
uf250-04.cnf fulfilled No. of Restarts: 2888 No. of Flips: 1795 time to process: 40 seconds.
uf250-04.cnf fulfilled No. of Restarts: 1550 No. of Flips: 3819 time to process: 30 seconds.
uf250-04.cnf fulfilled No. of Restarts: 1596 No. of Flips: 2069 time to process: 36 seconds.
uf250-04.cnf fulfilled No. of Restarts: 180 No. of Flips: 3898 time to process: 32 seconds.
uf250-04.cnf fulfilled No. of Restarts: 777 No. of Flips: 4157 time to process: 34 seconds.
uf250-04.cnf fulfilled No. of Restarts: 315 No. of Flips: 3284 time to process: 20 seconds.
uf250-04.cnf fulfilled No. of Restarts: 1842 No. of Flips: 4534 time to process: 38 seconds.
uf250-04.cnf fulfilled No. of Restarts: 62 No. of Flips: 3587 time to process: 20 seconds.
uf250-04.cnf fulfilled No. of Restarts: 105 No. of Flips: 3373 time to process: 26 seconds.
uf250-04.cnf fulfilled No. of Restarts: 290 No. of Flips: 2273 time to process: 19 seconds.
uf250-04.cnf fulfilled No. of Restarts: 927 No. of Flips: 2330 time to process: 41 seconds.
uf250-04.cnf fulfilled No. of Restarts: 1546 No. of Flips: 4635 time to process: 35 seconds.
uf250-04.cnf fulfilled No. of Restarts: 624 No. of Flips: 3463 time to process: 37 seconds.
uf250-04.cnf fulfilled No. of Restarts: 1072 No. of Flips: 1831 time to process: 34 seconds.
uf250-04.cnf fulfilled No. of Restarts: 85 No. of Flips: 1865 time to process: 22 seconds.
uf250-04.cnf fulfilled No. of Restarts: 547 No. of Flips: 3865 time to process: 35 seconds.
uf250-04.cnf fulfilled No. of Restarts: 1512 No. of Flips: 2931 time to process: 39 seconds.
uf250-04.cnf fulfilled No. of Restarts: 45 No. of Flips: 2676 time to process: 31 seconds.
uf250-04.cnf fulfilled No. of Restarts: 165 No. of Flips: 4994 time to process: 36 seconds.
uf250-04.cnf fulfilled No. of Restarts: 431 No. of Flips: 2305 time to process: 28 seconds.
uf250-04.cnf fulfilled No. of Restarts: 335 No. of Flips: 3004 time to process: 28 seconds.
uf250-04.cnf fulfilled No. of Restarts: 366 No. of Flips: 4149 time to process: 23 seconds.
uf250-04.cnf fulfilled No. of Restarts: 412 No. of Flips: 3276 time to process: 35 seconds.
uf250-04.cnf fulfilled No. of Restarts: 153 No. of Flips: 4453 time to process: 14 seconds.
uf250-04.cnf fulfilled No. of Restarts: 447 No. of Flips: 4707 time to process: 31 seconds.
uf250-04.cnf fulfilled No. of Restarts: 106 No. of Flips: 2755 time to process: 29 seconds.
uf250-04.cnf fulfilled No. of Restarts: 746 No. of Flips: 4993 time to process: 26 seconds.
uf250-04.cnf fulfilled No. of Restarts: 1496 No. of Flips: 2886 time to process: 37 seconds.
uf250-04.cnf fulfilled No. of Restarts: 1206 No. of Flips: 2638 time to process: 40 seconds.
uf250-04.cnf fulfilled No. of Restarts: 373 No. of Flips: 1650 time to process: 19 seconds.
uf250-04.cnf fulfilled No. of Restarts: 170 No. of Flips: 2843 time to process: 28 seconds.
uf250-04.cnf fulfilled No. of Restarts: 242 No. of Flips: 3204 time to process: 28 seconds.
uf250-04.cnf fulfilled No. of Restarts: 415 No. of Flips: 4688 time to process: 29 seconds.
uf250-04.cnf fulfilled No. of Restarts: 2358 No. of Flips: 3745 time to process: 38 seconds.
uf250-04.cnf fulfilled No. of Restarts: 5 No. of Flips: 4201 time to process: 29 seconds.
uf250-04.cnf fulfilled No. of Restarts: 1184 No. of Flips: 4288 time to process: 32 seconds.
uf250-04.cnf fulfilled No. of Restarts: 3010 No. of Flips: 1174 time to process: 35 seconds.
uf250-04.cnf fulfilled No. of Restarts: 6 No. of Flips: 2420 time to process: 28 seconds.
uf250-04.cnf fulfilled No. of Restarts: 727 No. of Flips: 3655 time to process: 34 seconds.
uf250-04.cnf fulfilled No. of Restarts: 1321 No. of Flips: 3433 time to process: 23 seconds.
uf250-04.cnf fulfilled No. of Restarts: 401 No. of Flips: 3656 time to process: 36 seconds.
uf250-04.cnf fulfilled No. of Restarts: 528 No. of Flips: 1487 time to process: 29 seconds.
uf250-04.cnf fulfilled No. of Restarts: 509 No. of Flips: 1065 time to process: 31 seconds.
uf250-04.cnf fulfilled No. of Restarts: 593 No. of Flips: 1748 time to process: 17 seconds.
uf250-04.cnf fulfilled No. of Restarts: 272 No. of Flips: 1089 time to process: 28 seconds.
uf250-04.cnf fulfilled No. of Restarts: 23 No. of Flips: 2259 time to process: 14 seconds.
uf250-04.cnf fulfilled No. of Restarts: 3457 No. of Flips: 2903 time to process: 40 seconds.
uf250-04.cnf fulfilled No. of Restarts: 993 No. of Flips: 4292 time to process: 28 seconds.
uf250-04.cnf fulfilled No. of Restarts: 926 No. of Flips: 3773 time to process: 21 seconds.
uf250-04.cnf fulfilled No. of Restarts: 120 No. of Flips: 2671 time to process: 23 seconds.
uf250-04.cnf fulfilled No. of Restarts: 80 No. of Flips: 3575 time to process: 30 seconds.
uf250-04.cnf fulfilled No. of Restarts: 1 No. of Flips: 1363 time to process: 28 seconds.
uf250-04.cnf fulfilled No. of Restarts: 392 No. of Flips: 2261 time to process: 29 seconds.
uf250-04.cnf fulfilled No. of Restarts: 542 No. of Flips: 2456 time to process: 34 seconds.
uf250-04.cnf fulfilled No. of Restarts: 1581 No. of Flips: 3851 time to process: 40 seconds.
uf250-04.cnf fulfilled No. of Restarts: 736 No. of Flips: 4858 time to process: 32 seconds.
uf250-04.cnf fulfilled No. of Restarts: 1247 No. of Flips: 4725 time to process: 37 seconds.
uf250-04.cnf fulfilled No. of Restarts: 1104 No. of Flips: 2795 time to process: 36 seconds.
uf250-04.cnf fulfilled No. of Restarts: 116 No. of Flips: 2380 time to process: 37 seconds.
uf250-04.cnf fulfilled No. of Restarts: 147 No. of Flips: 1522 time to process: 12 seconds.
uf250-04.cnf fulfilled No. of Restarts: 852 No. of Flips: 3487 time to process: 30 seconds.
uf250-04.cnf fulfilled No. of Restarts: 248 No. of Flips: 3931 time to process: 33 seconds.
uf250-04.cnf fulfilled No. of Restarts: 2680 No. of Flips: 3814 time to process: 36 seconds.
uf250-04.cnf fulfilled No. of Restarts: 586 No. of Flips: 3542 time to process: 27 seconds.
uf250-04.cnf fulfilled No. of Restarts: 490 No. of Flips: 4564 time to process: 14 seconds.
uf250-04.cnf fulfilled No. of Restarts: 899 No. of Flips: 3713 time to process: 12 seconds.
uf250-04.cnf fulfilled No. of Restarts: 255 No. of Flips: 1043 time to process: 32 seconds.
uf250-04.cnf fulfilled No. of Restarts: 265 No. of Flips: 3826 time to process: 32 seconds.
uf250-04.cnf fulfilled No. of Restarts: 826 No. of Flips: 2116 time to process: 39 seconds.
uf250-04.cnf fulfilled No. of Restarts: 820 No. of Flips: 1359 time to process: 34 seconds.
uf250-04.cnf fulfilled No. of Restarts: 972 No. of Flips: 2978 time to process: 38 seconds.
uf250-04.cnf fulfilled No. of Restarts: 1168 No. of Flips: 2051 time to process: 32 seconds.
uf250-04.cnf fulfilled No. of Restarts: 1446 No. of Flips: 3214 time to process: 42 seconds.
uf250-04.cnf fulfilled No. of Restarts: 2368 No. of Flips: 4443 time to process: 44 seconds.
uf250-04.cnf fulfilled No. of Restarts: 213 No. of Flips: 2410 time to process: 23 seconds.
uf250-04.cnf fulfilled No. of Restarts: 2597 No. of Flips: 4118 time to process: 40 seconds.
uf250-04.cnf fulfilled No. of Restarts: 934 No. of Flips: 3077 time to process: 41 seconds.
uf250-04.cnf fulfilled No. of Restarts: 1028 No. of Flips: 1485 time to process: 34 seconds.
uf250-04.cnf , deadline. Restarts: 3950
uf250-04.cnf fulfilled No. of Restarts: 2366 No. of Flips: 3222 time to process: 37 seconds.
uf250-04.cnf fulfilled No. of Restarts: 146 No. of Flips: 2585 time to process: 39 seconds.
uf250-04.cnf fulfilled No. of Restarts: 111 No. of Flips: 4233 time to process: 38 seconds.
uf250-04.cnf fulfilled No. of Restarts: 1923 No. of Flips: 1202 time to process: 26 seconds.
uf250-04.cnf fulfilled No. of Restarts: 1774 No. of Flips: 4999 time to process: 34 seconds.
uf250-04.cnf fulfilled No. of Restarts: 756 No. of Flips: 1760 time to process: 25 seconds.
uf250-04.cnf fulfilled No. of Restarts: 339 No. of Flips: 4537 time to process: 35 seconds.
uf250-04.cnf fulfilled No. of Restarts: 1098 No. of Flips: 3860 time to process: 30 seconds.
uf250-04.cnf fulfilled No. of Restarts: 197 No. of Flips: 963 time to process: 33 seconds.
uf250-04.cnf fulfilled No. of Restarts: 807 No. of Flips: 4894 time to process: 32 seconds.
uf250-04.cnf fulfilled No. of Restarts: 954 No. of Flips: 3448 time to process: 32 seconds.
uf250-04.cnf fulfilled No. of Restarts: 895 No. of Flips: 3004 time to process: 24 seconds.
uf250-04.cnf fulfilled No. of Restarts: 239 No. of Flips: 1948 time to process: 23 seconds.
uf250-04.cnf fulfilled No. of Restarts: 3 No. of Flips: 3226 time to process: 34 seconds.
uf250-04.cnf fulfilled No. of Restarts: 677 No. of Flips: 1038 time to process: 30 seconds.
uf250-04.cnf fulfilled No. of Restarts: 1349 No. of Flips: 2615 time to process: 39 seconds.
uf250-04.cnf fulfilled No. of Restarts: 308 No. of Flips: 3893 time to process: 15 seconds.
uf250-04.cnf fulfilled No. of Restarts: 127 No. of Flips: 4792 time to process: 24 seconds.
uf250-04.cnf fulfilled No. of Restarts: 1864 No. of Flips: 3594 time to process: 34 seconds.
uf250-04.cnf fulfilled No. of Restarts: 35 No. of Flips: 4863 time to process: 31 seconds.
uf250-04.cnf fulfilled No. of Restarts: 1387 No. of Flips: 1429 time to process: 38 seconds.
uf250-04.cnf fulfilled No. of Restarts: 474 No. of Flips: 2496 time to process: 34 seconds.
uf250-04.cnf fulfilled No. of Restarts: 539 No. of Flips: 3235 time to process: 29 seconds.
uf250-04.cnf fulfilled No. of Restarts: 302 No. of Flips: 3763 time to process: 32 seconds.
uf250-04.cnf fulfilled No. of Restarts: 257 No. of Flips: 3303 time to process: 30 seconds.
uf250-04.cnf fulfilled No. of Restarts: 603 No. of Flips: 3206 time to process: 28 seconds.
uf250-04.cnf fulfilled No. of Restarts: 168 No. of Flips: 3200 time to process: 37 seconds.
uf250-04.cnf fulfilled No. of Restarts: 217 No. of Flips: 512 time to process: 36 seconds.
uf250-04.cnf fulfilled No. of Restarts: 2019 No. of Flips: 4663 time to process: 31 seconds.
uf250-04.cnf fulfilled No. of Restarts: 215 No. of Flips: 4843 time to process: 27 seconds.
uf250-04.cnf fulfilled No. of Restarts: 1745 No. of Flips: 3482 time to process: 33 seconds.
uf250-04.cnf fulfilled No. of Restarts: 373 No. of Flips: 3903 time to process: 22 seconds.
uf250-04.cnf fulfilled No. of Restarts: 182 No. of Flips: 4048 time to process: 32 seconds.
uf250-04.cnf fulfilled No. of Restarts: 1271 No. of Flips: 4429 time to process: 31 seconds.
uf250-04.cnf fulfilled No. of Restarts: 865 No. of Flips: 3540 time to process: 25 seconds.
uf250-04.cnf fulfilled No. of Restarts: 1922 No. of Flips: 972 time to process: 44 seconds.
uf250-04.cnf fulfilled No. of Restarts: 1288 No. of Flips: 4557 time to process: 36 seconds.
uf250-04.cnf fulfilled No. of Restarts: 7 No. of Flips: 2128 time to process: 29 seconds.
uf250-04.cnf fulfilled No. of Restarts: 300 No. of Flips: 3431 time to process: 18 seconds.
uf250-04.cnf fulfilled No. of Restarts: 750 No. of Flips: 2658 time to process: 35 seconds.
uf250-04.cnf fulfilled No. of Restarts: 1315 No. of Flips: 4711 time to process: 40 seconds.
uf250-04.cnf fulfilled No. of Restarts: 87 No. of Flips: 2915 time to process: 34 seconds.
uf250-04.cnf fulfilled No. of Restarts: 606 No. of Flips: 1428 time to process: 38 seconds.
uf250-04.cnf fulfilled No. of Restarts: 1 No. of Flips: 4651 time to process: 35 seconds.
uf250-04.cnf fulfilled No. of Restarts: 28 No. of Flips: 3206 time to process: 17 seconds.
uf250-04.cnf fulfilled No. of Restarts: 343 No. of Flips: 3415 time to process: 22 seconds.
uf250-04.cnf fulfilled No. of Restarts: 846 No. of Flips: 4125 time to process: 38 seconds.
uf250-04.cnf fulfilled No. of Restarts: 636 No. of Flips: 4466 time to process: 33 seconds.
uf250-04.cnf fulfilled No. of Restarts: 937 No. of Flips: 4778 time to process: 29 seconds.
uf250-04.cnf fulfilled No. of Restarts: 2286 No. of Flips: 3683 time to process: 41 seconds.
uf250-04.cnf fulfilled No. of Restarts: 2092 No. of Flips: 4371 time to process: 35 seconds.
uf250-04.cnf fulfilled No. of Restarts: 765 No. of Flips: 3484 time to process: 29 seconds.
uf250-04.cnf fulfilled No. of Restarts: 824 No. of Flips: 4638 time to process: 39 seconds.
uf250-04.cnf fulfilled No. of Restarts: 20 No. of Flips: 4929 time to process: 28 seconds.
uf250-04.cnf fulfilled No. of Restarts: 1445 No. of Flips: 4887 time to process: 34 seconds.
uf250-04.cnf fulfilled No. of Restarts: 17 No. of Flips: 1731 time to process: 11 seconds.
uf250-04.cnf fulfilled No. of Restarts: 1386 No. of Flips: 3652 time to process: 32 seconds.
uf250-04.cnf fulfilled No. of Restarts: 138 No. of Flips: 4521 time to process: 29 seconds.
uf250-04.cnf fulfilled No. of Restarts: 280 No. of Flips: 875 time to process: 24 seconds.
uf250-04.cnf fulfilled No. of Restarts: 145 No. of Flips: 2494 time to process: 30 seconds.
uf250-04.cnf fulfilled No. of Restarts: 1526 No. of Flips: 4106 time to process: 39 seconds.
uf250-04.cnf fulfilled No. of Restarts: 513 No. of Flips: 1588 time to process: 15 seconds.
uf250-04.cnf fulfilled No. of Restarts: 417 No. of Flips: 2828 time to process: 31 seconds.
uf250-04.cnf fulfilled No. of Restarts: 1694 No. of Flips: 1170 time to process: 34 seconds.
uf250-04.cnf fulfilled No. of Restarts: 2948 No. of Flips: 4394 time to process: 36 seconds.
uf250-04.cnf fulfilled No. of Restarts: 42 No. of Flips: 1972 time to process: 17 seconds.
uf250-04.cnf fulfilled No. of Restarts: 337 No. of Flips: 4247 time to process: 33 seconds.
uf250-04.cnf fulfilled No. of Restarts: 119 No. of Flips: 1513 time to process: 35 seconds.
uf250-04.cnf fulfilled No. of Restarts: 646 No. of Flips: 2678 time to process: 33 seconds.
uf250-04.cnf fulfilled No. of Restarts: 341 No. of Flips: 2408 time to process: 23 seconds.
uf250-04.cnf fulfilled No. of Restarts: 863 No. of Flips: 3407 time to process: 30 seconds.
uf250-04.cnf fulfilled No. of Restarts: 611 No. of Flips: 2510 time to process: 31 seconds.
uf250-04.cnf fulfilled No. of Restarts: 242 No. of Flips: 2044 time to process: 29 seconds.
uf250-04.cnf fulfilled No. of Restarts: 820 No. of Flips: 3134 time to process: 27 seconds.
uf250-04.cnf fulfilled No. of Restarts: 1124 No. of Flips: 4856 time to process: 32 seconds.
uf250-04.cnf fulfilled No. of Restarts: 806 No. of Flips: 2188 time to process: 39 seconds.
uf250-04.cnf fulfilled No. of Restarts: 550 No. of Flips: 1845 time to process: 37 seconds.
uf250-04.cnf fulfilled No. of Restarts: 933 No. of Flips: 1904 time to process: 34 seconds.
uf250-04.cnf fulfilled No. of Restarts: 140 No. of Flips: 4931 time to process: 34 seconds.
uf250-04.cnf fulfilled No. of Restarts: 679 No. of Flips: 2410 time to process: 32 seconds.
uf250-04.cnf fulfilled No. of Restarts: 752 No. of Flips: 3526 time to process: 35 seconds.
uf250-04.cnf fulfilled No. of Restarts: 510 No. of Flips: 4618 time to process: 25 seconds.
uf250-04.cnf fulfilled No. of Restarts: 303 No. of Flips: 4087 time to process: 27 seconds.
uf250-04.cnf fulfilled No. of Restarts: 383 No. of Flips: 4126 time to process: 18 seconds.
uf250-04.cnf fulfilled No. of Restarts: 271 No. of Flips: 2200 time to process: 44 seconds.
uf250-04.cnf fulfilled No. of Restarts: 2878 No. of Flips: 4021 time to process: 39 seconds.
uf250-04.cnf fulfilled No. of Restarts: 569 No. of Flips: 2251 time to process: 36 seconds.
uf250-04.cnf fulfilled No. of Restarts: 754 No. of Flips: 2989 time to process: 38 seconds.
uf250-04.cnf fulfilled No. of Restarts: 1253 No. of Flips: 4548 time to process: 31 seconds.
uf250-04.cnf fulfilled No. of Restarts: 166 No. of Flips: 2853 time to process: 32 seconds.
uf250-04.cnf fulfilled No. of Restarts: 18 No. of Flips: 764 time to process: 22 seconds.
uf250-04.cnf fulfilled No. of Restarts: 512 No. of Flips: 4841 time to process: 27 seconds.
uf250-04.cnf fulfilled No. of Restarts: 205 No. of Flips: 3128 time to process: 34 seconds.
uf250-04.cnf fulfilled No. of Restarts: 1021 No. of Flips: 3112 time to process: 33 seconds.
uf250-04.cnf fulfilled No. of Restarts: 494 No. of Flips: 3380 time to process: 33 seconds.
uf250-04.cnf fulfilled No. of Restarts: 36 No. of Flips: 4457 time to process: 25 seconds.
uf250-04.cnf fulfilled No. of Restarts: 533 No. of Flips: 2033 time to process: 19 seconds.
uf250-04.cnf fulfilled No. of Restarts: 347 No. of Flips: 4499 time to process: 37 seconds.
uf250-04.cnf fulfilled No. of Restarts: 91 No. of Flips: 2893 time to process: 15 seconds.
uf250-04.cnf fulfilled No. of Restarts: 355 No. of Flips: 1860 time to process: 26 seconds.
uf250-04.cnf fulfilled No. of Restarts: 622 No. of Flips: 3309 time to process: 38 seconds.
uf250-04.cnf fulfilled No. of Restarts: 1389 No. of Flips: 4504 time to process: 31 seconds.
uf250-04.cnf fulfilled No. of Restarts: 754 No. of Flips: 3541 time to process: 35 seconds.
uf250-04.cnf fulfilled No. of Restarts: 637 No. of Flips: 3421 time to process: 29 seconds.
uf250-04.cnf fulfilled No. of Restarts: 120 No. of Flips: 2292 time to process: 27 seconds.
uf250-04.cnf fulfilled No. of Restarts: 926 No. of Flips: 1026 time to process: 33 seconds.
uf250-04.cnf fulfilled No. of Restarts: 15 No. of Flips: 3070 time to process: 31 seconds.
uf250-04.cnf fulfilled No. of Restarts: 1170 No. of Flips: 1990 time to process: 35 seconds.
uf250-04.cnf fulfilled No. of Restarts: 1169 No. of Flips: 2348 time to process: 33 seconds.
uf250-04.cnf fulfilled No. of Restarts: 1155 No. of Flips: 892 time to process: 33 seconds.
uf250-04.cnf fulfilled No. of Restarts: 59 No. of Flips: 4607 time to process: 10 seconds.
uf250-04.cnf , deadline. Restarts: 3950
uf250-04.cnf fulfilled No. of Restarts: 862 No. of Flips: 3834 time to process: 27 seconds.
uf250-04.cnf fulfilled No. of Restarts: 1156 No. of Flips: 4724 time to process: 34 seconds.
uf250-04.cnf fulfilled No. of Restarts: 183 No. of Flips: 993 time to process: 23 seconds.
uf250-04.cnf fulfilled No. of Restarts: 79 No. of Flips: 3545 time to process: 31 seconds.
uf250-04.cnf fulfilled No. of Restarts: 498 No. of Flips: 1968 time to process: 27 seconds.
uf250-04.cnf fulfilled No. of Restarts: 445 No. of Flips: 2609 time to process: 28 seconds.
uf250-04.cnf fulfilled No. of Restarts: 438 No. of Flips: 1501 time to process: 35 seconds.
uf250-04.cnf fulfilled No. of Restarts: 211 No. of Flips: 1855 time to process: 32 seconds.
uf250-04.cnf fulfilled No. of Restarts: 366 No. of Flips: 4195 time to process: 28 seconds.
uf250-04.cnf fulfilled No. of Restarts: 128 No. of Flips: 4249 time to process: 39 seconds.
uf250-04.cnf fulfilled No. of Restarts: 188 No. of Flips: 2020 time to process: 27 seconds.
uf250-04.cnf fulfilled No. of Restarts: 1231 No. of Flips: 2076 time to process: 40 seconds.
uf250-04.cnf fulfilled No. of Restarts: 6 No. of Flips: 3328 time to process: 14 seconds.
uf250-04.cnf fulfilled No. of Restarts: 75 No. of Flips: 3782 time to process: 30 seconds.
uf250-04.cnf fulfilled No. of Restarts: 18 No. of Flips: 1852 time to process: 29 seconds.
uf250-04.cnf fulfilled No. of Restarts: 1717 No. of Flips: 4522 time to process: 37 seconds.
uf250-04.cnf fulfilled No. of Restarts: 1903 No. of Flips: 3113 time to process: 42 seconds.
uf250-04.cnf fulfilled No. of Restarts: 681 No. of Flips: 3766 time to process: 37 seconds.
uf250-04.cnf fulfilled No. of Restarts: 343 No. of Flips: 4493 time to process: 32 seconds.
uf250-04.cnf fulfilled No. of Restarts: 380 No. of Flips: 4176 time to process: 28 seconds.
uf250-04.cnf fulfilled No. of Restarts: 1861 No. of Flips: 3122 time to process: 34 seconds.
uf250-04.cnf fulfilled No. of Restarts: 406 No. of Flips: 1789 time to process: 21 seconds.
uf250-04.cnf fulfilled No. of Restarts: 251 No. of Flips: 4225 time to process: 34 seconds.
uf250-04.cnf fulfilled No. of Restarts: 940 No. of Flips: 3261 time to process: 29 seconds.
uf250-04.cnf fulfilled No. of Restarts: 189 No. of Flips: 2502 time to process: 22 seconds.
uf250-04.cnf fulfilled No. of Restarts: 600 No. of Flips: 4030 time to process: 33 seconds.
uf250-04.cnf fulfilled No. of Restarts: 885 No. of Flips: 3804 time to process: 30 seconds.
uf250-04.cnf fulfilled No. of Restarts: 245 No. of Flips: 4716 time to process: 26 seconds.
uf250-04.cnf fulfilled No. of Restarts: 84 No. of Flips: 4578 time to process: 30 seconds.
uf250-04.cnf fulfilled No. of Restarts: 430 No. of Flips: 1163 time to process: 33 seconds.
uf250-04.cnf fulfilled No. of Restarts: 184 No. of Flips: 1255 time to process: 21 seconds.
uf250-04.cnf fulfilled No. of Restarts: 1500 No. of Flips: 1887 time to process: 40 seconds.
uf250-04.cnf fulfilled No. of Restarts: 93 No. of Flips: 4635 time to process: 18 seconds.
uf250-04.cnf fulfilled No. of Restarts: 1141 No. of Flips: 4207 time to process: 16 seconds.
uf250-04.cnf fulfilled No. of Restarts: 116 No. of Flips: 3523 time to process: 26 seconds.
uf250-04.cnf fulfilled No. of Restarts: 84 No. of Flips: 3844 time to process: 40 seconds.
uf250-04.cnf fulfilled No. of Restarts: 248 No. of Flips: 4988 time to process: 32 seconds.
uf250-04.cnf fulfilled No. of Restarts: 272 No. of Flips: 3126 time to process: 18 seconds.
uf250-04.cnf fulfilled No. of Restarts: 195 No. of Flips: 1623 time to process: 24 seconds.
uf250-04.cnf fulfilled No. of Restarts: 1138 No. of Flips: 4843 time to process: 25 seconds.
uf250-04.cnf fulfilled No. of Restarts: 2177 No. of Flips: 4191 time to process: 40 seconds.
uf250-04.cnf fulfilled No. of Restarts: 322 No. of Flips: 3963 time to process: 19 seconds.
uf250-04.cnf fulfilled No. of Restarts: 1745 No. of Flips: 2772 time to process: 37 seconds.
uf250-04.cnf fulfilled No. of Restarts: 1516 No. of Flips: 3908 time to process: 38 seconds.
uf250-04.cnf fulfilled No. of Restarts: 400 No. of Flips: 1927 time to process: 17 seconds.
uf250-04.cnf fulfilled No. of Restarts: 858 No. of Flips: 4785 time to process: 36 seconds.
uf250-04.cnf , deadline. Restarts: 3950
uf250-04.cnf fulfilled No. of Restarts: 1034 No. of Flips: 1968 time to process: 24 seconds.
uf250-04.cnf fulfilled No. of Restarts: 33 No. of Flips: 2196 time to process: 24 seconds.
uf250-04.cnf fulfilled No. of Restarts: 595 No. of Flips: 3116 time to process: 30 seconds.
uf250-04.cnf fulfilled No. of Restarts: 1421 No. of Flips: 4587 time to process: 29 seconds.
uf250-04.cnf fulfilled No. of Restarts: 1261 No. of Flips: 1256 time to process: 32 seconds.
uf250-04.cnf fulfilled No. of Restarts: 391 No. of Flips: 1947 time to process: 37 seconds.
uf250-04.cnf fulfilled No. of Restarts: 414 No. of Flips: 4255 time to process: 37 seconds.
uf250-04.cnf fulfilled No. of Restarts: 119 No. of Flips: 3613 time to process: 23 seconds.
uf250-04.cnf fulfilled No. of Restarts: 711 No. of Flips: 3996 time to process: 34 seconds.
uf250-04.cnf fulfilled No. of Restarts: 453 No. of Flips: 3642 time to process: 27 seconds.
uf250-04.cnf fulfilled No. of Restarts: 1200 No. of Flips: 3681 time to process: 34 seconds.
uf250-04.cnf fulfilled No. of Restarts: 2640 No. of Flips: 2982 time to process: 46 seconds.
uf250-04.cnf fulfilled No. of Restarts: 274 No. of Flips: 3075 time to process: 30 seconds.
uf250-04.cnf fulfilled No. of Restarts: 487 No. of Flips: 2659 time to process: 40 seconds.
uf250-04.cnf fulfilled No. of Restarts: 58 No. of Flips: 2893 time to process: 22 seconds.
uf250-04.cnf fulfilled No. of Restarts: 784 No. of Flips: 2763 time to process: 34 seconds.
uf250-04.cnf fulfilled No. of Restarts: 475 No. of Flips: 4419 time to process: 36 seconds.
uf250-04.cnf fulfilled No. of Restarts: 71 No. of Flips: 4999 time to process: 32 seconds.
uf250-04.cnf fulfilled No. of Restarts: 272 No. of Flips: 1149 time to process: 29 seconds.
uf250-04.cnf fulfilled No. of Restarts: 1097 No. of Flips: 3849 time to process: 35 seconds.
uf250-04.cnf fulfilled No. of Restarts: 62 No. of Flips: 2718 time to process: 26 seconds.
uf250-04.cnf fulfilled No. of Restarts: 1255 No. of Flips: 3759 time to process: 37 seconds.
uf250-04.cnf fulfilled No. of Restarts: 83 No. of Flips: 2553 time to process: 34 seconds.
uf250-04.cnf fulfilled No. of Restarts: 490 No. of Flips: 4739 time to process: 27 seconds.
uf250-04.cnf fulfilled No. of Restarts: 887 No. of Flips: 3740 time to process: 19 seconds.
uf250-04.cnf fulfilled No. of Restarts: 96 No. of Flips: 3443 time to process: 17 seconds.
uf250-04.cnf fulfilled No. of Restarts: 736 No. of Flips: 3566 time to process: 9 seconds.
uf250-04.cnf fulfilled No. of Restarts: 89 No. of Flips: 1349 time to process: 20 seconds.
uf250-04.cnf fulfilled No. of Restarts: 790 No. of Flips: 4344 time to process: 14 seconds.
uf250-04.cnf fulfilled No. of Restarts: 1789 No. of Flips: 4466 time to process: 27 seconds.
uf250-04.cnf fulfilled No. of Restarts: 75 No. of Flips: 1272 time to process: 18 seconds.
uf250-04.cnf fulfilled No. of Restarts: 330 No. of Flips: 2704 time to process: 28 seconds.
uf250-04.cnf fulfilled No. of Restarts: 378 No. of Flips: 4304 time to process: 20 seconds.
uf250-04.cnf fulfilled No. of Restarts: 230 No. of Flips: 3198 time to process: 17 seconds.
uf250-04.cnf fulfilled No. of Restarts: 314 No. of Flips: 2149 time to process: 20 seconds.
uf250-04.cnf fulfilled No. of Restarts: 810 No. of Flips: 3567 time to process: 23 seconds.
uf250-04.cnf fulfilled No. of Restarts: 2339 No. of Flips: 3155 time to process: 25 seconds.
uf250-04.cnf fulfilled No. of Restarts: 963 No. of Flips: 3861 time to process: 23 seconds.
uf250-04.cnf fulfilled No. of Restarts: 3050 No. of Flips: 3616 time to process: 25 seconds.
uf250-04.cnf fulfilled No. of Restarts: 305 No. of Flips: 2061 time to process: 10 seconds.
uf250-04.cnf fulfilled No. of Restarts: 2016 No. of Flips: 1670 time to process: 24 seconds.
uf250-04.cnf fulfilled No. of Restarts: 308 No. of Flips: 1895 time to process: 19 seconds.
uf250-04.cnf fulfilled No. of Restarts: 549 No. of Flips: 669 time to process: 22 seconds.
uf250-04.cnf fulfilled No. of Restarts: 1398 No. of Flips: 1459 time to process: 23 seconds.
uf250-04.cnf fulfilled No. of Restarts: 537 No. of Flips: 3523 time to process: 19 seconds.
uf250-04.cnf fulfilled No. of Restarts: 2165 No. of Flips: 4334 time to process: 26 seconds.
uf250-04.cnf fulfilled No. of Restarts: 400 No. of Flips: 4686 time to process: 10 seconds.
uf250-04.cnf fulfilled No. of Restarts: 591 No. of Flips: 2011 time to process: 7 seconds.
uf250-04.cnf fulfilled No. of Restarts: 748 No. of Flips: 4505 time to process: 19 seconds.
uf250-04.cnf fulfilled No. of Restarts: 211 No. of Flips: 3238 time to process: 14 seconds.
uf250-04.cnf fulfilled No. of Restarts: 1262 No. of Flips: 3148 time to process: 18 seconds.
uf250-04.cnf fulfilled No. of Restarts: 1990 No. of Flips: 1055 time to process: 27 seconds.
uf250-04.cnf fulfilled No. of Restarts: 923 No. of Flips: 4180 time to process: 19 seconds.
uf250-04.cnf fulfilled No. of Restarts: 1814 No. of Flips: 4096 time to process: 26 seconds.
uf250-04.cnf fulfilled No. of Restarts: 1864 No. of Flips: 1505 time to process: 26 seconds.
uf250-04.cnf fulfilled No. of Restarts: 557 No. of Flips: 4211 time to process: 19 seconds.
uf250-04.cnf fulfilled No. of Restarts: 498 No. of Flips: 1008 time to process: 17 seconds.
uf250-04.cnf fulfilled No. of Restarts: 580 No. of Flips: 1897 time to process: 20 seconds.
uf250-04.cnf fulfilled No. of Restarts: 58 No. of Flips: 2503 time to process: 16 seconds.
uf250-04.cnf fulfilled No. of Restarts: 707 No. of Flips: 3989 time to process: 25 seconds.
uf250-04.cnf fulfilled No. of Restarts: 512 No. of Flips: 4646 time to process: 18 seconds.
uf250-04.cnf fulfilled No. of Restarts: 435 No. of Flips: 2323 time to process: 18 seconds.
uf250-04.cnf fulfilled No. of Restarts: 590 No. of Flips: 4174 time to process: 18 seconds.
uf250-04.cnf fulfilled No. of Restarts: 647 No. of Flips: 917 time to process: 9 seconds.
uf250-04.cnf fulfilled No. of Restarts: 7 No. of Flips: 4024 time to process: 16 seconds.
uf250-04.cnf fulfilled No. of Restarts: 164 No. of Flips: 4985 time to process: 13 seconds.
uf250-04.cnf fulfilled No. of Restarts: 92 No. of Flips: 3933 time to process: 21 seconds.
uf250-04.cnf fulfilled No. of Restarts: 1484 No. of Flips: 1282 time to process: 18 seconds.
uf250-04.cnf fulfilled No. of Restarts: 238 No. of Flips: 3726 time to process: 22 seconds.
uf250-04.cnf fulfilled No. of Restarts: 1717 No. of Flips: 1694 time to process: 24 seconds.
uf250-04.cnf , deadline. Restarts: 3950
uf250-04.cnf fulfilled No. of Restarts: 708 No. of Flips: 3622 time to process: 17 seconds.
uf250-04.cnf fulfilled No. of Restarts: 1080 No. of Flips: 2235 time to process: 19 seconds.
uf250-04.cnf fulfilled No. of Restarts: 76 No. of Flips: 2339 time to process: 15 seconds.
uf250-04.cnf fulfilled No. of Restarts: 1007 No. of Flips: 3571 time to process: 20 seconds.
uf250-04.cnf fulfilled No. of Restarts: 233 No. of Flips: 4822 time to process: 21 seconds.
uf250-04.cnf fulfilled No. of Restarts: 75 No. of Flips: 2100 time to process: 17 seconds.
uf250-04.cnf fulfilled No. of Restarts: 141 No. of Flips: 2808 time to process: 14 seconds.
uf250-04.cnf fulfilled No. of Restarts: 2405 No. of Flips: 1249 time to process: 27 seconds.
uf250-04.cnf fulfilled No. of Restarts: 387 No. of Flips: 2425 time to process: 16 seconds.
uf250-04.cnf fulfilled No. of Restarts: 144 No. of Flips: 966 time to process: 3 seconds.
uf250-04.cnf fulfilled No. of Restarts: 3153 No. of Flips: 3487 time to process: 29 seconds.
uf250-04.cnf fulfilled No. of Restarts: 1789 No. of Flips: 3186 time to process: 20 seconds.
uf250-04.cnf fulfilled No. of Restarts: 187 No. of Flips: 4635 time to process: 15 seconds.
uf250-04.cnf fulfilled No. of Restarts: 1422 No. of Flips: 2423 time to process: 18 seconds.
uf250-04.cnf fulfilled No. of Restarts: 777 No. of Flips: 1514 time to process: 15 seconds.
uf250-04.cnf fulfilled No. of Restarts: 87 No. of Flips: 3985 time to process: 15 seconds.
uf250-04.cnf fulfilled No. of Restarts: 747 No. of Flips: 4583 time to process: 14 seconds.
uf250-04.cnf fulfilled No. of Restarts: 228 No. of Flips: 2895 time to process: 19 seconds.
uf250-04.cnf fulfilled No. of Restarts: 407 No. of Flips: 2317 time to process: 18 seconds.
uf250-04.cnf fulfilled No. of Restarts: 1070 No. of Flips: 4468 time to process: 22 seconds.
uf250-04.cnf fulfilled No. of Restarts: 1021 No. of Flips: 3785 time to process: 18 seconds.
uf250-04.cnf fulfilled No. of Restarts: 228 No. of Flips: 2069 time to process: 19 seconds.
uf250-04.cnf fulfilled No. of Restarts: 1701 No. of Flips: 3931 time to process: 25 seconds.
uf250-04.cnf fulfilled No. of Restarts: 170 No. of Flips: 1792 time to process: 12 seconds.
uf250-04.cnf fulfilled No. of Restarts: 89 No. of Flips: 2041 time to process: 17 seconds.
uf250-04.cnf fulfilled No. of Restarts: 214 No. of Flips: 1857 time to process: 16 seconds.
uf250-04.cnf fulfilled No. of Restarts: 327 No. of Flips: 3799 time to process: 22 seconds.
uf250-04.cnf fulfilled No. of Restarts: 131 No. of Flips: 3622 time to process: 17 seconds.
uf250-04.cnf fulfilled No. of Restarts: 2587 No. of Flips: 4099 time to process: 26 seconds.
uf250-04.cnf fulfilled No. of Restarts: 342 No. of Flips: 2470 time to process: 16 seconds.
uf250-04.cnf fulfilled No. of Restarts: 14 No. of Flips: 3158 time to process: 20 seconds.
uf250-04.cnf fulfilled No. of Restarts: 911 No. of Flips: 619 time to process: 25 seconds.
uf250-04.cnf fulfilled No. of Restarts: 80 No. of Flips: 2934 time to process: 15 seconds.
uf250-04.cnf fulfilled No. of Restarts: 3531 No. of Flips: 4023 time to process: 26 seconds.
uf250-04.cnf fulfilled No. of Restarts: 682 No. of Flips: 3187 time to process: 18 seconds.
uf250-04.cnf fulfilled No. of Restarts: 1455 No. of Flips: 3153 time to process: 18 seconds.
uf250-04.cnf fulfilled No. of Restarts: 31 No. of Flips: 4975 time to process: 17 seconds.
uf250-04.cnf fulfilled No. of Restarts: 720 No. of Flips: 3982 time to process: 16 seconds.
uf250-04.cnf fulfilled No. of Restarts: 895 No. of Flips: 1658 time to process: 15 seconds.
uf250-04.cnf fulfilled No. of Restarts: 320 No. of Flips: 2270 time to process: 16 seconds.
uf250-04.cnf fulfilled No. of Restarts: 750 No. of Flips: 3619 time to process: 14 seconds.
uf250-04.cnf fulfilled No. of Restarts: 2547 No. of Flips: 1243 time to process: 23 seconds.
uf250-04.cnf fulfilled No. of Restarts: 1874 No. of Flips: 4762 time to process: 24 seconds.
uf250-04.cnf fulfilled No. of Restarts: 815 No. of Flips: 3563 time to process: 21 seconds.
uf250-04.cnf fulfilled No. of Restarts: 380 No. of Flips: 2040 time to process: 12 seconds.
uf250-04.cnf fulfilled No. of Restarts: 15 No. of Flips: 2245 time to process: 15 seconds.
uf250-04.cnf fulfilled No. of Restarts: 588 No. of Flips: 2362 time to process: 25 seconds.
uf250-04.cnf fulfilled No. of Restarts: 682 No. of Flips: 4635 time to process: 20 seconds.
uf250-04.cnf fulfilled No. of Restarts: 526 No. of Flips: 3248 time to process: 19 seconds.
uf250-04.cnf fulfilled No. of Restarts: 158 No. of Flips: 2643 time to process: 20 seconds.
uf250-04.cnf fulfilled No. of Restarts: 1252 No. of Flips: 4916 time to process: 21 seconds.
uf250-04.cnf fulfilled No. of Restarts: 130 No. of Flips: 3732 time to process: 10 seconds.
uf250-04.cnf fulfilled No. of Restarts: 479 No. of Flips: 3521 time to process: 18 seconds.
uf250-04.cnf fulfilled No. of Restarts: 179 No. of Flips: 2318 time to process: 17 seconds.
uf250-04.cnf fulfilled No. of Restarts: 1137 No. of Flips: 2544 time to process: 10 seconds.
uf250-04.cnf fulfilled No. of Restarts: 562 No. of Flips: 2491 time to process: 23 seconds.
uf250-04.cnf fulfilled No. of Restarts: 8 No. of Flips: 3512 time to process: 22 seconds.
uf250-04.cnf fulfilled No. of Restarts: 198 No. of Flips: 3360 time to process: 18 seconds.
uf250-04.cnf fulfilled No. of Restarts: 318 No. of Flips: 1217 time to process: 19 seconds.
uf250-04.cnf fulfilled No. of Restarts: 1051 No. of Flips: 3374 time to process: 21 seconds.
uf250-04.cnf fulfilled No. of Restarts: 2348 No. of Flips: 3050 time to process: 25 seconds.
uf250-04.cnf fulfilled No. of Restarts: 133 No. of Flips: 4351 time to process: 8 seconds.
uf250-04.cnf fulfilled No. of Restarts: 2438 No. of Flips: 2560 time to process: 22 seconds.
uf250-04.cnf fulfilled No. of Restarts: 78 No. of Flips: 2223 time to process: 19 seconds.
uf250-04.cnf fulfilled No. of Restarts: 629 No. of Flips: 1934 time to process: 45 seconds.
uf250-04.cnf fulfilled No. of Restarts: 2341 No. of Flips: 2346 time to process: 81 seconds.
uf250-04.cnf fulfilled No. of Restarts: 404 No. of Flips: 1611 time to process: 77 seconds.
uf250-04.cnf fulfilled No. of Restarts: 87 No. of Flips: 4946 time to process: 94 seconds.
uf250-04.cnf fulfilled No. of Restarts: 2989 No. of Flips: 3971 time to process: 85 seconds.
uf250-04.cnf fulfilled No. of Restarts: 915 No. of Flips: 1388 time to process: 44 seconds.
uf250-04.cnf fulfilled No. of Restarts: 3079 No. of Flips: 648 time to process: 87 seconds.
uf250-04.cnf fulfilled No. of Restarts: 397 No. of Flips: 1708 time to process: 86 seconds.
uf250-04.cnf fulfilled No. of Restarts: 1866 No. of Flips: 4609 time to process: 77 seconds.
uf250-04.cnf fulfilled No. of Restarts: 344 No. of Flips: 4692 time to process: 73 seconds.
uf250-04.cnf fulfilled No. of Restarts: 974 No. of Flips: 1353 time to process: 87 seconds.
uf250-04.cnf fulfilled No. of Restarts: 33 No. of Flips: 2221 time to process: 80 seconds.
uf250-04.cnf fulfilled No. of Restarts: 645 No. of Flips: 3691 time to process: 89 seconds.
uf250-04.cnf fulfilled No. of Restarts: 589 No. of Flips: 3651 time to process: 91 seconds.
uf250-04.cnf fulfilled No. of Restarts: 36 No. of Flips: 4146 time to process: 71 seconds.
uf250-04.cnf fulfilled No. of Restarts: 2307 No. of Flips: 2057 time to process: 93 seconds.
uf250-04.cnf fulfilled No. of Restarts: 1258 No. of Flips: 2100 time to process: 80 seconds.
uf250-04.cnf fulfilled No. of Restarts: 740 No. of Flips: 2310 time to process: 79 seconds.
uf250-04.cnf fulfilled No. of Restarts: 1036 No. of Flips: 899 time to process: 53 seconds.
uf250-04.cnf fulfilled No. of Restarts: 1204 No. of Flips: 1446 time to process: 74 seconds.
uf250-04.cnf fulfilled No. of Restarts: 1313 No. of Flips: 4873 time to process: 57 seconds.
uf250-04.cnf fulfilled No. of Restarts: 747 No. of Flips: 3975 time to process: 90 seconds.
uf250-04.cnf fulfilled No. of Restarts: 389 No. of Flips: 3481 time to process: 73 seconds.
uf250-04.cnf fulfilled No. of Restarts: 205 No. of Flips: 1499 time to process: 76 seconds.
uf250-04.cnf fulfilled No. of Restarts: 744 No. of Flips: 4379 time to process: 78 seconds.
uf250-04.cnf fulfilled No. of Restarts: 97 No. of Flips: 2401 time to process: 51 seconds.
uf250-04.cnf fulfilled No. of Restarts: 1129 No. of Flips: 1513 time to process: 86 seconds.
uf250-04.cnf fulfilled No. of Restarts: 853 No. of Flips: 2741 time to process: 77 seconds.
uf250-04.cnf fulfilled No. of Restarts: 792 No. of Flips: 4469 time to process: 85 seconds.
uf250-04.cnf fulfilled No. of Restarts: 714 No. of Flips: 3335 time to process: 90 seconds.
uf250-04.cnf fulfilled No. of Restarts: 825 No. of Flips: 4079 time to process: 36 seconds.
uf250-04.cnf fulfilled No. of Restarts: 44 No. of Flips: 4074 time to process: 33 seconds.
uf250-04.cnf fulfilled No. of Restarts: 240 No. of Flips: 4391 time to process: 75 seconds.
uf250-04.cnf fulfilled No. of Restarts: 405 No. of Flips: 4868 time to process: 85 seconds.
uf250-04.cnf fulfilled No. of Restarts: 168 No. of Flips: 4631 time to process: 77 seconds.
uf250-04.cnf fulfilled No. of Restarts: 257 No. of Flips: 2754 time to process: 50 seconds.
uf250-04.cnf fulfilled No. of Restarts: 360 No. of Flips: 2295 time to process: 72 seconds.
uf250-04.cnf fulfilled No. of Restarts: 420 No. of Flips: 2033 time to process: 80 seconds.
uf250-04.cnf fulfilled No. of Restarts: 647 No. of Flips: 3216 time to process: 92 seconds.
uf250-04.cnf fulfilled No. of Restarts: 176 No. of Flips: 3395 time to process: 89 seconds.
uf250-04.cnf fulfilled No. of Restarts: 327 No. of Flips: 2630 time to process: 37 seconds.
uf250-04.cnf fulfilled No. of Restarts: 420 No. of Flips: 3461 time to process: 84 seconds.
uf250-04.cnf fulfilled No. of Restarts: 505 No. of Flips: 3928 time to process: 87 seconds.
uf250-04.cnf fulfilled No. of Restarts: 408 No. of Flips: 2709 time to process: 84 seconds.
uf250-04.cnf fulfilled No. of Restarts: 572 No. of Flips: 3326 time to process: 67 seconds.
uf250-04.cnf fulfilled No. of Restarts: 685 No. of Flips: 2939 time to process: 80 seconds.
uf250-04.cnf fulfilled No. of Restarts: 25 No. of Flips: 2743 time to process: 70 seconds.
uf250-04.cnf fulfilled No. of Restarts: 491 No. of Flips: 2217 time to process: 89 seconds.
uf250-04.cnf fulfilled No. of Restarts: 1005 No. of Flips: 1257 time to process: 79 seconds.
uf250-04.cnf fulfilled No. of Restarts: 282 No. of Flips: 3055 time to process: 88 seconds.
uf250-04.cnf fulfilled No. of Restarts: 48 No. of Flips: 3150 time to process: 86 seconds.
uf250-04.cnf fulfilled No. of Restarts: 1125 No. of Flips: 3598 time to process: 71 seconds.
uf250-04.cnf fulfilled No. of Restarts: 186 No. of Flips: 2047 time to process: 75 seconds.
uf250-04.cnf fulfilled No. of Restarts: 1920 No. of Flips: 2693 time to process: 90 seconds.
uf250-04.cnf fulfilled No. of Restarts: 3900 No. of Flips: 2443 time to process: 83 seconds.
uf250-04.cnf fulfilled No. of Restarts: 592 No. of Flips: 2759 time to process: 92 seconds.
uf250-04.cnf fulfilled No. of Restarts: 627 No. of Flips: 2777 time to process: 89 seconds.
uf250-04.cnf fulfilled No. of Restarts: 235 No. of Flips: 3349 time to process: 83 seconds.
uf250-04.cnf fulfilled No. of Restarts: 548 No. of Flips: 4496 time to process: 76 seconds.
uf250-04.cnf fulfilled No. of Restarts: 253 No. of Flips: 4712 time to process: 76 seconds.
uf250-04.cnf fulfilled No. of Restarts: 211 No. of Flips: 4687 time to process: 52 seconds.
uf250-04.cnf fulfilled No. of Restarts: 8 No. of Flips: 3301 time to process: 87 seconds.
uf250-04.cnf fulfilled No. of Restarts: 220 No. of Flips: 3386 time to process: 32 seconds.
uf250-04.cnf fulfilled No. of Restarts: 1859 No. of Flips: 976 time to process: 75 seconds.
uf250-04.cnf fulfilled No. of Restarts: 304 No. of Flips: 3154 time to process: 68 seconds.
uf250-04.cnf fulfilled No. of Restarts: 110 No. of Flips: 1610 time to process: 71 seconds.
uf250-04.cnf fulfilled No. of Restarts: 1025 No. of Flips: 4481 time to process: 81 seconds.
uf250-04.cnf fulfilled No. of Restarts: 940 No. of Flips: 2327 time to process: 76 seconds.
uf250-04.cnf fulfilled No. of Restarts: 378 No. of Flips: 1336 time to process: 82 seconds.
uf250-04.cnf fulfilled No. of Restarts: 360 No. of Flips: 4941 time to process: 71 seconds.
uf250-04.cnf fulfilled No. of Restarts: 32 No. of Flips: 3151 time to process: 19 seconds.
uf250-04.cnf fulfilled No. of Restarts: 3044 No. of Flips: 3798 time to process: 93 seconds.
uf250-04.cnf fulfilled No. of Restarts: 1365 No. of Flips: 2911 time to process: 76 seconds.
uf250-04.cnf fulfilled No. of Restarts: 675 No. of Flips: 3241 time to process: 72 seconds.
uf250-04.cnf fulfilled No. of Restarts: 1926 No. of Flips: 3265 time to process: 81 seconds.
uf250-04.cnf fulfilled No. of Restarts: 2091 No. of Flips: 1686 time to process: 84 seconds.
uf250-04.cnf fulfilled No. of Restarts: 200 No. of Flips: 1739 time to process: 75 seconds.
uf250-04.cnf fulfilled No. of Restarts: 344 No. of Flips: 4896 time to process: 87 seconds.
uf250-04.cnf fulfilled No. of Restarts: 326 No. of Flips: 3558 time to process: 87 seconds.
uf250-04.cnf fulfilled No. of Restarts: 1825 No. of Flips: 4726 time to process: 84 seconds.
uf250-04.cnf fulfilled No. of Restarts: 29 No. of Flips: 2413 time to process: 55 seconds.
uf250-04.cnf fulfilled No. of Restarts: 320 No. of Flips: 3667 time to process: 92 seconds.
uf250-04.cnf fulfilled No. of Restarts: 926 No. of Flips: 3206 time to process: 76 seconds.
uf250-04.cnf fulfilled No. of Restarts: 693 No. of Flips: 3158 time to process: 87 seconds.
uf250-04.cnf fulfilled No. of Restarts: 870 No. of Flips: 4037 time to process: 82 seconds.
uf250-04.cnf fulfilled No. of Restarts: 149 No. of Flips: 3647 time to process: 81 seconds.
uf250-04.cnf fulfilled No. of Restarts: 176 No. of Flips: 4976 time to process: 82 seconds.
uf250-04.cnf fulfilled No. of Restarts: 471 No. of Flips: 4036 time to process: 83 seconds.
uf250-04.cnf fulfilled No. of Restarts: 117 No. of Flips: 4867 time to process: 78 seconds.
uf250-04.cnf fulfilled No. of Restarts: 2163 No. of Flips: 2467 time to process: 86 seconds.
uf250-04.cnf fulfilled No. of Restarts: 885 No. of Flips: 3968 time to process: 84 seconds.
uf250-04.cnf fulfilled No. of Restarts: 406 No. of Flips: 3161 time to process: 79 seconds.
uf250-04.cnf fulfilled No. of Restarts: 269 No. of Flips: 4107 time to process: 50 seconds.
uf250-04.cnf fulfilled No. of Restarts: 1420 No. of Flips: 4154 time to process: 82 seconds.
uf250-04.cnf fulfilled No. of Restarts: 480 No. of Flips: 1640 time to process: 83 seconds.
uf250-04.cnf fulfilled No. of Restarts: 982 No. of Flips: 1845 time to process: 86 seconds.
uf250-04.cnf fulfilled No. of Restarts: 453 No. of Flips: 2576 time to process: 76 seconds.
uf250-04.cnf fulfilled No. of Restarts: 150 No. of Flips: 2155 time to process: 81 seconds.
uf250-04.cnf fulfilled No. of Restarts: 202 No. of Flips: 1335 time to process: 75 seconds.
uf250-04.cnf fulfilled No. of Restarts: 138 No. of Flips: 3018 time to process: 72 seconds.
uf250-04.cnf fulfilled No. of Restarts: 341 No. of Flips: 2954 time to process: 83 seconds.
uf250-04.cnf fulfilled No. of Restarts: 813 No. of Flips: 3465 time to process: 79 seconds.
uf250-04.cnf fulfilled No. of Restarts: 517 No. of Flips: 3649 time to process: 77 seconds.
uf250-04.cnf fulfilled No. of Restarts: 1306 No. of Flips: 2268 time to process: 56 seconds.
uf250-04.cnf fulfilled No. of Restarts: 212 No. of Flips: 2940 time to process: 76 seconds.
uf250-04.cnf fulfilled No. of Restarts: 938 No. of Flips: 3496 time to process: 88 seconds.
uf250-04.cnf fulfilled No. of Restarts: 770 No. of Flips: 4300 time to process: 83 seconds.
uf250-04.cnf fulfilled No. of Restarts: 791 No. of Flips: 3484 time to process: 92 seconds.
uf250-04.cnf fulfilled No. of Restarts: 1164 No. of Flips: 2016 time to process: 64 seconds.
uf250-04.cnf fulfilled No. of Restarts: 298 No. of Flips: 1264 time to process: 80 seconds.
uf250-04.cnf fulfilled No. of Restarts: 487 No. of Flips: 3930 time to process: 88 seconds.
uf250-04.cnf fulfilled No. of Restarts: 1622 No. of Flips: 2622 time to process: 84 seconds.
uf250-04.cnf fulfilled No. of Restarts: 432 No. of Flips: 3985 time to process: 77 seconds.
uf250-04.cnf fulfilled No. of Restarts: 1380 No. of Flips: 3643 time to process: 81 seconds.
uf250-04.cnf fulfilled No. of Restarts: 453 No. of Flips: 2805 time to process: 86 seconds.
uf250-04.cnf fulfilled No. of Restarts: 110 No. of Flips: 3314 time to process: 78 seconds.
uf250-04.cnf fulfilled No. of Restarts: 1922 No. of Flips: 1058 time to process: 90 seconds.
uf250-04.cnf fulfilled No. of Restarts: 58 No. of Flips: 3705 time to process: 50 seconds.
uf250-04.cnf fulfilled No. of Restarts: 473 No. of Flips: 4699 time to process: 71 seconds.
uf250-04.cnf fulfilled No. of Restarts: 157 No. of Flips: 1052 time to process: 47 seconds.
uf250-04.cnf fulfilled No. of Restarts: 1500 No. of Flips: 3445 time to process: 92 seconds.
uf250-04.cnf fulfilled No. of Restarts: 1 No. of Flips: 3332 time to process: 23 seconds.
uf250-04.cnf fulfilled No. of Restarts: 42 No. of Flips: 2589 time to process: 72 seconds.
uf250-04.cnf fulfilled No. of Restarts: 742 No. of Flips: 1857 time to process: 75 seconds.
uf250-04.cnf fulfilled No. of Restarts: 368 No. of Flips: 1857 time to process: 81 seconds.
uf250-04.cnf fulfilled No. of Restarts: 126 No. of Flips: 3305 time to process: 49 seconds.
uf250-04.cnf fulfilled No. of Restarts: 649 No. of Flips: 1420 time to process: 57 seconds.
uf250-04.cnf fulfilled No. of Restarts: 1060 No. of Flips: 2630 time to process: 77 seconds.
uf250-04.cnf fulfilled No. of Restarts: 983 No. of Flips: 1814 time to process: 86 seconds.
uf250-04.cnf fulfilled No. of Restarts: 1327 No. of Flips: 1672 time to process: 72 seconds.
uf250-04.cnf fulfilled No. of Restarts: 356 No. of Flips: 4850 time to process: 81 seconds.
uf250-04.cnf fulfilled No. of Restarts: 2246 No. of Flips: 3124 time to process: 88 seconds.
uf250-04.cnf fulfilled No. of Restarts: 126 No. of Flips: 4321 time to process: 84 seconds.
uf250-04.cnf fulfilled No. of Restarts: 254 No. of Flips: 2936 time to process: 85 seconds.
uf250-04.cnf fulfilled No. of Restarts: 131 No. of Flips: 1695 time to process: 65 seconds.
uf250-04.cnf fulfilled No. of Restarts: 1339 No. of Flips: 4842 time to process: 82 seconds.
uf250-04.cnf fulfilled No. of Restarts: 1222 No. of Flips: 3075 time to process: 85 seconds.
uf250-04.cnf fulfilled No. of Restarts: 447 No. of Flips: 4223 time to process: 75 seconds.
uf250-04.cnf fulfilled No. of Restarts: 96 No. of Flips: 2685 time to process: 76 seconds.
uf250-04.cnf fulfilled No. of Restarts: 41 No. of Flips: 4715 time to process: 91 seconds.
uf250-04.cnf fulfilled No. of Restarts: 665 No. of Flips: 4381 time to process: 85 seconds.
uf250-04.cnf fulfilled No. of Restarts: 1238 No. of Flips: 4677 time to process: 48 seconds.
uf250-04.cnf fulfilled No. of Restarts: 1654 No. of Flips: 1475 time to process: 84 seconds.
uf250-04.cnf fulfilled No. of Restarts: 340 No. of Flips: 4220 time to process: 26 seconds.
uf250-04.cnf fulfilled No. of Restarts: 341 No. of Flips: 1261 time to process: 72 seconds.
uf250-04.cnf fulfilled No. of Restarts: 582 No. of Flips: 1510 time to process: 81 seconds.
uf250-04.cnf fulfilled No. of Restarts: 412 No. of Flips: 3426 time to process: 37 seconds.
uf250-04.cnf fulfilled No. of Restarts: 847 No. of Flips: 2721 time to process: 81 seconds.
uf250-04.cnf fulfilled No. of Restarts: 11 No. of Flips: 2542 time to process: 80 seconds.
uf250-04.cnf fulfilled No. of Restarts: 286 No. of Flips: 3259 time to process: 77 seconds.
uf250-04.cnf fulfilled No. of Restarts: 158 No. of Flips: 2628 time to process: 86 seconds.
uf250-04.cnf fulfilled No. of Restarts: 857 No. of Flips: 4595 time to process: 73 seconds.
uf250-04.cnf fulfilled No. of Restarts: 381 No. of Flips: 3291 time to process: 75 seconds.
uf250-04.cnf fulfilled No. of Restarts: 299 No. of Flips: 2420 time to process: 90 seconds.
uf250-04.cnf fulfilled No. of Restarts: 1585 No. of Flips: 4529 time to process: 78 seconds.
uf250-04.cnf fulfilled No. of Restarts: 1809 No. of Flips: 4053 time to process: 86 seconds.
uf250-04.cnf fulfilled No. of Restarts: 268 No. of Flips: 3464 time to process: 78 seconds.
uf250-04.cnf fulfilled No. of Restarts: 2994 No. of Flips: 1044 time to process: 83 seconds.
uf250-04.cnf fulfilled No. of Restarts: 619 No. of Flips: 3937 time to process: 73 seconds.
uf250-04.cnf fulfilled No. of Restarts: 1728 No. of Flips: 916 time to process: 73 seconds.
uf250-04.cnf fulfilled No. of Restarts: 486 No. of Flips: 2435 time to process: 81 seconds.
uf250-04.cnf fulfilled No. of Restarts: 190 No. of Flips: 3742 time to process: 78 seconds.
uf250-04.cnf fulfilled No. of Restarts: 1326 No. of Flips: 1787 time to process: 85 seconds.
uf250-04.cnf fulfilled No. of Restarts: 332 No. of Flips: 4198 time to process: 86 seconds.
uf250-04.cnf fulfilled No. of Restarts: 1130 No. of Flips: 1114 time to process: 75 seconds.
uf250-04.cnf fulfilled No. of Restarts: 289 No. of Flips: 2927 time to process: 72 seconds.
uf250-04.cnf fulfilled No. of Restarts: 130 No. of Flips: 3053 time to process: 78 seconds.
uf250-04.cnf fulfilled No. of Restarts: 527 No. of Flips: 3034 time to process: 84 seconds.
uf250-04.cnf fulfilled No. of Restarts: 2696 No. of Flips: 1354 time to process: 92 seconds.
uf250-04.cnf fulfilled No. of Restarts: 3130 No. of Flips: 1357 time to process: 92 seconds.
uf250-04.cnf fulfilled No. of Restarts: 902 No. of Flips: 3084 time to process: 95 seconds.
uf250-04.cnf fulfilled No. of Restarts: 1882 No. of Flips: 4634 time to process: 88 seconds.
uf250-04.cnf fulfilled No. of Restarts: 1480 No. of Flips: 985 time to process: 85 seconds.
uf250-04.cnf fulfilled No. of Restarts: 1993 No. of Flips: 1402 time to process: 86 seconds.
uf250-04.cnf fulfilled No. of Restarts: 1534 No. of Flips: 3534 time to process: 91 seconds.
uf250-04.cnf fulfilled No. of Restarts: 1211 No. of Flips: 1463 time to process: 92 seconds.
uf250-04.cnf fulfilled No. of Restarts: 410 No. of Flips: 3337 time to process: 82 seconds.
uf250-04.cnf fulfilled No. of Restarts: 645 No. of Flips: 4161 time to process: 92 seconds.
uf250-04.cnf fulfilled No. of Restarts: 89 No. of Flips: 2699 time to process: 73 seconds.
uf250-04.cnf fulfilled No. of Restarts: 1002 No. of Flips: 2551 time to process: 66 seconds.
uf250-04.cnf fulfilled No. of Restarts: 2624 No. of Flips: 3202 time to process: 93 seconds.
uf250-04.cnf fulfilled No. of Restarts: 284 No. of Flips: 632 time to process: 75 seconds.
uf250-04.cnf fulfilled No. of Restarts: 303 No. of Flips: 3035 time to process: 81 seconds.
uf250-04.cnf fulfilled No. of Restarts: 123 No. of Flips: 2860 time to process: 90 seconds.
uf250-04.cnf fulfilled No. of Restarts: 1752 No. of Flips: 2182 time to process: 84 seconds.
uf250-04.cnf fulfilled No. of Restarts: 436 No. of Flips: 3510 time to process: 74 seconds.
uf250-04.cnf fulfilled No. of Restarts: 524 No. of Flips: 4593 time to process: 71 seconds.
uf250-04.cnf fulfilled No. of Restarts: 392 No. of Flips: 4852 time to process: 78 seconds.
uf250-04.cnf fulfilled No. of Restarts: 90 No. of Flips: 1879 time to process: 88 seconds.
uf250-04.cnf fulfilled No. of Restarts: 87 No. of Flips: 2779 time to process: 95 seconds.
uf250-04.cnf fulfilled No. of Restarts: 643 No. of Flips: 2902 time to process: 88 seconds.
uf250-04.cnf fulfilled No. of Restarts: 299 No. of Flips: 2422 time to process: 77 seconds.
uf250-04.cnf fulfilled No. of Restarts: 2101 No. of Flips: 3893 time to process: 96 seconds.
uf250-04.cnf fulfilled No. of Restarts: 109 No. of Flips: 3731 time to process: 91 seconds.
uf250-04.cnf fulfilled No. of Restarts: 2735 No. of Flips: 4814 time to process: 92 seconds.
uf250-04.cnf fulfilled No. of Restarts: 180 No. of Flips: 1475 time to process: 72 seconds.
uf250-04.cnf , deadline. Restarts: 3950
uf250-04.cnf fulfilled No. of Restarts: 823 No. of Flips: 2422 time to process: 75 seconds.
uf250-04.cnf fulfilled No. of Restarts: 45 No. of Flips: 1764 time to process: 82 seconds.
uf250-04.cnf fulfilled No. of Restarts: 191 No. of Flips: 1569 time to process: 73 seconds.
uf250-04.cnf fulfilled No. of Restarts: 796 No. of Flips: 4135 time to process: 62 seconds.
uf250-04.cnf fulfilled No. of Restarts: 526 No. of Flips: 2934 time to process: 61 seconds.
uf250-04.cnf fulfilled No. of Restarts: 478 No. of Flips: 4667 time to process: 78 seconds.
uf250-04.cnf fulfilled No. of Restarts: 745 No. of Flips: 2748 time to process: 36 seconds.
uf250-04.cnf fulfilled No. of Restarts: 1096 No. of Flips: 3727 time to process: 73 seconds.
uf250-04.cnf fulfilled No. of Restarts: 1250 No. of Flips: 1156 time to process: 60 seconds.
uf250-04.cnf fulfilled No. of Restarts: 62 No. of Flips: 3406 time to process: 79 seconds.
uf250-04.cnf fulfilled No. of Restarts: 1988 No. of Flips: 2399 time to process: 80 seconds.
uf250-04.cnf fulfilled No. of Restarts: 384 No. of Flips: 3517 time to process: 93 seconds.
uf250-04.cnf fulfilled No. of Restarts: 139 No. of Flips: 1556 time to process: 80 seconds.
uf250-04.cnf fulfilled No. of Restarts: 1692 No. of Flips: 1377 time to process: 83 seconds.
uf250-04.cnf fulfilled No. of Restarts: 700 No. of Flips: 4481 time to process: 88 seconds.
uf250-04.cnf fulfilled No. of Restarts: 1633 No. of Flips: 1759 time to process: 85 seconds.
uf250-04.cnf fulfilled No. of Restarts: 695 No. of Flips: 1146 time to process: 92 seconds.
uf250-04.cnf fulfilled No. of Restarts: 2128 No. of Flips: 2914 time to process: 91 seconds.
uf250-04.cnf fulfilled No. of Restarts: 661 No. of Flips: 803 time to process: 81 seconds.
uf250-04.cnf fulfilled No. of Restarts: 446 No. of Flips: 1449 time to process: 79 seconds.
uf250-04.cnf fulfilled No. of Restarts: 1049 No. of Flips: 1902 time to process: 89 seconds.
uf250-04.cnf fulfilled No. of Restarts: 49 No. of Flips: 4804 time to process: 70 seconds.
uf250-04.cnf fulfilled No. of Restarts: 202 No. of Flips: 4146 time to process: 68 seconds.
uf250-04.cnf fulfilled No. of Restarts: 1495 No. of Flips: 1829 time to process: 85 seconds.
uf250-04.cnf fulfilled No. of Restarts: 137 No. of Flips: 4384 time to process: 52 seconds.
uf250-04.cnf fulfilled No. of Restarts: 1395 No. of Flips: 4516 time to process: 77 seconds.
uf250-04.cnf fulfilled No. of Restarts: 34 No. of Flips: 3502 time to process: 77 seconds.
uf250-04.cnf fulfilled No. of Restarts: 151 No. of Flips: 4738 time to process: 39 seconds.
uf250-04.cnf fulfilled No. of Restarts: 14 No. of Flips: 2472 time to process: 34 seconds.
uf250-04.cnf fulfilled No. of Restarts: 46 No. of Flips: 1227 time to process: 81 seconds.
uf250-04.cnf fulfilled No. of Restarts: 361 No. of Flips: 3699 time to process: 71 seconds.
uf250-04.cnf fulfilled No. of Restarts: 32 No. of Flips: 4105 time to process: 46 seconds.
uf250-04.cnf fulfilled No. of Restarts: 8 No. of Flips: 4142 time to process: 74 seconds.
uf250-04.cnf fulfilled No. of Restarts: 1150 No. of Flips: 3246 time to process: 71 seconds.
uf250-04.cnf fulfilled No. of Restarts: 2434 No. of Flips: 1981 time to process: 80 seconds.
uf250-04.cnf fulfilled No. of Restarts: 487 No. of Flips: 4247 time to process: 58 seconds.
uf250-04.cnf fulfilled No. of Restarts: 177 No. of Flips: 2284 time to process: 71 seconds.
uf250-04.cnf fulfilled No. of Restarts: 137 No. of Flips: 3264 time to process: 84 seconds.
uf250-04.cnf fulfilled No. of Restarts: 705 No. of Flips: 3585 time to process: 88 seconds.
uf250-04.cnf fulfilled No. of Restarts: 2406 No. of Flips: 2798 time to process: 79 seconds.
uf250-04.cnf fulfilled No. of Restarts: 620 No. of Flips: 3457 time to process: 53 seconds.
uf250-04.cnf fulfilled No. of Restarts: 187 No. of Flips: 1746 time to process: 64 seconds.
uf250-04.cnf fulfilled No. of Restarts: 20 No. of Flips: 3902 time to process: 81 seconds.
uf250-04.cnf fulfilled No. of Restarts: 335 No. of Flips: 4230 time to process: 74 seconds.
uf250-04.cnf fulfilled No. of Restarts: 88 No. of Flips: 1770 time to process: 77 seconds.
uf250-04.cnf fulfilled No. of Restarts: 1180 No. of Flips: 851 time to process: 89 seconds.
uf250-04.cnf fulfilled No. of Restarts: 2982 No. of Flips: 3894 time to process: 90 seconds.
uf250-04.cnf fulfilled No. of Restarts: 1303 No. of Flips: 4003 time to process: 84 seconds.
uf250-04.cnf fulfilled No. of Restarts: 638 No. of Flips: 1860 time to process: 78 seconds.
uf250-04.cnf fulfilled No. of Restarts: 43 No. of Flips: 1975 time to process: 75 seconds.
uf250-04.cnf fulfilled No. of Restarts: 251 No. of Flips: 4574 time to process: 74 seconds.
uf250-04.cnf fulfilled No. of Restarts: 963 No. of Flips: 852 time to process: 81 seconds.
uf250-04.cnf fulfilled No. of Restarts: 170 No. of Flips: 4640 time to process: 75 seconds.
uf250-04.cnf fulfilled No. of Restarts: 1783 No. of Flips: 2319 time to process: 53 seconds.
uf250-04.cnf fulfilled No. of Restarts: 25 No. of Flips: 4728 time to process: 77 seconds.
uf250-04.cnf fulfilled No. of Restarts: 777 No. of Flips: 2190 time to process: 75 seconds.
uf250-04.cnf fulfilled No. of Restarts: 317 No. of Flips: 3573 time to process: 35 seconds.
uf250-04.cnf fulfilled No. of Restarts: 1098 No. of Flips: 1444 time to process: 83 seconds.
uf250-04.cnf fulfilled No. of Restarts: 792 No. of Flips: 3195 time to process: 82 seconds.
uf250-04.cnf fulfilled No. of Restarts: 133 No. of Flips: 3609 time to process: 87 seconds.
uf250-04.cnf fulfilled No. of Restarts: 21 No. of Flips: 4993 time to process: 80 seconds.
uf250-04.cnf fulfilled No. of Restarts: 81 No. of Flips: 3004 time to process: 77 seconds.
uf250-04.cnf fulfilled No. of Restarts: 1232 No. of Flips: 4386 time to process: 89 seconds.
uf250-04.cnf fulfilled No. of Restarts: 561 No. of Flips: 3614 time to process: 84 seconds.
uf250-04.cnf fulfilled No. of Restarts: 73 No. of Flips: 3848 time to process: 61 seconds.
uf250-04.cnf fulfilled No. of Restarts: 1039 No. of Flips: 3857 time to process: 82 seconds.
uf250-04.cnf fulfilled No. of Restarts: 400 No. of Flips: 2361 time to process: 83 seconds.
uf250-04.cnf fulfilled No. of Restarts: 406 No. of Flips: 3886 time to process: 80 seconds.
uf250-04.cnf fulfilled No. of Restarts: 558 No. of Flips: 4589 time to process: 86 seconds.
uf250-04.cnf fulfilled No. of Restarts: 246 No. of Flips: 3384 time to process: 74 seconds.
uf250-04.cnf fulfilled No. of Restarts: 1503 No. of Flips: 3860 time to process: 78 seconds.
uf250-04.cnf fulfilled No. of Restarts: 848 No. of Flips: 4216 time to process: 84 seconds.
uf250-04.cnf fulfilled No. of Restarts: 235 No. of Flips: 2311 time to process: 86 seconds.
uf250-04.cnf fulfilled No. of Restarts: 292 No. of Flips: 3974 time to process: 75 seconds.
uf250-04.cnf fulfilled No. of Restarts: 1594 No. of Flips: 3782 time to process: 86 seconds.
uf250-04.cnf fulfilled No. of Restarts: 1293 No. of Flips: 4042 time to process: 86 seconds.
uf250-04.cnf fulfilled No. of Restarts: 40 No. of Flips: 3261 time to process: 77 seconds.
uf250-04.cnf fulfilled No. of Restarts: 143 No. of Flips: 1252 time to process: 83 seconds.
uf250-04.cnf fulfilled No. of Restarts: 952 No. of Flips: 2468 time to process: 80 seconds.
uf250-04.cnf fulfilled No. of Restarts: 1126 No. of Flips: 1152 time to process: 86 seconds.
uf250-04.cnf fulfilled No. of Restarts: 701 No. of Flips: 3350 time to process: 84 seconds.
uf250-04.cnf fulfilled No. of Restarts: 506 No. of Flips: 3130 time to process: 67 seconds.
uf250-04.cnf fulfilled No. of Restarts: 766 No. of Flips: 4777 time to process: 90 seconds.
uf250-04.cnf , deadline. Restarts: 3950
uf250-04.cnf fulfilled No. of Restarts: 1710 No. of Flips: 3552 time to process: 92 seconds.
uf250-04.cnf fulfilled No. of Restarts: 406 No. of Flips: 1982 time to process: 84 seconds.
uf250-04.cnf fulfilled No. of Restarts: 131 No. of Flips: 3997 time to process: 76 seconds.
uf250-04.cnf fulfilled No. of Restarts: 1204 No. of Flips: 1115 time to process: 82 seconds.
uf250-04.cnf fulfilled No. of Restarts: 375 No. of Flips: 4013 time to process: 78 seconds.
uf250-04.cnf fulfilled No. of Restarts: 731 No. of Flips: 1821 time to process: 78 seconds.
uf250-04.cnf fulfilled No. of Restarts: 759 No. of Flips: 2416 time to process: 33 seconds.
uf250-04.cnf fulfilled No. of Restarts: 794 No. of Flips: 4852 time to process: 79 seconds.
uf250-04.cnf fulfilled No. of Restarts: 0 No. of Flips: 4316 time to process: 60 seconds.
uf250-04.cnf fulfilled No. of Restarts: 1 No. of Flips: 3784 time to process: 30 seconds.
uf250-04.cnf fulfilled No. of Restarts: 114 No. of Flips: 4730 time to process: 76 seconds.
uf250-04.cnf fulfilled No. of Restarts: 1456 No. of Flips: 1660 time to process: 80 seconds.
uf250-04.cnf fulfilled No. of Restarts: 48 No. of Flips: 2189 time to process: 42 seconds.
uf250-04.cnf fulfilled No. of Restarts: 393 No. of Flips: 2081 time to process: 72 seconds.
uf250-04.cnf fulfilled No. of Restarts: 3252 No. of Flips: 3744 time to process: 79 seconds.
uf250-04.cnf fulfilled No. of Restarts: 191 No. of Flips: 3132 time to process: 79 seconds.
uf250-04.cnf fulfilled No. of Restarts: 1167 No. of Flips: 2839 time to process: 83 seconds.
uf250-04.cnf fulfilled No. of Restarts: 1471 No. of Flips: 1625 time to process: 88 seconds.
uf250-04.cnf fulfilled No. of Restarts: 538 No. of Flips: 1118 time to process: 79 seconds.
uf250-04.cnf fulfilled No. of Restarts: 342 No. of Flips: 2703 time to process: 87 seconds.
uf250-04.cnf fulfilled No. of Restarts: 207 No. of Flips: 1384 time to process: 96 seconds.
uf250-04.cnf fulfilled No. of Restarts: 531 No. of Flips: 1348 time to process: 85 seconds.
uf250-04.cnf fulfilled No. of Restarts: 1010 No. of Flips: 3518 time to process: 51 seconds.
uf250-04.cnf fulfilled No. of Restarts: 589 No. of Flips: 4642 time to process: 73 seconds.
uf250-04.cnf fulfilled No. of Restarts: 724 No. of Flips: 1735 time to process: 55 seconds.
uf250-04.cnf fulfilled No. of Restarts: 868 No. of Flips: 4405 time to process: 85 seconds.
uf250-04.cnf fulfilled No. of Restarts: 1485 No. of Flips: 1201 time to process: 88 seconds.
uf250-04.cnf fulfilled No. of Restarts: 830 No. of Flips: 2978 time to process: 67 seconds.
uf250-04.cnf fulfilled No. of Restarts: 85 No. of Flips: 3224 time to process: 86 seconds.
uf250-04.cnf fulfilled No. of Restarts: 291 No. of Flips: 4927 time to process: 87 seconds.
uf250-04.cnf fulfilled No. of Restarts: 753 No. of Flips: 2915 time to process: 77 seconds.
uf250-04.cnf fulfilled No. of Restarts: 1088 No. of Flips: 1069 time to process: 88 seconds.
uf250-04.cnf fulfilled No. of Restarts: 319 No. of Flips: 4439 time to process: 75 seconds.
uf250-04.cnf fulfilled No. of Restarts: 2282 No. of Flips: 3927 time to process: 88 seconds.
uf250-04.cnf fulfilled No. of Restarts: 131 No. of Flips: 3844 time to process: 72 seconds.
uf250-04.cnf fulfilled No. of Restarts: 421 No. of Flips: 3672 time to process: 82 seconds.
uf250-04.cnf fulfilled No. of Restarts: 1020 No. of Flips: 1927 time to process: 78 seconds.
uf250-04.cnf fulfilled No. of Restarts: 627 No. of Flips: 1014 time to process: 78 seconds.
uf250-04.cnf fulfilled No. of Restarts: 9 No. of Flips: 2042 time to process: 80 seconds.
uf250-04.cnf fulfilled No. of Restarts: 7 No. of Flips: 3942 time to process: 59 seconds.
uf250-04.cnf fulfilled No. of Restarts: 231 No. of Flips: 3618 time to process: 85 seconds.
uf250-04.cnf fulfilled No. of Restarts: 351 No. of Flips: 1705 time to process: 65 seconds.
uf250-04.cnf fulfilled No. of Restarts: 510 No. of Flips: 874 time to process: 56 seconds.
uf250-04.cnf fulfilled No. of Restarts: 143 No. of Flips: 1823 time to process: 63 seconds.
uf250-04.cnf fulfilled No. of Restarts: 1042 No. of Flips: 1971 time to process: 81 seconds.
uf250-04.cnf fulfilled No. of Restarts: 1413 No. of Flips: 2386 time to process: 41 seconds.
uf250-04.cnf fulfilled No. of Restarts: 579 No. of Flips: 2962 time to process: 91 seconds.
uf250-04.cnf fulfilled No. of Restarts: 33 No. of Flips: 1399 time to process: 52 seconds.
uf250-04.cnf fulfilled No. of Restarts: 195 No. of Flips: 1933 time to process: 86 seconds.
uf250-04.cnf fulfilled No. of Restarts: 124 No. of Flips: 3378 time to process: 73 seconds.
uf250-04.cnf fulfilled No. of Restarts: 291 No. of Flips: 2997 time to process: 83 seconds.
uf250-04.cnf fulfilled No. of Restarts: 523 No. of Flips: 4448 time to process: 91 seconds.
uf250-04.cnf fulfilled No. of Restarts: 593 No. of Flips: 4862 time to process: 74 seconds.
uf250-04.cnf fulfilled No. of Restarts: 880 No. of Flips: 2994 time to process: 71 seconds.
uf250-04.cnf fulfilled No. of Restarts: 3282 No. of Flips: 2592 time to process: 87 seconds.
uf250-04.cnf fulfilled No. of Restarts: 1660 No. of Flips: 1879 time to process: 89 seconds.
uf250-04.cnf fulfilled No. of Restarts: 1212 No. of Flips: 2188 time to process: 81 seconds.
uf250-04.cnf fulfilled No. of Restarts: 3408 No. of Flips: 4623 time to process: 93 seconds.
uf250-04.cnf fulfilled No. of Restarts: 72 No. of Flips: 3021 time to process: 81 seconds.
uf250-04.cnf fulfilled No. of Restarts: 428 No. of Flips: 2651 time to process: 96 seconds.
uf250-04.cnf fulfilled No. of Restarts: 164 No. of Flips: 2880 time to process: 77 seconds.
uf250-04.cnf fulfilled No. of Restarts: 535 No. of Flips: 3165 time to process: 74 seconds.
uf250-04.cnf fulfilled No. of Restarts: 895 No. of Flips: 3388 time to process: 94 seconds.
uf250-04.cnf fulfilled No. of Restarts: 892 No. of Flips: 1207 time to process: 84 seconds.
uf250-04.cnf fulfilled No. of Restarts: 342 No. of Flips: 1516 time to process: 82 seconds.
uf250-04.cnf fulfilled No. of Restarts: 176 No. of Flips: 3657 time to process: 36 seconds.
uf250-04.cnf fulfilled No. of Restarts: 254 No. of Flips: 3465 time to process: 93 seconds.
uf250-04.cnf fulfilled No. of Restarts: 688 No. of Flips: 1072 time to process: 87 seconds.
uf250-04.cnf fulfilled No. of Restarts: 1225 No. of Flips: 4384 time to process: 87 seconds.
uf250-04.cnf fulfilled No. of Restarts: 16 No. of Flips: 4204 time to process: 54 seconds.
uf250-04.cnf fulfilled No. of Restarts: 998 No. of Flips: 2655 time to process: 46 seconds.
uf250-04.cnf fulfilled No. of Restarts: 1630 No. of Flips: 1646 time to process: 93 seconds.
uf250-04.cnf fulfilled No. of Restarts: 525 No. of Flips: 2005 time to process: 64 seconds.
uf250-04.cnf fulfilled No. of Restarts: 711 No. of Flips: 1379 time to process: 67 seconds.
uf250-04.cnf fulfilled No. of Restarts: 1305 No. of Flips: 2798 time to process: 90 seconds.
uf250-04.cnf fulfilled No. of Restarts: 124 No. of Flips: 2697 time to process: 82 seconds.
uf250-04.cnf fulfilled No. of Restarts: 532 No. of Flips: 4963 time to process: 94 seconds.
uf250-04.cnf fulfilled No. of Restarts: 1885 No. of Flips: 4485 time to process: 94 seconds.
uf250-04.cnf fulfilled No. of Restarts: 217 No. of Flips: 4575 time to process: 85 seconds.
uf250-04.cnf fulfilled No. of Restarts: 641 No. of Flips: 2385 time to process: 64 seconds.
uf250-04.cnf fulfilled No. of Restarts: 2396 No. of Flips: 3073 time to process: 87 seconds.
uf250-04.cnf fulfilled No. of Restarts: 1045 No. of Flips: 3460 time to process: 49 seconds.
uf250-04.cnf fulfilled No. of Restarts: 1242 No. of Flips: 1534 time to process: 74 seconds.
uf250-04.cnf fulfilled No. of Restarts: 1388 No. of Flips: 3030 time to process: 67 seconds.
uf250-04.cnf fulfilled No. of Restarts: 3042 No. of Flips: 3019 time to process: 99 seconds.
uf250-04.cnf fulfilled No. of Restarts: 3474 No. of Flips: 886 time to process: 104 seconds.
uf250-04.cnf fulfilled No. of Restarts: 130 No. of Flips: 2198 time to process: 86 seconds.
uf250-04.cnf fulfilled No. of Restarts: 668 No. of Flips: 4238 time to process: 89 seconds.
uf250-04.cnf fulfilled No. of Restarts: 921 No. of Flips: 4377 time to process: 83 seconds.
uf250-04.cnf fulfilled No. of Restarts: 123 No. of Flips: 3988 time to process: 79 seconds.
uf250-04.cnf fulfilled No. of Restarts: 1208 No. of Flips: 4749 time to process: 81 seconds.
uf250-04.cnf fulfilled No. of Restarts: 29 No. of Flips: 4490 time to process: 73 seconds.
uf250-04.cnf fulfilled No. of Restarts: 136 No. of Flips: 4471 time to process: 88 seconds.
uf250-04.cnf fulfilled No. of Restarts: 243 No. of Flips: 2963 time to process: 78 seconds.
uf250-04.cnf fulfilled No. of Restarts: 595 No. of Flips: 4520 time to process: 44 seconds.
uf250-04.cnf fulfilled No. of Restarts: 632 No. of Flips: 2784 time to process: 76 seconds.
uf250-04.cnf fulfilled No. of Restarts: 298 No. of Flips: 2998 time to process: 81 seconds.
uf250-04.cnf fulfilled No. of Restarts: 895 No. of Flips: 4365 time to process: 37 seconds.
uf250-04.cnf fulfilled No. of Restarts: 1468 No. of Flips: 4225 time to process: 78 seconds.
uf250-04.cnf fulfilled No. of Restarts: 259 No. of Flips: 825 time to process: 76 seconds.
uf250-04.cnf fulfilled No. of Restarts: 12 No. of Flips: 2508 time to process: 33 seconds.
uf250-04.cnf fulfilled No. of Restarts: 1238 No. of Flips: 4259 time to process: 85 seconds.
uf250-04.cnf fulfilled No. of Restarts: 3639 No. of Flips: 2250 time to process: 94 seconds.
uf250-04.cnf fulfilled No. of Restarts: 2934 No. of Flips: 3447 time to process: 81 seconds.
uf250-04.cnf fulfilled No. of Restarts: 813 No. of Flips: 895 time to process: 55 seconds.
uf250-04.cnf fulfilled No. of Restarts: 649 No. of Flips: 2387 time to process: 80 seconds.
uf250-04.cnf fulfilled No. of Restarts: 116 No. of Flips: 2119 time to process: 37 seconds.
uf250-04.cnf fulfilled No. of Restarts: 455 No. of Flips: 3286 time to process: 88 seconds.
uf250-04.cnf fulfilled No. of Restarts: 717 No. of Flips: 2207 time to process: 58 seconds.
uf250-04.cnf fulfilled No. of Restarts: 1242 No. of Flips: 1855 time to process: 89 seconds.
uf250-04.cnf fulfilled No. of Restarts: 693 No. of Flips: 1007 time to process: 58 seconds.
uf250-04.cnf fulfilled No. of Restarts: 62 No. of Flips: 1016 time to process: 80 seconds.
uf250-04.cnf fulfilled No. of Restarts: 9 No. of Flips: 1616 time to process: 77 seconds.
uf250-04.cnf fulfilled No. of Restarts: 87 No. of Flips: 4257 time to process: 62 seconds.
uf250-04.cnf fulfilled No. of Restarts: 2197 No. of Flips: 2504 time to process: 87 seconds.
uf250-04.cnf fulfilled No. of Restarts: 394 No. of Flips: 4243 time to process: 74 seconds.
uf250-04.cnf fulfilled No. of Restarts: 230 No. of Flips: 3371 time to process: 41 seconds.
uf250-04.cnf fulfilled No. of Restarts: 1292 No. of Flips: 4710 time to process: 72 seconds.
uf250-04.cnf fulfilled No. of Restarts: 670 No. of Flips: 1845 time to process: 90 seconds.
uf250-04.cnf fulfilled No. of Restarts: 495 No. of Flips: 4346 time to process: 75 seconds.
uf250-04.cnf fulfilled No. of Restarts: 714 No. of Flips: 3554 time to process: 78 seconds.
uf250-04.cnf fulfilled No. of Restarts: 99 No. of Flips: 1297 time to process: 66 seconds.
uf250-04.cnf fulfilled No. of Restarts: 105 No. of Flips: 2775 time to process: 79 seconds.
uf250-04.cnf fulfilled No. of Restarts: 400 No. of Flips: 4611 time to process: 81 seconds.
uf250-04.cnf fulfilled No. of Restarts: 872 No. of Flips: 4377 time to process: 71 seconds.
uf250-04.cnf fulfilled No. of Restarts: 463 No. of Flips: 2067 time to process: 65 seconds.
uf250-04.cnf fulfilled No. of Restarts: 277 No. of Flips: 2481 time to process: 71 seconds.
uf250-04.cnf fulfilled No. of Restarts: 1054 No. of Flips: 805 time to process: 64 seconds.
uf250-04.cnf fulfilled No. of Restarts: 129 No. of Flips: 3161 time to process: 96 seconds.
uf250-04.cnf fulfilled No. of Restarts: 282 No. of Flips: 2425 time to process: 77 seconds.
uf250-04.cnf fulfilled No. of Restarts: 268 No. of Flips: 4527 time to process: 37 seconds.
uf250-04.cnf fulfilled No. of Restarts: 1334 No. of Flips: 4610 time to process: 90 seconds.
uf250-04.cnf fulfilled No. of Restarts: 411 No. of Flips: 3330 time to process: 87 seconds.
uf250-04.cnf fulfilled No. of Restarts: 367 No. of Flips: 4093 time to process: 94 seconds.
uf250-04.cnf fulfilled No. of Restarts: 1062 No. of Flips: 3326 time to process: 50 seconds.
uf250-04.cnf fulfilled No. of Restarts: 38 No. of Flips: 1096 time to process: 84 seconds.
uf250-04.cnf fulfilled No. of Restarts: 3318 No. of Flips: 3355 time to process: 82 seconds.
uf250-04.cnf fulfilled No. of Restarts: 1569 No. of Flips: 4913 time to process: 86 seconds.
uf250-04.cnf fulfilled No. of Restarts: 464 No. of Flips: 1342 time to process: 94 seconds.
uf250-04.cnf fulfilled No. of Restarts: 1610 No. of Flips: 1188 time to process: 86 seconds.
uf250-04.cnf fulfilled No. of Restarts: 1655 No. of Flips: 1503 time to process: 98 seconds.
uf250-04.cnf fulfilled No. of Restarts: 1164 No. of Flips: 4755 time to process: 90 seconds.
uf250-04.cnf fulfilled No. of Restarts: 3554 No. of Flips: 3073 time to process: 87 seconds.
uf250-04.cnf fulfilled No. of Restarts: 70 No. of Flips: 4632 time to process: 82 seconds.
uf250-04.cnf fulfilled No. of Restarts: 1990 No. of Flips: 2979 time to process: 63 seconds.
uf250-04.cnf fulfilled No. of Restarts: 810 No. of Flips: 2132 time to process: 59 seconds.
uf250-04.cnf fulfilled No. of Restarts: 323 No. of Flips: 1812 time to process: 71 seconds.
uf250-04.cnf fulfilled No. of Restarts: 799 No. of Flips: 3531 time to process: 68 seconds.
uf250-04.cnf fulfilled No. of Restarts: 281 No. of Flips: 2517 time to process: 69 seconds.
uf250-04.cnf fulfilled No. of Restarts: 735 No. of Flips: 2574 time to process: 71 seconds.
uf250-04.cnf fulfilled No. of Restarts: 92 No. of Flips: 4074 time to process: 73 seconds.
uf250-04.cnf fulfilled No. of Restarts: 5 No. of Flips: 4751 time to process: 57 seconds.
uf250-04.cnf fulfilled No. of Restarts: 1121 No. of Flips: 3973 time to process: 46 seconds.
uf250-04.cnf fulfilled No. of Restarts: 17 No. of Flips: 2603 time to process: 60 seconds.
uf250-04.cnf fulfilled No. of Restarts: 673 No. of Flips: 3542 time to process: 72 seconds.
uf250-04.cnf fulfilled No. of Restarts: 776 No. of Flips: 1691 time to process: 69 seconds.
uf250-04.cnf fulfilled No. of Restarts: 204 No. of Flips: 1645 time to process: 58 seconds.
uf250-04.cnf fulfilled No. of Restarts: 38 No. of Flips: 4924 time to process: 57 seconds.
uf250-04.cnf fulfilled No. of Restarts: 181 No. of Flips: 2912 time to process: 66 seconds.
uf250-04.cnf fulfilled No. of Restarts: 11 No. of Flips: 2626 time to process: 13 seconds.
uf250-04.cnf fulfilled No. of Restarts: 1680 No. of Flips: 3289 time to process: 68 seconds.
uf250-04.cnf fulfilled No. of Restarts: 66 No. of Flips: 2815 time to process: 57 seconds.
uf250-04.cnf fulfilled No. of Restarts: 732 No. of Flips: 1438 time to process: 71 seconds.
uf250-04.cnf fulfilled No. of Restarts: 542 No. of Flips: 2876 time to process: 67 seconds.
uf250-04.cnf fulfilled No. of Restarts: 1930 No. of Flips: 1181 time to process: 76 seconds.
uf250-04.cnf fulfilled No. of Restarts: 1552 No. of Flips: 2102 time to process: 57 seconds.
uf250-04.cnf fulfilled No. of Restarts: 1255 No. of Flips: 3594 time to process: 73 seconds.
uf250-04.cnf fulfilled No. of Restarts: 1024 No. of Flips: 3415 time to process: 73 seconds.
uf250-04.cnf fulfilled No. of Restarts: 374 No. of Flips: 1734 time to process: 72 seconds.
uf250-04.cnf fulfilled No. of Restarts: 337 No. of Flips: 2998 time to process: 61 seconds.
uf250-04.cnf fulfilled No. of Restarts: 2624 No. of Flips: 2111 time to process: 70 seconds.
uf250-04.cnf fulfilled No. of Restarts: 1221 No. of Flips: 2675 time to process: 61 seconds.
uf250-04.cnf fulfilled No. of Restarts: 227 No. of Flips: 2336 time to process: 60 seconds.
uf250-04.cnf fulfilled No. of Restarts: 902 No. of Flips: 3848 time to process: 45 seconds.
uf250-04.cnf fulfilled No. of Restarts: 224 No. of Flips: 4809 time to process: 67 seconds.
uf250-04.cnf fulfilled No. of Restarts: 333 No. of Flips: 3621 time to process: 66 seconds.
uf250-04.cnf fulfilled No. of Restarts: 1135 No. of Flips: 1347 time to process: 63 seconds.
uf250-04.cnf fulfilled No. of Restarts: 493 No. of Flips: 2594 time to process: 66 seconds.
uf250-04.cnf fulfilled No. of Restarts: 1734 No. of Flips: 4657 time to process: 68 seconds.
uf250-04.cnf fulfilled No. of Restarts: 330 No. of Flips: 2418 time to process: 55 seconds.
uf250-04.cnf fulfilled No. of Restarts: 499 No. of Flips: 1471 time to process: 70 seconds.
uf250-04.cnf fulfilled No. of Restarts: 532 No. of Flips: 1513 time to process: 64 seconds.
uf250-04.cnf fulfilled No. of Restarts: 366 No. of Flips: 1567 time to process: 46 seconds.
uf250-04.cnf fulfilled No. of Restarts: 826 No. of Flips: 4035 time to process: 60 seconds.
uf250-04.cnf fulfilled No. of Restarts: 496 No. of Flips: 1237 time to process: 65 seconds.
uf250-04.cnf fulfilled No. of Restarts: 427 No. of Flips: 4486 time to process: 63 seconds.
uf250-04.cnf fulfilled No. of Restarts: 529 No. of Flips: 1631 time to process: 58 seconds.
uf250-04.cnf fulfilled No. of Restarts: 331 No. of Flips: 4840 time to process: 63 seconds.
uf250-04.cnf fulfilled No. of Restarts: 220 No. of Flips: 4164 time to process: 67 seconds.
uf250-04.cnf fulfilled No. of Restarts: 341 No. of Flips: 1323 time to process: 64 seconds.
uf250-04.cnf fulfilled No. of Restarts: 335 No. of Flips: 4511 time to process: 66 seconds.
uf250-04.cnf fulfilled No. of Restarts: 151 No. of Flips: 3443 time to process: 76 seconds.
uf250-04.cnf fulfilled No. of Restarts: 1037 No. of Flips: 4891 time to process: 80 seconds.
uf250-04.cnf fulfilled No. of Restarts: 30 No. of Flips: 1785 time to process: 31 seconds.
uf250-04.cnf fulfilled No. of Restarts: 1068 No. of Flips: 4302 time to process: 86 seconds.
uf250-04.cnf fulfilled No. of Restarts: 936 No. of Flips: 2746 time to process: 71 seconds.
uf250-04.cnf fulfilled No. of Restarts: 2277 No. of Flips: 3933 time to process: 70 seconds.
uf250-04.cnf fulfilled No. of Restarts: 2530 No. of Flips: 1079 time to process: 76 seconds.
uf250-04.cnf fulfilled No. of Restarts: 333 No. of Flips: 4199 time to process: 53 seconds.
uf250-04.cnf fulfilled No. of Restarts: 270 No. of Flips: 4309 time to process: 37 seconds.
uf250-04.cnf fulfilled No. of Restarts: 364 No. of Flips: 3896 time to process: 69 seconds.
uf250-04.cnf fulfilled No. of Restarts: 164 No. of Flips: 3422 time to process: 43 seconds.
uf250-04.cnf fulfilled No. of Restarts: 232 No. of Flips: 2210 time to process: 58 seconds.
uf250-04.cnf fulfilled No. of Restarts: 281 No. of Flips: 2980 time to process: 68 seconds.
uf250-04.cnf fulfilled No. of Restarts: 646 No. of Flips: 2339 time to process: 68 seconds.
uf250-04.cnf fulfilled No. of Restarts: 531 No. of Flips: 3396 time to process: 76 seconds.
uf250-04.cnf fulfilled No. of Restarts: 259 No. of Flips: 3806 time to process: 35 seconds.
uf250-04.cnf fulfilled No. of Restarts: 12 No. of Flips: 3258 time to process: 64 seconds.
uf250-04.cnf fulfilled No. of Restarts: 145 No. of Flips: 4751 time to process: 59 seconds.
uf250-04.cnf fulfilled No. of Restarts: 335 No. of Flips: 4749 time to process: 69 seconds.
uf250-04.cnf fulfilled No. of Restarts: 112 No. of Flips: 2868 time to process: 35 seconds.
uf250-04.cnf fulfilled No. of Restarts: 446 No. of Flips: 4831 time to process: 43 seconds.
uf250-04.cnf fulfilled No. of Restarts: 654 No. of Flips: 2425 time to process: 69 seconds.
uf250-04.cnf fulfilled No. of Restarts: 42 No. of Flips: 1575 time to process: 68 seconds.
uf250-04.cnf fulfilled No. of Restarts: 194 No. of Flips: 3732 time to process: 28 seconds.
uf250-04.cnf fulfilled No. of Restarts: 757 No. of Flips: 4782 time to process: 75 seconds.
uf250-04.cnf fulfilled No. of Restarts: 978 No. of Flips: 2304 time to process: 54 seconds.
uf250-04.cnf fulfilled No. of Restarts: 1450 No. of Flips: 4903 time to process: 64 seconds.
uf250-04.cnf fulfilled No. of Restarts: 212 No. of Flips: 4616 time to process: 58 seconds.
uf250-04.cnf fulfilled No. of Restarts: 1881 No. of Flips: 2987 time to process: 67 seconds.
uf250-04.cnf fulfilled No. of Restarts: 489 No. of Flips: 3541 time to process: 65 seconds.
uf250-04.cnf fulfilled No. of Restarts: 1919 No. of Flips: 4844 time to process: 65 seconds.
uf250-04.cnf fulfilled No. of Restarts: 682 No. of Flips: 2448 time to process: 67 seconds.
uf250-04.cnf fulfilled No. of Restarts: 1572 No. of Flips: 3008 time to process: 72 seconds.
uf250-04.cnf fulfilled No. of Restarts: 592 No. of Flips: 3787 time to process: 42 seconds.
uf250-04.cnf fulfilled No. of Restarts: 1917 No. of Flips: 4322 time to process: 71 seconds.
uf250-04.cnf fulfilled No. of Restarts: 703 No. of Flips: 4888 time to process: 68 seconds.
uf250-04.cnf fulfilled No. of Restarts: 1715 No. of Flips: 4053 time to process: 70 seconds.
uf250-04.cnf fulfilled No. of Restarts: 833 No. of Flips: 2563 time to process: 68 seconds.
uf250-04.cnf fulfilled No. of Restarts: 72 No. of Flips: 2411 time to process: 51 seconds.
uf250-04.cnf fulfilled No. of Restarts: 1992 No. of Flips: 4381 time to process: 77 seconds.
uf250-04.cnf fulfilled No. of Restarts: 1804 No. of Flips: 2748 time to process: 64 seconds.
uf250-04.cnf fulfilled No. of Restarts: 1296 No. of Flips: 3457 time to process: 67 seconds.
uf250-04.cnf fulfilled No. of Restarts: 560 No. of Flips: 4799 time to process: 24 seconds.
uf250-04.cnf fulfilled No. of Restarts: 11 No. of Flips: 2060 time to process: 58 seconds.
uf250-04.cnf fulfilled No. of Restarts: 489 No. of Flips: 1887 time to process: 65 seconds.
uf250-04.cnf fulfilled No. of Restarts: 332 No. of Flips: 3833 time to process: 64 seconds.
uf250-04.cnf fulfilled No. of Restarts: 2379 No. of Flips: 3085 time to process: 68 seconds.
uf250-04.cnf fulfilled No. of Restarts: 230 No. of Flips: 3240 time to process: 71 seconds.
uf250-04.cnf fulfilled No. of Restarts: 209 No. of Flips: 4397 time to process: 50 seconds.
uf250-04.cnf fulfilled No. of Restarts: 1902 No. of Flips: 2145 time to process: 70 seconds.
uf250-04.cnf fulfilled No. of Restarts: 198 No. of Flips: 3568 time to process: 63 seconds.
uf250-04.cnf fulfilled No. of Restarts: 222 No. of Flips: 3583 time to process: 40 seconds.
uf250-04.cnf fulfilled No. of Restarts: 1255 No. of Flips: 1547 time to process: 69 seconds.
uf250-04.cnf fulfilled No. of Restarts: 223 No. of Flips: 985 time to process: 70 seconds.
uf250-04.cnf fulfilled No. of Restarts: 1340 No. of Flips: 3600 time to process: 70 seconds.
uf250-04.cnf fulfilled No. of Restarts: 785 No. of Flips: 940 time to process: 32 seconds.
uf250-04.cnf fulfilled No. of Restarts: 179 No. of Flips: 4983 time to process: 63 seconds.
uf250-04.cnf fulfilled No. of Restarts: 671 No. of Flips: 1034 time to process: 63 seconds.
uf250-04.cnf fulfilled No. of Restarts: 2186 No. of Flips: 1727 time to process: 64 seconds.
uf250-04.cnf fulfilled No. of Restarts: 2465 No. of Flips: 4772 time to process: 67 seconds.
uf250-04.cnf fulfilled No. of Restarts: 553 No. of Flips: 2895 time to process: 69 seconds.
uf250-04.cnf fulfilled No. of Restarts: 321 No. of Flips: 792 time to process: 65 seconds.
