# Supplementary material for: Completion Probabilities and Parallel Restart Strategies under an Imposed Deadline
Source: PLoS One. 2016 Oct 12;11(10):e0164605. doi: 10.1371/journal.pone.0164605 (PMC5061357; doi:10.1371/journal.pone.0164605)
Supplement: S2 File — The file “S2_File.zip” is the data gathered from the experiments regarding expected runtime. (ZIP) [file pone.0164605.s005.zip › results_Multi_r400.2.txt]

uf250-04.cnf , deadline. Restarts: 400
uf250-04.cnf fulfilled No. of Restarts: 164 No. of Flips: 1033 time to process: 2 seconds.
uf250-04.cnf fulfilled No. of Restarts: 315 No. of Flips: 2185 time to process: 3 seconds.
uf250-04.cnf fulfilled No. of Restarts: 248 No. of Flips: 3049 time to process: 2 seconds.
uf250-04.cnf fulfilled No. of Restarts: 27 No. of Flips: 3431 time to process: 2 seconds.
uf250-04.cnf , deadline. Restarts: 400
uf250-04.cnf , deadline. Restarts: 400
uf250-04.cnf , deadline. Restarts: 400
uf250-04.cnf , deadline. Restarts: 400
uf250-04.cnf , deadline. Restarts: 400
uf250-04.cnf fulfilled No. of Restarts: 16 No. of Flips: 3626 time to process: 1 seconds.
uf250-04.cnf , deadline. Restarts: 400
uf250-04.cnf fulfilled No. of Restarts: 12 No. of Flips: 3503 time to process: 1 seconds.
uf250-04.cnf , deadline. Restarts: 400
uf250-04.cnf , deadline. Restarts: 400
uf250-04.cnf , deadline. Restarts: 400
uf250-04.cnf fulfilled No. of Restarts: 106 No. of Flips: 1524 time to process: 1 seconds.
uf250-04.cnf , deadline. Restarts: 400
uf250-04.cnf fulfilled No. of Restarts: 167 No. of Flips: 2537 time to process: 1 seconds.
uf250-04.cnf fulfilled No. of Restarts: 23 No. of Flips: 2951 time to process: 1 seconds.
uf250-04.cnf fulfilled No. of Restarts: 254 No. of Flips: 1369 time to process: 1 seconds.
uf250-04.cnf , deadline. Restarts: 400
uf250-04.cnf fulfilled No. of Restarts: 97 No. of Flips: 4472 time to process: 1 seconds.
uf250-04.cnf fulfilled No. of Restarts: 132 No. of Flips: 4258 time to process: 1 seconds.
uf250-04.cnf , deadline. Restarts: 400
uf250-04.cnf , deadline. Restarts: 400
uf250-04.cnf fulfilled No. of Restarts: 221 No. of Flips: 4310 time to process: 1 seconds.
uf250-04.cnf , deadline. Restarts: 400
uf250-04.cnf , deadline. Restarts: 400
uf250-04.cnf , deadline. Restarts: 400
uf250-04.cnf , deadline. Restarts: 400
uf250-04.cnf , deadline. Restarts: 400
uf250-04.cnf fulfilled No. of Restarts: 248 No. of Flips: 3104 time to process: 2 seconds.
uf250-04.cnf , deadline. Restarts: 400
uf250-04.cnf , deadline. Restarts: 400
uf250-04.cnf fulfilled No. of Restarts: 327 No. of Flips: 3629 time to process: 1 seconds.
uf250-04.cnf fulfilled No. of Restarts: 30 No. of Flips: 2773 time to process: 1 seconds.
uf250-04.cnf fulfilled No. of Restarts: 249 No. of Flips: 3772 time to process: 2 seconds.
uf250-04.cnf , deadline. Restarts: 400
uf250-04.cnf , deadline. Restarts: 400
uf250-04.cnf , deadline. Restarts: 400
uf250-04.cnf , deadline. Restarts: 400
uf250-04.cnf fulfilled No. of Restarts: 388 No. of Flips: 4400 time to process: 1 seconds.
uf250-04.cnf fulfilled No. of Restarts: 64 No. of Flips: 4738 time to process: 1 seconds.
uf250-04.cnf , deadline. Restarts: 400
uf250-04.cnf , deadline. Restarts: 400
uf250-04.cnf fulfilled No. of Restarts: 336 No. of Flips: 4417 time to process: 1 seconds.
uf250-04.cnf , deadline. Restarts: 400
uf250-04.cnf , deadline. Restarts: 400
uf250-04.cnf , deadline. Restarts: 400
uf250-04.cnf , deadline. Restarts: 400
uf250-04.cnf , deadline. Restarts: 400
uf250-04.cnf , deadline. Restarts: 400
uf250-04.cnf , deadline. Restarts: 400
uf250-04.cnf fulfilled No. of Restarts: 29 No. of Flips: 3573 time to process: 1 seconds.
uf250-04.cnf fulfilled No. of Restarts: 73 No. of Flips: 1336 time to process: 1 seconds.
uf250-04.cnf , deadline. Restarts: 400
uf250-04.cnf , deadline. Restarts: 400
uf250-04.cnf , deadline. Restarts: 400
uf250-04.cnf , deadline. Restarts: 400
uf250-04.cnf fulfilled No. of Restarts: 99 No. of Flips: 3023 time to process: 1 seconds.
uf250-04.cnf , deadline. Restarts: 400
uf250-04.cnf fulfilled No. of Restarts: 31 No. of Flips: 2482 time to process: 1 seconds.
uf250-04.cnf fulfilled No. of Restarts: 47 No. of Flips: 2988 time to process: 2 seconds.
uf250-04.cnf , deadline. Restarts: 400
uf250-04.cnf , deadline. Restarts: 400
uf250-04.cnf fulfilled No. of Restarts: 157 No. of Flips: 3651 time to process: 1 seconds.
uf250-04.cnf , deadline. Restarts: 400
uf250-04.cnf , deadline. Restarts: 400
uf250-04.cnf fulfilled No. of Restarts: 203 No. of Flips: 3323 time to process: 1 seconds.
uf250-04.cnf fulfilled No. of Restarts: 59 No. of Flips: 3979 time to process: 1 seconds.
uf250-04.cnf fulfilled No. of Restarts: 39 No. of Flips: 3751 time to process: 2 seconds.
uf250-04.cnf fulfilled No. of Restarts: 357 No. of Flips: 2815 time to process: 2 seconds.
uf250-04.cnf , deadline. Restarts: 400
uf250-04.cnf fulfilled No. of Restarts: 228 No. of Flips: 2112 time to process: 1 seconds.
uf250-04.cnf fulfilled No. of Restarts: 60 No. of Flips: 4449 time to process: 2 seconds.
uf250-04.cnf fulfilled No. of Restarts: 328 No. of Flips: 3377 time to process: 2 seconds.
uf250-04.cnf , deadline. Restarts: 400
uf250-04.cnf , deadline. Restarts: 400
uf250-04.cnf fulfilled No. of Restarts: 149 No. of Flips: 901 time to process: 1 seconds.
uf250-04.cnf , deadline. Restarts: 400
uf250-04.cnf , deadline. Restarts: 400
uf250-04.cnf fulfilled No. of Restarts: 219 No. of Flips: 3212 time to process: 1 seconds.
uf250-04.cnf fulfilled No. of Restarts: 9 No. of Flips: 2640 time to process: 1 seconds.
uf250-04.cnf , deadline. Restarts: 400
uf250-04.cnf fulfilled No. of Restarts: 272 No. of Flips: 4456 time to process: 1 seconds.
uf250-04.cnf , deadline. Restarts: 400
uf250-04.cnf , deadline. Restarts: 400
uf250-04.cnf , deadline. Restarts: 400
uf250-04.cnf fulfilled No. of Restarts: 343 No. of Flips: 1752 time to process: 1 seconds.
uf250-04.cnf , deadline. Restarts: 400
uf250-04.cnf , deadline. Restarts: 400
uf250-04.cnf , deadline. Restarts: 400
uf250-04.cnf fulfilled No. of Restarts: 4 No. of Flips: 1568 time to process: 2 seconds.
uf250-04.cnf fulfilled No. of Restarts: 17 No. of Flips: 3989 time to process: 2 seconds.
uf250-04.cnf fulfilled No. of Restarts: 306 No. of Flips: 2663 time to process: 1 seconds.
uf250-04.cnf , deadline. Restarts: 400
uf250-04.cnf fulfilled No. of Restarts: 329 No. of Flips: 3072 time to process: 1 seconds.
uf250-04.cnf , deadline. Restarts: 400
uf250-04.cnf fulfilled No. of Restarts: 318 No. of Flips: 4083 time to process: 1 seconds.
uf250-04.cnf , deadline. Restarts: 400
uf250-04.cnf , deadline. Restarts: 400
uf250-04.cnf fulfilled No. of Restarts: 51 No. of Flips: 3921 time to process: 1 seconds.
uf250-04.cnf fulfilled No. of Restarts: 199 No. of Flips: 3632 time to process: 2 seconds.
uf250-04.cnf , deadline. Restarts: 400
uf250-04.cnf , deadline. Restarts: 400
uf250-04.cnf , deadline. Restarts: 400
uf250-04.cnf , deadline. Restarts: 400
uf250-04.cnf , deadline. Restarts: 400
uf250-04.cnf , deadline. Restarts: 400
uf250-04.cnf , deadline. Restarts: 400
uf250-04.cnf fulfilled No. of Restarts: 191 No. of Flips: 3649 time to process: 1 seconds.
uf250-04.cnf , deadline. Restarts: 400
uf250-04.cnf , deadline. Restarts: 400
uf250-04.cnf , deadline. Restarts: 400
uf250-04.cnf , deadline. Restarts: 400
uf250-04.cnf , deadline. Restarts: 400
uf250-04.cnf , deadline. Restarts: 400
uf250-04.cnf fulfilled No. of Restarts: 351 No. of Flips: 4349 time to process: 1 seconds.
uf250-04.cnf , deadline. Restarts: 400
uf250-04.cnf , deadline. Restarts: 400
uf250-04.cnf , deadline. Restarts: 400
uf250-04.cnf , deadline. Restarts: 400
uf250-04.cnf fulfilled No. of Restarts: 281 No. of Flips: 3835 time to process: 1 seconds.
uf250-04.cnf , deadline. Restarts: 400
uf250-04.cnf , deadline. Restarts: 400
uf250-04.cnf , deadline. Restarts: 400
uf250-04.cnf , deadline. Restarts: 400
uf250-04.cnf fulfilled No. of Restarts: 301 No. of Flips: 1746 time to process: 1 seconds.
uf250-04.cnf , deadline. Restarts: 400
uf250-04.cnf fulfilled No. of Restarts: 354 No. of Flips: 1027 time to process: 1 seconds.
uf250-04.cnf fulfilled No. of Restarts: 78 No. of Flips: 1987 time to process: 1 seconds.
uf250-04.cnf , deadline. Restarts: 400
uf250-04.cnf fulfilled No. of Restarts: 365 No. of Flips: 3529 time to process: 1 seconds.
uf250-04.cnf fulfilled No. of Restarts: 385 No. of Flips: 3571 time to process: 1 seconds.
uf250-04.cnf , deadline. Restarts: 400
uf250-04.cnf fulfilled No. of Restarts: 184 No. of Flips: 3650 time to process: 1 seconds.
uf250-04.cnf fulfilled No. of Restarts: 38 No. of Flips: 2212 time to process: 1 seconds.
uf250-04.cnf fulfilled No. of Restarts: 252 No. of Flips: 862 time to process: 1 seconds.
uf250-04.cnf fulfilled No. of Restarts: 219 No. of Flips: 3511 time to process: 1 seconds.
uf250-04.cnf fulfilled No. of Restarts: 186 No. of Flips: 1728 time to process: 1 seconds.
uf250-04.cnf , deadline. Restarts: 400
uf250-04.cnf , deadline. Restarts: 400
uf250-04.cnf fulfilled No. of Restarts: 160 No. of Flips: 1409 time to process: 1 seconds.
uf250-04.cnf fulfilled No. of Restarts: 232 No. of Flips: 4611 time to process: 2 seconds.
uf250-04.cnf , deadline. Restarts: 400
uf250-04.cnf fulfilled No. of Restarts: 377 No. of Flips: 1628 time to process: 1 seconds.
uf250-04.cnf , deadline. Restarts: 400
uf250-04.cnf fulfilled No. of Restarts: 46 No. of Flips: 1395 time to process: 1 seconds.
uf250-04.cnf , deadline. Restarts: 400
uf250-04.cnf , deadline. Restarts: 400
uf250-04.cnf , deadline. Restarts: 400
uf250-04.cnf , deadline. Restarts: 400
uf250-04.cnf fulfilled No. of Restarts: 15 No. of Flips: 4737 time to process: 1 seconds.
uf250-04.cnf , deadline. Restarts: 400
uf250-04.cnf fulfilled No. of Restarts: 180 No. of Flips: 4997 time to process: 1 seconds.
uf250-04.cnf fulfilled No. of Restarts: 368 No. of Flips: 3972 time to process: 2 seconds.
uf250-04.cnf , deadline. Restarts: 400
uf250-04.cnf , deadline. Restarts: 400
uf250-04.cnf , deadline. Restarts: 400
uf250-04.cnf , deadline. Restarts: 400
uf250-04.cnf , deadline. Restarts: 400
uf250-04.cnf , deadline. Restarts: 400
uf250-04.cnf fulfilled No. of Restarts: 199 No. of Flips: 788 time to process: 1 seconds.
uf250-04.cnf , deadline. Restarts: 400
uf250-04.cnf , deadline. Restarts: 400
uf250-04.cnf , deadline. Restarts: 400
uf250-04.cnf fulfilled No. of Restarts: 25 No. of Flips: 1792 time to process: 1 seconds.
uf250-04.cnf fulfilled No. of Restarts: 21 No. of Flips: 2396 time to process: 2 seconds.
uf250-04.cnf , deadline. Restarts: 400
uf250-04.cnf , deadline. Restarts: 400
uf250-04.cnf , deadline. Restarts: 400
uf250-04.cnf fulfilled No. of Restarts: 51 No. of Flips: 1290 time to process: 1 seconds.
uf250-04.cnf fulfilled No. of Restarts: 261 No. of Flips: 4653 time to process: 1 seconds.
uf250-04.cnf fulfilled No. of Restarts: 41 No. of Flips: 3421 time to process: 1 seconds.
uf250-04.cnf , deadline. Restarts: 400
uf250-04.cnf , deadline. Restarts: 400
uf250-04.cnf , deadline. Restarts: 400
uf250-04.cnf fulfilled No. of Restarts: 58 No. of Flips: 2975 time to process: 1 seconds.
uf250-04.cnf , deadline. Restarts: 400
uf250-04.cnf , deadline. Restarts: 400
uf250-04.cnf fulfilled No. of Restarts: 51 No. of Flips: 4962 time to process: 1 seconds.
uf250-04.cnf , deadline. Restarts: 400
uf250-04.cnf , deadline. Restarts: 400
uf250-04.cnf , deadline. Restarts: 400
uf250-04.cnf fulfilled No. of Restarts: 171 No. of Flips: 3130 time to process: 1 seconds.
uf250-04.cnf , deadline. Restarts: 400
uf250-04.cnf fulfilled No. of Restarts: 163 No. of Flips: 1711 time to process: 1 seconds.
uf250-04.cnf fulfilled No. of Restarts: 205 No. of Flips: 3614 time to process: 1 seconds.
uf250-04.cnf , deadline. Restarts: 400
uf250-04.cnf , deadline. Restarts: 400
uf250-04.cnf fulfilled No. of Restarts: 107 No. of Flips: 4647 time to process: 1 seconds.
uf250-04.cnf , deadline. Restarts: 400
uf250-04.cnf , deadline. Restarts: 400
uf250-04.cnf , deadline. Restarts: 400
uf250-04.cnf fulfilled No. of Restarts: 54 No. of Flips: 4243 time to process: 1 seconds.
uf250-04.cnf , deadline. Restarts: 400
uf250-04.cnf fulfilled No. of Restarts: 312 No. of Flips: 3843 time to process: 1 seconds.
uf250-04.cnf , deadline. Restarts: 400
uf250-04.cnf , deadline. Restarts: 400
uf250-04.cnf fulfilled No. of Restarts: 57 No. of Flips: 3939 time to process: 1 seconds.
uf250-04.cnf fulfilled No. of Restarts: 42 No. of Flips: 2523 time to process: 1 seconds.
uf250-04.cnf , deadline. Restarts: 400
uf250-04.cnf , deadline. Restarts: 400
uf250-04.cnf fulfilled No. of Restarts: 74 No. of Flips: 2924 time to process: 1 seconds.
uf250-04.cnf , deadline. Restarts: 400
uf250-04.cnf fulfilled No. of Restarts: 224 No. of Flips: 3065 time to process: 2 seconds.
uf250-04.cnf , deadline. Restarts: 400
uf250-04.cnf , deadline. Restarts: 400
uf250-04.cnf fulfilled No. of Restarts: 51 No. of Flips: 1832 time to process: 1 seconds.
uf250-04.cnf fulfilled No. of Restarts: 68 No. of Flips: 1749 time to process: 1 seconds.
uf250-04.cnf , deadline. Restarts: 400
uf250-04.cnf , deadline. Restarts: 400
uf250-04.cnf fulfilled No. of Restarts: 35 No. of Flips: 4714 time to process: 1 seconds.
uf250-04.cnf , deadline. Restarts: 400
uf250-04.cnf , deadline. Restarts: 400
uf250-04.cnf , deadline. Restarts: 400
uf250-04.cnf , deadline. Restarts: 400
uf250-04.cnf , deadline. Restarts: 400
uf250-04.cnf fulfilled No. of Restarts: 12 No. of Flips: 4534 time to process: 1 seconds.
uf250-04.cnf , deadline. Restarts: 400
uf250-04.cnf , deadline. Restarts: 400
uf250-04.cnf , deadline. Restarts: 400
uf250-04.cnf , deadline. Restarts: 400
uf250-04.cnf , deadline. Restarts: 400
uf250-04.cnf fulfilled No. of Restarts: 58 No. of Flips: 2778 time to process: 1 seconds.
uf250-04.cnf , deadline. Restarts: 400
uf250-04.cnf fulfilled No. of Restarts: 297 No. of Flips: 2188 time to process: 2 seconds.
uf250-04.cnf , deadline. Restarts: 400
uf250-04.cnf , deadline. Restarts: 400
uf250-04.cnf , deadline. Restarts: 400
uf250-04.cnf fulfilled No. of Restarts: 30 No. of Flips: 1722 time to process: 1 seconds.
uf250-04.cnf , deadline. Restarts: 400
uf250-04.cnf , deadline. Restarts: 400
uf250-04.cnf fulfilled No. of Restarts: 121 No. of Flips: 2571 time to process: 1 seconds.
uf250-04.cnf fulfilled No. of Restarts: 146 No. of Flips: 3811 time to process: 2 seconds.
uf250-04.cnf , deadline. Restarts: 400
uf250-04.cnf , deadline. Restarts: 400
uf250-04.cnf fulfilled No. of Restarts: 214 No. of Flips: 3508 time to process: 1 seconds.
uf250-04.cnf fulfilled No. of Restarts: 295 No. of Flips: 4219 time to process: 2 seconds.
uf250-04.cnf , deadline. Restarts: 400
uf250-04.cnf , deadline. Restarts: 400
uf250-04.cnf , deadline. Restarts: 400
uf250-04.cnf , deadline. Restarts: 400
uf250-04.cnf fulfilled No. of Restarts: 66 No. of Flips: 3133 time to process: 1 seconds.
uf250-04.cnf fulfilled No. of Restarts: 28 No. of Flips: 3096 time to process: 1 seconds.
uf250-04.cnf , deadline. Restarts: 400
uf250-04.cnf fulfilled No. of Restarts: 117 No. of Flips: 2922 time to process: 1 seconds.
uf250-04.cnf , deadline. Restarts: 400
uf250-04.cnf fulfilled No. of Restarts: 190 No. of Flips: 4737 time to process: 1 seconds.
uf250-04.cnf , deadline. Restarts: 400
uf250-04.cnf fulfilled No. of Restarts: 77 No. of Flips: 3140 time to process: 1 seconds.
uf250-04.cnf , deadline. Restarts: 400
uf250-04.cnf , deadline. Restarts: 400
uf250-04.cnf , deadline. Restarts: 400
uf250-04.cnf , deadline. Restarts: 400
uf250-04.cnf , deadline. Restarts: 400
uf250-04.cnf , deadline. Restarts: 400
uf250-04.cnf , deadline. Restarts: 400
uf250-04.cnf , deadline. Restarts: 400
uf250-04.cnf , deadline. Restarts: 400
uf250-04.cnf fulfilled No. of Restarts: 205 No. of Flips: 4875 time to process: 1 seconds.
uf250-04.cnf , deadline. Restarts: 400
uf250-04.cnf , deadline. Restarts: 400
uf250-04.cnf , deadline. Restarts: 400
uf250-04.cnf fulfilled No. of Restarts: 257 No. of Flips: 3792 time to process: 1 seconds.
uf250-04.cnf , deadline. Restarts: 400
uf250-04.cnf fulfilled No. of Restarts: 106 No. of Flips: 2243 time to process: 1 seconds.
uf250-04.cnf , deadline. Restarts: 400
uf250-04.cnf fulfilled No. of Restarts: 340 No. of Flips: 3170 time to process: 1 seconds.
uf250-04.cnf fulfilled No. of Restarts: 384 No. of Flips: 3494 time to process: 1 seconds.
uf250-04.cnf , deadline. Restarts: 400
uf250-04.cnf fulfilled No. of Restarts: 206 No. of Flips: 4932 time to process: 1 seconds.
uf250-04.cnf , deadline. Restarts: 400
uf250-04.cnf fulfilled No. of Restarts: 98 No. of Flips: 3213 time to process: 1 seconds.
uf250-04.cnf , deadline. Restarts: 400
uf250-04.cnf fulfilled No. of Restarts: 106 No. of Flips: 3048 time to process: 1 seconds.
uf250-04.cnf , deadline. Restarts: 400
uf250-04.cnf , deadline. Restarts: 400
uf250-04.cnf , deadline. Restarts: 400
uf250-04.cnf , deadline. Restarts: 400
uf250-04.cnf fulfilled No. of Restarts: 299 No. of Flips: 1345 time to process: 2 seconds.
uf250-04.cnf , deadline. Restarts: 400
uf250-04.cnf fulfilled No. of Restarts: 162 No. of Flips: 823 time to process: 1 seconds.
uf250-04.cnf , deadline. Restarts: 400
uf250-04.cnf fulfilled No. of Restarts: 197 No. of Flips: 1933 time to process: 1 seconds.
uf250-04.cnf fulfilled No. of Restarts: 273 No. of Flips: 4933 time to process: 1 seconds.
uf250-04.cnf fulfilled No. of Restarts: 290 No. of Flips: 812 time to process: 1 seconds.
uf250-04.cnf fulfilled No. of Restarts: 9 No. of Flips: 4091 time to process: 1 seconds.
uf250-04.cnf fulfilled No. of Restarts: 161 No. of Flips: 4278 time to process: 1 seconds.
uf250-04.cnf fulfilled No. of Restarts: 359 No. of Flips: 2485 time to process: 2 seconds.
uf250-04.cnf fulfilled No. of Restarts: 263 No. of Flips: 3977 time to process: 1 seconds.
uf250-04.cnf , deadline. Restarts: 400
uf250-04.cnf , deadline. Restarts: 400
uf250-04.cnf , deadline. Restarts: 400
uf250-04.cnf , deadline. Restarts: 400
uf250-04.cnf fulfilled No. of Restarts: 1 No. of Flips: 1327 time to process: 1 seconds.
uf250-04.cnf , deadline. Restarts: 400
uf250-04.cnf fulfilled No. of Restarts: 393 No. of Flips: 3866 time to process: 1 seconds.
uf250-04.cnf , deadline. Restarts: 400
uf250-04.cnf fulfilled No. of Restarts: 165 No. of Flips: 1722 time to process: 1 seconds.
uf250-04.cnf fulfilled No. of Restarts: 390 No. of Flips: 3057 time to process: 2 seconds.
uf250-04.cnf , deadline. Restarts: 400
uf250-04.cnf , deadline. Restarts: 400
uf250-04.cnf fulfilled No. of Restarts: 271 No. of Flips: 4798 time to process: 1 seconds.
uf250-04.cnf fulfilled No. of Restarts: 197 No. of Flips: 3623 time to process: 2 seconds.
uf250-04.cnf , deadline. Restarts: 400
uf250-04.cnf , deadline. Restarts: 400
uf250-04.cnf fulfilled No. of Restarts: 184 No. of Flips: 3911 time to process: 1 seconds.
uf250-04.cnf fulfilled No. of Restarts: 40 No. of Flips: 4112 time to process: 1 seconds.
uf250-04.cnf , deadline. Restarts: 400
uf250-04.cnf , deadline. Restarts: 400
uf250-04.cnf fulfilled No. of Restarts: 117 No. of Flips: 1023 time to process: 1 seconds.
uf250-04.cnf , deadline. Restarts: 400
uf250-04.cnf fulfilled No. of Restarts: 201 No. of Flips: 1700 time to process: 1 seconds.
uf250-04.cnf , deadline. Restarts: 400
uf250-04.cnf fulfilled No. of Restarts: 100 No. of Flips: 3993 time to process: 1 seconds.
uf250-04.cnf fulfilled No. of Restarts: 208 No. of Flips: 3152 time to process: 1 seconds.
uf250-04.cnf , deadline. Restarts: 400
uf250-04.cnf , deadline. Restarts: 400
uf250-04.cnf fulfilled No. of Restarts: 164 No. of Flips: 4339 time to process: 1 seconds.
uf250-04.cnf fulfilled No. of Restarts: 11 No. of Flips: 2018 time to process: 1 seconds.
uf250-04.cnf fulfilled No. of Restarts: 42 No. of Flips: 4745 time to process: 2 seconds.
uf250-04.cnf , deadline. Restarts: 400
uf250-04.cnf fulfilled No. of Restarts: 239 No. of Flips: 3643 time to process: 1 seconds.
uf250-04.cnf fulfilled No. of Restarts: 291 No. of Flips: 4624 time to process: 2 seconds.
uf250-04.cnf fulfilled No. of Restarts: 87 No. of Flips: 2082 time to process: 2 seconds.
uf250-04.cnf fulfilled No. of Restarts: 362 No. of Flips: 3090 time to process: 1 seconds.
uf250-04.cnf , deadline. Restarts: 400
uf250-04.cnf , deadline. Restarts: 400
uf250-04.cnf , deadline. Restarts: 400
uf250-04.cnf fulfilled No. of Restarts: 388 No. of Flips: 1584 time to process: 1 seconds.
uf250-04.cnf fulfilled No. of Restarts: 93 No. of Flips: 1626 time to process: 1 seconds.
uf250-04.cnf fulfilled No. of Restarts: 146 No. of Flips: 2375 time to process: 1 seconds.
uf250-04.cnf , deadline. Restarts: 400
uf250-04.cnf , deadline. Restarts: 400
uf250-04.cnf , deadline. Restarts: 400
uf250-04.cnf , deadline. Restarts: 400
uf250-04.cnf , deadline. Restarts: 400
uf250-04.cnf fulfilled No. of Restarts: 391 No. of Flips: 1366 time to process: 1 seconds.
uf250-04.cnf , deadline. Restarts: 400
uf250-04.cnf , deadline. Restarts: 400
uf250-04.cnf , deadline. Restarts: 400
uf250-04.cnf , deadline. Restarts: 400
uf250-04.cnf , deadline. Restarts: 400
uf250-04.cnf , deadline. Restarts: 400
uf250-04.cnf , deadline. Restarts: 400
uf250-04.cnf , deadline. Restarts: 400
uf250-04.cnf , deadline. Restarts: 400
uf250-04.cnf , deadline. Restarts: 400
uf250-04.cnf fulfilled No. of Restarts: 186 No. of Flips: 4379 time to process: 1 seconds.
uf250-04.cnf , deadline. Restarts: 400
uf250-04.cnf fulfilled No. of Restarts: 200 No. of Flips: 1026 time to process: 2 seconds.
uf250-04.cnf , deadline. Restarts: 400
uf250-04.cnf , deadline. Restarts: 400
uf250-04.cnf , deadline. Restarts: 400
uf250-04.cnf fulfilled No. of Restarts: 200 No. of Flips: 2929 time to process: 1 seconds.
uf250-04.cnf , deadline. Restarts: 400
uf250-04.cnf fulfilled No. of Restarts: 31 No. of Flips: 3296 time to process: 1 seconds.
uf250-04.cnf fulfilled No. of Restarts: 33 No. of Flips: 3177 time to process: 1 seconds.
uf250-04.cnf , deadline. Restarts: 400
uf250-04.cnf , deadline. Restarts: 400
uf250-04.cnf fulfilled No. of Restarts: 271 No. of Flips: 2742 time to process: 1 seconds.
uf250-04.cnf , deadline. Restarts: 400
uf250-04.cnf fulfilled No. of Restarts: 260 No. of Flips: 1209 time to process: 1 seconds.
uf250-04.cnf , deadline. Restarts: 400
uf250-04.cnf , deadline. Restarts: 400
uf250-04.cnf fulfilled No. of Restarts: 138 No. of Flips: 4679 time to process: 1 seconds.
uf250-04.cnf , deadline. Restarts: 400
uf250-04.cnf , deadline. Restarts: 400
uf250-04.cnf , deadline. Restarts: 400
uf250-04.cnf , deadline. Restarts: 400
uf250-04.cnf , deadline. Restarts: 400
uf250-04.cnf , deadline. Restarts: 400
uf250-04.cnf , deadline. Restarts: 400
uf250-04.cnf fulfilled No. of Restarts: 151 No. of Flips: 4226 time to process: 1 seconds.
uf250-04.cnf fulfilled No. of Restarts: 358 No. of Flips: 3429 time to process: 2 seconds.
uf250-04.cnf fulfilled No. of Restarts: 352 No. of Flips: 4368 time to process: 1 seconds.
uf250-04.cnf fulfilled No. of Restarts: 339 No. of Flips: 1541 time to process: 1 seconds.
uf250-04.cnf , deadline. Restarts: 400
uf250-04.cnf , deadline. Restarts: 400
uf250-04.cnf , deadline. Restarts: 400
uf250-04.cnf , deadline. Restarts: 400
uf250-04.cnf , deadline. Restarts: 400
uf250-04.cnf , deadline. Restarts: 400
uf250-04.cnf , deadline. Restarts: 400
uf250-04.cnf fulfilled No. of Restarts: 258 No. of Flips: 1466 time to process: 1 seconds.
uf250-04.cnf , deadline. Restarts: 400
uf250-04.cnf , deadline. Restarts: 400
uf250-04.cnf fulfilled No. of Restarts: 301 No. of Flips: 3453 time to process: 1 seconds.
uf250-04.cnf , deadline. Restarts: 400
uf250-04.cnf fulfilled No. of Restarts: 203 No. of Flips: 3629 time to process: 1 seconds.
uf250-04.cnf , deadline. Restarts: 400
uf250-04.cnf fulfilled No. of Restarts: 295 No. of Flips: 4965 time to process: 1 seconds.
uf250-04.cnf , deadline. Restarts: 400
uf250-04.cnf , deadline. Restarts: 400
uf250-04.cnf , deadline. Restarts: 400
uf250-04.cnf , deadline. Restarts: 400
uf250-04.cnf , deadline. Restarts: 400
uf250-04.cnf fulfilled No. of Restarts: 291 No. of Flips: 2503 time to process: 1 seconds.
uf250-04.cnf , deadline. Restarts: 400
uf250-04.cnf , deadline. Restarts: 400
uf250-04.cnf fulfilled No. of Restarts: 383 No. of Flips: 3275 time to process: 1 seconds.
uf250-04.cnf fulfilled No. of Restarts: 287 No. of Flips: 1070 time to process: 1 seconds.
uf250-04.cnf , deadline. Restarts: 400
uf250-04.cnf fulfilled No. of Restarts: 13 No. of Flips: 3836 time to process: 1 seconds.
uf250-04.cnf fulfilled No. of Restarts: 7 No. of Flips: 2344 time to process: 1 seconds.
uf250-04.cnf , deadline. Restarts: 400
uf250-04.cnf fulfilled No. of Restarts: 108 No. of Flips: 3563 time to process: 1 seconds.
uf250-04.cnf fulfilled No. of Restarts: 39 No. of Flips: 2680 time to process: 1 seconds.
uf250-04.cnf , deadline. Restarts: 400
uf250-04.cnf fulfilled No. of Restarts: 213 No. of Flips: 3335 time to process: 1 seconds.
uf250-04.cnf fulfilled No. of Restarts: 108 No. of Flips: 4920 time to process: 1 seconds.
uf250-04.cnf , deadline. Restarts: 400
uf250-04.cnf , deadline. Restarts: 400
uf250-04.cnf , deadline. Restarts: 400
uf250-04.cnf fulfilled No. of Restarts: 383 No. of Flips: 1768 time to process: 1 seconds.
uf250-04.cnf , deadline. Restarts: 400
uf250-04.cnf , deadline. Restarts: 400
uf250-04.cnf fulfilled No. of Restarts: 11 No. of Flips: 4506 time to process: 1 seconds.
uf250-04.cnf fulfilled No. of Restarts: 349 No. of Flips: 4068 time to process: 1 seconds.
uf250-04.cnf fulfilled No. of Restarts: 77 No. of Flips: 4232 time to process: 1 seconds.
uf250-04.cnf fulfilled No. of Restarts: 15 No. of Flips: 4095 time to process: 1 seconds.
uf250-04.cnf , deadline. Restarts: 400
uf250-04.cnf , deadline. Restarts: 400
uf250-04.cnf fulfilled No. of Restarts: 27 No. of Flips: 3725 time to process: 1 seconds.
uf250-04.cnf fulfilled No. of Restarts: 255 No. of Flips: 1968 time to process: 1 seconds.
uf250-04.cnf fulfilled No. of Restarts: 169 No. of Flips: 2644 time to process: 1 seconds.
uf250-04.cnf fulfilled No. of Restarts: 28 No. of Flips: 1373 time to process: 2 seconds.
uf250-04.cnf , deadline. Restarts: 400
uf250-04.cnf , deadline. Restarts: 400
uf250-04.cnf fulfilled No. of Restarts: 324 No. of Flips: 2434 time to process: 1 seconds.
uf250-04.cnf , deadline. Restarts: 400
uf250-04.cnf , deadline. Restarts: 400
uf250-04.cnf fulfilled No. of Restarts: 150 No. of Flips: 1713 time to process: 1 seconds.
uf250-04.cnf , deadline. Restarts: 400
uf250-04.cnf , deadline. Restarts: 400
uf250-04.cnf fulfilled No. of Restarts: 110 No. of Flips: 3338 time to process: 1 seconds.
uf250-04.cnf fulfilled No. of Restarts: 162 No. of Flips: 1980 time to process: 2 seconds.
uf250-04.cnf , deadline. Restarts: 400
uf250-04.cnf , deadline. Restarts: 400
uf250-04.cnf , deadline. Restarts: 400
uf250-04.cnf , deadline. Restarts: 400
uf250-04.cnf fulfilled No. of Restarts: 74 No. of Flips: 2394 time to process: 1 seconds.
uf250-04.cnf , deadline. Restarts: 400
uf250-04.cnf fulfilled No. of Restarts: 153 No. of Flips: 2996 time to process: 1 seconds.
uf250-04.cnf fulfilled No. of Restarts: 245 No. of Flips: 1202 time to process: 2 seconds.
uf250-04.cnf fulfilled No. of Restarts: 186 No. of Flips: 2686 time to process: 2 seconds.
uf250-04.cnf , deadline. Restarts: 400
uf250-04.cnf fulfilled No. of Restarts: 209 No. of Flips: 1021 time to process: 1 seconds.
uf250-04.cnf , deadline. Restarts: 400
uf250-04.cnf , deadline. Restarts: 400
uf250-04.cnf , deadline. Restarts: 400
uf250-04.cnf , deadline. Restarts: 400
uf250-04.cnf fulfilled No. of Restarts: 39 No. of Flips: 4043 time to process: 1 seconds.
uf250-04.cnf , deadline. Restarts: 400
uf250-04.cnf fulfilled No. of Restarts: 22 No. of Flips: 4850 time to process: 1 seconds.
uf250-04.cnf , deadline. Restarts: 400
uf250-04.cnf , deadline. Restarts: 400
uf250-04.cnf , deadline. Restarts: 400
uf250-04.cnf fulfilled No. of Restarts: 146 No. of Flips: 1544 time to process: 1 seconds.
uf250-04.cnf , deadline. Restarts: 400
uf250-04.cnf fulfilled No. of Restarts: 373 No. of Flips: 4959 time to process: 1 seconds.
uf250-04.cnf , deadline. Restarts: 400
uf250-04.cnf , deadline. Restarts: 400
uf250-04.cnf fulfilled No. of Restarts: 373 No. of Flips: 3938 time to process: 1 seconds.
uf250-04.cnf fulfilled No. of Restarts: 157 No. of Flips: 2791 time to process: 1 seconds.
uf250-04.cnf , deadline. Restarts: 400
uf250-04.cnf fulfilled No. of Restarts: 180 No. of Flips: 4307 time to process: 1 seconds.
uf250-04.cnf fulfilled No. of Restarts: 211 No. of Flips: 4124 time to process: 1 seconds.
uf250-04.cnf fulfilled No. of Restarts: 58 No. of Flips: 3473 time to process: 2 seconds.
uf250-04.cnf , deadline. Restarts: 400
uf250-04.cnf , deadline. Restarts: 400
uf250-04.cnf , deadline. Restarts: 400
uf250-04.cnf fulfilled No. of Restarts: 244 No. of Flips: 2930 time to process: 2 seconds.
uf250-04.cnf fulfilled No. of Restarts: 96 No. of Flips: 3630 time to process: 1 seconds.
uf250-04.cnf , deadline. Restarts: 400
uf250-04.cnf fulfilled No. of Restarts: 56 No. of Flips: 3781 time to process: 1 seconds.
uf250-04.cnf fulfilled No. of Restarts: 253 No. of Flips: 1819 time to process: 2 seconds.
uf250-04.cnf , deadline. Restarts: 400
uf250-04.cnf fulfilled No. of Restarts: 141 No. of Flips: 4452 time to process: 1 seconds.
uf250-04.cnf , deadline. Restarts: 400
uf250-04.cnf fulfilled No. of Restarts: 244 No. of Flips: 3087 time to process: 1 seconds.
uf250-04.cnf , deadline. Restarts: 400
uf250-04.cnf , deadline. Restarts: 400
uf250-04.cnf , deadline. Restarts: 400
uf250-04.cnf , deadline. Restarts: 400
uf250-04.cnf , deadline. Restarts: 400
uf250-04.cnf , deadline. Restarts: 400
uf250-04.cnf , deadline. Restarts: 400
uf250-04.cnf , deadline. Restarts: 400
uf250-04.cnf fulfilled No. of Restarts: 212 No. of Flips: 4556 time to process: 1 seconds.
uf250-04.cnf , deadline. Restarts: 400
uf250-04.cnf , deadline. Restarts: 400
uf250-04.cnf fulfilled No. of Restarts: 337 No. of Flips: 3019 time to process: 1 seconds.
uf250-04.cnf fulfilled No. of Restarts: 280 No. of Flips: 2544 time to process: 1 seconds.
uf250-04.cnf , deadline. Restarts: 400
uf250-04.cnf fulfilled No. of Restarts: 393 No. of Flips: 3775 time to process: 2 seconds.
uf250-04.cnf fulfilled No. of Restarts: 373 No. of Flips: 4722 time to process: 1 seconds.
uf250-04.cnf fulfilled No. of Restarts: 167 No. of Flips: 4995 time to process: 1 seconds.
uf250-04.cnf , deadline. Restarts: 400
uf250-04.cnf , deadline. Restarts: 400
uf250-04.cnf fulfilled No. of Restarts: 299 No. of Flips: 3637 time to process: 1 seconds.
uf250-04.cnf fulfilled No. of Restarts: 20 No. of Flips: 4851 time to process: 1 seconds.
uf250-04.cnf fulfilled No. of Restarts: 71 No. of Flips: 3622 time to process: 1 seconds.
uf250-04.cnf , deadline. Restarts: 400
uf250-04.cnf , deadline. Restarts: 400
uf250-04.cnf , deadline. Restarts: 400
uf250-04.cnf fulfilled No. of Restarts: 138 No. of Flips: 3217 time to process: 1 seconds.
uf250-04.cnf fulfilled No. of Restarts: 116 No. of Flips: 4467 time to process: 1 seconds.
uf250-04.cnf , deadline. Restarts: 400
uf250-04.cnf , deadline. Restarts: 400
uf250-04.cnf , deadline. Restarts: 400
uf250-04.cnf fulfilled No. of Restarts: 351 No. of Flips: 4805 time to process: 1 seconds.
uf250-04.cnf , deadline. Restarts: 400
uf250-04.cnf fulfilled No. of Restarts: 166 No. of Flips: 1942 time to process: 1 seconds.
uf250-04.cnf fulfilled No. of Restarts: 139 No. of Flips: 1770 time to process: 1 seconds.
uf250-04.cnf , deadline. Restarts: 400
uf250-04.cnf fulfilled No. of Restarts: 163 No. of Flips: 1625 time to process: 1 seconds.
uf250-04.cnf , deadline. Restarts: 400
uf250-04.cnf , deadline. Restarts: 400
uf250-04.cnf fulfilled No. of Restarts: 227 No. of Flips: 3680 time to process: 1 seconds.
uf250-04.cnf fulfilled No. of Restarts: 187 No. of Flips: 1447 time to process: 1 seconds.
uf250-04.cnf , deadline. Restarts: 400
uf250-04.cnf , deadline. Restarts: 400
uf250-04.cnf , deadline. Restarts: 400
uf250-04.cnf fulfilled No. of Restarts: 62 No. of Flips: 2799 time to process: 1 seconds.
uf250-04.cnf , deadline. Restarts: 400
uf250-04.cnf , deadline. Restarts: 400
uf250-04.cnf fulfilled No. of Restarts: 262 No. of Flips: 3521 time to process: 1 seconds.
uf250-04.cnf , deadline. Restarts: 400
uf250-04.cnf , deadline. Restarts: 400
uf250-04.cnf , deadline. Restarts: 400
uf250-04.cnf fulfilled No. of Restarts: 242 No. of Flips: 2471 time to process: 1 seconds.
uf250-04.cnf fulfilled No. of Restarts: 1 No. of Flips: 3490 time to process: 1 seconds.
uf250-04.cnf fulfilled No. of Restarts: 396 No. of Flips: 4136 time to process: 1 seconds.
uf250-04.cnf , deadline. Restarts: 400
uf250-04.cnf , deadline. Restarts: 400
uf250-04.cnf fulfilled No. of Restarts: 46 No. of Flips: 3798 time to process: 1 seconds.
uf250-04.cnf fulfilled No. of Restarts: 395 No. of Flips: 2012 time to process: 1 seconds.
uf250-04.cnf fulfilled No. of Restarts: 385 No. of Flips: 3987 time to process: 1 seconds.
uf250-04.cnf , deadline. Restarts: 400
uf250-04.cnf , deadline. Restarts: 400
uf250-04.cnf , deadline. Restarts: 400
uf250-04.cnf fulfilled No. of Restarts: 83 No. of Flips: 4469 time to process: 1 seconds.
uf250-04.cnf fulfilled No. of Restarts: 383 No. of Flips: 3570 time to process: 2 seconds.
uf250-04.cnf , deadline. Restarts: 400
uf250-04.cnf , deadline. Restarts: 400
uf250-04.cnf , deadline. Restarts: 400
uf250-04.cnf fulfilled No. of Restarts: 8 No. of Flips: 3240 time to process: 1 seconds.
uf250-04.cnf , deadline. Restarts: 400
uf250-04.cnf , deadline. Restarts: 400
uf250-04.cnf , deadline. Restarts: 400
uf250-04.cnf fulfilled No. of Restarts: 71 No. of Flips: 2955 time to process: 1 seconds.
uf250-04.cnf fulfilled No. of Restarts: 307 No. of Flips: 4139 time to process: 2 seconds.
uf250-04.cnf , deadline. Restarts: 400
uf250-04.cnf , deadline. Restarts: 400
uf250-04.cnf , deadline. Restarts: 400
uf250-04.cnf fulfilled No. of Restarts: 342 No. of Flips: 2429 time to process: 1 seconds.
uf250-04.cnf , deadline. Restarts: 400
uf250-04.cnf , deadline. Restarts: 400
uf250-04.cnf , deadline. Restarts: 400
uf250-04.cnf , deadline. Restarts: 400
uf250-04.cnf , deadline. Restarts: 400
uf250-04.cnf , deadline. Restarts: 400
uf250-04.cnf fulfilled No. of Restarts: 102 No. of Flips: 1575 time to process: 1 seconds.
uf250-04.cnf fulfilled No. of Restarts: 207 No. of Flips: 4126 time to process: 2 seconds.
uf250-04.cnf , deadline. Restarts: 400
uf250-04.cnf , deadline. Restarts: 400
uf250-04.cnf fulfilled No. of Restarts: 292 No. of Flips: 2855 time to process: 1 seconds.
uf250-04.cnf , deadline. Restarts: 400
uf250-04.cnf fulfilled No. of Restarts: 182 No. of Flips: 2631 time to process: 1 seconds.
uf250-04.cnf , deadline. Restarts: 400
uf250-04.cnf , deadline. Restarts: 400
uf250-04.cnf fulfilled No. of Restarts: 315 No. of Flips: 3432 time to process: 1 seconds.
uf250-04.cnf , deadline. Restarts: 400
uf250-04.cnf fulfilled No. of Restarts: 36 No. of Flips: 2659 time to process: 1 seconds.
uf250-04.cnf fulfilled No. of Restarts: 134 No. of Flips: 793 time to process: 2 seconds.
uf250-04.cnf fulfilled No. of Restarts: 72 No. of Flips: 1364 time to process: 1 seconds.
uf250-04.cnf , deadline. Restarts: 400
uf250-04.cnf , deadline. Restarts: 400
uf250-04.cnf fulfilled No. of Restarts: 395 No. of Flips: 3408 time to process: 1 seconds.
uf250-04.cnf , deadline. Restarts: 400
uf250-04.cnf fulfilled No. of Restarts: 197 No. of Flips: 1316 time to process: 1 seconds.
uf250-04.cnf , deadline. Restarts: 400
uf250-04.cnf fulfilled No. of Restarts: 49 No. of Flips: 2635 time to process: 1 seconds.
uf250-04.cnf , deadline. Restarts: 400
uf250-04.cnf fulfilled No. of Restarts: 50 No. of Flips: 2194 time to process: 1 seconds.
uf250-04.cnf fulfilled No. of Restarts: 237 No. of Flips: 1537 time to process: 1 seconds.
uf250-04.cnf , deadline. Restarts: 400
uf250-04.cnf , deadline. Restarts: 400
uf250-04.cnf , deadline. Restarts: 400
uf250-04.cnf , deadline. Restarts: 400
uf250-04.cnf , deadline. Restarts: 400
uf250-04.cnf , deadline. Restarts: 400
uf250-04.cnf fulfilled No. of Restarts: 58 No. of Flips: 2513 time to process: 1 seconds.
uf250-04.cnf , deadline. Restarts: 400
uf250-04.cnf , deadline. Restarts: 400
uf250-04.cnf fulfilled No. of Restarts: 350 No. of Flips: 3968 time to process: 1 seconds.
uf250-04.cnf fulfilled No. of Restarts: 54 No. of Flips: 4932 time to process: 1 seconds.
uf250-04.cnf , deadline. Restarts: 400
uf250-04.cnf , deadline. Restarts: 400
uf250-04.cnf , deadline. Restarts: 400
uf250-04.cnf , deadline. Restarts: 400
uf250-04.cnf , deadline. Restarts: 400
uf250-04.cnf , deadline. Restarts: 400
uf250-04.cnf fulfilled No. of Restarts: 232 No. of Flips: 4921 time to process: 1 seconds.
uf250-04.cnf , deadline. Restarts: 400
uf250-04.cnf , deadline. Restarts: 400
uf250-04.cnf , deadline. Restarts: 400
uf250-04.cnf , deadline. Restarts: 400
uf250-04.cnf fulfilled No. of Restarts: 207 No. of Flips: 2386 time to process: 2 seconds.
uf250-04.cnf fulfilled No. of Restarts: 153 No. of Flips: 3214 time to process: 2 seconds.
uf250-04.cnf , deadline. Restarts: 400
uf250-04.cnf fulfilled No. of Restarts: 160 No. of Flips: 4321 time to process: 1 seconds.
uf250-04.cnf fulfilled No. of Restarts: 3 No. of Flips: 1603 time to process: 1 seconds.
uf250-04.cnf , deadline. Restarts: 400
uf250-04.cnf fulfilled No. of Restarts: 23 No. of Flips: 1946 time to process: 1 seconds.
uf250-04.cnf fulfilled No. of Restarts: 101 No. of Flips: 4624 time to process: 1 seconds.
uf250-04.cnf , deadline. Restarts: 400
uf250-04.cnf , deadline. Restarts: 400
uf250-04.cnf , deadline. Restarts: 400
uf250-04.cnf , deadline. Restarts: 400
uf250-04.cnf fulfilled No. of Restarts: 206 No. of Flips: 3642 time to process: 1 seconds.
uf250-04.cnf fulfilled No. of Restarts: 229 No. of Flips: 2302 time to process: 2 seconds.
uf250-04.cnf fulfilled No. of Restarts: 124 No. of Flips: 2749 time to process: 1 seconds.
uf250-04.cnf , deadline. Restarts: 400
uf250-04.cnf , deadline. Restarts: 400
uf250-04.cnf , deadline. Restarts: 400
uf250-04.cnf fulfilled No. of Restarts: 298 No. of Flips: 3938 time to process: 1 seconds.
uf250-04.cnf fulfilled No. of Restarts: 399 No. of Flips: 3271 time to process: 1 seconds.
uf250-04.cnf fulfilled No. of Restarts: 99 No. of Flips: 1818 time to process: 1 seconds.
uf250-04.cnf , deadline. Restarts: 400
uf250-04.cnf , deadline. Restarts: 400
uf250-04.cnf , deadline. Restarts: 400
uf250-04.cnf , deadline. Restarts: 400
uf250-04.cnf fulfilled No. of Restarts: 17 No. of Flips: 1546 time to process: 1 seconds.
uf250-04.cnf , deadline. Restarts: 400
uf250-04.cnf fulfilled No. of Restarts: 68 No. of Flips: 2413 time to process: 1 seconds.
uf250-04.cnf , deadline. Restarts: 400
uf250-04.cnf , deadline. Restarts: 400
uf250-04.cnf fulfilled No. of Restarts: 130 No. of Flips: 3711 time to process: 1 seconds.
uf250-04.cnf fulfilled No. of Restarts: 354 No. of Flips: 3216 time to process: 2 seconds.
uf250-04.cnf , deadline. Restarts: 400
uf250-04.cnf fulfilled No. of Restarts: 17 No. of Flips: 1905 time to process: 2 seconds.
uf250-04.cnf fulfilled No. of Restarts: 115 No. of Flips: 4336 time to process: 2 seconds.
uf250-04.cnf , deadline. Restarts: 400
uf250-04.cnf , deadline. Restarts: 400
uf250-04.cnf , deadline. Restarts: 400
uf250-04.cnf , deadline. Restarts: 400
uf250-04.cnf , deadline. Restarts: 400
uf250-04.cnf fulfilled No. of Restarts: 394 No. of Flips: 745 time to process: 1 seconds.
uf250-04.cnf fulfilled No. of Restarts: 187 No. of Flips: 3368 time to process: 1 seconds.
uf250-04.cnf , deadline. Restarts: 400
uf250-04.cnf fulfilled No. of Restarts: 200 No. of Flips: 2572 time to process: 1 seconds.
uf250-04.cnf fulfilled No. of Restarts: 317 No. of Flips: 2448 time to process: 2 seconds.
uf250-04.cnf fulfilled No. of Restarts: 315 No. of Flips: 1234 time to process: 1 seconds.
uf250-04.cnf , deadline. Restarts: 400
uf250-04.cnf fulfilled No. of Restarts: 182 No. of Flips: 1909 time to process: 1 seconds.
uf250-04.cnf , deadline. Restarts: 400
uf250-04.cnf fulfilled No. of Restarts: 357 No. of Flips: 4551 time to process: 1 seconds.
uf250-04.cnf fulfilled No. of Restarts: 143 No. of Flips: 4703 time to process: 1 seconds.
uf250-04.cnf , deadline. Restarts: 400
uf250-04.cnf , deadline. Restarts: 400
uf250-04.cnf , deadline. Restarts: 400
uf250-04.cnf , deadline. Restarts: 400
uf250-04.cnf fulfilled No. of Restarts: 318 No. of Flips: 3879 time to process: 1 seconds.
uf250-04.cnf , deadline. Restarts: 400
uf250-04.cnf , deadline. Restarts: 400
uf250-04.cnf fulfilled No. of Restarts: 98 No. of Flips: 4212 time to process: 1 seconds.
uf250-04.cnf fulfilled No. of Restarts: 260 No. of Flips: 4338 time to process: 2 seconds.
uf250-04.cnf fulfilled No. of Restarts: 197 No. of Flips: 3672 time to process: 1 seconds.
uf250-04.cnf , deadline. Restarts: 400
uf250-04.cnf fulfilled No. of Restarts: 187 No. of Flips: 1971 time to process: 1 seconds.
uf250-04.cnf fulfilled No. of Restarts: 150 No. of Flips: 2153 time to process: 1 seconds.
uf250-04.cnf fulfilled No. of Restarts: 58 No. of Flips: 4610 time to process: 2 seconds.
uf250-04.cnf , deadline. Restarts: 400
uf250-04.cnf , deadline. Restarts: 400
uf250-04.cnf fulfilled No. of Restarts: 154 No. of Flips: 1717 time to process: 1 seconds.
uf250-04.cnf , deadline. Restarts: 400
uf250-04.cnf , deadline. Restarts: 400
uf250-04.cnf fulfilled No. of Restarts: 164 No. of Flips: 3337 time to process: 1 seconds.
uf250-04.cnf , deadline. Restarts: 400
uf250-04.cnf fulfilled No. of Restarts: 153 No. of Flips: 3196 time to process: 1 seconds.
uf250-04.cnf , deadline. Restarts: 400
uf250-04.cnf , deadline. Restarts: 400
uf250-04.cnf , deadline. Restarts: 400
uf250-04.cnf fulfilled No. of Restarts: 128 No. of Flips: 1919 time to process: 1 seconds.
uf250-04.cnf fulfilled No. of Restarts: 66 No. of Flips: 1866 time to process: 1 seconds.
uf250-04.cnf fulfilled No. of Restarts: 92 No. of Flips: 2671 time to process: 1 seconds.
uf250-04.cnf , deadline. Restarts: 400
uf250-04.cnf , deadline. Restarts: 400
uf250-04.cnf fulfilled No. of Restarts: 295 No. of Flips: 4545 time to process: 1 seconds.
uf250-04.cnf , deadline. Restarts: 400
uf250-04.cnf fulfilled No. of Restarts: 6 No. of Flips: 2813 time to process: 1 seconds.
uf250-04.cnf fulfilled No. of Restarts: 236 No. of Flips: 4863 time to process: 1 seconds.
uf250-04.cnf , deadline. Restarts: 400
uf250-04.cnf fulfilled No. of Restarts: 127 No. of Flips: 903 time to process: 1 seconds.
uf250-04.cnf , deadline. Restarts: 400
uf250-04.cnf fulfilled No. of Restarts: 378 No. of Flips: 4561 time to process: 2 seconds.
uf250-04.cnf , deadline. Restarts: 400
uf250-04.cnf , deadline. Restarts: 400
uf250-04.cnf fulfilled No. of Restarts: 237 No. of Flips: 1599 time to process: 1 seconds.
uf250-04.cnf , deadline. Restarts: 400
uf250-04.cnf fulfilled No. of Restarts: 282 No. of Flips: 3386 time to process: 1 seconds.
uf250-04.cnf , deadline. Restarts: 400
uf250-04.cnf fulfilled No. of Restarts: 71 No. of Flips: 2245 time to process: 1 seconds.
uf250-04.cnf , deadline. Restarts: 400
uf250-04.cnf , deadline. Restarts: 400
uf250-04.cnf fulfilled No. of Restarts: 206 No. of Flips: 4554 time to process: 1 seconds.
uf250-04.cnf , deadline. Restarts: 400
uf250-04.cnf fulfilled No. of Restarts: 284 No. of Flips: 3251 time to process: 1 seconds.
uf250-04.cnf fulfilled No. of Restarts: 307 No. of Flips: 4711 time to process: 2 seconds.
uf250-04.cnf , deadline. Restarts: 400
uf250-04.cnf , deadline. Restarts: 400
uf250-04.cnf , deadline. Restarts: 400
uf250-04.cnf fulfilled No. of Restarts: 62 No. of Flips: 2491 time to process: 1 seconds.
uf250-04.cnf , deadline. Restarts: 400
uf250-04.cnf fulfilled No. of Restarts: 125 No. of Flips: 1285 time to process: 1 seconds.
uf250-04.cnf fulfilled No. of Restarts: 292 No. of Flips: 4048 time to process: 1 seconds.
uf250-04.cnf , deadline. Restarts: 400
uf250-04.cnf , deadline. Restarts: 400
uf250-04.cnf , deadline. Restarts: 400
uf250-04.cnf , deadline. Restarts: 400
uf250-04.cnf , deadline. Restarts: 400
uf250-04.cnf fulfilled No. of Restarts: 262 No. of Flips: 1720 time to process: 1 seconds.
uf250-04.cnf , deadline. Restarts: 400
uf250-04.cnf , deadline. Restarts: 400
uf250-04.cnf , deadline. Restarts: 400
uf250-04.cnf fulfilled No. of Restarts: 376 No. of Flips: 3507 time to process: 2 seconds.
uf250-04.cnf , deadline. Restarts: 400
uf250-04.cnf , deadline. Restarts: 400
uf250-04.cnf , deadline. Restarts: 400
uf250-04.cnf , deadline. Restarts: 400
uf250-04.cnf , deadline. Restarts: 400
uf250-04.cnf fulfilled No. of Restarts: 1 No. of Flips: 1611 time to process: 1 seconds.
uf250-04.cnf , deadline. Restarts: 400
uf250-04.cnf , deadline. Restarts: 400
uf250-04.cnf fulfilled No. of Restarts: 299 No. of Flips: 718 time to process: 2 seconds.
uf250-04.cnf , deadline. Restarts: 400
uf250-04.cnf fulfilled No. of Restarts: 23 No. of Flips: 4154 time to process: 1 seconds.
uf250-04.cnf fulfilled No. of Restarts: 174 No. of Flips: 2268 time to process: 2 seconds.
uf250-04.cnf fulfilled No. of Restarts: 106 No. of Flips: 4928 time to process: 1 seconds.
uf250-04.cnf , deadline. Restarts: 400
uf250-04.cnf , deadline. Restarts: 400
uf250-04.cnf , deadline. Restarts: 400
uf250-04.cnf , deadline. Restarts: 400
uf250-04.cnf , deadline. Restarts: 400
uf250-04.cnf fulfilled No. of Restarts: 150 No. of Flips: 2195 time to process: 1 seconds.
uf250-04.cnf , deadline. Restarts: 400
uf250-04.cnf fulfilled No. of Restarts: 181 No. of Flips: 3051 time to process: 2 seconds.
uf250-04.cnf , deadline. Restarts: 400
uf250-04.cnf , deadline. Restarts: 400
uf250-04.cnf , deadline. Restarts: 400
uf250-04.cnf , deadline. Restarts: 400
uf250-04.cnf , deadline. Restarts: 400
uf250-04.cnf fulfilled No. of Restarts: 307 No. of Flips: 1826 time to process: 1 seconds.
uf250-04.cnf fulfilled No. of Restarts: 299 No. of Flips: 1324 time to process: 2 seconds.
uf250-04.cnf , deadline. Restarts: 400
uf250-04.cnf , deadline. Restarts: 400
uf250-04.cnf fulfilled No. of Restarts: 208 No. of Flips: 3240 time to process: 1 seconds.
uf250-04.cnf , deadline. Restarts: 400
uf250-04.cnf , deadline. Restarts: 400
uf250-04.cnf , deadline. Restarts: 400
uf250-04.cnf , deadline. Restarts: 400
uf250-04.cnf fulfilled No. of Restarts: 118 No. of Flips: 2615 time to process: 1 seconds.
uf250-04.cnf , deadline. Restarts: 400
uf250-04.cnf , deadline. Restarts: 400
uf250-04.cnf , deadline. Restarts: 400
uf250-04.cnf , deadline. Restarts: 400
uf250-04.cnf , deadline. Restarts: 400
uf250-04.cnf , deadline. Restarts: 400
uf250-04.cnf , deadline. Restarts: 400
uf250-04.cnf fulfilled No. of Restarts: 100 No. of Flips: 2144 time to process: 1 seconds.
uf250-04.cnf , deadline. Restarts: 400
uf250-04.cnf , deadline. Restarts: 400
uf250-04.cnf fulfilled No. of Restarts: 116 No. of Flips: 1609 time to process: 1 seconds.
uf250-04.cnf , deadline. Restarts: 400
uf250-04.cnf fulfilled No. of Restarts: 125 No. of Flips: 4896 time to process: 1 seconds.
uf250-04.cnf , deadline. Restarts: 400
uf250-04.cnf , deadline. Restarts: 400
uf250-04.cnf fulfilled No. of Restarts: 268 No. of Flips: 4718 time to process: 1 seconds.
uf250-04.cnf fulfilled No. of Restarts: 185 No. of Flips: 2487 time to process: 1 seconds.
uf250-04.cnf , deadline. Restarts: 400
uf250-04.cnf , deadline. Restarts: 400
uf250-04.cnf fulfilled No. of Restarts: 111 No. of Flips: 761 time to process: 1 seconds.
uf250-04.cnf , deadline. Restarts: 400
uf250-04.cnf fulfilled No. of Restarts: 63 No. of Flips: 4646 time to process: 1 seconds.
uf250-04.cnf , deadline. Restarts: 400
uf250-04.cnf fulfilled No. of Restarts: 94 No. of Flips: 4552 time to process: 1 seconds.
uf250-04.cnf , deadline. Restarts: 400
uf250-04.cnf , deadline. Restarts: 400
uf250-04.cnf , deadline. Restarts: 400
uf250-04.cnf , deadline. Restarts: 400
uf250-04.cnf , deadline. Restarts: 400
uf250-04.cnf , deadline. Restarts: 400
uf250-04.cnf , deadline. Restarts: 400
uf250-04.cnf fulfilled No. of Restarts: 276 No. of Flips: 2314 time to process: 1 seconds.
uf250-04.cnf fulfilled No. of Restarts: 361 No. of Flips: 4048 time to process: 2 seconds.
uf250-04.cnf fulfilled No. of Restarts: 130 No. of Flips: 4489 time to process: 1 seconds.
uf250-04.cnf , deadline. Restarts: 400
uf250-04.cnf , deadline. Restarts: 400
uf250-04.cnf fulfilled No. of Restarts: 150 No. of Flips: 3991 time to process: 1 seconds.
uf250-04.cnf , deadline. Restarts: 400
uf250-04.cnf fulfilled No. of Restarts: 13 No. of Flips: 3766 time to process: 1 seconds.
uf250-04.cnf , deadline. Restarts: 400
uf250-04.cnf fulfilled No. of Restarts: 113 No. of Flips: 4147 time to process: 1 seconds.
uf250-04.cnf fulfilled No. of Restarts: 307 No. of Flips: 4537 time to process: 1 seconds.
uf250-04.cnf , deadline. Restarts: 400
uf250-04.cnf , deadline. Restarts: 400
uf250-04.cnf fulfilled No. of Restarts: 105 No. of Flips: 2099 time to process: 1 seconds.
uf250-04.cnf fulfilled No. of Restarts: 384 No. of Flips: 3974 time to process: 1 seconds.
uf250-04.cnf , deadline. Restarts: 400
uf250-04.cnf fulfilled No. of Restarts: 3 No. of Flips: 2202 time to process: 1 seconds.
uf250-04.cnf , deadline. Restarts: 400
uf250-04.cnf , deadline. Restarts: 400
uf250-04.cnf , deadline. Restarts: 400
uf250-04.cnf fulfilled No. of Restarts: 141 No. of Flips: 4996 time to process: 1 seconds.
uf250-04.cnf fulfilled No. of Restarts: 372 No. of Flips: 3514 time to process: 1 seconds.
uf250-04.cnf , deadline. Restarts: 400
uf250-04.cnf , deadline. Restarts: 400
uf250-04.cnf , deadline. Restarts: 400
uf250-04.cnf fulfilled No. of Restarts: 53 No. of Flips: 4799 time to process: 1 seconds.
uf250-04.cnf fulfilled No. of Restarts: 206 No. of Flips: 3971 time to process: 1 seconds.
uf250-04.cnf , deadline. Restarts: 400
uf250-04.cnf , deadline. Restarts: 400
uf250-04.cnf , deadline. Restarts: 400
uf250-04.cnf , deadline. Restarts: 400
uf250-04.cnf , deadline. Restarts: 400
uf250-04.cnf , deadline. Restarts: 400
uf250-04.cnf fulfilled No. of Restarts: 273 No. of Flips: 3814 time to process: 1 seconds.
uf250-04.cnf , deadline. Restarts: 400
uf250-04.cnf fulfilled No. of Restarts: 257 No. of Flips: 1237 time to process: 1 seconds.
uf250-04.cnf , deadline. Restarts: 400
uf250-04.cnf fulfilled No. of Restarts: 99 No. of Flips: 3623 time to process: 1 seconds.
uf250-04.cnf , deadline. Restarts: 400
uf250-04.cnf , deadline. Restarts: 400
uf250-04.cnf fulfilled No. of Restarts: 362 No. of Flips: 2941 time to process: 1 seconds.
uf250-04.cnf , deadline. Restarts: 400
uf250-04.cnf , deadline. Restarts: 400
uf250-04.cnf , deadline. Restarts: 400
uf250-04.cnf fulfilled No. of Restarts: 84 No. of Flips: 2041 time to process: 1 seconds.
uf250-04.cnf , deadline. Restarts: 400
uf250-04.cnf , deadline. Restarts: 400
uf250-04.cnf , deadline. Restarts: 400
uf250-04.cnf , deadline. Restarts: 400
uf250-04.cnf , deadline. Restarts: 400
uf250-04.cnf , deadline. Restarts: 400
uf250-04.cnf fulfilled No. of Restarts: 322 No. of Flips: 3199 time to process: 1 seconds.
uf250-04.cnf fulfilled No. of Restarts: 300 No. of Flips: 4071 time to process: 1 seconds.
uf250-04.cnf , deadline. Restarts: 400
uf250-04.cnf , deadline. Restarts: 400
uf250-04.cnf , deadline. Restarts: 400
uf250-04.cnf , deadline. Restarts: 400
uf250-04.cnf , deadline. Restarts: 400
uf250-04.cnf , deadline. Restarts: 400
uf250-04.cnf fulfilled No. of Restarts: 50 No. of Flips: 2440 time to process: 1 seconds.
uf250-04.cnf , deadline. Restarts: 400
uf250-04.cnf fulfilled No. of Restarts: 240 No. of Flips: 4399 time to process: 1 seconds.
uf250-04.cnf , deadline. Restarts: 400
uf250-04.cnf , deadline. Restarts: 400
uf250-04.cnf , deadline. Restarts: 400
uf250-04.cnf fulfilled No. of Restarts: 350 No. of Flips: 1312 time to process: 1 seconds.
uf250-04.cnf fulfilled No. of Restarts: 329 No. of Flips: 3210 time to process: 1 seconds.
uf250-04.cnf , deadline. Restarts: 400
uf250-04.cnf fulfilled No. of Restarts: 262 No. of Flips: 1199 time to process: 1 seconds.
uf250-04.cnf , deadline. Restarts: 400
uf250-04.cnf fulfilled No. of Restarts: 110 No. of Flips: 3870 time to process: 1 seconds.
uf250-04.cnf , deadline. Restarts: 400
uf250-04.cnf , deadline. Restarts: 400
uf250-04.cnf , deadline. Restarts: 400
uf250-04.cnf , deadline. Restarts: 400
uf250-04.cnf , deadline. Restarts: 400
uf250-04.cnf , deadline. Restarts: 400
uf250-04.cnf , deadline. Restarts: 400
uf250-04.cnf fulfilled No. of Restarts: 310 No. of Flips: 2506 time to process: 1 seconds.
uf250-04.cnf , deadline. Restarts: 400
uf250-04.cnf fulfilled No. of Restarts: 279 No. of Flips: 1518 time to process: 2 seconds.
uf250-04.cnf , deadline. Restarts: 400
uf250-04.cnf , deadline. Restarts: 400
uf250-04.cnf , deadline. Restarts: 400
uf250-04.cnf , deadline. Restarts: 400
uf250-04.cnf , deadline. Restarts: 400
uf250-04.cnf fulfilled No. of Restarts: 143 No. of Flips: 3967 time to process: 1 seconds.
uf250-04.cnf , deadline. Restarts: 400
uf250-04.cnf fulfilled No. of Restarts: 104 No. of Flips: 1758 time to process: 1 seconds.
uf250-04.cnf , deadline. Restarts: 400
uf250-04.cnf , deadline. Restarts: 400
uf250-04.cnf , deadline. Restarts: 400
uf250-04.cnf fulfilled No. of Restarts: 158 No. of Flips: 1524 time to process: 1 seconds.
uf250-04.cnf , deadline. Restarts: 400
uf250-04.cnf , deadline. Restarts: 400
uf250-04.cnf , deadline. Restarts: 400
uf250-04.cnf , deadline. Restarts: 400
uf250-04.cnf fulfilled No. of Restarts: 159 No. of Flips: 4131 time to process: 1 seconds.
uf250-04.cnf , deadline. Restarts: 400
uf250-04.cnf fulfilled No. of Restarts: 20 No. of Flips: 4559 time to process: 1 seconds.
uf250-04.cnf , deadline. Restarts: 400
uf250-04.cnf fulfilled No. of Restarts: 213 No. of Flips: 830 time to process: 1 seconds.
uf250-04.cnf , deadline. Restarts: 400
uf250-04.cnf fulfilled No. of Restarts: 242 No. of Flips: 4845 time to process: 1 seconds.
uf250-04.cnf fulfilled No. of Restarts: 165 No. of Flips: 3565 time to process: 1 seconds.
uf250-04.cnf fulfilled No. of Restarts: 198 No. of Flips: 2796 time to process: 1 seconds.
uf250-04.cnf , deadline. Restarts: 400
uf250-04.cnf fulfilled No. of Restarts: 197 No. of Flips: 1397 time to process: 1 seconds.
uf250-04.cnf , deadline. Restarts: 400
uf250-04.cnf , deadline. Restarts: 400
uf250-04.cnf , deadline. Restarts: 400
uf250-04.cnf , deadline. Restarts: 400
uf250-04.cnf fulfilled No. of Restarts: 98 No. of Flips: 3064 time to process: 1 seconds.
uf250-04.cnf , deadline. Restarts: 400
uf250-04.cnf fulfilled No. of Restarts: 157 No. of Flips: 4552 time to process: 1 seconds.
uf250-04.cnf fulfilled No. of Restarts: 224 No. of Flips: 3944 time to process: 1 seconds.
uf250-04.cnf , deadline. Restarts: 400
uf250-04.cnf , deadline. Restarts: 400
uf250-04.cnf , deadline. Restarts: 400
uf250-04.cnf fulfilled No. of Restarts: 146 No. of Flips: 1922 time to process: 1 seconds.
uf250-04.cnf , deadline. Restarts: 400
uf250-04.cnf fulfilled No. of Restarts: 167 No. of Flips: 4231 time to process: 1 seconds.
uf250-04.cnf , deadline. Restarts: 400
uf250-04.cnf fulfilled No. of Restarts: 82 No. of Flips: 4602 time to process: 1 seconds.
uf250-04.cnf , deadline. Restarts: 400
uf250-04.cnf , deadline. Restarts: 400
uf250-04.cnf fulfilled No. of Restarts: 266 No. of Flips: 4268 time to process: 1 seconds.
uf250-04.cnf , deadline. Restarts: 400
uf250-04.cnf , deadline. Restarts: 400
uf250-04.cnf , deadline. Restarts: 400
uf250-04.cnf fulfilled No. of Restarts: 128 No. of Flips: 1168 time to process: 1 seconds.
uf250-04.cnf , deadline. Restarts: 400
uf250-04.cnf , deadline. Restarts: 400
uf250-04.cnf , deadline. Restarts: 400
uf250-04.cnf fulfilled No. of Restarts: 13 No. of Flips: 4755 time to process: 1 seconds.
uf250-04.cnf fulfilled No. of Restarts: 283 No. of Flips: 3386 time to process: 2 seconds.
uf250-04.cnf , deadline. Restarts: 400
uf250-04.cnf fulfilled No. of Restarts: 324 No. of Flips: 3239 time to process: 2 seconds.
uf250-04.cnf fulfilled No. of Restarts: 308 No. of Flips: 3837 time to process: 2 seconds.
uf250-04.cnf , deadline. Restarts: 400
uf250-04.cnf fulfilled No. of Restarts: 121 No. of Flips: 3650 time to process: 1 seconds.
uf250-04.cnf , deadline. Restarts: 400
uf250-04.cnf , deadline. Restarts: 400
uf250-04.cnf fulfilled No. of Restarts: 324 No. of Flips: 2614 time to process: 1 seconds.
uf250-04.cnf , deadline. Restarts: 400
uf250-04.cnf , deadline. Restarts: 400
uf250-04.cnf , deadline. Restarts: 400
uf250-04.cnf , deadline. Restarts: 400
uf250-04.cnf , deadline. Restarts: 400
uf250-04.cnf , deadline. Restarts: 400
uf250-04.cnf fulfilled No. of Restarts: 170 No. of Flips: 2621 time to process: 1 seconds.
uf250-04.cnf , deadline. Restarts: 400
uf250-04.cnf fulfilled No. of Restarts: 398 No. of Flips: 3170 time to process: 1 seconds.
uf250-04.cnf fulfilled No. of Restarts: 186 No. of Flips: 2372 time to process: 1 seconds.
uf250-04.cnf fulfilled No. of Restarts: 75 No. of Flips: 4972 time to process: 1 seconds.
uf250-04.cnf , deadline. Restarts: 400
uf250-04.cnf , deadline. Restarts: 400
uf250-04.cnf fulfilled No. of Restarts: 364 No. of Flips: 2573 time to process: 1 seconds.
uf250-04.cnf fulfilled No. of Restarts: 122 No. of Flips: 1186 time to process: 1 seconds.
uf250-04.cnf , deadline. Restarts: 400
uf250-04.cnf fulfilled No. of Restarts: 267 No. of Flips: 3711 time to process: 1 seconds.
uf250-04.cnf , deadline. Restarts: 400
uf250-04.cnf , deadline. Restarts: 400
uf250-04.cnf , deadline. Restarts: 400
uf250-04.cnf fulfilled No. of Restarts: 204 No. of Flips: 4376 time to process: 1 seconds.
uf250-04.cnf , deadline. Restarts: 400
uf250-04.cnf , deadline. Restarts: 400
uf250-04.cnf fulfilled No. of Restarts: 252 No. of Flips: 2907 time to process: 1 seconds.
uf250-04.cnf fulfilled No. of Restarts: 251 No. of Flips: 3203 time to process: 1 seconds.
uf250-04.cnf , deadline. Restarts: 400
uf250-04.cnf , deadline. Restarts: 400
uf250-04.cnf , deadline. Restarts: 400
uf250-04.cnf , deadline. Restarts: 400
uf250-04.cnf fulfilled No. of Restarts: 214 No. of Flips: 3807 time to process: 1 seconds.
uf250-04.cnf , deadline. Restarts: 400
uf250-04.cnf fulfilled No. of Restarts: 103 No. of Flips: 1358 time to process: 1 seconds.
uf250-04.cnf fulfilled No. of Restarts: 361 No. of Flips: 4439 time to process: 1 seconds.
uf250-04.cnf , deadline. Restarts: 400
uf250-04.cnf , deadline. Restarts: 400
uf250-04.cnf , deadline. Restarts: 400
uf250-04.cnf , deadline. Restarts: 400
uf250-04.cnf , deadline. Restarts: 400
uf250-04.cnf fulfilled No. of Restarts: 209 No. of Flips: 1415 time to process: 1 seconds.
uf250-04.cnf fulfilled No. of Restarts: 297 No. of Flips: 1440 time to process: 1 seconds.
uf250-04.cnf , deadline. Restarts: 400
uf250-04.cnf , deadline. Restarts: 400
uf250-04.cnf , deadline. Restarts: 400
uf250-04.cnf fulfilled No. of Restarts: 101 No. of Flips: 4851 time to process: 1 seconds.
uf250-04.cnf , deadline. Restarts: 400
uf250-04.cnf fulfilled No. of Restarts: 66 No. of Flips: 4357 time to process: 1 seconds.
uf250-04.cnf , deadline. Restarts: 400
uf250-04.cnf , deadline. Restarts: 400
uf250-04.cnf fulfilled No. of Restarts: 48 No. of Flips: 3465 time to process: 1 seconds.
uf250-04.cnf fulfilled No. of Restarts: 13 No. of Flips: 2429 time to process: 1 seconds.
uf250-04.cnf , deadline. Restarts: 400
uf250-04.cnf fulfilled No. of Restarts: 201 No. of Flips: 3181 time to process: 1 seconds.
uf250-04.cnf fulfilled No. of Restarts: 111 No. of Flips: 2438 time to process: 1 seconds.
uf250-04.cnf , deadline. Restarts: 400
uf250-04.cnf , deadline. Restarts: 400
uf250-04.cnf , deadline. Restarts: 400
uf250-04.cnf , deadline. Restarts: 400
uf250-04.cnf , deadline. Restarts: 400
uf250-04.cnf , deadline. Restarts: 400
uf250-04.cnf , deadline. Restarts: 400
uf250-04.cnf , deadline. Restarts: 400
uf250-04.cnf fulfilled No. of Restarts: 111 No. of Flips: 3012 time to process: 1 seconds.
uf250-04.cnf , deadline. Restarts: 400
uf250-04.cnf , deadline. Restarts: 400
uf250-04.cnf fulfilled No. of Restarts: 78 No. of Flips: 928 time to process: 1 seconds.
uf250-04.cnf , deadline. Restarts: 400
uf250-04.cnf , deadline. Restarts: 400
uf250-04.cnf fulfilled No. of Restarts: 20 No. of Flips: 3942 time to process: 1 seconds.
uf250-04.cnf fulfilled No. of Restarts: 310 No. of Flips: 1999 time to process: 2 seconds.
uf250-04.cnf , deadline. Restarts: 400
uf250-04.cnf fulfilled No. of Restarts: 221 No. of Flips: 1680 time to process: 1 seconds.
uf250-04.cnf , deadline. Restarts: 400
uf250-04.cnf fulfilled No. of Restarts: 64 No. of Flips: 4522 time to process: 1 seconds.
uf250-04.cnf , deadline. Restarts: 400
uf250-04.cnf , deadline. Restarts: 400
uf250-04.cnf fulfilled No. of Restarts: 290 No. of Flips: 1210 time to process: 1 seconds.
uf250-04.cnf , deadline. Restarts: 400
uf250-04.cnf fulfilled No. of Restarts: 185 No. of Flips: 1389 time to process: 1 seconds.
uf250-04.cnf , deadline. Restarts: 400
uf250-04.cnf , deadline. Restarts: 400
uf250-04.cnf , deadline. Restarts: 400
uf250-04.cnf , deadline. Restarts: 400
uf250-04.cnf , deadline. Restarts: 400
uf250-04.cnf fulfilled No. of Restarts: 267 No. of Flips: 3326 time to process: 1 seconds.
uf250-04.cnf , deadline. Restarts: 400
uf250-04.cnf , deadline. Restarts: 400
uf250-04.cnf fulfilled No. of Restarts: 399 No. of Flips: 3774 time to process: 1 seconds.
uf250-04.cnf , deadline. Restarts: 400
uf250-04.cnf fulfilled No. of Restarts: 5 No. of Flips: 3580 time to process: 1 seconds.
uf250-04.cnf , deadline. Restarts: 400
uf250-04.cnf , deadline. Restarts: 400
uf250-04.cnf , deadline. Restarts: 400
uf250-04.cnf , deadline. Restarts: 400
uf250-04.cnf fulfilled No. of Restarts: 78 No. of Flips: 3964 time to process: 1 seconds.
uf250-04.cnf , deadline. Restarts: 400
uf250-04.cnf , deadline. Restarts: 400
uf250-04.cnf , deadline. Restarts: 400
uf250-04.cnf , deadline. Restarts: 400
uf250-04.cnf , deadline. Restarts: 400
uf250-04.cnf fulfilled No. of Restarts: 198 No. of Flips: 3148 time to process: 1 seconds.
uf250-04.cnf fulfilled No. of Restarts: 245 No. of Flips: 2524 time to process: 1 seconds.
uf250-04.cnf fulfilled No. of Restarts: 269 No. of Flips: 4057 time to process: 2 seconds.
uf250-04.cnf , deadline. Restarts: 400
uf250-04.cnf fulfilled No. of Restarts: 119 No. of Flips: 2888 time to process: 2 seconds.
uf250-04.cnf , deadline. Restarts: 400
uf250-04.cnf , deadline. Restarts: 400
uf250-04.cnf fulfilled No. of Restarts: 19 No. of Flips: 4729 time to process: 1 seconds.
uf250-04.cnf fulfilled No. of Restarts: 10 No. of Flips: 1829 time to process: 1 seconds.
uf250-04.cnf , deadline. Restarts: 400
uf250-04.cnf , deadline. Restarts: 400
uf250-04.cnf , deadline. Restarts: 400
uf250-04.cnf , deadline. Restarts: 400
uf250-04.cnf , deadline. Restarts: 400
uf250-04.cnf , deadline. Restarts: 400
uf250-04.cnf fulfilled No. of Restarts: 164 No. of Flips: 1971 time to process: 1 seconds.
uf250-04.cnf fulfilled No. of Restarts: 228 No. of Flips: 2715 time to process: 1 seconds.
uf250-04.cnf , deadline. Restarts: 400
uf250-04.cnf fulfilled No. of Restarts: 23 No. of Flips: 2640 time to process: 1 seconds.
uf250-04.cnf , deadline. Restarts: 400
uf250-04.cnf , deadline. Restarts: 400
uf250-04.cnf fulfilled No. of Restarts: 0 No. of Flips: 1016 time to process: 1 seconds.
uf250-04.cnf , deadline. Restarts: 400
uf250-04.cnf , deadline. Restarts: 400
uf250-04.cnf , deadline. Restarts: 400
uf250-04.cnf , deadline. Restarts: 400
uf250-04.cnf fulfilled No. of Restarts: 285 No. of Flips: 1585 time to process: 1 seconds.
uf250-04.cnf , deadline. Restarts: 400
uf250-04.cnf , deadline. Restarts: 400
uf250-04.cnf , deadline. Restarts: 400
uf250-04.cnf fulfilled No. of Restarts: 327 No. of Flips: 1137 time to process: 2 seconds.
uf250-04.cnf fulfilled No. of Restarts: 110 No. of Flips: 4659 time to process: 2 seconds.
uf250-04.cnf , deadline. Restarts: 400
uf250-04.cnf fulfilled No. of Restarts: 32 No. of Flips: 2925 time to process: 1 seconds.
uf250-04.cnf , deadline. Restarts: 400
uf250-04.cnf fulfilled No. of Restarts: 155 No. of Flips: 2285 time to process: 1 seconds.
uf250-04.cnf , deadline. Restarts: 400
uf250-04.cnf fulfilled No. of Restarts: 258 No. of Flips: 3387 time to process: 1 seconds.
uf250-04.cnf fulfilled No. of Restarts: 261 No. of Flips: 4119 time to process: 2 seconds.
uf250-04.cnf fulfilled No. of Restarts: 206 No. of Flips: 4366 time to process: 1 seconds.
uf250-04.cnf , deadline. Restarts: 400
uf250-04.cnf , deadline. Restarts: 400
uf250-04.cnf fulfilled No. of Restarts: 89 No. of Flips: 3969 time to process: 1 seconds.
uf250-04.cnf , deadline. Restarts: 400
uf250-04.cnf , deadline. Restarts: 400
uf250-04.cnf fulfilled No. of Restarts: 329 No. of Flips: 1065 time to process: 1 seconds.
uf250-04.cnf , deadline. Restarts: 400
uf250-04.cnf , deadline. Restarts: 400
uf250-04.cnf , deadline. Restarts: 400
uf250-04.cnf fulfilled No. of Restarts: 288 No. of Flips: 3975 time to process: 1 seconds.
uf250-04.cnf fulfilled No. of Restarts: 75 No. of Flips: 2215 time to process: 1 seconds.
uf250-04.cnf , deadline. Restarts: 400
uf250-04.cnf fulfilled No. of Restarts: 27 No. of Flips: 4784 time to process: 1 seconds.
uf250-04.cnf fulfilled No. of Restarts: 52 No. of Flips: 4621 time to process: 1 seconds.
uf250-04.cnf fulfilled No. of Restarts: 8 No. of Flips: 1546 time to process: 1 seconds.
uf250-04.cnf , deadline. Restarts: 400
uf250-04.cnf fulfilled No. of Restarts: 215 No. of Flips: 4825 time to process: 1 seconds.
uf250-04.cnf , deadline. Restarts: 400
uf250-04.cnf fulfilled No. of Restarts: 222 No. of Flips: 3883 time to process: 2 seconds.
uf250-04.cnf , deadline. Restarts: 400
uf250-04.cnf , deadline. Restarts: 400
uf250-04.cnf , deadline. Restarts: 400
uf250-04.cnf , deadline. Restarts: 400
uf250-04.cnf fulfilled No. of Restarts: 238 No. of Flips: 3582 time to process: 1 seconds.
uf250-04.cnf , deadline. Restarts: 400
uf250-04.cnf , deadline. Restarts: 400
uf250-04.cnf , deadline. Restarts: 400
uf250-04.cnf , deadline. Restarts: 400
uf250-04.cnf fulfilled No. of Restarts: 262 No. of Flips: 1885 time to process: 1 seconds.
uf250-04.cnf , deadline. Restarts: 400
uf250-04.cnf , deadline. Restarts: 400
uf250-04.cnf fulfilled No. of Restarts: 141 No. of Flips: 4105 time to process: 1 seconds.
uf250-04.cnf , deadline. Restarts: 400
uf250-04.cnf , deadline. Restarts: 400
uf250-04.cnf , deadline. Restarts: 400
uf250-04.cnf fulfilled No. of Restarts: 7 No. of Flips: 1266 time to process: 1 seconds.
uf250-04.cnf , deadline. Restarts: 400
uf250-04.cnf , deadline. Restarts: 400
uf250-04.cnf fulfilled No. of Restarts: 191 No. of Flips: 2015 time to process: 1 seconds.
uf250-04.cnf , deadline. Restarts: 400
uf250-04.cnf , deadline. Restarts: 400
uf250-04.cnf , deadline. Restarts: 400
uf250-04.cnf , deadline. Restarts: 400
uf250-04.cnf fulfilled No. of Restarts: 358 No. of Flips: 4147 time to process: 1 seconds.
uf250-04.cnf fulfilled No. of Restarts: 14 No. of Flips: 4814 time to process: 1 seconds.
uf250-04.cnf , deadline. Restarts: 400
uf250-04.cnf , deadline. Restarts: 400
uf250-04.cnf , deadline. Restarts: 400
uf250-04.cnf , deadline. Restarts: 400
uf250-04.cnf , deadline. Restarts: 400
uf250-04.cnf , deadline. Restarts: 400
uf250-04.cnf fulfilled No. of Restarts: 64 No. of Flips: 3576 time to process: 1 seconds.
uf250-04.cnf , deadline. Restarts: 400
uf250-04.cnf , deadline. Restarts: 400
uf250-04.cnf , deadline. Restarts: 400
uf250-04.cnf fulfilled No. of Restarts: 130 No. of Flips: 2082 time to process: 1 seconds.
uf250-04.cnf fulfilled No. of Restarts: 338 No. of Flips: 3153 time to process: 2 seconds.
uf250-04.cnf fulfilled No. of Restarts: 68 No. of Flips: 1922 time to process: 1 seconds.
uf250-04.cnf fulfilled No. of Restarts: 170 No. of Flips: 3649 time to process: 1 seconds.
uf250-04.cnf , deadline. Restarts: 400
uf250-04.cnf fulfilled No. of Restarts: 255 No. of Flips: 2467 time to process: 1 seconds.
uf250-04.cnf fulfilled No. of Restarts: 231 No. of Flips: 4412 time to process: 2 seconds.
uf250-04.cnf fulfilled No. of Restarts: 336 No. of Flips: 1845 time to process: 1 seconds.
uf250-04.cnf , deadline. Restarts: 400
uf250-04.cnf fulfilled No. of Restarts: 75 No. of Flips: 4779 time to process: 1 seconds.
uf250-04.cnf fulfilled No. of Restarts: 121 No. of Flips: 3458 time to process: 2 seconds.
uf250-04.cnf , deadline. Restarts: 400
uf250-04.cnf fulfilled No. of Restarts: 217 No. of Flips: 4060 time to process: 1 seconds.
uf250-04.cnf , deadline. Restarts: 400
uf250-04.cnf fulfilled No. of Restarts: 213 No. of Flips: 1212 time to process: 1 seconds.
uf250-04.cnf fulfilled No. of Restarts: 288 No. of Flips: 4749 time to process: 1 seconds.
uf250-04.cnf , deadline. Restarts: 400
uf250-04.cnf , deadline. Restarts: 400
uf250-04.cnf , deadline. Restarts: 400
uf250-04.cnf , deadline. Restarts: 400
uf250-04.cnf , deadline. Restarts: 400
uf250-04.cnf fulfilled No. of Restarts: 329 No. of Flips: 2184 time to process: 1 seconds.
uf250-04.cnf fulfilled No. of Restarts: 243 No. of Flips: 2402 time to process: 1 seconds.
uf250-04.cnf , deadline. Restarts: 400
uf250-04.cnf fulfilled No. of Restarts: 104 No. of Flips: 3226 time to process: 1 seconds.
uf250-04.cnf , deadline. Restarts: 400
uf250-04.cnf , deadline. Restarts: 400
uf250-04.cnf , deadline. Restarts: 400
uf250-04.cnf , deadline. Restarts: 400
uf250-04.cnf , deadline. Restarts: 400
uf250-04.cnf , deadline. Restarts: 400
uf250-04.cnf , deadline. Restarts: 400
uf250-04.cnf , deadline. Restarts: 400
uf250-04.cnf , deadline. Restarts: 400
uf250-04.cnf , deadline. Restarts: 400
uf250-04.cnf , deadline. Restarts: 400
uf250-04.cnf , deadline. Restarts: 400
uf250-04.cnf , deadline. Restarts: 400
uf250-04.cnf fulfilled No. of Restarts: 325 No. of Flips: 2526 time to process: 1 seconds.
uf250-04.cnf fulfilled No. of Restarts: 121 No. of Flips: 2325 time to process: 1 seconds.
uf250-04.cnf fulfilled No. of Restarts: 358 No. of Flips: 604 time to process: 1 seconds.
uf250-04.cnf , deadline. Restarts: 400
uf250-04.cnf fulfilled No. of Restarts: 99 No. of Flips: 3163 time to process: 1 seconds.
uf250-04.cnf fulfilled No. of Restarts: 62 No. of Flips: 1809 time to process: 2 seconds.
uf250-04.cnf fulfilled No. of Restarts: 12 No. of Flips: 3295 time to process: 1 seconds.
uf250-04.cnf , deadline. Restarts: 400
uf250-04.cnf , deadline. Restarts: 400
uf250-04.cnf , deadline. Restarts: 400
uf250-04.cnf , deadline. Restarts: 400
uf250-04.cnf , deadline. Restarts: 400
uf250-04.cnf fulfilled No. of Restarts: 256 No. of Flips: 4050 time to process: 1 seconds.
uf250-04.cnf , deadline. Restarts: 400
uf250-04.cnf fulfilled No. of Restarts: 311 No. of Flips: 3881 time to process: 1 seconds.
uf250-04.cnf , deadline. Restarts: 400
uf250-04.cnf fulfilled No. of Restarts: 214 No. of Flips: 3180 time to process: 1 seconds.
uf250-04.cnf , deadline. Restarts: 400
uf250-04.cnf , deadline. Restarts: 400
uf250-04.cnf , deadline. Restarts: 400
uf250-04.cnf , deadline. Restarts: 400
uf250-04.cnf fulfilled No. of Restarts: 100 No. of Flips: 4830 time to process: 1 seconds.
uf250-04.cnf , deadline. Restarts: 400
uf250-04.cnf , deadline. Restarts: 400
uf250-04.cnf fulfilled No. of Restarts: 8 No. of Flips: 2966 time to process: 1 seconds.
uf250-04.cnf fulfilled No. of Restarts: 15 No. of Flips: 2901 time to process: 1 seconds.
uf250-04.cnf , deadline. Restarts: 400
uf250-04.cnf , deadline. Restarts: 400
uf250-04.cnf , deadline. Restarts: 400
uf250-04.cnf fulfilled No. of Restarts: 119 No. of Flips: 3231 time to process: 1 seconds.
uf250-04.cnf , deadline. Restarts: 400
uf250-04.cnf fulfilled No. of Restarts: 216 No. of Flips: 4615 time to process: 1 seconds.
uf250-04.cnf , deadline. Restarts: 400
uf250-04.cnf , deadline. Restarts: 400
uf250-04.cnf fulfilled No. of Restarts: 388 No. of Flips: 1305 time to process: 1 seconds.
uf250-04.cnf fulfilled No. of Restarts: 163 No. of Flips: 2259 time to process: 1 seconds.
uf250-04.cnf , deadline. Restarts: 400
uf250-04.cnf , deadline. Restarts: 400
uf250-04.cnf fulfilled No. of Restarts: 153 No. of Flips: 3341 time to process: 1 seconds.
uf250-04.cnf fulfilled No. of Restarts: 118 No. of Flips: 4707 time to process: 1 seconds.
uf250-04.cnf fulfilled No. of Restarts: 363 No. of Flips: 2480 time to process: 2 seconds.
uf250-04.cnf , deadline. Restarts: 400
uf250-04.cnf fulfilled No. of Restarts: 317 No. of Flips: 4406 time to process: 1 seconds.
uf250-04.cnf , deadline. Restarts: 400
uf250-04.cnf , deadline. Restarts: 400
uf250-04.cnf , deadline. Restarts: 400
uf250-04.cnf fulfilled No. of Restarts: 160 No. of Flips: 3006 time to process: 1 seconds.
uf250-04.cnf , deadline. Restarts: 400
uf250-04.cnf fulfilled No. of Restarts: 25 No. of Flips: 3609 time to process: 1 seconds.
uf250-04.cnf fulfilled No. of Restarts: 168 No. of Flips: 2612 time to process: 2 seconds.
uf250-04.cnf fulfilled No. of Restarts: 287 No. of Flips: 4919 time to process: 2 seconds.
uf250-04.cnf , deadline. Restarts: 400
uf250-04.cnf fulfilled No. of Restarts: 323 No. of Flips: 3120 time to process: 1 seconds.
uf250-04.cnf fulfilled No. of Restarts: 131 No. of Flips: 2045 time to process: 1 seconds.
uf250-04.cnf fulfilled No. of Restarts: 173 No. of Flips: 3983 time to process: 1 seconds.
uf250-04.cnf fulfilled No. of Restarts: 13 No. of Flips: 4168 time to process: 1 seconds.
uf250-04.cnf , deadline. Restarts: 400
uf250-04.cnf fulfilled No. of Restarts: 34 No. of Flips: 2629 time to process: 1 seconds.
uf250-04.cnf , deadline. Restarts: 400
uf250-04.cnf , deadline. Restarts: 400
uf250-04.cnf , deadline. Restarts: 400
uf250-04.cnf , deadline. Restarts: 400
uf250-04.cnf fulfilled No. of Restarts: 395 No. of Flips: 2359 time to process: 1 seconds.
uf250-04.cnf fulfilled No. of Restarts: 377 No. of Flips: 1726 time to process: 1 seconds.
uf250-04.cnf , deadline. Restarts: 400
uf250-04.cnf , deadline. Restarts: 400
uf250-04.cnf , deadline. Restarts: 400
uf250-04.cnf , deadline. Restarts: 400
uf250-04.cnf , deadline. Restarts: 400
uf250-04.cnf , deadline. Restarts: 400
uf250-04.cnf fulfilled No. of Restarts: 200 No. of Flips: 3585 time to process: 1 seconds.
uf250-04.cnf fulfilled No. of Restarts: 91 No. of Flips: 3087 time to process: 1 seconds.
uf250-04.cnf fulfilled No. of Restarts: 199 No. of Flips: 2213 time to process: 2 seconds.
uf250-04.cnf , deadline. Restarts: 400
uf250-04.cnf , deadline. Restarts: 400
uf250-04.cnf , deadline. Restarts: 400
uf250-04.cnf , deadline. Restarts: 400
uf250-04.cnf , deadline. Restarts: 400
uf250-04.cnf fulfilled No. of Restarts: 393 No. of Flips: 1593 time to process: 1 seconds.
uf250-04.cnf , deadline. Restarts: 400
uf250-04.cnf , deadline. Restarts: 400
uf250-04.cnf , deadline. Restarts: 400
uf250-04.cnf , deadline. Restarts: 400
uf250-04.cnf , deadline. Restarts: 400
uf250-04.cnf , deadline. Restarts: 400
uf250-04.cnf , deadline. Restarts: 400
uf250-04.cnf fulfilled No. of Restarts: 161 No. of Flips: 2715 time to process: 1 seconds.
uf250-04.cnf fulfilled No. of Restarts: 5 No. of Flips: 4188 time to process: 1 seconds.
uf250-04.cnf , deadline. Restarts: 400
uf250-04.cnf , deadline. Restarts: 400
uf250-04.cnf fulfilled No. of Restarts: 222 No. of Flips: 2431 time to process: 1 seconds.
uf250-04.cnf , deadline. Restarts: 400
uf250-04.cnf fulfilled No. of Restarts: 183 No. of Flips: 3298 time to process: 1 seconds.
uf250-04.cnf fulfilled No. of Restarts: 337 No. of Flips: 3589 time to process: 1 seconds.
uf250-04.cnf , deadline. Restarts: 400
uf250-04.cnf , deadline. Restarts: 400
uf250-04.cnf , deadline. Restarts: 400
uf250-04.cnf , deadline. Restarts: 400
uf250-04.cnf fulfilled No. of Restarts: 152 No. of Flips: 3565 time to process: 1 seconds.
uf250-04.cnf fulfilled No. of Restarts: 39 No. of Flips: 3437 time to process: 1 seconds.
uf250-04.cnf fulfilled No. of Restarts: 172 No. of Flips: 2190 time to process: 1 seconds.
uf250-04.cnf , deadline. Restarts: 400
uf250-04.cnf , deadline. Restarts: 400
uf250-04.cnf , deadline. Restarts: 400
uf250-04.cnf fulfilled No. of Restarts: 363 No. of Flips: 1281 time to process: 1 seconds.
uf250-04.cnf , deadline. Restarts: 400
uf250-04.cnf , deadline. Restarts: 400
uf250-04.cnf , deadline. Restarts: 400
uf250-04.cnf fulfilled No. of Restarts: 235 No. of Flips: 731 time to process: 1 seconds.
uf250-04.cnf fulfilled No. of Restarts: 275 No. of Flips: 1145 time to process: 2 seconds.
uf250-04.cnf , deadline. Restarts: 400
uf250-04.cnf , deadline. Restarts: 400
uf250-04.cnf fulfilled No. of Restarts: 57 No. of Flips: 1299 time to process: 1 seconds.
uf250-04.cnf , deadline. Restarts: 400
uf250-04.cnf fulfilled No. of Restarts: 169 No. of Flips: 3747 time to process: 1 seconds.
uf250-04.cnf , deadline. Restarts: 400
uf250-04.cnf , deadline. Restarts: 400
uf250-04.cnf , deadline. Restarts: 400
uf250-04.cnf fulfilled No. of Restarts: 333 No. of Flips: 4424 time to process: 1 seconds.
uf250-04.cnf , deadline. Restarts: 400
uf250-04.cnf , deadline. Restarts: 400
uf250-04.cnf fulfilled No. of Restarts: 48 No. of Flips: 3040 time to process: 1 seconds.
uf250-04.cnf fulfilled No. of Restarts: 79 No. of Flips: 1211 time to process: 2 seconds.
uf250-04.cnf , deadline. Restarts: 400
uf250-04.cnf , deadline. Restarts: 400
uf250-04.cnf fulfilled No. of Restarts: 33 No. of Flips: 3099 time to process: 1 seconds.
uf250-04.cnf , deadline. Restarts: 400
uf250-04.cnf , deadline. Restarts: 400
uf250-04.cnf fulfilled No. of Restarts: 302 No. of Flips: 2566 time to process: 1 seconds.
uf250-04.cnf , deadline. Restarts: 400
uf250-04.cnf fulfilled No. of Restarts: 200 No. of Flips: 3381 time to process: 1 seconds.
uf250-04.cnf , deadline. Restarts: 400
uf250-04.cnf fulfilled No. of Restarts: 30 No. of Flips: 3624 time to process: 1 seconds.
uf250-04.cnf , deadline. Restarts: 400
uf250-04.cnf , deadline. Restarts: 400
uf250-04.cnf , deadline. Restarts: 400
uf250-04.cnf fulfilled No. of Restarts: 84 No. of Flips: 3167 time to process: 1 seconds.
uf250-04.cnf , deadline. Restarts: 400
uf250-04.cnf , deadline. Restarts: 400
uf250-04.cnf , deadline. Restarts: 400
uf250-04.cnf , deadline. Restarts: 400
uf250-04.cnf fulfilled No. of Restarts: 86 No. of Flips: 3361 time to process: 1 seconds.
uf250-04.cnf fulfilled No. of Restarts: 395 No. of Flips: 2741 time to process: 1 seconds.
uf250-04.cnf , deadline. Restarts: 400
uf250-04.cnf , deadline. Restarts: 400
uf250-04.cnf , deadline. Restarts: 400
uf250-04.cnf fulfilled No. of Restarts: 357 No. of Flips: 2346 time to process: 1 seconds.
uf250-04.cnf , deadline. Restarts: 400
uf250-04.cnf , deadline. Restarts: 400
uf250-04.cnf fulfilled No. of Restarts: 143 No. of Flips: 4105 time to process: 1 seconds.
uf250-04.cnf , deadline. Restarts: 400
uf250-04.cnf , deadline. Restarts: 400
uf250-04.cnf fulfilled No. of Restarts: 319 No. of Flips: 4418 time to process: 1 seconds.
uf250-04.cnf , deadline. Restarts: 400
uf250-04.cnf fulfilled No. of Restarts: 283 No. of Flips: 4497 time to process: 1 seconds.
uf250-04.cnf fulfilled No. of Restarts: 238 No. of Flips: 4675 time to process: 1 seconds.
uf250-04.cnf , deadline. Restarts: 400
uf250-04.cnf fulfilled No. of Restarts: 234 No. of Flips: 4458 time to process: 1 seconds.
uf250-04.cnf fulfilled No. of Restarts: 225 No. of Flips: 1586 time to process: 2 seconds.
uf250-04.cnf , deadline. Restarts: 400
uf250-04.cnf fulfilled No. of Restarts: 9 No. of Flips: 4678 time to process: 1 seconds.
uf250-04.cnf , deadline. Restarts: 400
uf250-04.cnf , deadline. Restarts: 400
uf250-04.cnf , deadline. Restarts: 400
uf250-04.cnf fulfilled No. of Restarts: 181 No. of Flips: 1684 time to process: 1 seconds.
uf250-04.cnf fulfilled No. of Restarts: 260 No. of Flips: 1681 time to process: 1 seconds.
uf250-04.cnf fulfilled No. of Restarts: 16 No. of Flips: 2761 time to process: 1 seconds.
uf250-04.cnf fulfilled No. of Restarts: 58 No. of Flips: 1890 time to process: 2 seconds.
uf250-04.cnf , deadline. Restarts: 400
uf250-04.cnf , deadline. Restarts: 400
uf250-04.cnf , deadline. Restarts: 400
uf250-04.cnf , deadline. Restarts: 400
uf250-04.cnf , deadline. Restarts: 400
uf250-04.cnf , deadline. Restarts: 400
uf250-04.cnf , deadline. Restarts: 400
uf250-04.cnf , deadline. Restarts: 400
uf250-04.cnf , deadline. Restarts: 400
uf250-04.cnf , deadline. Restarts: 400
uf250-04.cnf , deadline. Restarts: 400
uf250-04.cnf , deadline. Restarts: 400
uf250-04.cnf , deadline. Restarts: 400
uf250-04.cnf , deadline. Restarts: 400
uf250-04.cnf , deadline. Restarts: 400
uf250-04.cnf , deadline. Restarts: 400
uf250-04.cnf , deadline. Restarts: 400
uf250-04.cnf fulfilled No. of Restarts: 254 No. of Flips: 4967 time to process: 1 seconds.
uf250-04.cnf , deadline. Restarts: 400
uf250-04.cnf , deadline. Restarts: 400
uf250-04.cnf fulfilled No. of Restarts: 39 No. of Flips: 1818 time to process: 1 seconds.
uf250-04.cnf , deadline. Restarts: 400
uf250-04.cnf , deadline. Restarts: 400
uf250-04.cnf , deadline. Restarts: 400
uf250-04.cnf , deadline. Restarts: 400
uf250-04.cnf , deadline. Restarts: 400
uf250-04.cnf fulfilled No. of Restarts: 159 No. of Flips: 1674 time to process: 1 seconds.
uf250-04.cnf fulfilled No. of Restarts: 44 No. of Flips: 2919 time to process: 2 seconds.
uf250-04.cnf , deadline. Restarts: 400
uf250-04.cnf , deadline. Restarts: 400
uf250-04.cnf fulfilled No. of Restarts: 336 No. of Flips: 3474 time to process: 1 seconds.
uf250-04.cnf fulfilled No. of Restarts: 202 No. of Flips: 2008 time to process: 1 seconds.
uf250-04.cnf , deadline. Restarts: 400
uf250-04.cnf , deadline. Restarts: 400
uf250-04.cnf , deadline. Restarts: 400
uf250-04.cnf , deadline. Restarts: 400
uf250-04.cnf , deadline. Restarts: 400
uf250-04.cnf fulfilled No. of Restarts: 62 No. of Flips: 2943 time to process: 1 seconds.
uf250-04.cnf fulfilled No. of Restarts: 161 No. of Flips: 2922 time to process: 1 seconds.
uf250-04.cnf , deadline. Restarts: 400
uf250-04.cnf , deadline. Restarts: 400
uf250-04.cnf fulfilled No. of Restarts: 352 No. of Flips: 4218 time to process: 1 seconds.
uf250-04.cnf , deadline. Restarts: 400
uf250-04.cnf fulfilled No. of Restarts: 21 No. of Flips: 1591 time to process: 1 seconds.
uf250-04.cnf , deadline. Restarts: 400
uf250-04.cnf fulfilled No. of Restarts: 62 No. of Flips: 4945 time to process: 1 seconds.
uf250-04.cnf , deadline. Restarts: 400
uf250-04.cnf , deadline. Restarts: 400
uf250-04.cnf , deadline. Restarts: 400
uf250-04.cnf , deadline. Restarts: 400
uf250-04.cnf fulfilled No. of Restarts: 296 No. of Flips: 2108 time to process: 1 seconds.
uf250-04.cnf , deadline. Restarts: 400
uf250-04.cnf fulfilled No. of Restarts: 23 No. of Flips: 4519 time to process: 1 seconds.
uf250-04.cnf fulfilled No. of Restarts: 81 No. of Flips: 1101 time to process: 1 seconds.
uf250-04.cnf fulfilled No. of Restarts: 25 No. of Flips: 1084 time to process: 1 seconds.
uf250-04.cnf , deadline. Restarts: 400
uf250-04.cnf , deadline. Restarts: 400
uf250-04.cnf fulfilled No. of Restarts: 264 No. of Flips: 4404 time to process: 1 seconds.
uf250-04.cnf , deadline. Restarts: 400
uf250-04.cnf , deadline. Restarts: 400
uf250-04.cnf fulfilled No. of Restarts: 344 No. of Flips: 4968 time to process: 1 seconds.
uf250-04.cnf , deadline. Restarts: 400
uf250-04.cnf , deadline. Restarts: 400
uf250-04.cnf , deadline. Restarts: 400
uf250-04.cnf , deadline. Restarts: 400
uf250-04.cnf fulfilled No. of Restarts: 204 No. of Flips: 3710 time to process: 1 seconds.
uf250-04.cnf , deadline. Restarts: 400
uf250-04.cnf fulfilled No. of Restarts: 242 No. of Flips: 4435 time to process: 1 seconds.
uf250-04.cnf , deadline. Restarts: 400
uf250-04.cnf , deadline. Restarts: 400
uf250-04.cnf fulfilled No. of Restarts: 393 No. of Flips: 3151 time to process: 1 seconds.
uf250-04.cnf fulfilled No. of Restarts: 227 No. of Flips: 1227 time to process: 1 seconds.
uf250-04.cnf , deadline. Restarts: 400
uf250-04.cnf fulfilled No. of Restarts: 399 No. of Flips: 878 time to process: 2 seconds.
uf250-04.cnf , deadline. Restarts: 400
uf250-04.cnf , deadline. Restarts: 400
uf250-04.cnf fulfilled No. of Restarts: 27 No. of Flips: 3673 time to process: 1 seconds.
uf250-04.cnf fulfilled No. of Restarts: 154 No. of Flips: 4018 time to process: 1 seconds.
uf250-04.cnf , deadline. Restarts: 400
uf250-04.cnf , deadline. Restarts: 400
uf250-04.cnf , deadline. Restarts: 400
uf250-04.cnf fulfilled No. of Restarts: 28 No. of Flips: 4751 time to process: 1 seconds.
uf250-04.cnf , deadline. Restarts: 400
uf250-04.cnf , deadline. Restarts: 400
uf250-04.cnf , deadline. Restarts: 400
uf250-04.cnf , deadline. Restarts: 400
uf250-04.cnf , deadline. Restarts: 400
uf250-04.cnf , deadline. Restarts: 400
uf250-04.cnf fulfilled No. of Restarts: 234 No. of Flips: 3731 time to process: 1 seconds.
uf250-04.cnf , deadline. Restarts: 400
uf250-04.cnf , deadline. Restarts: 400
uf250-04.cnf fulfilled No. of Restarts: 46 No. of Flips: 4551 time to process: 1 seconds.
uf250-04.cnf fulfilled No. of Restarts: 19 No. of Flips: 2564 time to process: 1 seconds.
uf250-04.cnf fulfilled No. of Restarts: 172 No. of Flips: 4630 time to process: 1 seconds.
uf250-04.cnf fulfilled No. of Restarts: 264 No. of Flips: 3347 time to process: 2 seconds.
uf250-04.cnf , deadline. Restarts: 400
uf250-04.cnf fulfilled No. of Restarts: 223 No. of Flips: 2272 time to process: 1 seconds.
uf250-04.cnf , deadline. Restarts: 400
uf250-04.cnf fulfilled No. of Restarts: 265 No. of Flips: 2227 time to process: 1 seconds.
uf250-04.cnf , deadline. Restarts: 400
uf250-04.cnf fulfilled No. of Restarts: 178 No. of Flips: 4122 time to process: 1 seconds.
uf250-04.cnf , deadline. Restarts: 400
uf250-04.cnf fulfilled No. of Restarts: 394 No. of Flips: 2417 time to process: 1 seconds.
uf250-04.cnf fulfilled No. of Restarts: 10 No. of Flips: 1915 time to process: 1 seconds.
uf250-04.cnf , deadline. Restarts: 400
uf250-04.cnf fulfilled No. of Restarts: 317 No. of Flips: 3570 time to process: 2 seconds.
uf250-04.cnf fulfilled No. of Restarts: 165 No. of Flips: 3362 time to process: 2 seconds.
uf250-04.cnf , deadline. Restarts: 400
uf250-04.cnf , deadline. Restarts: 400
uf250-04.cnf , deadline. Restarts: 400
uf250-04.cnf , deadline. Restarts: 400
uf250-04.cnf , deadline. Restarts: 400
uf250-04.cnf , deadline. Restarts: 400
uf250-04.cnf fulfilled No. of Restarts: 127 No. of Flips: 4427 time to process: 1 seconds.
uf250-04.cnf fulfilled No. of Restarts: 297 No. of Flips: 858 time to process: 2 seconds.
uf250-04.cnf fulfilled No. of Restarts: 57 No. of Flips: 3984 time to process: 1 seconds.
uf250-04.cnf fulfilled No. of Restarts: 21 No. of Flips: 2335 time to process: 1 seconds.
uf250-04.cnf fulfilled No. of Restarts: 249 No. of Flips: 2231 time to process: 2 seconds.
uf250-04.cnf , deadline. Restarts: 400
uf250-04.cnf fulfilled No. of Restarts: 371 No. of Flips: 1887 time to process: 1 seconds.
uf250-04.cnf , deadline. Restarts: 400
uf250-04.cnf fulfilled No. of Restarts: 309 No. of Flips: 4995 time to process: 1 seconds.
uf250-04.cnf , deadline. Restarts: 400
uf250-04.cnf , deadline. Restarts: 400
uf250-04.cnf , deadline. Restarts: 400
uf250-04.cnf , deadline. Restarts: 400
uf250-04.cnf , deadline. Restarts: 400
uf250-04.cnf , deadline. Restarts: 400
uf250-04.cnf , deadline. Restarts: 400
uf250-04.cnf , deadline. Restarts: 400
uf250-04.cnf , deadline. Restarts: 400
uf250-04.cnf fulfilled No. of Restarts: 160 No. of Flips: 1336 time to process: 1 seconds.
uf250-04.cnf fulfilled No. of Restarts: 74 No. of Flips: 2162 time to process: 1 seconds.
uf250-04.cnf , deadline. Restarts: 400
uf250-04.cnf , deadline. Restarts: 400
uf250-04.cnf fulfilled No. of Restarts: 83 No. of Flips: 2495 time to process: 1 seconds.
uf250-04.cnf , deadline. Restarts: 400
uf250-04.cnf , deadline. Restarts: 400
uf250-04.cnf , deadline. Restarts: 400
uf250-04.cnf , deadline. Restarts: 400
uf250-04.cnf , deadline. Restarts: 400
uf250-04.cnf , deadline. Restarts: 400
uf250-04.cnf fulfilled No. of Restarts: 238 No. of Flips: 4044 time to process: 1 seconds.
uf250-04.cnf fulfilled No. of Restarts: 14 No. of Flips: 2836 time to process: 1 seconds.
uf250-04.cnf , deadline. Restarts: 400
uf250-04.cnf , deadline. Restarts: 400
uf250-04.cnf , deadline. Restarts: 400
uf250-04.cnf , deadline. Restarts: 400
uf250-04.cnf fulfilled No. of Restarts: 377 No. of Flips: 2051 time to process: 1 seconds.
uf250-04.cnf fulfilled No. of Restarts: 206 No. of Flips: 4071 time to process: 1 seconds.
uf250-04.cnf , deadline. Restarts: 400
uf250-04.cnf fulfilled No. of Restarts: 383 No. of Flips: 3585 time to process: 1 seconds.
uf250-04.cnf , deadline. Restarts: 400
uf250-04.cnf fulfilled No. of Restarts: 68 No. of Flips: 2715 time to process: 1 seconds.
uf250-04.cnf fulfilled No. of Restarts: 361 No. of Flips: 1933 time to process: 1 seconds.
uf250-04.cnf , deadline. Restarts: 400
uf250-04.cnf fulfilled No. of Restarts: 366 No. of Flips: 2959 time to process: 2 seconds.
uf250-04.cnf , deadline. Restarts: 400
uf250-04.cnf , deadline. Restarts: 400
uf250-04.cnf fulfilled No. of Restarts: 263 No. of Flips: 3915 time to process: 1 seconds.
uf250-04.cnf , deadline. Restarts: 400
uf250-04.cnf fulfilled No. of Restarts: 119 No. of Flips: 3211 time to process: 1 seconds.
uf250-04.cnf fulfilled No. of Restarts: 184 No. of Flips: 4387 time to process: 1 seconds.
uf250-04.cnf , deadline. Restarts: 400
uf250-04.cnf fulfilled No. of Restarts: 248 No. of Flips: 2621 time to process: 1 seconds.
uf250-04.cnf , deadline. Restarts: 400
uf250-04.cnf fulfilled No. of Restarts: 379 No. of Flips: 2025 time to process: 2 seconds.
uf250-04.cnf , deadline. Restarts: 400
uf250-04.cnf , deadline. Restarts: 400
uf250-04.cnf , deadline. Restarts: 400
uf250-04.cnf , deadline. Restarts: 400
uf250-04.cnf , deadline. Restarts: 400
uf250-04.cnf fulfilled No. of Restarts: 312 No. of Flips: 2400 time to process: 1 seconds.
uf250-04.cnf fulfilled No. of Restarts: 398 No. of Flips: 2892 time to process: 2 seconds.
uf250-04.cnf , deadline. Restarts: 400
uf250-04.cnf fulfilled No. of Restarts: 29 No. of Flips: 3581 time to process: 1 seconds.
uf250-04.cnf , deadline. Restarts: 400
uf250-04.cnf fulfilled No. of Restarts: 211 No. of Flips: 3294 time to process: 1 seconds.
uf250-04.cnf fulfilled No. of Restarts: 144 No. of Flips: 3441 time to process: 1 seconds.
uf250-04.cnf , deadline. Restarts: 400
uf250-04.cnf , deadline. Restarts: 400
uf250-04.cnf fulfilled No. of Restarts: 168 No. of Flips: 3303 time to process: 1 seconds.
uf250-04.cnf fulfilled No. of Restarts: 337 No. of Flips: 4879 time to process: 1 seconds.
uf250-04.cnf fulfilled No. of Restarts: 186 No. of Flips: 4201 time to process: 1 seconds.
uf250-04.cnf fulfilled No. of Restarts: 96 No. of Flips: 4648 time to process: 1 seconds.
uf250-04.cnf fulfilled No. of Restarts: 47 No. of Flips: 3597 time to process: 1 seconds.
uf250-04.cnf fulfilled No. of Restarts: 230 No. of Flips: 3892 time to process: 1 seconds.
uf250-04.cnf , deadline. Restarts: 400
uf250-04.cnf fulfilled No. of Restarts: 178 No. of Flips: 4533 time to process: 1 seconds.
uf250-04.cnf , deadline. Restarts: 400
uf250-04.cnf , deadline. Restarts: 400
uf250-04.cnf fulfilled No. of Restarts: 39 No. of Flips: 4474 time to process: 1 seconds.
uf250-04.cnf , deadline. Restarts: 400
uf250-04.cnf , deadline. Restarts: 400
uf250-04.cnf fulfilled No. of Restarts: 345 No. of Flips: 1775 time to process: 1 seconds.
uf250-04.cnf , deadline. Restarts: 400
uf250-04.cnf fulfilled No. of Restarts: 321 No. of Flips: 3568 time to process: 1 seconds.
uf250-04.cnf fulfilled No. of Restarts: 110 No. of Flips: 3929 time to process: 1 seconds.
uf250-04.cnf fulfilled No. of Restarts: 297 No. of Flips: 1261 time to process: 1 seconds.
uf250-04.cnf , deadline. Restarts: 400
uf250-04.cnf , deadline. Restarts: 400
uf250-04.cnf , deadline. Restarts: 400
uf250-04.cnf , deadline. Restarts: 400
uf250-04.cnf , deadline. Restarts: 400
uf250-04.cnf fulfilled No. of Restarts: 83 No. of Flips: 3579 time to process: 1 seconds.
uf250-04.cnf , deadline. Restarts: 400
uf250-04.cnf , deadline. Restarts: 400
uf250-04.cnf , deadline. Restarts: 400
uf250-04.cnf , deadline. Restarts: 400
uf250-04.cnf , deadline. Restarts: 400
uf250-04.cnf fulfilled No. of Restarts: 149 No. of Flips: 2736 time to process: 1 seconds.
uf250-04.cnf fulfilled No. of Restarts: 129 No. of Flips: 4278 time to process: 1 seconds.
uf250-04.cnf fulfilled No. of Restarts: 44 No. of Flips: 3089 time to process: 1 seconds.
uf250-04.cnf , deadline. Restarts: 400
uf250-04.cnf fulfilled No. of Restarts: 351 No. of Flips: 929 time to process: 1 seconds.
uf250-04.cnf , deadline. Restarts: 400
uf250-04.cnf , deadline. Restarts: 400
uf250-04.cnf fulfilled No. of Restarts: 88 No. of Flips: 3263 time to process: 1 seconds.
uf250-04.cnf fulfilled No. of Restarts: 7 No. of Flips: 1103 time to process: 1 seconds.
uf250-04.cnf fulfilled No. of Restarts: 318 No. of Flips: 1136 time to process: 1 seconds.
uf250-04.cnf , deadline. Restarts: 400
uf250-04.cnf fulfilled No. of Restarts: 396 No. of Flips: 4482 time to process: 1 seconds.
uf250-04.cnf fulfilled No. of Restarts: 176 No. of Flips: 3449 time to process: 1 seconds.
uf250-04.cnf , deadline. Restarts: 400
uf250-04.cnf fulfilled No. of Restarts: 43 No. of Flips: 1048 time to process: 1 seconds.
uf250-04.cnf , deadline. Restarts: 400
uf250-04.cnf fulfilled No. of Restarts: 62 No. of Flips: 3644 time to process: 1 seconds.
uf250-04.cnf , deadline. Restarts: 400
uf250-04.cnf , deadline. Restarts: 400
uf250-04.cnf , deadline. Restarts: 400
uf250-04.cnf , deadline. Restarts: 400
uf250-04.cnf fulfilled No. of Restarts: 370 No. of Flips: 3408 time to process: 1 seconds.
uf250-04.cnf , deadline. Restarts: 400
uf250-04.cnf , deadline. Restarts: 400
uf250-04.cnf fulfilled No. of Restarts: 37 No. of Flips: 4326 time to process: 1 seconds.
uf250-04.cnf fulfilled No. of Restarts: 90 No. of Flips: 1636 time to process: 2 seconds.
uf250-04.cnf , deadline. Restarts: 400
uf250-04.cnf fulfilled No. of Restarts: 85 No. of Flips: 3376 time to process: 2 seconds.
uf250-04.cnf , deadline. Restarts: 400
uf250-04.cnf , deadline. Restarts: 400
uf250-04.cnf fulfilled No. of Restarts: 246 No. of Flips: 3738 time to process: 1 seconds.
uf250-04.cnf fulfilled No. of Restarts: 142 No. of Flips: 4667 time to process: 1 seconds.
uf250-04.cnf fulfilled No. of Restarts: 217 No. of Flips: 2228 time to process: 1 seconds.
uf250-04.cnf , deadline. Restarts: 400
uf250-04.cnf , deadline. Restarts: 400
uf250-04.cnf , deadline. Restarts: 400
uf250-04.cnf , deadline. Restarts: 400
uf250-04.cnf , deadline. Restarts: 400
uf250-04.cnf fulfilled No. of Restarts: 241 No. of Flips: 4153 time to process: 1 seconds.
uf250-04.cnf , deadline. Restarts: 400
uf250-04.cnf , deadline. Restarts: 400
uf250-04.cnf , deadline. Restarts: 400
uf250-04.cnf , deadline. Restarts: 400
uf250-04.cnf , deadline. Restarts: 400
uf250-04.cnf , deadline. Restarts: 400
uf250-04.cnf , deadline. Restarts: 400
uf250-04.cnf , deadline. Restarts: 400
uf250-04.cnf , deadline. Restarts: 400
uf250-04.cnf , deadline. Restarts: 400
uf250-04.cnf , deadline. Restarts: 400
uf250-04.cnf , deadline. Restarts: 400
uf250-04.cnf , deadline. Restarts: 400
uf250-04.cnf , deadline. Restarts: 400
uf250-04.cnf , deadline. Restarts: 400
uf250-04.cnf , deadline. Restarts: 400
uf250-04.cnf fulfilled No. of Restarts: 393 No. of Flips: 4752 time to process: 1 seconds.
uf250-04.cnf , deadline. Restarts: 400
uf250-04.cnf , deadline. Restarts: 400
uf250-04.cnf fulfilled No. of Restarts: 85 No. of Flips: 2077 time to process: 2 seconds.
uf250-04.cnf , deadline. Restarts: 400
uf250-04.cnf , deadline. Restarts: 400
uf250-04.cnf fulfilled No. of Restarts: 61 No. of Flips: 788 time to process: 1 seconds.
uf250-04.cnf , deadline. Restarts: 400
uf250-04.cnf , deadline. Restarts: 400
uf250-04.cnf fulfilled No. of Restarts: 7 No. of Flips: 2345 time to process: 1 seconds.
uf250-04.cnf , deadline. Restarts: 400
uf250-04.cnf fulfilled No. of Restarts: 117 No. of Flips: 4924 time to process: 1 seconds.
uf250-04.cnf , deadline. Restarts: 400
uf250-04.cnf fulfilled No. of Restarts: 265 No. of Flips: 1171 time to process: 1 seconds.
uf250-04.cnf , deadline. Restarts: 400
uf250-04.cnf fulfilled No. of Restarts: 5 No. of Flips: 3471 time to process: 1 seconds.
uf250-04.cnf fulfilled No. of Restarts: 55 No. of Flips: 4413 time to process: 1 seconds.
uf250-04.cnf , deadline. Restarts: 400
uf250-04.cnf , deadline. Restarts: 400
uf250-04.cnf , deadline. Restarts: 400
uf250-04.cnf fulfilled No. of Restarts: 172 No. of Flips: 4671 time to process: 1 seconds.
uf250-04.cnf fulfilled No. of Restarts: 308 No. of Flips: 4396 time to process: 2 seconds.
uf250-04.cnf fulfilled No. of Restarts: 169 No. of Flips: 3806 time to process: 2 seconds.
uf250-04.cnf fulfilled No. of Restarts: 388 No. of Flips: 3993 time to process: 2 seconds.
uf250-04.cnf fulfilled No. of Restarts: 104 No. of Flips: 2437 time to process: 1 seconds.
uf250-04.cnf , deadline. Restarts: 400
uf250-04.cnf , deadline. Restarts: 400
uf250-04.cnf , deadline. Restarts: 400
uf250-04.cnf , deadline. Restarts: 400
uf250-04.cnf , deadline. Restarts: 400
uf250-04.cnf , deadline. Restarts: 400
uf250-04.cnf fulfilled No. of Restarts: 397 No. of Flips: 1401 time to process: 1 seconds.
uf250-04.cnf , deadline. Restarts: 400
uf250-04.cnf , deadline. Restarts: 400
uf250-04.cnf , deadline. Restarts: 400
uf250-04.cnf , deadline. Restarts: 400
uf250-04.cnf , deadline. Restarts: 400
uf250-04.cnf , deadline. Restarts: 400
uf250-04.cnf , deadline. Restarts: 400
uf250-04.cnf fulfilled No. of Restarts: 128 No. of Flips: 4971 time to process: 1 seconds.
uf250-04.cnf , deadline. Restarts: 400
uf250-04.cnf , deadline. Restarts: 400
uf250-04.cnf , deadline. Restarts: 400
uf250-04.cnf fulfilled No. of Restarts: 76 No. of Flips: 1707 time to process: 1 seconds.
uf250-04.cnf , deadline. Restarts: 400
uf250-04.cnf fulfilled No. of Restarts: 316 No. of Flips: 3635 time to process: 1 seconds.
uf250-04.cnf , deadline. Restarts: 400
uf250-04.cnf fulfilled No. of Restarts: 195 No. of Flips: 4754 time to process: 1 seconds.
uf250-04.cnf , deadline. Restarts: 400
uf250-04.cnf , deadline. Restarts: 400
uf250-04.cnf fulfilled No. of Restarts: 297 No. of Flips: 3986 time to process: 1 seconds.
uf250-04.cnf , deadline. Restarts: 400
uf250-04.cnf , deadline. Restarts: 400
uf250-04.cnf fulfilled No. of Restarts: 10 No. of Flips: 3324 time to process: 1 seconds.
uf250-04.cnf , deadline. Restarts: 400
uf250-04.cnf , deadline. Restarts: 400
uf250-04.cnf , deadline. Restarts: 400
uf250-04.cnf fulfilled No. of Restarts: 260 No. of Flips: 4588 time to process: 1 seconds.
uf250-04.cnf , deadline. Restarts: 400
uf250-04.cnf , deadline. Restarts: 400
uf250-04.cnf , deadline. Restarts: 400
uf250-04.cnf , deadline. Restarts: 400
uf250-04.cnf , deadline. Restarts: 400
uf250-04.cnf fulfilled No. of Restarts: 263 No. of Flips: 2600 time to process: 1 seconds.
uf250-04.cnf , deadline. Restarts: 400
uf250-04.cnf , deadline. Restarts: 400
uf250-04.cnf fulfilled No. of Restarts: 299 No. of Flips: 2543 time to process: 1 seconds.
uf250-04.cnf , deadline. Restarts: 400
uf250-04.cnf , deadline. Restarts: 400
uf250-04.cnf , deadline. Restarts: 400
uf250-04.cnf fulfilled No. of Restarts: 191 No. of Flips: 2839 time to process: 1 seconds.
uf250-04.cnf fulfilled No. of Restarts: 346 No. of Flips: 2587 time to process: 2 seconds.
uf250-04.cnf fulfilled No. of Restarts: 281 No. of Flips: 3370 time to process: 1 seconds.
uf250-04.cnf fulfilled No. of Restarts: 147 No. of Flips: 1937 time to process: 1 seconds.
uf250-04.cnf , deadline. Restarts: 400
uf250-04.cnf , deadline. Restarts: 400
uf250-04.cnf , deadline. Restarts: 400
uf250-04.cnf fulfilled No. of Restarts: 109 No. of Flips: 4346 time to process: 1 seconds.
uf250-04.cnf , deadline. Restarts: 400
uf250-04.cnf , deadline. Restarts: 400
uf250-04.cnf , deadline. Restarts: 400
uf250-04.cnf , deadline. Restarts: 400
uf250-04.cnf , deadline. Restarts: 400
uf250-04.cnf fulfilled No. of Restarts: 394 No. of Flips: 4532 time to process: 1 seconds.
uf250-04.cnf , deadline. Restarts: 400
uf250-04.cnf fulfilled No. of Restarts: 16 No. of Flips: 4781 time to process: 1 seconds.
uf250-04.cnf , deadline. Restarts: 400
uf250-04.cnf fulfilled No. of Restarts: 284 No. of Flips: 1422 time to process: 2 seconds.
uf250-04.cnf fulfilled No. of Restarts: 248 No. of Flips: 2544 time to process: 2 seconds.
uf250-04.cnf , deadline. Restarts: 400
uf250-04.cnf fulfilled No. of Restarts: 158 No. of Flips: 2246 time to process: 2 seconds.
uf250-04.cnf , deadline. Restarts: 400
uf250-04.cnf fulfilled No. of Restarts: 216 No. of Flips: 731 time to process: 1 seconds.
uf250-04.cnf , deadline. Restarts: 400
uf250-04.cnf , deadline. Restarts: 400
uf250-04.cnf fulfilled No. of Restarts: 166 No. of Flips: 2085 time to process: 2 seconds.
uf250-04.cnf fulfilled No. of Restarts: 99 No. of Flips: 1353 time to process: 2 seconds.
uf250-04.cnf , deadline. Restarts: 400
uf250-04.cnf , deadline. Restarts: 400
uf250-04.cnf fulfilled No. of Restarts: 331 No. of Flips: 1014 time to process: 1 seconds.
uf250-04.cnf , deadline. Restarts: 400
uf250-04.cnf fulfilled No. of Restarts: 177 No. of Flips: 1665 time to process: 1 seconds.
uf250-04.cnf , deadline. Restarts: 400
uf250-04.cnf , deadline. Restarts: 400
uf250-04.cnf , deadline. Restarts: 400
uf250-04.cnf , deadline. Restarts: 400
uf250-04.cnf , deadline. Restarts: 400
uf250-04.cnf , deadline. Restarts: 400
uf250-04.cnf , deadline. Restarts: 400
uf250-04.cnf , deadline. Restarts: 400
uf250-04.cnf fulfilled No. of Restarts: 50 No. of Flips: 2553 time to process: 1 seconds.
uf250-04.cnf , deadline. Restarts: 400
uf250-04.cnf , deadline. Restarts: 400
uf250-04.cnf , deadline. Restarts: 400
uf250-04.cnf fulfilled No. of Restarts: 234 No. of Flips: 2511 time to process: 1 seconds.
uf250-04.cnf fulfilled No. of Restarts: 75 No. of Flips: 4829 time to process: 2 seconds.
uf250-04.cnf fulfilled No. of Restarts: 112 No. of Flips: 1603 time to process: 2 seconds.
uf250-04.cnf , deadline. Restarts: 400
uf250-04.cnf , deadline. Restarts: 400
uf250-04.cnf , deadline. Restarts: 400
uf250-04.cnf fulfilled No. of Restarts: 228 No. of Flips: 4765 time to process: 1 seconds.
uf250-04.cnf fulfilled No. of Restarts: 253 No. of Flips: 2549 time to process: 2 seconds.
uf250-04.cnf , deadline. Restarts: 400
uf250-04.cnf , deadline. Restarts: 400
uf250-04.cnf , deadline. Restarts: 400
uf250-04.cnf , deadline. Restarts: 400
uf250-04.cnf fulfilled No. of Restarts: 250 No. of Flips: 3866 time to process: 1 seconds.
uf250-04.cnf , deadline. Restarts: 400
uf250-04.cnf , deadline. Restarts: 400
uf250-04.cnf fulfilled No. of Restarts: 283 No. of Flips: 2531 time to process: 2 seconds.
uf250-04.cnf fulfilled No. of Restarts: 371 No. of Flips: 4171 time to process: 2 seconds.
uf250-04.cnf fulfilled No. of Restarts: 29 No. of Flips: 4752 time to process: 2 seconds.
uf250-04.cnf fulfilled No. of Restarts: 76 No. of Flips: 1650 time to process: 1 seconds.
uf250-04.cnf , deadline. Restarts: 400
uf250-04.cnf fulfilled No. of Restarts: 45 No. of Flips: 4778 time to process: 1 seconds.
uf250-04.cnf fulfilled No. of Restarts: 194 No. of Flips: 2215 time to process: 1 seconds.
uf250-04.cnf , deadline. Restarts: 400
uf250-04.cnf , deadline. Restarts: 400
uf250-04.cnf , deadline. Restarts: 400
uf250-04.cnf fulfilled No. of Restarts: 24 No. of Flips: 3128 time to process: 1 seconds.
uf250-04.cnf fulfilled No. of Restarts: 320 No. of Flips: 2486 time to process: 2 seconds.
uf250-04.cnf , deadline. Restarts: 400
uf250-04.cnf fulfilled No. of Restarts: 65 No. of Flips: 3489 time to process: 1 seconds.
uf250-04.cnf , deadline. Restarts: 400
uf250-04.cnf fulfilled No. of Restarts: 113 No. of Flips: 2953 time to process: 1 seconds.
uf250-04.cnf fulfilled No. of Restarts: 345 No. of Flips: 2603 time to process: 2 seconds.
uf250-04.cnf , deadline. Restarts: 400
uf250-04.cnf , deadline. Restarts: 400
uf250-04.cnf , deadline. Restarts: 400
uf250-04.cnf fulfilled No. of Restarts: 296 No. of Flips: 886 time to process: 1 seconds.
uf250-04.cnf , deadline. Restarts: 400
uf250-04.cnf , deadline. Restarts: 400
uf250-04.cnf fulfilled No. of Restarts: 69 No. of Flips: 3067 time to process: 1 seconds.
uf250-04.cnf , deadline. Restarts: 400
uf250-04.cnf , deadline. Restarts: 400
uf250-04.cnf fulfilled No. of Restarts: 123 No. of Flips: 1911 time to process: 2 seconds.
uf250-04.cnf , deadline. Restarts: 400
uf250-04.cnf , deadline. Restarts: 400
uf250-04.cnf fulfilled No. of Restarts: 174 No. of Flips: 1690 time to process: 2 seconds.
uf250-04.cnf , deadline. Restarts: 400
uf250-04.cnf fulfilled No. of Restarts: 2 No. of Flips: 4689 time to process: 2 seconds.
uf250-04.cnf fulfilled No. of Restarts: 38 No. of Flips: 3660 time to process: 1 seconds.
uf250-04.cnf , deadline. Restarts: 400
uf250-04.cnf , deadline. Restarts: 400
uf250-04.cnf , deadline. Restarts: 400
uf250-04.cnf , deadline. Restarts: 400
uf250-04.cnf fulfilled No. of Restarts: 365 No. of Flips: 4335 time to process: 2 seconds.
uf250-04.cnf , deadline. Restarts: 400
uf250-04.cnf , deadline. Restarts: 400
uf250-04.cnf fulfilled No. of Restarts: 49 No. of Flips: 4941 time to process: 1 seconds.
uf250-04.cnf , deadline. Restarts: 400
uf250-04.cnf , deadline. Restarts: 400
uf250-04.cnf , deadline. Restarts: 400
uf250-04.cnf , deadline. Restarts: 400
uf250-04.cnf , deadline. Restarts: 400
uf250-04.cnf , deadline. Restarts: 400
uf250-04.cnf fulfilled No. of Restarts: 178 No. of Flips: 3851 time to process: 2 seconds.
uf250-04.cnf fulfilled No. of Restarts: 333 No. of Flips: 3623 time to process: 2 seconds.
uf250-04.cnf , deadline. Restarts: 400
uf250-04.cnf , deadline. Restarts: 400
uf250-04.cnf fulfilled No. of Restarts: 59 No. of Flips: 2475 time to process: 2 seconds.
uf250-04.cnf , deadline. Restarts: 400
uf250-04.cnf fulfilled No. of Restarts: 254 No. of Flips: 1273 time to process: 2 seconds.
uf250-04.cnf , deadline. Restarts: 400
uf250-04.cnf , deadline. Restarts: 400
uf250-04.cnf fulfilled No. of Restarts: 87 No. of Flips: 4439 time to process: 1 seconds.
uf250-04.cnf fulfilled No. of Restarts: 19 No. of Flips: 4347 time to process: 2 seconds.
uf250-04.cnf , deadline. Restarts: 400
uf250-04.cnf fulfilled No. of Restarts: 326 No. of Flips: 3925 time to process: 2 seconds.
uf250-04.cnf fulfilled No. of Restarts: 234 No. of Flips: 1363 time to process: 1 seconds.
uf250-04.cnf , deadline. Restarts: 400
uf250-04.cnf , deadline. Restarts: 400
uf250-04.cnf fulfilled No. of Restarts: 162 No. of Flips: 1892 time to process: 2 seconds.
uf250-04.cnf , deadline. Restarts: 400
uf250-04.cnf , deadline. Restarts: 400
uf250-04.cnf , deadline. Restarts: 400
uf250-04.cnf , deadline. Restarts: 400
uf250-04.cnf , deadline. Restarts: 400
uf250-04.cnf , deadline. Restarts: 400
uf250-04.cnf , deadline. Restarts: 400
uf250-04.cnf , deadline. Restarts: 400
uf250-04.cnf , deadline. Restarts: 400
uf250-04.cnf , deadline. Restarts: 400
uf250-04.cnf , deadline. Restarts: 400
uf250-04.cnf , deadline. Restarts: 400
uf250-04.cnf fulfilled No. of Restarts: 339 No. of Flips: 2379 time to process: 1 seconds.
uf250-04.cnf , deadline. Restarts: 400
uf250-04.cnf fulfilled No. of Restarts: 33 No. of Flips: 2367 time to process: 2 seconds.
uf250-04.cnf , deadline. Restarts: 400
uf250-04.cnf fulfilled No. of Restarts: 33 No. of Flips: 2769 time to process: 1 seconds.
uf250-04.cnf , deadline. Restarts: 400
uf250-04.cnf , deadline. Restarts: 400
uf250-04.cnf , deadline. Restarts: 400
uf250-04.cnf , deadline. Restarts: 400
uf250-04.cnf fulfilled No. of Restarts: 366 No. of Flips: 3222 time to process: 2 seconds.
uf250-04.cnf , deadline. Restarts: 400
uf250-04.cnf fulfilled No. of Restarts: 122 No. of Flips: 2646 time to process: 1 seconds.
uf250-04.cnf , deadline. Restarts: 400
uf250-04.cnf , deadline. Restarts: 400
uf250-04.cnf , deadline. Restarts: 400
uf250-04.cnf , deadline. Restarts: 400
uf250-04.cnf fulfilled No. of Restarts: 199 No. of Flips: 4891 time to process: 1 seconds.
uf250-04.cnf , deadline. Restarts: 400
uf250-04.cnf , deadline. Restarts: 400
uf250-04.cnf , deadline. Restarts: 400
uf250-04.cnf fulfilled No. of Restarts: 319 No. of Flips: 3485 time to process: 2 seconds.
uf250-04.cnf fulfilled No. of Restarts: 266 No. of Flips: 2559 time to process: 2 seconds.
uf250-04.cnf , deadline. Restarts: 400
uf250-04.cnf fulfilled No. of Restarts: 154 No. of Flips: 2122 time to process: 2 seconds.
uf250-04.cnf , deadline. Restarts: 400
uf250-04.cnf , deadline. Restarts: 400
uf250-04.cnf , deadline. Restarts: 400
uf250-04.cnf fulfilled No. of Restarts: 275 No. of Flips: 2868 time to process: 1 seconds.
uf250-04.cnf , deadline. Restarts: 400
uf250-04.cnf , deadline. Restarts: 400
uf250-04.cnf , deadline. Restarts: 400
uf250-04.cnf , deadline. Restarts: 400
uf250-04.cnf , deadline. Restarts: 400
uf250-04.cnf fulfilled No. of Restarts: 259 No. of Flips: 2623 time to process: 2 seconds.
uf250-04.cnf , deadline. Restarts: 400
uf250-04.cnf fulfilled No. of Restarts: 162 No. of Flips: 1430 time to process: 2 seconds.
uf250-04.cnf , deadline. Restarts: 400
uf250-04.cnf fulfilled No. of Restarts: 386 No. of Flips: 4296 time to process: 2 seconds.
uf250-04.cnf fulfilled No. of Restarts: 373 No. of Flips: 1626 time to process: 1 seconds.
uf250-04.cnf , deadline. Restarts: 400
uf250-04.cnf , deadline. Restarts: 400
uf250-04.cnf , deadline. Restarts: 400
uf250-04.cnf fulfilled No. of Restarts: 35 No. of Flips: 2564 time to process: 1 seconds.
uf250-04.cnf , deadline. Restarts: 400
uf250-04.cnf , deadline. Restarts: 400
uf250-04.cnf fulfilled No. of Restarts: 100 No. of Flips: 1666 time to process: 2 seconds.
uf250-04.cnf fulfilled No. of Restarts: 312 No. of Flips: 4139 time to process: 2 seconds.
uf250-04.cnf fulfilled No. of Restarts: 314 No. of Flips: 3673 time to process: 2 seconds.
uf250-04.cnf fulfilled No. of Restarts: 397 No. of Flips: 4155 time to process: 2 seconds.
uf250-04.cnf , deadline. Restarts: 400
uf250-04.cnf fulfilled No. of Restarts: 357 No. of Flips: 4188 time to process: 1 seconds.
uf250-04.cnf , deadline. Restarts: 400
uf250-04.cnf , deadline. Restarts: 400
uf250-04.cnf , deadline. Restarts: 400
uf250-04.cnf , deadline. Restarts: 400
uf250-04.cnf , deadline. Restarts: 400
uf250-04.cnf , deadline. Restarts: 400
uf250-04.cnf fulfilled No. of Restarts: 306 No. of Flips: 4935 time to process: 1 seconds.
uf250-04.cnf fulfilled No. of Restarts: 386 No. of Flips: 3055 time to process: 2 seconds.
uf250-04.cnf , deadline. Restarts: 400
uf250-04.cnf , deadline. Restarts: 400
uf250-04.cnf fulfilled No. of Restarts: 49 No. of Flips: 3589 time to process: 1 seconds.
uf250-04.cnf , deadline. Restarts: 400
uf250-04.cnf fulfilled No. of Restarts: 313 No. of Flips: 3320 time to process: 2 seconds.
uf250-04.cnf , deadline. Restarts: 400
uf250-04.cnf , deadline. Restarts: 400
uf250-04.cnf , deadline. Restarts: 400
uf250-04.cnf , deadline. Restarts: 400
uf250-04.cnf , deadline. Restarts: 400
uf250-04.cnf , deadline. Restarts: 400
uf250-04.cnf fulfilled No. of Restarts: 392 No. of Flips: 4268 time to process: 1 seconds.
uf250-04.cnf fulfilled No. of Restarts: 12 No. of Flips: 3460 time to process: 1 seconds.
uf250-04.cnf fulfilled No. of Restarts: 280 No. of Flips: 3561 time to process: 1 seconds.
uf250-04.cnf , deadline. Restarts: 400
uf250-04.cnf , deadline. Restarts: 400
uf250-04.cnf fulfilled No. of Restarts: 180 No. of Flips: 2582 time to process: 2 seconds.
uf250-04.cnf , deadline. Restarts: 400
uf250-04.cnf fulfilled No. of Restarts: 178 No. of Flips: 3580 time to process: 1 seconds.
uf250-04.cnf , deadline. Restarts: 400
uf250-04.cnf fulfilled No. of Restarts: 311 No. of Flips: 1839 time to process: 2 seconds.
uf250-04.cnf fulfilled No. of Restarts: 299 No. of Flips: 1883 time to process: 2 seconds.
uf250-04.cnf , deadline. Restarts: 400
uf250-04.cnf , deadline. Restarts: 400
uf250-04.cnf , deadline. Restarts: 400
uf250-04.cnf fulfilled No. of Restarts: 340 No. of Flips: 2314 time to process: 2 seconds.
uf250-04.cnf , deadline. Restarts: 400
uf250-04.cnf , deadline. Restarts: 400
uf250-04.cnf fulfilled No. of Restarts: 91 No. of Flips: 3981 time to process: 2 seconds.
uf250-04.cnf , deadline. Restarts: 400
uf250-04.cnf fulfilled No. of Restarts: 301 No. of Flips: 1889 time to process: 2 seconds.
uf250-04.cnf fulfilled No. of Restarts: 29 No. of Flips: 1209 time to process: 2 seconds.
uf250-04.cnf , deadline. Restarts: 400
uf250-04.cnf fulfilled No. of Restarts: 178 No. of Flips: 1619 time to process: 2 seconds.
uf250-04.cnf , deadline. Restarts: 400
uf250-04.cnf fulfilled No. of Restarts: 330 No. of Flips: 2089 time to process: 1 seconds.
uf250-04.cnf , deadline. Restarts: 400
uf250-04.cnf fulfilled No. of Restarts: 170 No. of Flips: 1227 time to process: 1 seconds.
uf250-04.cnf , deadline. Restarts: 400
uf250-04.cnf , deadline. Restarts: 400
uf250-04.cnf , deadline. Restarts: 400
uf250-04.cnf , deadline. Restarts: 400
uf250-04.cnf fulfilled No. of Restarts: 261 No. of Flips: 3787 time to process: 1 seconds.
uf250-04.cnf fulfilled No. of Restarts: 312 No. of Flips: 2024 time to process: 2 seconds.
uf250-04.cnf fulfilled No. of Restarts: 26 No. of Flips: 1033 time to process: 2 seconds.
uf250-04.cnf , deadline. Restarts: 400
uf250-04.cnf , deadline. Restarts: 400
uf250-04.cnf , deadline. Restarts: 400
uf250-04.cnf fulfilled No. of Restarts: 185 No. of Flips: 3599 time to process: 2 seconds.
uf250-04.cnf fulfilled No. of Restarts: 371 No. of Flips: 1928 time to process: 2 seconds.
uf250-04.cnf fulfilled No. of Restarts: 181 No. of Flips: 3242 time to process: 2 seconds.
uf250-04.cnf , deadline. Restarts: 400
uf250-04.cnf , deadline. Restarts: 400
uf250-04.cnf , deadline. Restarts: 400
uf250-04.cnf fulfilled No. of Restarts: 344 No. of Flips: 1474 time to process: 1 seconds.
uf250-04.cnf , deadline. Restarts: 400
uf250-04.cnf fulfilled No. of Restarts: 245 No. of Flips: 1429 time to process: 2 seconds.
uf250-04.cnf , deadline. Restarts: 400
uf250-04.cnf , deadline. Restarts: 400
uf250-04.cnf , deadline. Restarts: 400
uf250-04.cnf , deadline. Restarts: 400
uf250-04.cnf , deadline. Restarts: 400
uf250-04.cnf fulfilled No. of Restarts: 21 No. of Flips: 2687 time to process: 2 seconds.
uf250-04.cnf , deadline. Restarts: 400
uf250-04.cnf fulfilled No. of Restarts: 224 No. of Flips: 3461 time to process: 1 seconds.
uf250-04.cnf , deadline. Restarts: 400
uf250-04.cnf fulfilled No. of Restarts: 206 No. of Flips: 945 time to process: 2 seconds.
uf250-04.cnf , deadline. Restarts: 400
uf250-04.cnf , deadline. Restarts: 400
uf250-04.cnf , deadline. Restarts: 400
uf250-04.cnf fulfilled No. of Restarts: 252 No. of Flips: 4842 time to process: 1 seconds.
uf250-04.cnf , deadline. Restarts: 400
uf250-04.cnf , deadline. Restarts: 400
uf250-04.cnf , deadline. Restarts: 400
uf250-04.cnf fulfilled No. of Restarts: 241 No. of Flips: 3578 time to process: 1 seconds.
uf250-04.cnf fulfilled No. of Restarts: 314 No. of Flips: 4366 time to process: 1 seconds.
uf250-04.cnf , deadline. Restarts: 400
uf250-04.cnf , deadline. Restarts: 400
uf250-04.cnf , deadline. Restarts: 400
uf250-04.cnf , deadline. Restarts: 400
uf250-04.cnf fulfilled No. of Restarts: 39 No. of Flips: 4417 time to process: 1 seconds.
uf250-04.cnf , deadline. Restarts: 400
uf250-04.cnf fulfilled No. of Restarts: 57 No. of Flips: 2932 time to process: 2 seconds.
uf250-04.cnf fulfilled No. of Restarts: 236 No. of Flips: 1943 time to process: 2 seconds.
uf250-04.cnf , deadline. Restarts: 400
uf250-04.cnf , deadline. Restarts: 400
uf250-04.cnf , deadline. Restarts: 400
uf250-04.cnf , deadline. Restarts: 400
uf250-04.cnf fulfilled No. of Restarts: 392 No. of Flips: 3419 time to process: 2 seconds.
uf250-04.cnf , deadline. Restarts: 400
uf250-04.cnf , deadline. Restarts: 400
uf250-04.cnf , deadline. Restarts: 400
uf250-04.cnf , deadline. Restarts: 400
uf250-04.cnf , deadline. Restarts: 400
uf250-04.cnf , deadline. Restarts: 400
uf250-04.cnf fulfilled No. of Restarts: 336 No. of Flips: 1534 time to process: 2 seconds.
uf250-04.cnf , deadline. Restarts: 400
uf250-04.cnf , deadline. Restarts: 400
uf250-04.cnf , deadline. Restarts: 400
uf250-04.cnf , deadline. Restarts: 400
uf250-04.cnf fulfilled No. of Restarts: 31 No. of Flips: 2551 time to process: 1 seconds.
uf250-04.cnf , deadline. Restarts: 400
uf250-04.cnf , deadline. Restarts: 400
uf250-04.cnf fulfilled No. of Restarts: 115 No. of Flips: 2855 time to process: 1 seconds.
uf250-04.cnf , deadline. Restarts: 400
uf250-04.cnf , deadline. Restarts: 400
uf250-04.cnf fulfilled No. of Restarts: 254 No. of Flips: 4926 time to process: 2 seconds.
uf250-04.cnf , deadline. Restarts: 400
uf250-04.cnf , deadline. Restarts: 400
uf250-04.cnf fulfilled No. of Restarts: 299 No. of Flips: 4961 time to process: 2 seconds.
uf250-04.cnf fulfilled No. of Restarts: 257 No. of Flips: 1685 time to process: 2 seconds.
uf250-04.cnf fulfilled No. of Restarts: 145 No. of Flips: 4891 time to process: 2 seconds.
uf250-04.cnf , deadline. Restarts: 400
uf250-04.cnf fulfilled No. of Restarts: 125 No. of Flips: 3971 time to process: 1 seconds.
uf250-04.cnf , deadline. Restarts: 400
uf250-04.cnf fulfilled No. of Restarts: 231 No. of Flips: 2425 time to process: 2 seconds.
uf250-04.cnf fulfilled No. of Restarts: 17 No. of Flips: 4794 time to process: 2 seconds.
uf250-04.cnf fulfilled No. of Restarts: 0 No. of Flips: 4115 time to process: 2 seconds.
uf250-04.cnf , deadline. Restarts: 400
uf250-04.cnf fulfilled No. of Restarts: 62 No. of Flips: 3565 time to process: 1 seconds.
uf250-04.cnf , deadline. Restarts: 400
uf250-04.cnf , deadline. Restarts: 400
uf250-04.cnf fulfilled No. of Restarts: 34 No. of Flips: 1738 time to process: 1 seconds.
uf250-04.cnf , deadline. Restarts: 400
uf250-04.cnf fulfilled No. of Restarts: 4 No. of Flips: 3330 time to process: 1 seconds.
uf250-04.cnf , deadline. Restarts: 400
uf250-04.cnf fulfilled No. of Restarts: 42 No. of Flips: 3955 time to process: 1 seconds.
uf250-04.cnf fulfilled No. of Restarts: 50 No. of Flips: 4343 time to process: 1 seconds.
uf250-04.cnf fulfilled No. of Restarts: 328 No. of Flips: 2187 time to process: 2 seconds.
uf250-04.cnf , deadline. Restarts: 400
uf250-04.cnf fulfilled No. of Restarts: 301 No. of Flips: 3556 time to process: 1 seconds.
uf250-04.cnf fulfilled No. of Restarts: 214 No. of Flips: 3702 time to process: 1 seconds.
uf250-04.cnf , deadline. Restarts: 400
uf250-04.cnf , deadline. Restarts: 400
uf250-04.cnf , deadline. Restarts: 400
uf250-04.cnf fulfilled No. of Restarts: 135 No. of Flips: 2897 time to process: 1 seconds.
uf250-04.cnf fulfilled No. of Restarts: 367 No. of Flips: 4847 time to process: 2 seconds.
uf250-04.cnf fulfilled No. of Restarts: 30 No. of Flips: 3632 time to process: 1 seconds.
uf250-04.cnf , deadline. Restarts: 400
uf250-04.cnf fulfilled No. of Restarts: 164 No. of Flips: 4014 time to process: 1 seconds.
uf250-04.cnf fulfilled No. of Restarts: 222 No. of Flips: 4118 time to process: 2 seconds.
uf250-04.cnf , deadline. Restarts: 400
uf250-04.cnf , deadline. Restarts: 400
uf250-04.cnf , deadline. Restarts: 400
uf250-04.cnf , deadline. Restarts: 400
uf250-04.cnf fulfilled No. of Restarts: 171 No. of Flips: 4915 time to process: 2 seconds.
uf250-04.cnf fulfilled No. of Restarts: 123 No. of Flips: 3153 time to process: 1 seconds.
uf250-04.cnf , deadline. Restarts: 400
uf250-04.cnf fulfilled No. of Restarts: 157 No. of Flips: 1165 time to process: 1 seconds.
uf250-04.cnf , deadline. Restarts: 400
uf250-04.cnf fulfilled No. of Restarts: 234 No. of Flips: 3856 time to process: 2 seconds.
uf250-04.cnf , deadline. Restarts: 400
uf250-04.cnf , deadline. Restarts: 400
uf250-04.cnf , deadline. Restarts: 400
uf250-04.cnf fulfilled No. of Restarts: 0 No. of Flips: 4209 time to process: 1 seconds.
uf250-04.cnf fulfilled No. of Restarts: 253 No. of Flips: 3629 time to process: 2 seconds.
uf250-04.cnf fulfilled No. of Restarts: 258 No. of Flips: 3003 time to process: 2 seconds.
uf250-04.cnf , deadline. Restarts: 400
uf250-04.cnf fulfilled No. of Restarts: 214 No. of Flips: 962 time to process: 1 seconds.
uf250-04.cnf , deadline. Restarts: 400
uf250-04.cnf fulfilled No. of Restarts: 173 No. of Flips: 3824 time to process: 1 seconds.
uf250-04.cnf fulfilled No. of Restarts: 219 No. of Flips: 3229 time to process: 2 seconds.
uf250-04.cnf , deadline. Restarts: 400
uf250-04.cnf fulfilled No. of Restarts: 298 No. of Flips: 3547 time to process: 1 seconds.
uf250-04.cnf , deadline. Restarts: 400
uf250-04.cnf , deadline. Restarts: 400
uf250-04.cnf , deadline. Restarts: 400
uf250-04.cnf fulfilled No. of Restarts: 91 No. of Flips: 1627 time to process: 1 seconds.
uf250-04.cnf fulfilled No. of Restarts: 220 No. of Flips: 2642 time to process: 2 seconds.
uf250-04.cnf fulfilled No. of Restarts: 31 No. of Flips: 2836 time to process: 2 seconds.
uf250-04.cnf fulfilled No. of Restarts: 6 No. of Flips: 3182 time to process: 2 seconds.
uf250-04.cnf , deadline. Restarts: 400
uf250-04.cnf fulfilled No. of Restarts: 250 No. of Flips: 3323 time to process: 2 seconds.
uf250-04.cnf fulfilled No. of Restarts: 235 No. of Flips: 4892 time to process: 2 seconds.
uf250-04.cnf , deadline. Restarts: 400
uf250-04.cnf , deadline. Restarts: 400
uf250-04.cnf , deadline. Restarts: 400
uf250-04.cnf , deadline. Restarts: 400
uf250-04.cnf fulfilled No. of Restarts: 213 No. of Flips: 3452 time to process: 2 seconds.
uf250-04.cnf , deadline. Restarts: 400
uf250-04.cnf , deadline. Restarts: 400
uf250-04.cnf fulfilled No. of Restarts: 37 No. of Flips: 3066 time to process: 2 seconds.
uf250-04.cnf fulfilled No. of Restarts: 120 No. of Flips: 2613 time to process: 2 seconds.
uf250-04.cnf fulfilled No. of Restarts: 297 No. of Flips: 3970 time to process: 2 seconds.
uf250-04.cnf , deadline. Restarts: 400
uf250-04.cnf , deadline. Restarts: 400
uf250-04.cnf fulfilled No. of Restarts: 378 No. of Flips: 2417 time to process: 2 seconds.
uf250-04.cnf , deadline. Restarts: 400
uf250-04.cnf fulfilled No. of Restarts: 8 No. of Flips: 2062 time to process: 2 seconds.
uf250-04.cnf fulfilled No. of Restarts: 333 No. of Flips: 4650 time to process: 2 seconds.
uf250-04.cnf , deadline. Restarts: 400
uf250-04.cnf , deadline. Restarts: 400
uf250-04.cnf , deadline. Restarts: 400
uf250-04.cnf fulfilled No. of Restarts: 197 No. of Flips: 1070 time to process: 1 seconds.
uf250-04.cnf , deadline. Restarts: 400
uf250-04.cnf , deadline. Restarts: 400
uf250-04.cnf fulfilled No. of Restarts: 51 No. of Flips: 2188 time to process: 1 seconds.
uf250-04.cnf fulfilled No. of Restarts: 62 No. of Flips: 1455 time to process: 2 seconds.
uf250-04.cnf , deadline. Restarts: 400
uf250-04.cnf fulfilled No. of Restarts: 222 No. of Flips: 3177 time to process: 2 seconds.
uf250-04.cnf fulfilled No. of Restarts: 170 No. of Flips: 887 time to process: 2 seconds.
uf250-04.cnf , deadline. Restarts: 400
uf250-04.cnf fulfilled No. of Restarts: 145 No. of Flips: 3638 time to process: 1 seconds.
uf250-04.cnf , deadline. Restarts: 400
uf250-04.cnf , deadline. Restarts: 400
uf250-04.cnf , deadline. Restarts: 400
uf250-04.cnf , deadline. Restarts: 400
uf250-04.cnf , deadline. Restarts: 400
uf250-04.cnf , deadline. Restarts: 400
uf250-04.cnf , deadline. Restarts: 400
uf250-04.cnf , deadline. Restarts: 400
uf250-04.cnf fulfilled No. of Restarts: 148 No. of Flips: 2418 time to process: 1 seconds.
uf250-04.cnf fulfilled No. of Restarts: 145 No. of Flips: 1483 time to process: 1 seconds.
uf250-04.cnf fulfilled No. of Restarts: 69 No. of Flips: 2789 time to process: 2 seconds.
uf250-04.cnf , deadline. Restarts: 400
uf250-04.cnf , deadline. Restarts: 400
uf250-04.cnf , deadline. Restarts: 400
uf250-04.cnf fulfilled No. of Restarts: 197 No. of Flips: 3326 time to process: 1 seconds.
uf250-04.cnf , deadline. Restarts: 400
uf250-04.cnf fulfilled No. of Restarts: 240 No. of Flips: 3283 time to process: 2 seconds.
uf250-04.cnf , deadline. Restarts: 400
uf250-04.cnf fulfilled No. of Restarts: 100 No. of Flips: 2605 time to process: 2 seconds.
uf250-04.cnf , deadline. Restarts: 400
uf250-04.cnf fulfilled No. of Restarts: 345 No. of Flips: 3734 time to process: 2 seconds.
uf250-04.cnf fulfilled No. of Restarts: 169 No. of Flips: 1716 time to process: 1 seconds.
uf250-04.cnf fulfilled No. of Restarts: 52 No. of Flips: 2079 time to process: 2 seconds.
uf250-04.cnf , deadline. Restarts: 400
uf250-04.cnf , deadline. Restarts: 400
uf250-04.cnf fulfilled No. of Restarts: 21 No. of Flips: 3155 time to process: 2 seconds.
uf250-04.cnf , deadline. Restarts: 400
uf250-04.cnf , deadline. Restarts: 400
uf250-04.cnf , deadline. Restarts: 400
uf250-04.cnf , deadline. Restarts: 400
uf250-04.cnf fulfilled No. of Restarts: 11 No. of Flips: 4721 time to process: 1 seconds.
uf250-04.cnf fulfilled No. of Restarts: 15 No. of Flips: 2533 time to process: 2 seconds.
uf250-04.cnf fulfilled No. of Restarts: 210 No. of Flips: 2640 time to process: 2 seconds.
uf250-04.cnf , deadline. Restarts: 400
uf250-04.cnf , deadline. Restarts: 400
uf250-04.cnf , deadline. Restarts: 400
uf250-04.cnf , deadline. Restarts: 400
uf250-04.cnf fulfilled No. of Restarts: 181 No. of Flips: 2803 time to process: 1 seconds.
uf250-04.cnf fulfilled No. of Restarts: 110 No. of Flips: 3171 time to process: 2 seconds.
uf250-04.cnf fulfilled No. of Restarts: 259 No. of Flips: 2267 time to process: 2 seconds.
uf250-04.cnf fulfilled No. of Restarts: 3 No. of Flips: 2821 time to process: 2 seconds.
uf250-04.cnf , deadline. Restarts: 400
uf250-04.cnf , deadline. Restarts: 400
uf250-04.cnf , deadline. Restarts: 400
uf250-04.cnf , deadline. Restarts: 400
uf250-04.cnf , deadline. Restarts: 400
uf250-04.cnf fulfilled No. of Restarts: 301 No. of Flips: 2124 time to process: 2 seconds.
uf250-04.cnf , deadline. Restarts: 400
uf250-04.cnf fulfilled No. of Restarts: 372 No. of Flips: 2197 time to process: 1 seconds.
uf250-04.cnf , deadline. Restarts: 400
uf250-04.cnf , deadline. Restarts: 400
uf250-04.cnf , deadline. Restarts: 400
uf250-04.cnf , deadline. Restarts: 400
uf250-04.cnf fulfilled No. of Restarts: 259 No. of Flips: 3215 time to process: 1 seconds.
uf250-04.cnf , deadline. Restarts: 400
uf250-04.cnf , deadline. Restarts: 400
uf250-04.cnf fulfilled No. of Restarts: 81 No. of Flips: 4985 time to process: 2 seconds.
uf250-04.cnf fulfilled No. of Restarts: 270 No. of Flips: 3664 time to process: 2 seconds.
uf250-04.cnf fulfilled No. of Restarts: 4 No. of Flips: 4089 time to process: 1 seconds.
uf250-04.cnf , deadline. Restarts: 400
uf250-04.cnf fulfilled No. of Restarts: 256 No. of Flips: 2133 time to process: 1 seconds.
uf250-04.cnf , deadline. Restarts: 400
uf250-04.cnf fulfilled No. of Restarts: 169 No. of Flips: 3109 time to process: 2 seconds.
uf250-04.cnf , deadline. Restarts: 400
uf250-04.cnf , deadline. Restarts: 400
uf250-04.cnf , deadline. Restarts: 400
uf250-04.cnf , deadline. Restarts: 400
uf250-04.cnf , deadline. Restarts: 400
uf250-04.cnf , deadline. Restarts: 400
uf250-04.cnf fulfilled No. of Restarts: 390 No. of Flips: 1964 time to process: 2 seconds.
uf250-04.cnf fulfilled No. of Restarts: 179 No. of Flips: 4836 time to process: 1 seconds.
uf250-04.cnf fulfilled No. of Restarts: 82 No. of Flips: 3160 time to process: 2 seconds.
uf250-04.cnf , deadline. Restarts: 400
uf250-04.cnf , deadline. Restarts: 400
uf250-04.cnf , deadline. Restarts: 400
uf250-04.cnf fulfilled No. of Restarts: 394 No. of Flips: 2531 time to process: 2 seconds.
uf250-04.cnf fulfilled No. of Restarts: 182 No. of Flips: 4841 time to process: 1 seconds.
uf250-04.cnf , deadline. Restarts: 400
uf250-04.cnf , deadline. Restarts: 400
uf250-04.cnf , deadline. Restarts: 400
uf250-04.cnf fulfilled No. of Restarts: 106 No. of Flips: 3474 time to process: 2 seconds.
uf250-04.cnf fulfilled No. of Restarts: 29 No. of Flips: 2871 time to process: 2 seconds.
uf250-04.cnf , deadline. Restarts: 400
uf250-04.cnf , deadline. Restarts: 400
uf250-04.cnf fulfilled No. of Restarts: 364 No. of Flips: 1046 time to process: 2 seconds.
uf250-04.cnf fulfilled No. of Restarts: 269 No. of Flips: 3300 time to process: 1 seconds.
uf250-04.cnf fulfilled No. of Restarts: 190 No. of Flips: 4780 time to process: 2 seconds.
uf250-04.cnf , deadline. Restarts: 400
uf250-04.cnf fulfilled No. of Restarts: 139 No. of Flips: 3091 time to process: 1 seconds.
uf250-04.cnf , deadline. Restarts: 400
uf250-04.cnf fulfilled No. of Restarts: 249 No. of Flips: 2061 time to process: 2 seconds.
uf250-04.cnf , deadline. Restarts: 400
uf250-04.cnf , deadline. Restarts: 400
uf250-04.cnf , deadline. Restarts: 400
uf250-04.cnf , deadline. Restarts: 400
uf250-04.cnf fulfilled No. of Restarts: 248 No. of Flips: 2014 time to process: 1 seconds.
uf250-04.cnf fulfilled No. of Restarts: 162 No. of Flips: 1505 time to process: 1 seconds.
uf250-04.cnf fulfilled No. of Restarts: 385 No. of Flips: 1972 time to process: 2 seconds.
uf250-04.cnf , deadline. Restarts: 400
uf250-04.cnf fulfilled No. of Restarts: 144 No. of Flips: 3059 time to process: 1 seconds.
uf250-04.cnf , deadline. Restarts: 400
uf250-04.cnf , deadline. Restarts: 400
uf250-04.cnf , deadline. Restarts: 400
uf250-04.cnf fulfilled No. of Restarts: 253 No. of Flips: 1550 time to process: 2 seconds.
uf250-04.cnf , deadline. Restarts: 400
uf250-04.cnf , deadline. Restarts: 400
uf250-04.cnf , deadline. Restarts: 400
uf250-04.cnf , deadline. Restarts: 400
uf250-04.cnf , deadline. Restarts: 400
uf250-04.cnf , deadline. Restarts: 400
uf250-04.cnf , deadline. Restarts: 400
uf250-04.cnf , deadline. Restarts: 400
uf250-04.cnf , deadline. Restarts: 400
uf250-04.cnf fulfilled No. of Restarts: 32 No. of Flips: 2171 time to process: 1 seconds.
uf250-04.cnf , deadline. Restarts: 400
uf250-04.cnf , deadline. Restarts: 400
uf250-04.cnf , deadline. Restarts: 400
uf250-04.cnf fulfilled No. of Restarts: 52 No. of Flips: 2216 time to process: 1 seconds.
uf250-04.cnf , deadline. Restarts: 400
uf250-04.cnf fulfilled No. of Restarts: 142 No. of Flips: 4042 time to process: 2 seconds.
uf250-04.cnf , deadline. Restarts: 400
uf250-04.cnf , deadline. Restarts: 400
uf250-04.cnf fulfilled No. of Restarts: 141 No. of Flips: 4976 time to process: 2 seconds.
uf250-04.cnf , deadline. Restarts: 400
uf250-04.cnf fulfilled No. of Restarts: 325 No. of Flips: 2008 time to process: 1 seconds.
uf250-04.cnf , deadline. Restarts: 400
uf250-04.cnf fulfilled No. of Restarts: 196 No. of Flips: 2023 time to process: 1 seconds.
uf250-04.cnf fulfilled No. of Restarts: 312 No. of Flips: 816 time to process: 2 seconds.
uf250-04.cnf , deadline. Restarts: 400
uf250-04.cnf , deadline. Restarts: 400
uf250-04.cnf , deadline. Restarts: 400
uf250-04.cnf , deadline. Restarts: 400
uf250-04.cnf , deadline. Restarts: 400
uf250-04.cnf , deadline. Restarts: 400
uf250-04.cnf , deadline. Restarts: 400
uf250-04.cnf , deadline. Restarts: 400
uf250-04.cnf , deadline. Restarts: 400
uf250-04.cnf fulfilled No. of Restarts: 266 No. of Flips: 4690 time to process: 2 seconds.
uf250-04.cnf , deadline. Restarts: 400
uf250-04.cnf fulfilled No. of Restarts: 94 No. of Flips: 1586 time to process: 2 seconds.
uf250-04.cnf , deadline. Restarts: 400
uf250-04.cnf , deadline. Restarts: 400
uf250-04.cnf fulfilled No. of Restarts: 222 No. of Flips: 3325 time to process: 2 seconds.
uf250-04.cnf , deadline. Restarts: 400
uf250-04.cnf , deadline. Restarts: 400
uf250-04.cnf , deadline. Restarts: 400
uf250-04.cnf , deadline. Restarts: 400
uf250-04.cnf , deadline. Restarts: 400
uf250-04.cnf , deadline. Restarts: 400
uf250-04.cnf fulfilled No. of Restarts: 33 No. of Flips: 3333 time to process: 1 seconds.
uf250-04.cnf , deadline. Restarts: 400
uf250-04.cnf , deadline. Restarts: 400
uf250-04.cnf , deadline. Restarts: 400
uf250-04.cnf , deadline. Restarts: 400
uf250-04.cnf , deadline. Restarts: 400
uf250-04.cnf , deadline. Restarts: 400
uf250-04.cnf fulfilled No. of Restarts: 0 No. of Flips: 2698 time to process: 2 seconds.
uf250-04.cnf , deadline. Restarts: 400
uf250-04.cnf , deadline. Restarts: 400
uf250-04.cnf , deadline. Restarts: 400
uf250-04.cnf , deadline. Restarts: 400
uf250-04.cnf , deadline. Restarts: 400
uf250-04.cnf fulfilled No. of Restarts: 112 No. of Flips: 3598 time to process: 1 seconds.
uf250-04.cnf , deadline. Restarts: 400
uf250-04.cnf fulfilled No. of Restarts: 301 No. of Flips: 3951 time to process: 1 seconds.
uf250-04.cnf fulfilled No. of Restarts: 347 No. of Flips: 2218 time to process: 1 seconds.
uf250-04.cnf fulfilled No. of Restarts: 240 No. of Flips: 2337 time to process: 2 seconds.
uf250-04.cnf fulfilled No. of Restarts: 114 No. of Flips: 4004 time to process: 2 seconds.
uf250-04.cnf fulfilled No. of Restarts: 221 No. of Flips: 3968 time to process: 2 seconds.
uf250-04.cnf , deadline. Restarts: 400
uf250-04.cnf , deadline. Restarts: 400
uf250-04.cnf , deadline. Restarts: 400
uf250-04.cnf fulfilled No. of Restarts: 369 No. of Flips: 3617 time to process: 1 seconds.
uf250-04.cnf fulfilled No. of Restarts: 215 No. of Flips: 1332 time to process: 1 seconds.
uf250-04.cnf , deadline. Restarts: 400
uf250-04.cnf fulfilled No. of Restarts: 73 No. of Flips: 4712 time to process: 1 seconds.
uf250-04.cnf , deadline. Restarts: 400
uf250-04.cnf fulfilled No. of Restarts: 337 No. of Flips: 1265 time to process: 2 seconds.
uf250-04.cnf , deadline. Restarts: 400
uf250-04.cnf , deadline. Restarts: 400
uf250-04.cnf fulfilled No. of Restarts: 268 No. of Flips: 4452 time to process: 2 seconds.
uf250-04.cnf fulfilled No. of Restarts: 7 No. of Flips: 2914 time to process: 2 seconds.
uf250-04.cnf , deadline. Restarts: 400
uf250-04.cnf fulfilled No. of Restarts: 198 No. of Flips: 1144 time to process: 1 seconds.
uf250-04.cnf , deadline. Restarts: 400
uf250-04.cnf fulfilled No. of Restarts: 316 No. of Flips: 2442 time to process: 2 seconds.
uf250-04.cnf fulfilled No. of Restarts: 194 No. of Flips: 1512 time to process: 2 seconds.
uf250-04.cnf , deadline. Restarts: 400
uf250-04.cnf , deadline. Restarts: 400
uf250-04.cnf fulfilled No. of Restarts: 56 No. of Flips: 2994 time to process: 2 seconds.
uf250-04.cnf , deadline. Restarts: 400
uf250-04.cnf , deadline. Restarts: 400
uf250-04.cnf fulfilled No. of Restarts: 305 No. of Flips: 3737 time to process: 1 seconds.
uf250-04.cnf fulfilled No. of Restarts: 285 No. of Flips: 4754 time to process: 1 seconds.
uf250-04.cnf , deadline. Restarts: 400
uf250-04.cnf , deadline. Restarts: 400
uf250-04.cnf , deadline. Restarts: 400
uf250-04.cnf , deadline. Restarts: 400
uf250-04.cnf , deadline. Restarts: 400
uf250-04.cnf , deadline. Restarts: 400
uf250-04.cnf fulfilled No. of Restarts: 275 No. of Flips: 4278 time to process: 1 seconds.
uf250-04.cnf fulfilled No. of Restarts: 200 No. of Flips: 4388 time to process: 2 seconds.
uf250-04.cnf , deadline. Restarts: 400
uf250-04.cnf , deadline. Restarts: 400
uf250-04.cnf fulfilled No. of Restarts: 364 No. of Flips: 2652 time to process: 2 seconds.
uf250-04.cnf , deadline. Restarts: 400
uf250-04.cnf , deadline. Restarts: 400
uf250-04.cnf , deadline. Restarts: 400
uf250-04.cnf , deadline. Restarts: 400
uf250-04.cnf fulfilled No. of Restarts: 202 No. of Flips: 1854 time to process: 2 seconds.
uf250-04.cnf fulfilled No. of Restarts: 243 No. of Flips: 2007 time to process: 2 seconds.
uf250-04.cnf fulfilled No. of Restarts: 142 No. of Flips: 2490 time to process: 2 seconds.
uf250-04.cnf , deadline. Restarts: 400
uf250-04.cnf , deadline. Restarts: 400
uf250-04.cnf fulfilled No. of Restarts: 205 No. of Flips: 3941 time to process: 2 seconds.
uf250-04.cnf , deadline. Restarts: 400
uf250-04.cnf fulfilled No. of Restarts: 61 No. of Flips: 4211 time to process: 1 seconds.
uf250-04.cnf fulfilled No. of Restarts: 290 No. of Flips: 4927 time to process: 2 seconds.
uf250-04.cnf , deadline. Restarts: 400
uf250-04.cnf fulfilled No. of Restarts: 24 No. of Flips: 2739 time to process: 2 seconds.
uf250-04.cnf fulfilled No. of Restarts: 141 No. of Flips: 4198 time to process: 2 seconds.
uf250-04.cnf fulfilled No. of Restarts: 190 No. of Flips: 1659 time to process: 2 seconds.
uf250-04.cnf fulfilled No. of Restarts: 253 No. of Flips: 1846 time to process: 2 seconds.
uf250-04.cnf fulfilled No. of Restarts: 360 No. of Flips: 3896 time to process: 2 seconds.
uf250-04.cnf fulfilled No. of Restarts: 236 No. of Flips: 4261 time to process: 2 seconds.
uf250-04.cnf , deadline. Restarts: 400
uf250-04.cnf , deadline. Restarts: 400
uf250-04.cnf fulfilled No. of Restarts: 125 No. of Flips: 3306 time to process: 1 seconds.
uf250-04.cnf fulfilled No. of Restarts: 314 No. of Flips: 3398 time to process: 2 seconds.
uf250-04.cnf , deadline. Restarts: 400
uf250-04.cnf , deadline. Restarts: 400
uf250-04.cnf , deadline. Restarts: 400
uf250-04.cnf fulfilled No. of Restarts: 74 No. of Flips: 1758 time to process: 1 seconds.
uf250-04.cnf , deadline. Restarts: 400
uf250-04.cnf fulfilled No. of Restarts: 328 No. of Flips: 3784 time to process: 2 seconds.
uf250-04.cnf , deadline. Restarts: 400
uf250-04.cnf , deadline. Restarts: 400
uf250-04.cnf fulfilled No. of Restarts: 222 No. of Flips: 3265 time to process: 1 seconds.
uf250-04.cnf fulfilled No. of Restarts: 81 No. of Flips: 4377 time to process: 2 seconds.
uf250-04.cnf , deadline. Restarts: 400
uf250-04.cnf , deadline. Restarts: 400
uf250-04.cnf fulfilled No. of Restarts: 115 No. of Flips: 2067 time to process: 1 seconds.
uf250-04.cnf , deadline. Restarts: 400
uf250-04.cnf fulfilled No. of Restarts: 111 No. of Flips: 4292 time to process: 1 seconds.
uf250-04.cnf , deadline. Restarts: 400
uf250-04.cnf , deadline. Restarts: 400
uf250-04.cnf fulfilled No. of Restarts: 14 No. of Flips: 3281 time to process: 1 seconds.
uf250-04.cnf , deadline. Restarts: 400
uf250-04.cnf , deadline. Restarts: 400
uf250-04.cnf , deadline. Restarts: 400
uf250-04.cnf fulfilled No. of Restarts: 147 No. of Flips: 1745 time to process: 1 seconds.
uf250-04.cnf fulfilled No. of Restarts: 120 No. of Flips: 2104 time to process: 1 seconds.
uf250-04.cnf , deadline. Restarts: 400
uf250-04.cnf fulfilled No. of Restarts: 134 No. of Flips: 3614 time to process: 1 seconds.
uf250-04.cnf fulfilled No. of Restarts: 397 No. of Flips: 3078 time to process: 2 seconds.
uf250-04.cnf fulfilled No. of Restarts: 263 No. of Flips: 3291 time to process: 1 seconds.
uf250-04.cnf fulfilled No. of Restarts: 228 No. of Flips: 1766 time to process: 2 seconds.
uf250-04.cnf , deadline. Restarts: 400
uf250-04.cnf , deadline. Restarts: 400
uf250-04.cnf fulfilled No. of Restarts: 212 No. of Flips: 3731 time to process: 2 seconds.
uf250-04.cnf , deadline. Restarts: 400
uf250-04.cnf , deadline. Restarts: 400
uf250-04.cnf fulfilled No. of Restarts: 89 No. of Flips: 1072 time to process: 1 seconds.
uf250-04.cnf fulfilled No. of Restarts: 70 No. of Flips: 2861 time to process: 2 seconds.
uf250-04.cnf , deadline. Restarts: 400
uf250-04.cnf , deadline. Restarts: 400
uf250-04.cnf fulfilled No. of Restarts: 82 No. of Flips: 1663 time to process: 2 seconds.
uf250-04.cnf , deadline. Restarts: 400
uf250-04.cnf , deadline. Restarts: 400
uf250-04.cnf fulfilled No. of Restarts: 396 No. of Flips: 2577 time to process: 2 seconds.
uf250-04.cnf fulfilled No. of Restarts: 299 No. of Flips: 3418 time to process: 2 seconds.
uf250-04.cnf , deadline. Restarts: 400
uf250-04.cnf fulfilled No. of Restarts: 182 No. of Flips: 4313 time to process: 2 seconds.
uf250-04.cnf fulfilled No. of Restarts: 220 No. of Flips: 2005 time to process: 1 seconds.
uf250-04.cnf fulfilled No. of Restarts: 75 No. of Flips: 3230 time to process: 2 seconds.
uf250-04.cnf fulfilled No. of Restarts: 152 No. of Flips: 4243 time to process: 2 seconds.
uf250-04.cnf fulfilled No. of Restarts: 224 No. of Flips: 4781 time to process: 2 seconds.
uf250-04.cnf , deadline. Restarts: 400
uf250-04.cnf , deadline. Restarts: 400
uf250-04.cnf , deadline. Restarts: 400
uf250-04.cnf fulfilled No. of Restarts: 72 No. of Flips: 1102 time to process: 2 seconds.
uf250-04.cnf , deadline. Restarts: 400
uf250-04.cnf , deadline. Restarts: 400
uf250-04.cnf , deadline. Restarts: 400
uf250-04.cnf fulfilled No. of Restarts: 296 No. of Flips: 2266 time to process: 2 seconds.
uf250-04.cnf fulfilled No. of Restarts: 396 No. of Flips: 1667 time to process: 2 seconds.
uf250-04.cnf fulfilled No. of Restarts: 294 No. of Flips: 3168 time to process: 2 seconds.
uf250-04.cnf , deadline. Restarts: 400
uf250-04.cnf , deadline. Restarts: 400
uf250-04.cnf , deadline. Restarts: 400
uf250-04.cnf , deadline. Restarts: 400
uf250-04.cnf fulfilled No. of Restarts: 204 No. of Flips: 4217 time to process: 1 seconds.
uf250-04.cnf fulfilled No. of Restarts: 140 No. of Flips: 1225 time to process: 1 seconds.
uf250-04.cnf , deadline. Restarts: 400
uf250-04.cnf fulfilled No. of Restarts: 103 No. of Flips: 827 time to process: 1 seconds.
uf250-04.cnf , deadline. Restarts: 400
uf250-04.cnf fulfilled No. of Restarts: 306 No. of Flips: 3100 time to process: 2 seconds.
uf250-04.cnf fulfilled No. of Restarts: 27 No. of Flips: 2913 time to process: 2 seconds.
uf250-04.cnf , deadline. Restarts: 400
uf250-04.cnf , deadline. Restarts: 400
uf250-04.cnf fulfilled No. of Restarts: 381 No. of Flips: 1906 time to process: 2 seconds.
uf250-04.cnf , deadline. Restarts: 400
uf250-04.cnf fulfilled No. of Restarts: 193 No. of Flips: 2482 time to process: 2 seconds.
uf250-04.cnf , deadline. Restarts: 400
uf250-04.cnf fulfilled No. of Restarts: 354 No. of Flips: 4956 time to process: 2 seconds.
uf250-04.cnf fulfilled No. of Restarts: 256 No. of Flips: 3085 time to process: 2 seconds.
uf250-04.cnf , deadline. Restarts: 400
uf250-04.cnf fulfilled No. of Restarts: 332 No. of Flips: 4173 time to process: 2 seconds.
uf250-04.cnf fulfilled No. of Restarts: 224 No. of Flips: 1060 time to process: 2 seconds.
uf250-04.cnf fulfilled No. of Restarts: 25 No. of Flips: 1623 time to process: 1 seconds.
uf250-04.cnf , deadline. Restarts: 400
uf250-04.cnf , deadline. Restarts: 400
uf250-04.cnf fulfilled No. of Restarts: 284 No. of Flips: 4048 time to process: 1 seconds.
uf250-04.cnf , deadline. Restarts: 400
uf250-04.cnf fulfilled No. of Restarts: 216 No. of Flips: 1226 time to process: 2 seconds.
uf250-04.cnf , deadline. Restarts: 400
uf250-04.cnf , deadline. Restarts: 400
uf250-04.cnf , deadline. Restarts: 400
uf250-04.cnf , deadline. Restarts: 400
uf250-04.cnf , deadline. Restarts: 400
uf250-04.cnf fulfilled No. of Restarts: 72 No. of Flips: 965 time to process: 2 seconds.
uf250-04.cnf , deadline. Restarts: 400
uf250-04.cnf fulfilled No. of Restarts: 361 No. of Flips: 2450 time to process: 2 seconds.
uf250-04.cnf , deadline. Restarts: 400
uf250-04.cnf fulfilled No. of Restarts: 137 No. of Flips: 462 time to process: 2 seconds.
uf250-04.cnf , deadline. Restarts: 400
uf250-04.cnf , deadline. Restarts: 400
uf250-04.cnf , deadline. Restarts: 400
uf250-04.cnf fulfilled No. of Restarts: 128 No. of Flips: 4872 time to process: 2 seconds.
uf250-04.cnf fulfilled No. of Restarts: 39 No. of Flips: 907 time to process: 2 seconds.
uf250-04.cnf , deadline. Restarts: 400
uf250-04.cnf , deadline. Restarts: 400
uf250-04.cnf , deadline. Restarts: 400
uf250-04.cnf fulfilled No. of Restarts: 386 No. of Flips: 3344 time to process: 1 seconds.
uf250-04.cnf , deadline. Restarts: 400
uf250-04.cnf , deadline. Restarts: 400
uf250-04.cnf fulfilled No. of Restarts: 162 No. of Flips: 2967 time to process: 1 seconds.
uf250-04.cnf , deadline. Restarts: 400
uf250-04.cnf , deadline. Restarts: 400
uf250-04.cnf fulfilled No. of Restarts: 3 No. of Flips: 3030 time to process: 2 seconds.
uf250-04.cnf fulfilled No. of Restarts: 179 No. of Flips: 1299 time to process: 2 seconds.
uf250-04.cnf fulfilled No. of Restarts: 119 No. of Flips: 2760 time to process: 2 seconds.
uf250-04.cnf , deadline. Restarts: 400
uf250-04.cnf fulfilled No. of Restarts: 301 No. of Flips: 4714 time to process: 1 seconds.
uf250-04.cnf , deadline. Restarts: 400
uf250-04.cnf , deadline. Restarts: 400
uf250-04.cnf , deadline. Restarts: 400
uf250-04.cnf fulfilled No. of Restarts: 236 No. of Flips: 2653 time to process: 1 seconds.
uf250-04.cnf , deadline. Restarts: 400
uf250-04.cnf fulfilled No. of Restarts: 30 No. of Flips: 2560 time to process: 2 seconds.
uf250-04.cnf fulfilled No. of Restarts: 66 No. of Flips: 4055 time to process: 2 seconds.
uf250-04.cnf , deadline. Restarts: 400
uf250-04.cnf fulfilled No. of Restarts: 297 No. of Flips: 1009 time to process: 1 seconds.
uf250-04.cnf fulfilled No. of Restarts: 19 No. of Flips: 1868 time to process: 2 seconds.
uf250-04.cnf , deadline. Restarts: 400
uf250-04.cnf , deadline. Restarts: 400
uf250-04.cnf fulfilled No. of Restarts: 365 No. of Flips: 3068 time to process: 2 seconds.
uf250-04.cnf , deadline. Restarts: 400
uf250-04.cnf , deadline. Restarts: 400
uf250-04.cnf , deadline. Restarts: 400
uf250-04.cnf fulfilled No. of Restarts: 293 No. of Flips: 2164 time to process: 2 seconds.
uf250-04.cnf , deadline. Restarts: 400
uf250-04.cnf , deadline. Restarts: 400
uf250-04.cnf fulfilled No. of Restarts: 44 No. of Flips: 4397 time to process: 1 seconds.
uf250-04.cnf fulfilled No. of Restarts: 197 No. of Flips: 2717 time to process: 2 seconds.
uf250-04.cnf , deadline. Restarts: 400
uf250-04.cnf , deadline. Restarts: 400
uf250-04.cnf , deadline. Restarts: 400
uf250-04.cnf , deadline. Restarts: 400
uf250-04.cnf fulfilled No. of Restarts: 221 No. of Flips: 3028 time to process: 2 seconds.
uf250-04.cnf , deadline. Restarts: 400
uf250-04.cnf , deadline. Restarts: 400
uf250-04.cnf fulfilled No. of Restarts: 91 No. of Flips: 3975 time to process: 1 seconds.
uf250-04.cnf , deadline. Restarts: 400
uf250-04.cnf fulfilled No. of Restarts: 377 No. of Flips: 3782 time to process: 2 seconds.
uf250-04.cnf fulfilled No. of Restarts: 308 No. of Flips: 4201 time to process: 2 seconds.
uf250-04.cnf fulfilled No. of Restarts: 339 No. of Flips: 3824 time to process: 2 seconds.
uf250-04.cnf , deadline. Restarts: 400
uf250-04.cnf fulfilled No. of Restarts: 207 No. of Flips: 4149 time to process: 2 seconds.
uf250-04.cnf , deadline. Restarts: 400
uf250-04.cnf , deadline. Restarts: 400
uf250-04.cnf , deadline. Restarts: 400
uf250-04.cnf fulfilled No. of Restarts: 275 No. of Flips: 2340 time to process: 2 seconds.
uf250-04.cnf , deadline. Restarts: 400
uf250-04.cnf fulfilled No. of Restarts: 194 No. of Flips: 3189 time to process: 2 seconds.
uf250-04.cnf fulfilled No. of Restarts: 129 No. of Flips: 4756 time to process: 2 seconds.
uf250-04.cnf fulfilled No. of Restarts: 114 No. of Flips: 1664 time to process: 2 seconds.
uf250-04.cnf fulfilled No. of Restarts: 101 No. of Flips: 3601 time to process: 2 seconds.
uf250-04.cnf , deadline. Restarts: 400
uf250-04.cnf fulfilled No. of Restarts: 243 No. of Flips: 4459 time to process: 2 seconds.
uf250-04.cnf fulfilled No. of Restarts: 21 No. of Flips: 2652 time to process: 2 seconds.
uf250-04.cnf , deadline. Restarts: 400
uf250-04.cnf fulfilled No. of Restarts: 346 No. of Flips: 1778 time to process: 2 seconds.
uf250-04.cnf , deadline. Restarts: 400
uf250-04.cnf , deadline. Restarts: 400
uf250-04.cnf , deadline. Restarts: 400
uf250-04.cnf , deadline. Restarts: 400
uf250-04.cnf , deadline. Restarts: 400
uf250-04.cnf , deadline. Restarts: 400
uf250-04.cnf , deadline. Restarts: 400
uf250-04.cnf fulfilled No. of Restarts: 293 No. of Flips: 1316 time to process: 2 seconds.
uf250-04.cnf fulfilled No. of Restarts: 123 No. of Flips: 4674 time to process: 2 seconds.
uf250-04.cnf , deadline. Restarts: 400
uf250-04.cnf , deadline. Restarts: 400
uf250-04.cnf , deadline. Restarts: 400
uf250-04.cnf fulfilled No. of Restarts: 228 No. of Flips: 4369 time to process: 1 seconds.
uf250-04.cnf , deadline. Restarts: 400
uf250-04.cnf , deadline. Restarts: 400
uf250-04.cnf , deadline. Restarts: 400
uf250-04.cnf , deadline. Restarts: 400
uf250-04.cnf , deadline. Restarts: 400
uf250-04.cnf , deadline. Restarts: 400
uf250-04.cnf fulfilled No. of Restarts: 361 No. of Flips: 2192 time to process: 2 seconds.
uf250-04.cnf , deadline. Restarts: 400
uf250-04.cnf , deadline. Restarts: 400
uf250-04.cnf fulfilled No. of Restarts: 92 No. of Flips: 4353 time to process: 2 seconds.
uf250-04.cnf , deadline. Restarts: 400
uf250-04.cnf fulfilled No. of Restarts: 105 No. of Flips: 1266 time to process: 1 seconds.
uf250-04.cnf fulfilled No. of Restarts: 151 No. of Flips: 3546 time to process: 2 seconds.
uf250-04.cnf , deadline. Restarts: 400
uf250-04.cnf fulfilled No. of Restarts: 314 No. of Flips: 1071 time to process: 2 seconds.
uf250-04.cnf , deadline. Restarts: 400
uf250-04.cnf fulfilled No. of Restarts: 87 No. of Flips: 3187 time to process: 2 seconds.
uf250-04.cnf fulfilled No. of Restarts: 34 No. of Flips: 4615 time to process: 2 seconds.
uf250-04.cnf , deadline. Restarts: 400
uf250-04.cnf fulfilled No. of Restarts: 40 No. of Flips: 1818 time to process: 1 seconds.
uf250-04.cnf fulfilled No. of Restarts: 82 No. of Flips: 3867 time to process: 2 seconds.
uf250-04.cnf , deadline. Restarts: 400
uf250-04.cnf fulfilled No. of Restarts: 380 No. of Flips: 4609 time to process: 1 seconds.
uf250-04.cnf fulfilled No. of Restarts: 221 No. of Flips: 4040 time to process: 2 seconds.
uf250-04.cnf fulfilled No. of Restarts: 170 No. of Flips: 2345 time to process: 2 seconds.
uf250-04.cnf fulfilled No. of Restarts: 227 No. of Flips: 2608 time to process: 2 seconds.
uf250-04.cnf fulfilled No. of Restarts: 22 No. of Flips: 1598 time to process: 2 seconds.
uf250-04.cnf fulfilled No. of Restarts: 22 No. of Flips: 2831 time to process: 2 seconds.
uf250-04.cnf , deadline. Restarts: 400
uf250-04.cnf fulfilled No. of Restarts: 3 No. of Flips: 4446 time to process: 2 seconds.
uf250-04.cnf fulfilled No. of Restarts: 102 No. of Flips: 1862 time to process: 2 seconds.
uf250-04.cnf , deadline. Restarts: 400
uf250-04.cnf , deadline. Restarts: 400
uf250-04.cnf , deadline. Restarts: 400
uf250-04.cnf , deadline. Restarts: 400
uf250-04.cnf , deadline. Restarts: 400
uf250-04.cnf fulfilled No. of Restarts: 232 No. of Flips: 3869 time to process: 2 seconds.
uf250-04.cnf fulfilled No. of Restarts: 33 No. of Flips: 2763 time to process: 1 seconds.
uf250-04.cnf , deadline. Restarts: 400
uf250-04.cnf , deadline. Restarts: 400
uf250-04.cnf , deadline. Restarts: 400
uf250-04.cnf fulfilled No. of Restarts: 278 No. of Flips: 1786 time to process: 2 seconds.
uf250-04.cnf , deadline. Restarts: 400
uf250-04.cnf , deadline. Restarts: 400
uf250-04.cnf fulfilled No. of Restarts: 92 No. of Flips: 4097 time to process: 2 seconds.
uf250-04.cnf , deadline. Restarts: 400
uf250-04.cnf , deadline. Restarts: 400
uf250-04.cnf , deadline. Restarts: 400
uf250-04.cnf fulfilled No. of Restarts: 182 No. of Flips: 2571 time to process: 2 seconds.
uf250-04.cnf , deadline. Restarts: 400
uf250-04.cnf fulfilled No. of Restarts: 37 No. of Flips: 4573 time to process: 2 seconds.
uf250-04.cnf , deadline. Restarts: 400
uf250-04.cnf fulfilled No. of Restarts: 138 No. of Flips: 4040 time to process: 2 seconds.
uf250-04.cnf fulfilled No. of Restarts: 185 No. of Flips: 3377 time to process: 1 seconds.
uf250-04.cnf fulfilled No. of Restarts: 140 No. of Flips: 934 time to process: 1 seconds.
uf250-04.cnf , deadline. Restarts: 400
uf250-04.cnf , deadline. Restarts: 400
uf250-04.cnf , deadline. Restarts: 400
uf250-04.cnf fulfilled No. of Restarts: 59 No. of Flips: 4300 time to process: 1 seconds.
uf250-04.cnf , deadline. Restarts: 400
uf250-04.cnf fulfilled No. of Restarts: 71 No. of Flips: 4188 time to process: 2 seconds.
uf250-04.cnf , deadline. Restarts: 400
uf250-04.cnf fulfilled No. of Restarts: 219 No. of Flips: 2627 time to process: 2 seconds.
uf250-04.cnf fulfilled No. of Restarts: 205 No. of Flips: 3844 time to process: 2 seconds.
uf250-04.cnf fulfilled No. of Restarts: 90 No. of Flips: 4044 time to process: 2 seconds.
uf250-04.cnf , deadline. Restarts: 400
uf250-04.cnf , deadline. Restarts: 400
uf250-04.cnf fulfilled No. of Restarts: 88 No. of Flips: 3415 time to process: 2 seconds.
uf250-04.cnf fulfilled No. of Restarts: 392 No. of Flips: 2948 time to process: 2 seconds.
uf250-04.cnf , deadline. Restarts: 400
uf250-04.cnf , deadline. Restarts: 400
uf250-04.cnf fulfilled No. of Restarts: 180 No. of Flips: 2713 time to process: 2 seconds.
uf250-04.cnf fulfilled No. of Restarts: 223 No. of Flips: 1209 time to process: 2 seconds.
uf250-04.cnf fulfilled No. of Restarts: 348 No. of Flips: 3522 time to process: 2 seconds.
uf250-04.cnf fulfilled No. of Restarts: 99 No. of Flips: 3001 time to process: 1 seconds.
uf250-04.cnf , deadline. Restarts: 400
uf250-04.cnf fulfilled No. of Restarts: 106 No. of Flips: 1831 time to process: 1 seconds.
uf250-04.cnf , deadline. Restarts: 400
uf250-04.cnf fulfilled No. of Restarts: 78 No. of Flips: 3794 time to process: 1 seconds.
uf250-04.cnf fulfilled No. of Restarts: 148 No. of Flips: 3651 time to process: 2 seconds.
uf250-04.cnf fulfilled No. of Restarts: 364 No. of Flips: 2443 time to process: 2 seconds.
uf250-04.cnf fulfilled No. of Restarts: 101 No. of Flips: 3886 time to process: 1 seconds.
uf250-04.cnf , deadline. Restarts: 400
uf250-04.cnf fulfilled No. of Restarts: 27 No. of Flips: 3637 time to process: 1 seconds.
uf250-04.cnf , deadline. Restarts: 400
uf250-04.cnf fulfilled No. of Restarts: 316 No. of Flips: 3663 time to process: 1 seconds.
uf250-04.cnf , deadline. Restarts: 400
uf250-04.cnf , deadline. Restarts: 400
uf250-04.cnf , deadline. Restarts: 400
uf250-04.cnf , deadline. Restarts: 400
uf250-04.cnf , deadline. Restarts: 400
uf250-04.cnf fulfilled No. of Restarts: 86 No. of Flips: 4311 time to process: 1 seconds.
uf250-04.cnf , deadline. Restarts: 400
uf250-04.cnf , deadline. Restarts: 400
uf250-04.cnf , deadline. Restarts: 400
uf250-04.cnf , deadline. Restarts: 400
uf250-04.cnf , deadline. Restarts: 400
uf250-04.cnf fulfilled No. of Restarts: 233 No. of Flips: 2604 time to process: 2 seconds.
uf250-04.cnf , deadline. Restarts: 400
uf250-04.cnf , deadline. Restarts: 400
uf250-04.cnf fulfilled No. of Restarts: 149 No. of Flips: 2126 time to process: 1 seconds.
uf250-04.cnf fulfilled No. of Restarts: 212 No. of Flips: 4057 time to process: 2 seconds.
uf250-04.cnf fulfilled No. of Restarts: 97 No. of Flips: 3975 time to process: 2 seconds.
uf250-04.cnf , deadline. Restarts: 400
uf250-04.cnf , deadline. Restarts: 400
uf250-04.cnf , deadline. Restarts: 400
uf250-04.cnf , deadline. Restarts: 400
uf250-04.cnf , deadline. Restarts: 400
uf250-04.cnf , deadline. Restarts: 400
uf250-04.cnf fulfilled No. of Restarts: 75 No. of Flips: 4837 time to process: 1 seconds.
uf250-04.cnf , deadline. Restarts: 400
uf250-04.cnf fulfilled No. of Restarts: 248 No. of Flips: 1945 time to process: 2 seconds.
uf250-04.cnf fulfilled No. of Restarts: 145 No. of Flips: 2976 time to process: 2 seconds.
uf250-04.cnf fulfilled No. of Restarts: 323 No. of Flips: 3939 time to process: 2 seconds.
uf250-04.cnf fulfilled No. of Restarts: 382 No. of Flips: 430 time to process: 2 seconds.
uf250-04.cnf , deadline. Restarts: 400
uf250-04.cnf , deadline. Restarts: 400
uf250-04.cnf , deadline. Restarts: 400
uf250-04.cnf , deadline. Restarts: 400
uf250-04.cnf , deadline. Restarts: 400
uf250-04.cnf fulfilled No. of Restarts: 65 No. of Flips: 1002 time to process: 1 seconds.
uf250-04.cnf , deadline. Restarts: 400
uf250-04.cnf fulfilled No. of Restarts: 183 No. of Flips: 2742 time to process: 2 seconds.
uf250-04.cnf , deadline. Restarts: 400
uf250-04.cnf fulfilled No. of Restarts: 93 No. of Flips: 4373 time to process: 1 seconds.
uf250-04.cnf fulfilled No. of Restarts: 97 No. of Flips: 2477 time to process: 1 seconds.
uf250-04.cnf , deadline. Restarts: 400
uf250-04.cnf , deadline. Restarts: 400
uf250-04.cnf , deadline. Restarts: 400
uf250-04.cnf , deadline. Restarts: 400
uf250-04.cnf , deadline. Restarts: 400
uf250-04.cnf fulfilled No. of Restarts: 91 No. of Flips: 1946 time to process: 1 seconds.
uf250-04.cnf , deadline. Restarts: 400
uf250-04.cnf fulfilled No. of Restarts: 79 No. of Flips: 3009 time to process: 1 seconds.
uf250-04.cnf fulfilled No. of Restarts: 343 No. of Flips: 2411 time to process: 2 seconds.
uf250-04.cnf fulfilled No. of Restarts: 269 No. of Flips: 4844 time to process: 2 seconds.
uf250-04.cnf , deadline. Restarts: 400
uf250-04.cnf , deadline. Restarts: 400
uf250-04.cnf fulfilled No. of Restarts: 397 No. of Flips: 2448 time to process: 1 seconds.
uf250-04.cnf fulfilled No. of Restarts: 389 No. of Flips: 1116 time to process: 2 seconds.
uf250-04.cnf , deadline. Restarts: 400
uf250-04.cnf , deadline. Restarts: 400
uf250-04.cnf fulfilled No. of Restarts: 105 No. of Flips: 4135 time to process: 1 seconds.
uf250-04.cnf fulfilled No. of Restarts: 387 No. of Flips: 1396 time to process: 2 seconds.
uf250-04.cnf , deadline. Restarts: 400
uf250-04.cnf fulfilled No. of Restarts: 6 No. of Flips: 3587 time to process: 2 seconds.
uf250-04.cnf fulfilled No. of Restarts: 375 No. of Flips: 2422 time to process: 2 seconds.
uf250-04.cnf , deadline. Restarts: 400
uf250-04.cnf , deadline. Restarts: 400
uf250-04.cnf , deadline. Restarts: 400
uf250-04.cnf , deadline. Restarts: 400
uf250-04.cnf , deadline. Restarts: 400
uf250-04.cnf , deadline. Restarts: 400
uf250-04.cnf fulfilled No. of Restarts: 12 No. of Flips: 2457 time to process: 1 seconds.
uf250-04.cnf , deadline. Restarts: 400
uf250-04.cnf fulfilled No. of Restarts: 118 No. of Flips: 2688 time to process: 2 seconds.
uf250-04.cnf , deadline. Restarts: 400
uf250-04.cnf , deadline. Restarts: 400
uf250-04.cnf , deadline. Restarts: 400
uf250-04.cnf , deadline. Restarts: 400
uf250-04.cnf , deadline. Restarts: 400
uf250-04.cnf , deadline. Restarts: 400
uf250-04.cnf , deadline. Restarts: 400
uf250-04.cnf , deadline. Restarts: 400
uf250-04.cnf fulfilled No. of Restarts: 262 No. of Flips: 1640 time to process: 1 seconds.
uf250-04.cnf fulfilled No. of Restarts: 149 No. of Flips: 4373 time to process: 1 seconds.
uf250-04.cnf , deadline. Restarts: 400
uf250-04.cnf , deadline. Restarts: 400
uf250-04.cnf , deadline. Restarts: 400
uf250-04.cnf fulfilled No. of Restarts: 181 No. of Flips: 1991 time to process: 1 seconds.
uf250-04.cnf , deadline. Restarts: 400
uf250-04.cnf , deadline. Restarts: 400
uf250-04.cnf fulfilled No. of Restarts: 237 No. of Flips: 3538 time to process: 1 seconds.
uf250-04.cnf , deadline. Restarts: 400
uf250-04.cnf , deadline. Restarts: 400
uf250-04.cnf fulfilled No. of Restarts: 346 No. of Flips: 3108 time to process: 2 seconds.
uf250-04.cnf , deadline. Restarts: 400
uf250-04.cnf , deadline. Restarts: 400
uf250-04.cnf fulfilled No. of Restarts: 161 No. of Flips: 3292 time to process: 2 seconds.
uf250-04.cnf fulfilled No. of Restarts: 327 No. of Flips: 2673 time to process: 2 seconds.
uf250-04.cnf fulfilled No. of Restarts: 253 No. of Flips: 1555 time to process: 2 seconds.
uf250-04.cnf , deadline. Restarts: 400
uf250-04.cnf fulfilled No. of Restarts: 220 No. of Flips: 3846 time to process: 2 seconds.
uf250-04.cnf fulfilled No. of Restarts: 41 No. of Flips: 3230 time to process: 2 seconds.
uf250-04.cnf , deadline. Restarts: 400
uf250-04.cnf , deadline. Restarts: 400
uf250-04.cnf , deadline. Restarts: 400
uf250-04.cnf fulfilled No. of Restarts: 158 No. of Flips: 4666 time to process: 2 seconds.
uf250-04.cnf , deadline. Restarts: 400
uf250-04.cnf , deadline. Restarts: 400
uf250-04.cnf fulfilled No. of Restarts: 252 No. of Flips: 3166 time to process: 2 seconds.
uf250-04.cnf fulfilled No. of Restarts: 239 No. of Flips: 1132 time to process: 2 seconds.
uf250-04.cnf , deadline. Restarts: 400
uf250-04.cnf , deadline. Restarts: 400
uf250-04.cnf , deadline. Restarts: 400
uf250-04.cnf fulfilled No. of Restarts: 270 No. of Flips: 1151 time to process: 2 seconds.
uf250-04.cnf , deadline. Restarts: 400
uf250-04.cnf fulfilled No. of Restarts: 290 No. of Flips: 2955 time to process: 2 seconds.
uf250-04.cnf , deadline. Restarts: 400
uf250-04.cnf , deadline. Restarts: 400
uf250-04.cnf fulfilled No. of Restarts: 169 No. of Flips: 2446 time to process: 1 seconds.
uf250-04.cnf , deadline. Restarts: 400
uf250-04.cnf fulfilled No. of Restarts: 162 No. of Flips: 3458 time to process: 1 seconds.
uf250-04.cnf fulfilled No. of Restarts: 217 No. of Flips: 3527 time to process: 1 seconds.
uf250-04.cnf , deadline. Restarts: 400
uf250-04.cnf , deadline. Restarts: 400
uf250-04.cnf fulfilled No. of Restarts: 326 No. of Flips: 1097 time to process: 2 seconds.
uf250-04.cnf fulfilled No. of Restarts: 63 No. of Flips: 4015 time to process: 1 seconds.
uf250-04.cnf fulfilled No. of Restarts: 261 No. of Flips: 2930 time to process: 2 seconds.
uf250-04.cnf , deadline. Restarts: 400
uf250-04.cnf , deadline. Restarts: 400
uf250-04.cnf , deadline. Restarts: 400
uf250-04.cnf fulfilled No. of Restarts: 262 No. of Flips: 4476 time to process: 2 seconds.
uf250-04.cnf , deadline. Restarts: 400
uf250-04.cnf , deadline. Restarts: 400
uf250-04.cnf fulfilled No. of Restarts: 96 No. of Flips: 3441 time to process: 1 seconds.
uf250-04.cnf , deadline. Restarts: 400
uf250-04.cnf , deadline. Restarts: 400
uf250-04.cnf fulfilled No. of Restarts: 372 No. of Flips: 2435 time to process: 2 seconds.
uf250-04.cnf fulfilled No. of Restarts: 166 No. of Flips: 2652 time to process: 2 seconds.
uf250-04.cnf fulfilled No. of Restarts: 160 No. of Flips: 3193 time to process: 2 seconds.
uf250-04.cnf , deadline. Restarts: 400
uf250-04.cnf , deadline. Restarts: 400
uf250-04.cnf , deadline. Restarts: 400
uf250-04.cnf fulfilled No. of Restarts: 335 No. of Flips: 2721 time to process: 1 seconds.
uf250-04.cnf , deadline. Restarts: 400
uf250-04.cnf , deadline. Restarts: 400
uf250-04.cnf fulfilled No. of Restarts: 195 No. of Flips: 3075 time to process: 2 seconds.
uf250-04.cnf , deadline. Restarts: 400
uf250-04.cnf , deadline. Restarts: 400
uf250-04.cnf , deadline. Restarts: 400
uf250-04.cnf , deadline. Restarts: 400
uf250-04.cnf fulfilled No. of Restarts: 193 No. of Flips: 4802 time to process: 1 seconds.
uf250-04.cnf , deadline. Restarts: 400
uf250-04.cnf fulfilled No. of Restarts: 161 No. of Flips: 3731 time to process: 2 seconds.
uf250-04.cnf , deadline. Restarts: 400
uf250-04.cnf , deadline. Restarts: 400
uf250-04.cnf , deadline. Restarts: 400
uf250-04.cnf fulfilled No. of Restarts: 381 No. of Flips: 693 time to process: 2 seconds.
uf250-04.cnf , deadline. Restarts: 400
uf250-04.cnf , deadline. Restarts: 400
uf250-04.cnf fulfilled No. of Restarts: 89 No. of Flips: 4678 time to process: 2 seconds.
uf250-04.cnf , deadline. Restarts: 400
uf250-04.cnf , deadline. Restarts: 400
uf250-04.cnf , deadline. Restarts: 400
uf250-04.cnf fulfilled No. of Restarts: 279 No. of Flips: 4356 time to process: 2 seconds.
uf250-04.cnf , deadline. Restarts: 400
uf250-04.cnf , deadline. Restarts: 400
uf250-04.cnf , deadline. Restarts: 400
uf250-04.cnf , deadline. Restarts: 400
uf250-04.cnf , deadline. Restarts: 400
uf250-04.cnf , deadline. Restarts: 400
uf250-04.cnf fulfilled No. of Restarts: 336 No. of Flips: 3428 time to process: 2 seconds.
uf250-04.cnf fulfilled No. of Restarts: 325 No. of Flips: 4487 time to process: 1 seconds.
uf250-04.cnf , deadline. Restarts: 400
uf250-04.cnf , deadline. Restarts: 400
uf250-04.cnf , deadline. Restarts: 400
uf250-04.cnf fulfilled No. of Restarts: 190 No. of Flips: 3847 time to process: 1 seconds.
uf250-04.cnf , deadline. Restarts: 400
uf250-04.cnf , deadline. Restarts: 400
uf250-04.cnf fulfilled No. of Restarts: 164 No. of Flips: 1000 time to process: 2 seconds.
uf250-04.cnf , deadline. Restarts: 400
uf250-04.cnf fulfilled No. of Restarts: 12 No. of Flips: 1929 time to process: 2 seconds.
uf250-04.cnf fulfilled No. of Restarts: 83 No. of Flips: 3050 time to process: 2 seconds.
uf250-04.cnf , deadline. Restarts: 400
uf250-04.cnf fulfilled No. of Restarts: 292 No. of Flips: 1078 time to process: 2 seconds.
uf250-04.cnf , deadline. Restarts: 400
uf250-04.cnf fulfilled No. of Restarts: 143 No. of Flips: 919 time to process: 2 seconds.
uf250-04.cnf fulfilled No. of Restarts: 203 No. of Flips: 2092 time to process: 2 seconds.
uf250-04.cnf , deadline. Restarts: 400
uf250-04.cnf fulfilled No. of Restarts: 50 No. of Flips: 3951 time to process: 2 seconds.
uf250-04.cnf fulfilled No. of Restarts: 390 No. of Flips: 3092 time to process: 2 seconds.
uf250-04.cnf , deadline. Restarts: 400
uf250-04.cnf , deadline. Restarts: 400
uf250-04.cnf fulfilled No. of Restarts: 96 No. of Flips: 2362 time to process: 2 seconds.
uf250-04.cnf fulfilled No. of Restarts: 133 No. of Flips: 2365 time to process: 2 seconds.
uf250-04.cnf fulfilled No. of Restarts: 316 No. of Flips: 1580 time to process: 2 seconds.
uf250-04.cnf , deadline. Restarts: 400
uf250-04.cnf , deadline. Restarts: 400
uf250-04.cnf , deadline. Restarts: 400
uf250-04.cnf fulfilled No. of Restarts: 227 No. of Flips: 4273 time to process: 2 seconds.
uf250-04.cnf , deadline. Restarts: 400
uf250-04.cnf fulfilled No. of Restarts: 366 No. of Flips: 3114 time to process: 2 seconds.
uf250-04.cnf , deadline. Restarts: 400
uf250-04.cnf , deadline. Restarts: 400
uf250-04.cnf , deadline. Restarts: 400
uf250-04.cnf fulfilled No. of Restarts: 242 No. of Flips: 1407 time to process: 1 seconds.
uf250-04.cnf , deadline. Restarts: 400
uf250-04.cnf , deadline. Restarts: 400
uf250-04.cnf fulfilled No. of Restarts: 11 No. of Flips: 3132 time to process: 2 seconds.
uf250-04.cnf fulfilled No. of Restarts: 169 No. of Flips: 2418 time to process: 2 seconds.
uf250-04.cnf , deadline. Restarts: 400
uf250-04.cnf , deadline. Restarts: 400
uf250-04.cnf fulfilled No. of Restarts: 239 No. of Flips: 3789 time to process: 2 seconds.
uf250-04.cnf fulfilled No. of Restarts: 42 No. of Flips: 2901 time to process: 1 seconds.
uf250-04.cnf fulfilled No. of Restarts: 44 No. of Flips: 3569 time to process: 1 seconds.
uf250-04.cnf , deadline. Restarts: 400
uf250-04.cnf , deadline. Restarts: 400
uf250-04.cnf fulfilled No. of Restarts: 212 No. of Flips: 2128 time to process: 2 seconds.
uf250-04.cnf , deadline. Restarts: 400
uf250-04.cnf , deadline. Restarts: 400
uf250-04.cnf , deadline. Restarts: 400
uf250-04.cnf , deadline. Restarts: 400
uf250-04.cnf , deadline. Restarts: 400
uf250-04.cnf , deadline. Restarts: 400
uf250-04.cnf , deadline. Restarts: 400
uf250-04.cnf , deadline. Restarts: 400
uf250-04.cnf , deadline. Restarts: 400
uf250-04.cnf fulfilled No. of Restarts: 244 No. of Flips: 1274 time to process: 2 seconds.
uf250-04.cnf fulfilled No. of Restarts: 126 No. of Flips: 2235 time to process: 2 seconds.
uf250-04.cnf , deadline. Restarts: 400
uf250-04.cnf , deadline. Restarts: 400
uf250-04.cnf fulfilled No. of Restarts: 192 No. of Flips: 4199 time to process: 2 seconds.
uf250-04.cnf , deadline. Restarts: 400
uf250-04.cnf , deadline. Restarts: 400
uf250-04.cnf fulfilled No. of Restarts: 286 No. of Flips: 1421 time to process: 2 seconds.
uf250-04.cnf fulfilled No. of Restarts: 321 No. of Flips: 2338 time to process: 2 seconds.
uf250-04.cnf , deadline. Restarts: 400
uf250-04.cnf , deadline. Restarts: 400
uf250-04.cnf , deadline. Restarts: 400
uf250-04.cnf , deadline. Restarts: 400
uf250-04.cnf , deadline. Restarts: 400
uf250-04.cnf , deadline. Restarts: 400
uf250-04.cnf , deadline. Restarts: 400
uf250-04.cnf , deadline. Restarts: 400
uf250-04.cnf , deadline. Restarts: 400
uf250-04.cnf , deadline. Restarts: 400
uf250-04.cnf , deadline. Restarts: 400
uf250-04.cnf fulfilled No. of Restarts: 78 No. of Flips: 2649 time to process: 1 seconds.
uf250-04.cnf , deadline. Restarts: 400
uf250-04.cnf , deadline. Restarts: 400
uf250-04.cnf fulfilled No. of Restarts: 399 No. of Flips: 3518 time to process: 1 seconds.
uf250-04.cnf , deadline. Restarts: 400
uf250-04.cnf , deadline. Restarts: 400
uf250-04.cnf fulfilled No. of Restarts: 79 No. of Flips: 3882 time to process: 2 seconds.
uf250-04.cnf , deadline. Restarts: 400
uf250-04.cnf , deadline. Restarts: 400
uf250-04.cnf fulfilled No. of Restarts: 67 No. of Flips: 1689 time to process: 2 seconds.
uf250-04.cnf fulfilled No. of Restarts: 39 No. of Flips: 1516 time to process: 2 seconds.
uf250-04.cnf , deadline. Restarts: 400
uf250-04.cnf , deadline. Restarts: 400
uf250-04.cnf fulfilled No. of Restarts: 321 No. of Flips: 1093 time to process: 2 seconds.
uf250-04.cnf fulfilled No. of Restarts: 225 No. of Flips: 4727 time to process: 1 seconds.
uf250-04.cnf , deadline. Restarts: 400
uf250-04.cnf , deadline. Restarts: 400
uf250-04.cnf , deadline. Restarts: 400
uf250-04.cnf fulfilled No. of Restarts: 82 No. of Flips: 2281 time to process: 2 seconds.
uf250-04.cnf , deadline. Restarts: 400
uf250-04.cnf fulfilled No. of Restarts: 275 No. of Flips: 1408 time to process: 2 seconds.
uf250-04.cnf , deadline. Restarts: 400
uf250-04.cnf , deadline. Restarts: 400
uf250-04.cnf , deadline. Restarts: 400
uf250-04.cnf , deadline. Restarts: 400
uf250-04.cnf fulfilled No. of Restarts: 89 No. of Flips: 4458 time to process: 2 seconds.
uf250-04.cnf fulfilled No. of Restarts: 344 No. of Flips: 1217 time to process: 2 seconds.
uf250-04.cnf , deadline. Restarts: 400
uf250-04.cnf , deadline. Restarts: 400
uf250-04.cnf fulfilled No. of Restarts: 310 No. of Flips: 2849 time to process: 2 seconds.
uf250-04.cnf , deadline. Restarts: 400
uf250-04.cnf fulfilled No. of Restarts: 282 No. of Flips: 4232 time to process: 2 seconds.
uf250-04.cnf fulfilled No. of Restarts: 20 No. of Flips: 3630 time to process: 1 seconds.
uf250-04.cnf , deadline. Restarts: 400
uf250-04.cnf , deadline. Restarts: 400
uf250-04.cnf , deadline. Restarts: 400
uf250-04.cnf fulfilled No. of Restarts: 355 No. of Flips: 2593 time to process: 1 seconds.
uf250-04.cnf fulfilled No. of Restarts: 105 No. of Flips: 4918 time to process: 2 seconds.
uf250-04.cnf fulfilled No. of Restarts: 151 No. of Flips: 3930 time to process: 2 seconds.
uf250-04.cnf fulfilled No. of Restarts: 77 No. of Flips: 2755 time to process: 2 seconds.
uf250-04.cnf , deadline. Restarts: 400
uf250-04.cnf , deadline. Restarts: 400
uf250-04.cnf fulfilled No. of Restarts: 188 No. of Flips: 2109 time to process: 1 seconds.
uf250-04.cnf , deadline. Restarts: 400
uf250-04.cnf , deadline. Restarts: 400
uf250-04.cnf , deadline. Restarts: 400
uf250-04.cnf , deadline. Restarts: 400
uf250-04.cnf fulfilled No. of Restarts: 26 No. of Flips: 1694 time to process: 1 seconds.
uf250-04.cnf , deadline. Restarts: 400
uf250-04.cnf , deadline. Restarts: 400
uf250-04.cnf , deadline. Restarts: 400
uf250-04.cnf fulfilled No. of Restarts: 134 No. of Flips: 3494 time to process: 1 seconds.
uf250-04.cnf fulfilled No. of Restarts: 333 No. of Flips: 2496 time to process: 2 seconds.
uf250-04.cnf , deadline. Restarts: 400
uf250-04.cnf , deadline. Restarts: 400
uf250-04.cnf fulfilled No. of Restarts: 275 No. of Flips: 2903 time to process: 1 seconds.
uf250-04.cnf , deadline. Restarts: 400
uf250-04.cnf , deadline. Restarts: 400
uf250-04.cnf fulfilled No. of Restarts: 34 No. of Flips: 2616 time to process: 2 seconds.
uf250-04.cnf , deadline. Restarts: 400
uf250-04.cnf , deadline. Restarts: 400
uf250-04.cnf , deadline. Restarts: 400
uf250-04.cnf fulfilled No. of Restarts: 13 No. of Flips: 1948 time to process: 2 seconds.
uf250-04.cnf fulfilled No. of Restarts: 221 No. of Flips: 1432 time to process: 2 seconds.
uf250-04.cnf , deadline. Restarts: 400
uf250-04.cnf fulfilled No. of Restarts: 229 No. of Flips: 1551 time to process: 1 seconds.
uf250-04.cnf fulfilled No. of Restarts: 214 No. of Flips: 1604 time to process: 2 seconds.
uf250-04.cnf fulfilled No. of Restarts: 166 No. of Flips: 4985 time to process: 2 seconds.
uf250-04.cnf fulfilled No. of Restarts: 333 No. of Flips: 1306 time to process: 2 seconds.
uf250-04.cnf , deadline. Restarts: 400
uf250-04.cnf , deadline. Restarts: 400
uf250-04.cnf fulfilled No. of Restarts: 122 No. of Flips: 1620 time to process: 1 seconds.
uf250-04.cnf , deadline. Restarts: 400
uf250-04.cnf , deadline. Restarts: 400
uf250-04.cnf fulfilled No. of Restarts: 34 No. of Flips: 3281 time to process: 1 seconds.
uf250-04.cnf fulfilled No. of Restarts: 75 No. of Flips: 3993 time to process: 2 seconds.
uf250-04.cnf , deadline. Restarts: 400
uf250-04.cnf , deadline. Restarts: 400
uf250-04.cnf , deadline. Restarts: 400
uf250-04.cnf fulfilled No. of Restarts: 105 No. of Flips: 2480 time to process: 1 seconds.
uf250-04.cnf , deadline. Restarts: 400
uf250-04.cnf fulfilled No. of Restarts: 120 No. of Flips: 4708 time to process: 2 seconds.
uf250-04.cnf , deadline. Restarts: 400
uf250-04.cnf fulfilled No. of Restarts: 38 No. of Flips: 3394 time to process: 1 seconds.
uf250-04.cnf , deadline. Restarts: 400
uf250-04.cnf , deadline. Restarts: 400
uf250-04.cnf fulfilled No. of Restarts: 360 No. of Flips: 1575 time to process: 1 seconds.
uf250-04.cnf , deadline. Restarts: 400
uf250-04.cnf fulfilled No. of Restarts: 381 No. of Flips: 2921 time to process: 1 seconds.
uf250-04.cnf fulfilled No. of Restarts: 151 No. of Flips: 3368 time to process: 1 seconds.
uf250-04.cnf fulfilled No. of Restarts: 32 No. of Flips: 2803 time to process: 2 seconds.
uf250-04.cnf , deadline. Restarts: 400
uf250-04.cnf , deadline. Restarts: 400
uf250-04.cnf fulfilled No. of Restarts: 269 No. of Flips: 4367 time to process: 2 seconds.
uf250-04.cnf fulfilled No. of Restarts: 245 No. of Flips: 1374 time to process: 2 seconds.
uf250-04.cnf , deadline. Restarts: 400
uf250-04.cnf , deadline. Restarts: 400
uf250-04.cnf fulfilled No. of Restarts: 42 No. of Flips: 3250 time to process: 1 seconds.
uf250-04.cnf , deadline. Restarts: 400
uf250-04.cnf , deadline. Restarts: 400
uf250-04.cnf , deadline. Restarts: 400
uf250-04.cnf , deadline. Restarts: 400
uf250-04.cnf fulfilled No. of Restarts: 349 No. of Flips: 2349 time to process: 1 seconds.
uf250-04.cnf , deadline. Restarts: 400
uf250-04.cnf fulfilled No. of Restarts: 375 No. of Flips: 3330 time to process: 2 seconds.
uf250-04.cnf , deadline. Restarts: 400
uf250-04.cnf fulfilled No. of Restarts: 47 No. of Flips: 1685 time to process: 1 seconds.
uf250-04.cnf fulfilled No. of Restarts: 213 No. of Flips: 4322 time to process: 1 seconds.
uf250-04.cnf fulfilled No. of Restarts: 377 No. of Flips: 2864 time to process: 2 seconds.
uf250-04.cnf fulfilled No. of Restarts: 259 No. of Flips: 4865 time to process: 2 seconds.
uf250-04.cnf fulfilled No. of Restarts: 227 No. of Flips: 3415 time to process: 2 seconds.
uf250-04.cnf fulfilled No. of Restarts: 358 No. of Flips: 1720 time to process: 1 seconds.
uf250-04.cnf , deadline. Restarts: 400
uf250-04.cnf fulfilled No. of Restarts: 27 No. of Flips: 2350 time to process: 1 seconds.
uf250-04.cnf fulfilled No. of Restarts: 2 No. of Flips: 4714 time to process: 2 seconds.
uf250-04.cnf fulfilled No. of Restarts: 51 No. of Flips: 1690 time to process: 2 seconds.
uf250-04.cnf , deadline. Restarts: 400
uf250-04.cnf fulfilled No. of Restarts: 298 No. of Flips: 4117 time to process: 1 seconds.
uf250-04.cnf fulfilled No. of Restarts: 285 No. of Flips: 1843 time to process: 1 seconds.
uf250-04.cnf fulfilled No. of Restarts: 151 No. of Flips: 4241 time to process: 2 seconds.
uf250-04.cnf , deadline. Restarts: 400
uf250-04.cnf , deadline. Restarts: 400
uf250-04.cnf fulfilled No. of Restarts: 83 No. of Flips: 3925 time to process: 2 seconds.
uf250-04.cnf , deadline. Restarts: 400
uf250-04.cnf , deadline. Restarts: 400
uf250-04.cnf , deadline. Restarts: 400
uf250-04.cnf fulfilled No. of Restarts: 368 No. of Flips: 3775 time to process: 2 seconds.
uf250-04.cnf , deadline. Restarts: 400
uf250-04.cnf , deadline. Restarts: 400
uf250-04.cnf fulfilled No. of Restarts: 109 No. of Flips: 926 time to process: 1 seconds.
uf250-04.cnf , deadline. Restarts: 400
uf250-04.cnf , deadline. Restarts: 400
uf250-04.cnf , deadline. Restarts: 400
uf250-04.cnf , deadline. Restarts: 400
uf250-04.cnf fulfilled No. of Restarts: 58 No. of Flips: 2153 time to process: 2 seconds.
uf250-04.cnf , deadline. Restarts: 400
uf250-04.cnf fulfilled No. of Restarts: 163 No. of Flips: 3202 time to process: 2 seconds.
uf250-04.cnf , deadline. Restarts: 400
uf250-04.cnf , deadline. Restarts: 400
uf250-04.cnf fulfilled No. of Restarts: 373 No. of Flips: 3082 time to process: 1 seconds.
uf250-04.cnf , deadline. Restarts: 400
uf250-04.cnf , deadline. Restarts: 400
uf250-04.cnf fulfilled No. of Restarts: 227 No. of Flips: 2018 time to process: 1 seconds.
uf250-04.cnf fulfilled No. of Restarts: 226 No. of Flips: 4031 time to process: 2 seconds.
uf250-04.cnf , deadline. Restarts: 400
uf250-04.cnf , deadline. Restarts: 400
uf250-04.cnf , deadline. Restarts: 400
uf250-04.cnf , deadline. Restarts: 400
uf250-04.cnf fulfilled No. of Restarts: 37 No. of Flips: 4694 time to process: 2 seconds.
uf250-04.cnf , deadline. Restarts: 400
uf250-04.cnf , deadline. Restarts: 400
uf250-04.cnf , deadline. Restarts: 400
uf250-04.cnf , deadline. Restarts: 400
uf250-04.cnf , deadline. Restarts: 400
uf250-04.cnf , deadline. Restarts: 400
uf250-04.cnf , deadline. Restarts: 400
uf250-04.cnf , deadline. Restarts: 400
uf250-04.cnf , deadline. Restarts: 400
uf250-04.cnf , deadline. Restarts: 400
uf250-04.cnf fulfilled No. of Restarts: 44 No. of Flips: 3303 time to process: 1 seconds.
uf250-04.cnf , deadline. Restarts: 400
uf250-04.cnf , deadline. Restarts: 400
uf250-04.cnf fulfilled No. of Restarts: 121 No. of Flips: 2448 time to process: 1 seconds.
uf250-04.cnf fulfilled No. of Restarts: 9 No. of Flips: 4084 time to process: 2 seconds.
uf250-04.cnf fulfilled No. of Restarts: 390 No. of Flips: 4545 time to process: 2 seconds.
uf250-04.cnf , deadline. Restarts: 400
uf250-04.cnf , deadline. Restarts: 400
uf250-04.cnf , deadline. Restarts: 400
uf250-04.cnf , deadline. Restarts: 400
uf250-04.cnf fulfilled No. of Restarts: 249 No. of Flips: 2398 time to process: 1 seconds.
uf250-04.cnf fulfilled No. of Restarts: 366 No. of Flips: 3821 time to process: 2 seconds.
uf250-04.cnf , deadline. Restarts: 400
uf250-04.cnf , deadline. Restarts: 400
uf250-04.cnf , deadline. Restarts: 400
uf250-04.cnf fulfilled No. of Restarts: 343 No. of Flips: 4715 time to process: 2 seconds.
uf250-04.cnf fulfilled No. of Restarts: 123 No. of Flips: 2806 time to process: 2 seconds.
uf250-04.cnf , deadline. Restarts: 400
uf250-04.cnf , deadline. Restarts: 400
uf250-04.cnf , deadline. Restarts: 400
uf250-04.cnf fulfilled No. of Restarts: 133 No. of Flips: 4744 time to process: 1 seconds.
uf250-04.cnf fulfilled No. of Restarts: 72 No. of Flips: 1713 time to process: 1 seconds.
uf250-04.cnf , deadline. Restarts: 400
uf250-04.cnf , deadline. Restarts: 400
uf250-04.cnf , deadline. Restarts: 400
uf250-04.cnf , deadline. Restarts: 400
uf250-04.cnf , deadline. Restarts: 400
uf250-04.cnf , deadline. Restarts: 400
uf250-04.cnf fulfilled No. of Restarts: 18 No. of Flips: 3276 time to process: 1 seconds.
uf250-04.cnf fulfilled No. of Restarts: 140 No. of Flips: 1511 time to process: 2 seconds.
uf250-04.cnf fulfilled No. of Restarts: 398 No. of Flips: 1957 time to process: 2 seconds.
uf250-04.cnf , deadline. Restarts: 400
uf250-04.cnf fulfilled No. of Restarts: 253 No. of Flips: 2628 time to process: 2 seconds.
uf250-04.cnf fulfilled No. of Restarts: 104 No. of Flips: 2047 time to process: 1 seconds.
uf250-04.cnf , deadline. Restarts: 400
uf250-04.cnf , deadline. Restarts: 400
uf250-04.cnf fulfilled No. of Restarts: 129 No. of Flips: 4867 time to process: 2 seconds.
uf250-04.cnf , deadline. Restarts: 400
uf250-04.cnf fulfilled No. of Restarts: 160 No. of Flips: 4169 time to process: 1 seconds.
uf250-04.cnf , deadline. Restarts: 400
uf250-04.cnf , deadline. Restarts: 400
uf250-04.cnf , deadline. Restarts: 400
uf250-04.cnf , deadline. Restarts: 400
uf250-04.cnf , deadline. Restarts: 400
uf250-04.cnf fulfilled No. of Restarts: 281 No. of Flips: 2049 time to process: 1 seconds.
uf250-04.cnf fulfilled No. of Restarts: 293 No. of Flips: 984 time to process: 1 seconds.
uf250-04.cnf , deadline. Restarts: 400
uf250-04.cnf , deadline. Restarts: 400
uf250-04.cnf , deadline. Restarts: 400
uf250-04.cnf , deadline. Restarts: 400
uf250-04.cnf fulfilled No. of Restarts: 138 No. of Flips: 2486 time to process: 1 seconds.
uf250-04.cnf fulfilled No. of Restarts: 119 No. of Flips: 3856 time to process: 2 seconds.
uf250-04.cnf , deadline. Restarts: 400
uf250-04.cnf , deadline. Restarts: 400
uf250-04.cnf , deadline. Restarts: 400
uf250-04.cnf , deadline. Restarts: 400
uf250-04.cnf fulfilled No. of Restarts: 13 No. of Flips: 1887 time to process: 1 seconds.
uf250-04.cnf , deadline. Restarts: 400
uf250-04.cnf , deadline. Restarts: 400
uf250-04.cnf fulfilled No. of Restarts: 199 No. of Flips: 1421 time to process: 1 seconds.
uf250-04.cnf , deadline. Restarts: 400
uf250-04.cnf , deadline. Restarts: 400
uf250-04.cnf fulfilled No. of Restarts: 90 No. of Flips: 3547 time to process: 2 seconds.
uf250-04.cnf fulfilled No. of Restarts: 164 No. of Flips: 2882 time to process: 2 seconds.
uf250-04.cnf fulfilled No. of Restarts: 259 No. of Flips: 3466 time to process: 2 seconds.
uf250-04.cnf , deadline. Restarts: 400
uf250-04.cnf fulfilled No. of Restarts: 47 No. of Flips: 4817 time to process: 1 seconds.
uf250-04.cnf fulfilled No. of Restarts: 128 No. of Flips: 1776 time to process: 2 seconds.
uf250-04.cnf , deadline. Restarts: 400
uf250-04.cnf , deadline. Restarts: 400
uf250-04.cnf , deadline. Restarts: 400
uf250-04.cnf , deadline. Restarts: 400
uf250-04.cnf , deadline. Restarts: 400
uf250-04.cnf fulfilled No. of Restarts: 33 No. of Flips: 1468 time to process: 2 seconds.
uf250-04.cnf fulfilled No. of Restarts: 231 No. of Flips: 1818 time to process: 2 seconds.
uf250-04.cnf fulfilled No. of Restarts: 298 No. of Flips: 2735 time to process: 2 seconds.
uf250-04.cnf , deadline. Restarts: 400
uf250-04.cnf fulfilled No. of Restarts: 274 No. of Flips: 1992 time to process: 1 seconds.
uf250-04.cnf , deadline. Restarts: 400
uf250-04.cnf , deadline. Restarts: 400
uf250-04.cnf , deadline. Restarts: 400
uf250-04.cnf , deadline. Restarts: 400
uf250-04.cnf , deadline. Restarts: 400
uf250-04.cnf , deadline. Restarts: 400
uf250-04.cnf , deadline. Restarts: 400
uf250-04.cnf fulfilled No. of Restarts: 11 No. of Flips: 2764 time to process: 2 seconds.
uf250-04.cnf fulfilled No. of Restarts: 56 No. of Flips: 2472 time to process: 1 seconds.
uf250-04.cnf , deadline. Restarts: 400
uf250-04.cnf , deadline. Restarts: 400
uf250-04.cnf , deadline. Restarts: 400
uf250-04.cnf fulfilled No. of Restarts: 216 No. of Flips: 1319 time to process: 2 seconds.
uf250-04.cnf , deadline. Restarts: 400
uf250-04.cnf , deadline. Restarts: 400
uf250-04.cnf fulfilled No. of Restarts: 135 No. of Flips: 2972 time to process: 2 seconds.
uf250-04.cnf , deadline. Restarts: 400
uf250-04.cnf , deadline. Restarts: 400
uf250-04.cnf fulfilled No. of Restarts: 244 No. of Flips: 3691 time to process: 2 seconds.
uf250-04.cnf , deadline. Restarts: 400
uf250-04.cnf fulfilled No. of Restarts: 233 No. of Flips: 4594 time to process: 2 seconds.
uf250-04.cnf , deadline. Restarts: 400
uf250-04.cnf fulfilled No. of Restarts: 119 No. of Flips: 1096 time to process: 2 seconds.
uf250-04.cnf fulfilled No. of Restarts: 155 No. of Flips: 2031 time to process: 1 seconds.
uf250-04.cnf , deadline. Restarts: 400
uf250-04.cnf , deadline. Restarts: 400
uf250-04.cnf , deadline. Restarts: 400
uf250-04.cnf , deadline. Restarts: 400
uf250-04.cnf , deadline. Restarts: 400
uf250-04.cnf fulfilled No. of Restarts: 22 No. of Flips: 4010 time to process: 2 seconds.
uf250-04.cnf , deadline. Restarts: 400
uf250-04.cnf fulfilled No. of Restarts: 385 No. of Flips: 4628 time to process: 2 seconds.
uf250-04.cnf , deadline. Restarts: 400
uf250-04.cnf , deadline. Restarts: 400
uf250-04.cnf fulfilled No. of Restarts: 10 No. of Flips: 2979 time to process: 1 seconds.
uf250-04.cnf fulfilled No. of Restarts: 315 No. of Flips: 4980 time to process: 2 seconds.
uf250-04.cnf , deadline. Restarts: 400
uf250-04.cnf fulfilled No. of Restarts: 2 No. of Flips: 4649 time to process: 2 seconds.
uf250-04.cnf , deadline. Restarts: 400
uf250-04.cnf , deadline. Restarts: 400
uf250-04.cnf , deadline. Restarts: 400
uf250-04.cnf fulfilled No. of Restarts: 148 No. of Flips: 1345 time to process: 1 seconds.
uf250-04.cnf , deadline. Restarts: 400
uf250-04.cnf , deadline. Restarts: 400
uf250-04.cnf , deadline. Restarts: 400
uf250-04.cnf , deadline. Restarts: 400
uf250-04.cnf , deadline. Restarts: 400
uf250-04.cnf , deadline. Restarts: 400
uf250-04.cnf , deadline. Restarts: 400
uf250-04.cnf fulfilled No. of Restarts: 9 No. of Flips: 2237 time to process: 2 seconds.
uf250-04.cnf , deadline. Restarts: 400
uf250-04.cnf fulfilled No. of Restarts: 136 No. of Flips: 2032 time to process: 2 seconds.
uf250-04.cnf , deadline. Restarts: 400
uf250-04.cnf fulfilled No. of Restarts: 72 No. of Flips: 4399 time to process: 2 seconds.
uf250-04.cnf fulfilled No. of Restarts: 173 No. of Flips: 2831 time to process: 2 seconds.
uf250-04.cnf , deadline. Restarts: 400
uf250-04.cnf , deadline. Restarts: 400
uf250-04.cnf , deadline. Restarts: 400
uf250-04.cnf , deadline. Restarts: 400
uf250-04.cnf fulfilled No. of Restarts: 120 No. of Flips: 2484 time to process: 2 seconds.
uf250-04.cnf , deadline. Restarts: 400
uf250-04.cnf , deadline. Restarts: 400
uf250-04.cnf fulfilled No. of Restarts: 137 No. of Flips: 1465 time to process: 1 seconds.
uf250-04.cnf , deadline. Restarts: 400
uf250-04.cnf , deadline. Restarts: 400
uf250-04.cnf , deadline. Restarts: 400
uf250-04.cnf fulfilled No. of Restarts: 92 No. of Flips: 4320 time to process: 2 seconds.
uf250-04.cnf fulfilled No. of Restarts: 159 No. of Flips: 2798 time to process: 2 seconds.
uf250-04.cnf fulfilled No. of Restarts: 296 No. of Flips: 4437 time to process: 2 seconds.
uf250-04.cnf , deadline. Restarts: 400
uf250-04.cnf fulfilled No. of Restarts: 62 No. of Flips: 4837 time to process: 2 seconds.
uf250-04.cnf fulfilled No. of Restarts: 102 No. of Flips: 3000 time to process: 2 seconds.
uf250-04.cnf fulfilled No. of Restarts: 393 No. of Flips: 4585 time to process: 2 seconds.
uf250-04.cnf , deadline. Restarts: 400
uf250-04.cnf fulfilled No. of Restarts: 18 No. of Flips: 3102 time to process: 2 seconds.
uf250-04.cnf , deadline. Restarts: 400
uf250-04.cnf , deadline. Restarts: 400
uf250-04.cnf , deadline. Restarts: 400
uf250-04.cnf , deadline. Restarts: 400
uf250-04.cnf , deadline. Restarts: 400
uf250-04.cnf , deadline. Restarts: 400
uf250-04.cnf fulfilled No. of Restarts: 39 No. of Flips: 3485 time to process: 2 seconds.
uf250-04.cnf , deadline. Restarts: 400
uf250-04.cnf , deadline. Restarts: 400
uf250-04.cnf , deadline. Restarts: 400
uf250-04.cnf , deadline. Restarts: 400
uf250-04.cnf fulfilled No. of Restarts: 180 No. of Flips: 4485 time to process: 2 seconds.
uf250-04.cnf , deadline. Restarts: 400
uf250-04.cnf , deadline. Restarts: 400
uf250-04.cnf fulfilled No. of Restarts: 8 No. of Flips: 1557 time to process: 1 seconds.
uf250-04.cnf fulfilled No. of Restarts: 99 No. of Flips: 1354 time to process: 2 seconds.
uf250-04.cnf fulfilled No. of Restarts: 30 No. of Flips: 1870 time to process: 2 seconds.
uf250-04.cnf fulfilled No. of Restarts: 175 No. of Flips: 3063 time to process: 2 seconds.
uf250-04.cnf , deadline. Restarts: 400
uf250-04.cnf , deadline. Restarts: 400
uf250-04.cnf , deadline. Restarts: 400
uf250-04.cnf , deadline. Restarts: 400
uf250-04.cnf , deadline. Restarts: 400
uf250-04.cnf , deadline. Restarts: 400
uf250-04.cnf fulfilled No. of Restarts: 248 No. of Flips: 4790 time to process: 1 seconds.
uf250-04.cnf , deadline. Restarts: 400
uf250-04.cnf fulfilled No. of Restarts: 157 No. of Flips: 4335 time to process: 1 seconds.
uf250-04.cnf , deadline. Restarts: 400
uf250-04.cnf fulfilled No. of Restarts: 232 No. of Flips: 2540 time to process: 2 seconds.
uf250-04.cnf , deadline. Restarts: 400
uf250-04.cnf fulfilled No. of Restarts: 382 No. of Flips: 3037 time to process: 1 seconds.
uf250-04.cnf , deadline. Restarts: 400
uf250-04.cnf fulfilled No. of Restarts: 226 No. of Flips: 4499 time to process: 2 seconds.
uf250-04.cnf , deadline. Restarts: 400
uf250-04.cnf , deadline. Restarts: 400
uf250-04.cnf fulfilled No. of Restarts: 357 No. of Flips: 3737 time to process: 1 seconds.
uf250-04.cnf , deadline. Restarts: 400
uf250-04.cnf , deadline. Restarts: 400
uf250-04.cnf , deadline. Restarts: 400
uf250-04.cnf fulfilled No. of Restarts: 50 No. of Flips: 1871 time to process: 1 seconds.
uf250-04.cnf fulfilled No. of Restarts: 399 No. of Flips: 1540 time to process: 2 seconds.
uf250-04.cnf fulfilled No. of Restarts: 40 No. of Flips: 2998 time to process: 1 seconds.
uf250-04.cnf , deadline. Restarts: 400
uf250-04.cnf , deadline. Restarts: 400
uf250-04.cnf , deadline. Restarts: 400
uf250-04.cnf fulfilled No. of Restarts: 213 No. of Flips: 1830 time to process: 1 seconds.
uf250-04.cnf , deadline. Restarts: 400
uf250-04.cnf fulfilled No. of Restarts: 164 No. of Flips: 3396 time to process: 1 seconds.
uf250-04.cnf , deadline. Restarts: 400
uf250-04.cnf , deadline. Restarts: 400
uf250-04.cnf fulfilled No. of Restarts: 196 No. of Flips: 3243 time to process: 2 seconds.
uf250-04.cnf , deadline. Restarts: 400
uf250-04.cnf , deadline. Restarts: 400
uf250-04.cnf fulfilled No. of Restarts: 298 No. of Flips: 1419 time to process: 2 seconds.
uf250-04.cnf , deadline. Restarts: 400
uf250-04.cnf fulfilled No. of Restarts: 224 No. of Flips: 4202 time to process: 2 seconds.
uf250-04.cnf , deadline. Restarts: 400
uf250-04.cnf , deadline. Restarts: 400
uf250-04.cnf , deadline. Restarts: 400
uf250-04.cnf , deadline. Restarts: 400
uf250-04.cnf fulfilled No. of Restarts: 301 No. of Flips: 904 time to process: 1 seconds.
uf250-04.cnf fulfilled No. of Restarts: 108 No. of Flips: 1613 time to process: 2 seconds.
uf250-04.cnf fulfilled No. of Restarts: 148 No. of Flips: 4537 time to process: 2 seconds.
uf250-04.cnf , deadline. Restarts: 400
uf250-04.cnf , deadline. Restarts: 400
uf250-04.cnf , deadline. Restarts: 400
uf250-04.cnf , deadline. Restarts: 400
uf250-04.cnf fulfilled No. of Restarts: 212 No. of Flips: 3186 time to process: 2 seconds.
uf250-04.cnf fulfilled No. of Restarts: 158 No. of Flips: 3629 time to process: 2 seconds.
uf250-04.cnf fulfilled No. of Restarts: 229 No. of Flips: 4243 time to process: 2 seconds.
uf250-04.cnf fulfilled No. of Restarts: 166 No. of Flips: 3878 time to process: 2 seconds.
uf250-04.cnf fulfilled No. of Restarts: 137 No. of Flips: 3425 time to process: 2 seconds.
uf250-04.cnf , deadline. Restarts: 400
uf250-04.cnf , deadline. Restarts: 400
uf250-04.cnf , deadline. Restarts: 400
uf250-04.cnf , deadline. Restarts: 400
uf250-04.cnf , deadline. Restarts: 400
uf250-04.cnf , deadline. Restarts: 400
uf250-04.cnf fulfilled No. of Restarts: 148 No. of Flips: 2824 time to process: 1 seconds.
uf250-04.cnf , deadline. Restarts: 400
uf250-04.cnf , deadline. Restarts: 400
uf250-04.cnf , deadline. Restarts: 400
uf250-04.cnf , deadline. Restarts: 400
uf250-04.cnf fulfilled No. of Restarts: 287 No. of Flips: 3629 time to process: 2 seconds.
uf250-04.cnf fulfilled No. of Restarts: 124 No. of Flips: 2711 time to process: 1 seconds.
uf250-04.cnf fulfilled No. of Restarts: 234 No. of Flips: 3728 time to process: 2 seconds.
uf250-04.cnf fulfilled No. of Restarts: 54 No. of Flips: 2675 time to process: 1 seconds.
uf250-04.cnf , deadline. Restarts: 400
uf250-04.cnf , deadline. Restarts: 400
uf250-04.cnf fulfilled No. of Restarts: 158 No. of Flips: 3001 time to process: 1 seconds.
uf250-04.cnf fulfilled No. of Restarts: 219 No. of Flips: 1140 time to process: 2 seconds.
uf250-04.cnf fulfilled No. of Restarts: 10 No. of Flips: 3263 time to process: 2 seconds.
uf250-04.cnf , deadline. Restarts: 400
uf250-04.cnf , deadline. Restarts: 400
uf250-04.cnf , deadline. Restarts: 400
uf250-04.cnf , deadline. Restarts: 400
uf250-04.cnf fulfilled No. of Restarts: 346 No. of Flips: 2276 time to process: 1 seconds.
uf250-04.cnf , deadline. Restarts: 400
uf250-04.cnf , deadline. Restarts: 400
uf250-04.cnf , deadline. Restarts: 400
uf250-04.cnf fulfilled No. of Restarts: 22 No. of Flips: 4077 time to process: 1 seconds.
uf250-04.cnf fulfilled No. of Restarts: 269 No. of Flips: 3136 time to process: 2 seconds.
uf250-04.cnf , deadline. Restarts: 400
uf250-04.cnf , deadline. Restarts: 400
uf250-04.cnf , deadline. Restarts: 400
uf250-04.cnf fulfilled No. of Restarts: 110 No. of Flips: 2639 time to process: 2 seconds.
uf250-04.cnf fulfilled No. of Restarts: 181 No. of Flips: 2278 time to process: 1 seconds.
uf250-04.cnf fulfilled No. of Restarts: 107 No. of Flips: 3256 time to process: 2 seconds.
uf250-04.cnf , deadline. Restarts: 400
uf250-04.cnf , deadline. Restarts: 400
uf250-04.cnf fulfilled No. of Restarts: 316 No. of Flips: 3927 time to process: 1 seconds.
uf250-04.cnf , deadline. Restarts: 400
uf250-04.cnf , deadline. Restarts: 400
uf250-04.cnf fulfilled No. of Restarts: 169 No. of Flips: 4727 time to process: 2 seconds.
uf250-04.cnf , deadline. Restarts: 400
uf250-04.cnf , deadline. Restarts: 400
uf250-04.cnf fulfilled No. of Restarts: 93 No. of Flips: 4590 time to process: 2 seconds.
uf250-04.cnf , deadline. Restarts: 400
uf250-04.cnf , deadline. Restarts: 400
uf250-04.cnf , deadline. Restarts: 400
uf250-04.cnf , deadline. Restarts: 400
uf250-04.cnf , deadline. Restarts: 400
uf250-04.cnf , deadline. Restarts: 400
uf250-04.cnf , deadline. Restarts: 400
uf250-04.cnf , deadline. Restarts: 400
uf250-04.cnf , deadline. Restarts: 400
uf250-04.cnf fulfilled No. of Restarts: 395 No. of Flips: 2562 time to process: 2 seconds.
uf250-04.cnf fulfilled No. of Restarts: 192 No. of Flips: 1481 time to process: 2 seconds.
uf250-04.cnf , deadline. Restarts: 400
uf250-04.cnf fulfilled No. of Restarts: 387 No. of Flips: 901 time to process: 2 seconds.
uf250-04.cnf , deadline. Restarts: 400
uf250-04.cnf fulfilled No. of Restarts: 32 No. of Flips: 2993 time to process: 1 seconds.
uf250-04.cnf , deadline. Restarts: 400
uf250-04.cnf , deadline. Restarts: 400
uf250-04.cnf , deadline. Restarts: 400
uf250-04.cnf , deadline. Restarts: 400
uf250-04.cnf , deadline. Restarts: 400
uf250-04.cnf , deadline. Restarts: 400
uf250-04.cnf , deadline. Restarts: 400
uf250-04.cnf fulfilled No. of Restarts: 224 No. of Flips: 1801 time to process: 1 seconds.
uf250-04.cnf fulfilled No. of Restarts: 129 No. of Flips: 4967 time to process: 1 seconds.
uf250-04.cnf fulfilled No. of Restarts: 369 No. of Flips: 2614 time to process: 2 seconds.
uf250-04.cnf , deadline. Restarts: 400
uf250-04.cnf , deadline. Restarts: 400
uf250-04.cnf , deadline. Restarts: 400
uf250-04.cnf fulfilled No. of Restarts: 260 No. of Flips: 1802 time to process: 2 seconds.
uf250-04.cnf , deadline. Restarts: 400
uf250-04.cnf fulfilled No. of Restarts: 18 No. of Flips: 1734 time to process: 2 seconds.
uf250-04.cnf , deadline. Restarts: 400
uf250-04.cnf fulfilled No. of Restarts: 42 No. of Flips: 3601 time to process: 2 seconds.
uf250-04.cnf , deadline. Restarts: 400
uf250-04.cnf , deadline. Restarts: 400
uf250-04.cnf fulfilled No. of Restarts: 93 No. of Flips: 3728 time to process: 2 seconds.
uf250-04.cnf , deadline. Restarts: 400
uf250-04.cnf , deadline. Restarts: 400
uf250-04.cnf fulfilled No. of Restarts: 329 No. of Flips: 1023 time to process: 1 seconds.
uf250-04.cnf fulfilled No. of Restarts: 9 No. of Flips: 2352 time to process: 2 seconds.
uf250-04.cnf , deadline. Restarts: 400
uf250-04.cnf , deadline. Restarts: 400
uf250-04.cnf , deadline. Restarts: 400
uf250-04.cnf , deadline. Restarts: 400
uf250-04.cnf fulfilled No. of Restarts: 299 No. of Flips: 2060 time to process: 2 seconds.
uf250-04.cnf , deadline. Restarts: 400
uf250-04.cnf , deadline. Restarts: 400
uf250-04.cnf , deadline. Restarts: 400
uf250-04.cnf , deadline. Restarts: 400
uf250-04.cnf , deadline. Restarts: 400
uf250-04.cnf fulfilled No. of Restarts: 143 No. of Flips: 1696 time to process: 1 seconds.
uf250-04.cnf , deadline. Restarts: 400
uf250-04.cnf fulfilled No. of Restarts: 62 No. of Flips: 3751 time to process: 2 seconds.
uf250-04.cnf fulfilled No. of Restarts: 161 No. of Flips: 2974 time to process: 2 seconds.
uf250-04.cnf , deadline. Restarts: 400
uf250-04.cnf fulfilled No. of Restarts: 51 No. of Flips: 3993 time to process: 1 seconds.
uf250-04.cnf , deadline. Restarts: 400
uf250-04.cnf fulfilled No. of Restarts: 397 No. of Flips: 2856 time to process: 2 seconds.
uf250-04.cnf fulfilled No. of Restarts: 323 No. of Flips: 3400 time to process: 2 seconds.
uf250-04.cnf fulfilled No. of Restarts: 96 No. of Flips: 2640 time to process: 2 seconds.
uf250-04.cnf , deadline. Restarts: 400
uf250-04.cnf fulfilled No. of Restarts: 308 No. of Flips: 2940 time to process: 2 seconds.
uf250-04.cnf fulfilled No. of Restarts: 316 No. of Flips: 4232 time to process: 2 seconds.
uf250-04.cnf , deadline. Restarts: 400
uf250-04.cnf fulfilled No. of Restarts: 344 No. of Flips: 3984 time to process: 2 seconds.
uf250-04.cnf fulfilled No. of Restarts: 59 No. of Flips: 2248 time to process: 1 seconds.
uf250-04.cnf fulfilled No. of Restarts: 193 No. of Flips: 2326 time to process: 2 seconds.
uf250-04.cnf , deadline. Restarts: 400
uf250-04.cnf fulfilled No. of Restarts: 385 No. of Flips: 4216 time to process: 2 seconds.
uf250-04.cnf , deadline. Restarts: 400
uf250-04.cnf fulfilled No. of Restarts: 53 No. of Flips: 4030 time to process: 1 seconds.
uf250-04.cnf fulfilled No. of Restarts: 119 No. of Flips: 1116 time to process: 1 seconds.
uf250-04.cnf fulfilled No. of Restarts: 307 No. of Flips: 1108 time to process: 2 seconds.
uf250-04.cnf fulfilled No. of Restarts: 200 No. of Flips: 3534 time to process: 2 seconds.
uf250-04.cnf fulfilled No. of Restarts: 176 No. of Flips: 2108 time to process: 2 seconds.
uf250-04.cnf fulfilled No. of Restarts: 382 No. of Flips: 2036 time to process: 2 seconds.
uf250-04.cnf , deadline. Restarts: 400
uf250-04.cnf fulfilled No. of Restarts: 232 No. of Flips: 2578 time to process: 1 seconds.
uf250-04.cnf fulfilled No. of Restarts: 151 No. of Flips: 3505 time to process: 2 seconds.
uf250-04.cnf fulfilled No. of Restarts: 301 No. of Flips: 1487 time to process: 2 seconds.
uf250-04.cnf , deadline. Restarts: 400
uf250-04.cnf , deadline. Restarts: 400
uf250-04.cnf fulfilled No. of Restarts: 319 No. of Flips: 2777 time to process: 2 seconds.
uf250-04.cnf , deadline. Restarts: 400
uf250-04.cnf fulfilled No. of Restarts: 154 No. of Flips: 3466 time to process: 1 seconds.
uf250-04.cnf fulfilled No. of Restarts: 306 No. of Flips: 1670 time to process: 2 seconds.
uf250-04.cnf fulfilled No. of Restarts: 148 No. of Flips: 1833 time to process: 2 seconds.
uf250-04.cnf , deadline. Restarts: 400
uf250-04.cnf , deadline. Restarts: 400
uf250-04.cnf , deadline. Restarts: 400
uf250-04.cnf , deadline. Restarts: 400
uf250-04.cnf fulfilled No. of Restarts: 304 No. of Flips: 2109 time to process: 1 seconds.
uf250-04.cnf fulfilled No. of Restarts: 273 No. of Flips: 3378 time to process: 1 seconds.
uf250-04.cnf fulfilled No. of Restarts: 329 No. of Flips: 3000 time to process: 2 seconds.
uf250-04.cnf , deadline. Restarts: 400
uf250-04.cnf fulfilled No. of Restarts: 44 No. of Flips: 2125 time to process: 1 seconds.
uf250-04.cnf fulfilled No. of Restarts: 225 No. of Flips: 2146 time to process: 1 seconds.
uf250-04.cnf , deadline. Restarts: 400
uf250-04.cnf , deadline. Restarts: 400
uf250-04.cnf , deadline. Restarts: 400
uf250-04.cnf , deadline. Restarts: 400
uf250-04.cnf , deadline. Restarts: 400
uf250-04.cnf , deadline. Restarts: 400
uf250-04.cnf fulfilled No. of Restarts: 55 No. of Flips: 3812 time to process: 2 seconds.
uf250-04.cnf , deadline. Restarts: 400
uf250-04.cnf , deadline. Restarts: 400
uf250-04.cnf , deadline. Restarts: 400
uf250-04.cnf , deadline. Restarts: 400
uf250-04.cnf , deadline. Restarts: 400
uf250-04.cnf , deadline. Restarts: 400
uf250-04.cnf , deadline. Restarts: 400
uf250-04.cnf fulfilled No. of Restarts: 82 No. of Flips: 4137 time to process: 1 seconds.
uf250-04.cnf fulfilled No. of Restarts: 178 No. of Flips: 3955 time to process: 1 seconds.
uf250-04.cnf , deadline. Restarts: 400
uf250-04.cnf fulfilled No. of Restarts: 307 No. of Flips: 1549 time to process: 1 seconds.
uf250-04.cnf fulfilled No. of Restarts: 143 No. of Flips: 4270 time to process: 2 seconds.
uf250-04.cnf , deadline. Restarts: 400
uf250-04.cnf , deadline. Restarts: 400
uf250-04.cnf , deadline. Restarts: 400
uf250-04.cnf , deadline. Restarts: 400
uf250-04.cnf , deadline. Restarts: 400
uf250-04.cnf , deadline. Restarts: 400
uf250-04.cnf , deadline. Restarts: 400
uf250-04.cnf , deadline. Restarts: 400
uf250-04.cnf , deadline. Restarts: 400
uf250-04.cnf , deadline. Restarts: 400
uf250-04.cnf , deadline. Restarts: 400
uf250-04.cnf , deadline. Restarts: 400
uf250-04.cnf , deadline. Restarts: 400
uf250-04.cnf , deadline. Restarts: 400
uf250-04.cnf , deadline. Restarts: 400
uf250-04.cnf , deadline. Restarts: 400
uf250-04.cnf , deadline. Restarts: 400
uf250-04.cnf fulfilled No. of Restarts: 115 No. of Flips: 2940 time to process: 2 seconds.
uf250-04.cnf fulfilled No. of Restarts: 223 No. of Flips: 3039 time to process: 2 seconds.
uf250-04.cnf , deadline. Restarts: 400
uf250-04.cnf , deadline. Restarts: 400
uf250-04.cnf , deadline. Restarts: 400
uf250-04.cnf , deadline. Restarts: 400
uf250-04.cnf , deadline. Restarts: 400
uf250-04.cnf , deadline. Restarts: 400
uf250-04.cnf , deadline. Restarts: 400
uf250-04.cnf , deadline. Restarts: 400
uf250-04.cnf fulfilled No. of Restarts: 367 No. of Flips: 840 time to process: 2 seconds.
uf250-04.cnf fulfilled No. of Restarts: 107 No. of Flips: 2559 time to process: 2 seconds.
uf250-04.cnf , deadline. Restarts: 400
uf250-04.cnf fulfilled No. of Restarts: 77 No. of Flips: 2411 time to process: 1 seconds.
uf250-04.cnf , deadline. Restarts: 400
uf250-04.cnf , deadline. Restarts: 400
uf250-04.cnf , deadline. Restarts: 400
uf250-04.cnf , deadline. Restarts: 400
uf250-04.cnf , deadline. Restarts: 400
uf250-04.cnf , deadline. Restarts: 400
uf250-04.cnf , deadline. Restarts: 400
uf250-04.cnf , deadline. Restarts: 400
uf250-04.cnf fulfilled No. of Restarts: 15 No. of Flips: 2011 time to process: 1 seconds.
uf250-04.cnf fulfilled No. of Restarts: 4 No. of Flips: 2711 time to process: 1 seconds.
uf250-04.cnf fulfilled No. of Restarts: 313 No. of Flips: 4545 time to process: 1 seconds.
uf250-04.cnf fulfilled No. of Restarts: 133 No. of Flips: 2005 time to process: 2 seconds.
uf250-04.cnf , deadline. Restarts: 400
uf250-04.cnf , deadline. Restarts: 400
uf250-04.cnf fulfilled No. of Restarts: 111 No. of Flips: 1446 time to process: 1 seconds.
uf250-04.cnf fulfilled No. of Restarts: 40 No. of Flips: 3313 time to process: 2 seconds.
uf250-04.cnf fulfilled No. of Restarts: 65 No. of Flips: 2740 time to process: 1 seconds.
uf250-04.cnf , deadline. Restarts: 400
uf250-04.cnf , deadline. Restarts: 400
uf250-04.cnf , deadline. Restarts: 400
uf250-04.cnf , deadline. Restarts: 400
uf250-04.cnf fulfilled No. of Restarts: 29 No. of Flips: 3611 time to process: 2 seconds.
uf250-04.cnf , deadline. Restarts: 400
uf250-04.cnf fulfilled No. of Restarts: 340 No. of Flips: 4654 time to process: 2 seconds.
uf250-04.cnf , deadline. Restarts: 400
uf250-04.cnf , deadline. Restarts: 400
uf250-04.cnf fulfilled No. of Restarts: 266 No. of Flips: 4487 time to process: 2 seconds.
uf250-04.cnf fulfilled No. of Restarts: 356 No. of Flips: 2955 time to process: 2 seconds.
uf250-04.cnf , deadline. Restarts: 400
uf250-04.cnf , deadline. Restarts: 400
uf250-04.cnf fulfilled No. of Restarts: 296 No. of Flips: 3569 time to process: 1 seconds.
uf250-04.cnf , deadline. Restarts: 400
uf250-04.cnf , deadline. Restarts: 400
uf250-04.cnf fulfilled No. of Restarts: 394 No. of Flips: 2376 time to process: 2 seconds.
uf250-04.cnf fulfilled No. of Restarts: 209 No. of Flips: 930 time to process: 1 seconds.
uf250-04.cnf fulfilled No. of Restarts: 86 No. of Flips: 4322 time to process: 2 seconds.
uf250-04.cnf fulfilled No. of Restarts: 103 No. of Flips: 1176 time to process: 2 seconds.
uf250-04.cnf , deadline. Restarts: 400
uf250-04.cnf , deadline. Restarts: 400
uf250-04.cnf fulfilled No. of Restarts: 108 No. of Flips: 2662 time to process: 2 seconds.
uf250-04.cnf , deadline. Restarts: 400
uf250-04.cnf , deadline. Restarts: 400
uf250-04.cnf , deadline. Restarts: 400
uf250-04.cnf , deadline. Restarts: 400
uf250-04.cnf fulfilled No. of Restarts: 157 No. of Flips: 2632 time to process: 2 seconds.
uf250-04.cnf , deadline. Restarts: 400
uf250-04.cnf , deadline. Restarts: 400
uf250-04.cnf fulfilled No. of Restarts: 7 No. of Flips: 2641 time to process: 1 seconds.
uf250-04.cnf , deadline. Restarts: 400
uf250-04.cnf , deadline. Restarts: 400
uf250-04.cnf , deadline. Restarts: 400
uf250-04.cnf , deadline. Restarts: 400
uf250-04.cnf , deadline. Restarts: 400
uf250-04.cnf , deadline. Restarts: 400
uf250-04.cnf , deadline. Restarts: 400
uf250-04.cnf , deadline. Restarts: 400
uf250-04.cnf , deadline. Restarts: 400
uf250-04.cnf , deadline. Restarts: 400
uf250-04.cnf , deadline. Restarts: 400
uf250-04.cnf , deadline. Restarts: 400
uf250-04.cnf fulfilled No. of Restarts: 179 No. of Flips: 3531 time to process: 2 seconds.
uf250-04.cnf , deadline. Restarts: 400
uf250-04.cnf , deadline. Restarts: 400
uf250-04.cnf , deadline. Restarts: 400
uf250-04.cnf , deadline. Restarts: 400
uf250-04.cnf , deadline. Restarts: 400
uf250-04.cnf , deadline. Restarts: 400
uf250-04.cnf fulfilled No. of Restarts: 137 No. of Flips: 2967 time to process: 1 seconds.
uf250-04.cnf , deadline. Restarts: 400
uf250-04.cnf , deadline. Restarts: 400
uf250-04.cnf , deadline. Restarts: 400
uf250-04.cnf , deadline. Restarts: 400
uf250-04.cnf , deadline. Restarts: 400
uf250-04.cnf , deadline. Restarts: 400
uf250-04.cnf , deadline. Restarts: 400
uf250-04.cnf , deadline. Restarts: 400
uf250-04.cnf , deadline. Restarts: 400
uf250-04.cnf , deadline. Restarts: 400
uf250-04.cnf fulfilled No. of Restarts: 101 No. of Flips: 3626 time to process: 1 seconds.
uf250-04.cnf , deadline. Restarts: 400
uf250-04.cnf , deadline. Restarts: 400
uf250-04.cnf , deadline. Restarts: 400
uf250-04.cnf fulfilled No. of Restarts: 379 No. of Flips: 2204 time to process: 2 seconds.
uf250-04.cnf , deadline. Restarts: 400
uf250-04.cnf , deadline. Restarts: 400
uf250-04.cnf , deadline. Restarts: 400
uf250-04.cnf fulfilled No. of Restarts: 6 No. of Flips: 1178 time to process: 2 seconds.
uf250-04.cnf fulfilled No. of Restarts: 101 No. of Flips: 2972 time to process: 2 seconds.
uf250-04.cnf fulfilled No. of Restarts: 191 No. of Flips: 2286 time to process: 2 seconds.
uf250-04.cnf , deadline. Restarts: 400
uf250-04.cnf , deadline. Restarts: 400
uf250-04.cnf fulfilled No. of Restarts: 204 No. of Flips: 4755 time to process: 1 seconds.
uf250-04.cnf fulfilled No. of Restarts: 346 No. of Flips: 1371 time to process: 2 seconds.
uf250-04.cnf , deadline. Restarts: 400
uf250-04.cnf , deadline. Restarts: 400
uf250-04.cnf fulfilled No. of Restarts: 34 No. of Flips: 3310 time to process: 2 seconds.
uf250-04.cnf , deadline. Restarts: 400
uf250-04.cnf , deadline. Restarts: 400
uf250-04.cnf fulfilled No. of Restarts: 11 No. of Flips: 3126 time to process: 1 seconds.
uf250-04.cnf , deadline. Restarts: 400
uf250-04.cnf , deadline. Restarts: 400
uf250-04.cnf , deadline. Restarts: 400
uf250-04.cnf , deadline. Restarts: 400
uf250-04.cnf fulfilled No. of Restarts: 71 No. of Flips: 3917 time to process: 2 seconds.
uf250-04.cnf fulfilled No. of Restarts: 42 No. of Flips: 3073 time to process: 1 seconds.
uf250-04.cnf , deadline. Restarts: 400
uf250-04.cnf fulfilled No. of Restarts: 274 No. of Flips: 2078 time to process: 2 seconds.
uf250-04.cnf , deadline. Restarts: 400
uf250-04.cnf fulfilled No. of Restarts: 317 No. of Flips: 1549 time to process: 2 seconds.
uf250-04.cnf fulfilled No. of Restarts: 166 No. of Flips: 1584 time to process: 2 seconds.
uf250-04.cnf , deadline. Restarts: 400
uf250-04.cnf , deadline. Restarts: 400
uf250-04.cnf fulfilled No. of Restarts: 84 No. of Flips: 4304 time to process: 2 seconds.
uf250-04.cnf fulfilled No. of Restarts: 261 No. of Flips: 1836 time to process: 2 seconds.
uf250-04.cnf , deadline. Restarts: 400
uf250-04.cnf , deadline. Restarts: 400
uf250-04.cnf , deadline. Restarts: 400
uf250-04.cnf , deadline. Restarts: 400
uf250-04.cnf , deadline. Restarts: 400
uf250-04.cnf , deadline. Restarts: 400
uf250-04.cnf , deadline. Restarts: 400
uf250-04.cnf , deadline. Restarts: 400
uf250-04.cnf , deadline. Restarts: 400
uf250-04.cnf , deadline. Restarts: 400
uf250-04.cnf , deadline. Restarts: 400
uf250-04.cnf fulfilled No. of Restarts: 70 No. of Flips: 3806 time to process: 1 seconds.
uf250-04.cnf , deadline. Restarts: 400
uf250-04.cnf fulfilled No. of Restarts: 14 No. of Flips: 1421 time to process: 1 seconds.
uf250-04.cnf , deadline. Restarts: 400
uf250-04.cnf , deadline. Restarts: 400
uf250-04.cnf fulfilled No. of Restarts: 221 No. of Flips: 3593 time to process: 2 seconds.
uf250-04.cnf , deadline. Restarts: 400
uf250-04.cnf fulfilled No. of Restarts: 259 No. of Flips: 1520 time to process: 1 seconds.
uf250-04.cnf , deadline. Restarts: 400
uf250-04.cnf fulfilled No. of Restarts: 31 No. of Flips: 3996 time to process: 1 seconds.
uf250-04.cnf , deadline. Restarts: 400
uf250-04.cnf , deadline. Restarts: 400
uf250-04.cnf , deadline. Restarts: 400
uf250-04.cnf , deadline. Restarts: 400
uf250-04.cnf , deadline. Restarts: 400
uf250-04.cnf , deadline. Restarts: 400
uf250-04.cnf , deadline. Restarts: 400
uf250-04.cnf , deadline. Restarts: 400
uf250-04.cnf fulfilled No. of Restarts: 203 No. of Flips: 3041 time to process: 2 seconds.
uf250-04.cnf fulfilled No. of Restarts: 15 No. of Flips: 2297 time to process: 2 seconds.
uf250-04.cnf , deadline. Restarts: 400
uf250-04.cnf , deadline. Restarts: 400
uf250-04.cnf , deadline. Restarts: 400
uf250-04.cnf , deadline. Restarts: 400
uf250-04.cnf fulfilled No. of Restarts: 75 No. of Flips: 828 time to process: 1 seconds.
uf250-04.cnf , deadline. Restarts: 400
uf250-04.cnf fulfilled No. of Restarts: 52 No. of Flips: 4142 time to process: 1 seconds.
uf250-04.cnf fulfilled No. of Restarts: 12 No. of Flips: 3663 time to process: 2 seconds.
uf250-04.cnf , deadline. Restarts: 400
uf250-04.cnf , deadline. Restarts: 400
uf250-04.cnf , deadline. Restarts: 400
uf250-04.cnf fulfilled No. of Restarts: 300 No. of Flips: 869 time to process: 2 seconds.
uf250-04.cnf , deadline. Restarts: 400
uf250-04.cnf fulfilled No. of Restarts: 25 No. of Flips: 4872 time to process: 2 seconds.
uf250-04.cnf , deadline. Restarts: 400
uf250-04.cnf , deadline. Restarts: 400
uf250-04.cnf , deadline. Restarts: 400
uf250-04.cnf fulfilled No. of Restarts: 100 No. of Flips: 2296 time to process: 2 seconds.
uf250-04.cnf , deadline. Restarts: 400
uf250-04.cnf fulfilled No. of Restarts: 265 No. of Flips: 4569 time to process: 1 seconds.
uf250-04.cnf fulfilled No. of Restarts: 158 No. of Flips: 4871 time to process: 2 seconds.
uf250-04.cnf , deadline. Restarts: 400
uf250-04.cnf fulfilled No. of Restarts: 32 No. of Flips: 4934 time to process: 1 seconds.
uf250-04.cnf , deadline. Restarts: 400
uf250-04.cnf , deadline. Restarts: 400
uf250-04.cnf fulfilled No. of Restarts: 308 No. of Flips: 2391 time to process: 2 seconds.
uf250-04.cnf fulfilled No. of Restarts: 214 No. of Flips: 3032 time to process: 2 seconds.
uf250-04.cnf , deadline. Restarts: 400
uf250-04.cnf , deadline. Restarts: 400
uf250-04.cnf , deadline. Restarts: 400
uf250-04.cnf fulfilled No. of Restarts: 355 No. of Flips: 3069 time to process: 2 seconds.
uf250-04.cnf , deadline. Restarts: 400
uf250-04.cnf , deadline. Restarts: 400
uf250-04.cnf , deadline. Restarts: 400
uf250-04.cnf , deadline. Restarts: 400
uf250-04.cnf , deadline. Restarts: 400
uf250-04.cnf fulfilled No. of Restarts: 254 No. of Flips: 2492 time to process: 1 seconds.
uf250-04.cnf , deadline. Restarts: 400
uf250-04.cnf , deadline. Restarts: 400
uf250-04.cnf fulfilled No. of Restarts: 7 No. of Flips: 1963 time to process: 1 seconds.
uf250-04.cnf fulfilled No. of Restarts: 129 No. of Flips: 3457 time to process: 2 seconds.
uf250-04.cnf , deadline. Restarts: 400
uf250-04.cnf fulfilled No. of Restarts: 173 No. of Flips: 3712 time to process: 2 seconds.
uf250-04.cnf , deadline. Restarts: 400
uf250-04.cnf fulfilled No. of Restarts: 322 No. of Flips: 4546 time to process: 2 seconds.
uf250-04.cnf , deadline. Restarts: 400
uf250-04.cnf , deadline. Restarts: 400
uf250-04.cnf , deadline. Restarts: 400
uf250-04.cnf , deadline. Restarts: 400
uf250-04.cnf , deadline. Restarts: 400
uf250-04.cnf fulfilled No. of Restarts: 81 No. of Flips: 1399 time to process: 2 seconds.
uf250-04.cnf fulfilled No. of Restarts: 184 No. of Flips: 1646 time to process: 2 seconds.
uf250-04.cnf fulfilled No. of Restarts: 310 No. of Flips: 4775 time to process: 2 seconds.
uf250-04.cnf fulfilled No. of Restarts: 132 No. of Flips: 1990 time to process: 1 seconds.
uf250-04.cnf , deadline. Restarts: 400
uf250-04.cnf , deadline. Restarts: 400
uf250-04.cnf fulfilled No. of Restarts: 150 No. of Flips: 4021 time to process: 2 seconds.
uf250-04.cnf , deadline. Restarts: 400
uf250-04.cnf , deadline. Restarts: 400
uf250-04.cnf , deadline. Restarts: 400
uf250-04.cnf , deadline. Restarts: 400
uf250-04.cnf , deadline. Restarts: 400
uf250-04.cnf fulfilled No. of Restarts: 176 No. of Flips: 2487 time to process: 2 seconds.
uf250-04.cnf fulfilled No. of Restarts: 380 No. of Flips: 2269 time to process: 2 seconds.
uf250-04.cnf , deadline. Restarts: 400
uf250-04.cnf fulfilled No. of Restarts: 224 No. of Flips: 1053 time to process: 2 seconds.
uf250-04.cnf , deadline. Restarts: 400
uf250-04.cnf fulfilled No. of Restarts: 242 No. of Flips: 4586 time to process: 1 seconds.
uf250-04.cnf fulfilled No. of Restarts: 60 No. of Flips: 4216 time to process: 1 seconds.
uf250-04.cnf fulfilled No. of Restarts: 355 No. of Flips: 1529 time to process: 1 seconds.
uf250-04.cnf fulfilled No. of Restarts: 253 No. of Flips: 2532 time to process: 1 seconds.
uf250-04.cnf , deadline. Restarts: 400
uf250-04.cnf fulfilled No. of Restarts: 175 No. of Flips: 4417 time to process: 2 seconds.
uf250-04.cnf , deadline. Restarts: 400
uf250-04.cnf fulfilled No. of Restarts: 7 No. of Flips: 3298 time to process: 1 seconds.
uf250-04.cnf , deadline. Restarts: 400
uf250-04.cnf , deadline. Restarts: 400
uf250-04.cnf , deadline. Restarts: 400
uf250-04.cnf , deadline. Restarts: 400
uf250-04.cnf , deadline. Restarts: 400
uf250-04.cnf fulfilled No. of Restarts: 38 No. of Flips: 2867 time to process: 1 seconds.
uf250-04.cnf fulfilled No. of Restarts: 211 No. of Flips: 1617 time to process: 2 seconds.
uf250-04.cnf fulfilled No. of Restarts: 58 No. of Flips: 3049 time to process: 2 seconds.
uf250-04.cnf fulfilled No. of Restarts: 281 No. of Flips: 2004 time to process: 2 seconds.
uf250-04.cnf , deadline. Restarts: 400
uf250-04.cnf fulfilled No. of Restarts: 223 No. of Flips: 2793 time to process: 1 seconds.
uf250-04.cnf fulfilled No. of Restarts: 326 No. of Flips: 1630 time to process: 2 seconds.
uf250-04.cnf , deadline. Restarts: 400
uf250-04.cnf fulfilled No. of Restarts: 26 No. of Flips: 2902 time to process: 2 seconds.
uf250-04.cnf , deadline. Restarts: 400
uf250-04.cnf , deadline. Restarts: 400
uf250-04.cnf , deadline. Restarts: 400
uf250-04.cnf fulfilled No. of Restarts: 40 No. of Flips: 3400 time to process: 2 seconds.
uf250-04.cnf , deadline. Restarts: 400
uf250-04.cnf , deadline. Restarts: 400
uf250-04.cnf , deadline. Restarts: 400
uf250-04.cnf , deadline. Restarts: 400
uf250-04.cnf , deadline. Restarts: 400
uf250-04.cnf fulfilled No. of Restarts: 114 No. of Flips: 4128 time to process: 1 seconds.
uf250-04.cnf , deadline. Restarts: 400
uf250-04.cnf , deadline. Restarts: 400
uf250-04.cnf fulfilled No. of Restarts: 383 No. of Flips: 2002 time to process: 2 seconds.
uf250-04.cnf , deadline. Restarts: 400
uf250-04.cnf , deadline. Restarts: 400
uf250-04.cnf , deadline. Restarts: 400
uf250-04.cnf , deadline. Restarts: 400
uf250-04.cnf fulfilled No. of Restarts: 279 No. of Flips: 4749 time to process: 1 seconds.
uf250-04.cnf , deadline. Restarts: 400
uf250-04.cnf , deadline. Restarts: 400
uf250-04.cnf fulfilled No. of Restarts: 380 No. of Flips: 2542 time to process: 1 seconds.
uf250-04.cnf fulfilled No. of Restarts: 103 No. of Flips: 3777 time to process: 2 seconds.
uf250-04.cnf , deadline. Restarts: 400
uf250-04.cnf , deadline. Restarts: 400
uf250-04.cnf , deadline. Restarts: 400
uf250-04.cnf , deadline. Restarts: 400
uf250-04.cnf fulfilled No. of Restarts: 36 No. of Flips: 1948 time to process: 1 seconds.
uf250-04.cnf , deadline. Restarts: 400
uf250-04.cnf , deadline. Restarts: 400
uf250-04.cnf , deadline. Restarts: 400
uf250-04.cnf , deadline. Restarts: 400
uf250-04.cnf , deadline. Restarts: 400
uf250-04.cnf fulfilled No. of Restarts: 223 No. of Flips: 1598 time to process: 2 seconds.
uf250-04.cnf fulfilled No. of Restarts: 298 No. of Flips: 3893 time to process: 2 seconds.
uf250-04.cnf , deadline. Restarts: 400
uf250-04.cnf fulfilled No. of Restarts: 232 No. of Flips: 1610 time to process: 2 seconds.
uf250-04.cnf , deadline. Restarts: 400
uf250-04.cnf , deadline. Restarts: 400
uf250-04.cnf fulfilled No. of Restarts: 310 No. of Flips: 4476 time to process: 1 seconds.
uf250-04.cnf , deadline. Restarts: 400
uf250-04.cnf , deadline. Restarts: 400
uf250-04.cnf , deadline. Restarts: 400
uf250-04.cnf fulfilled No. of Restarts: 11 No. of Flips: 3834 time to process: 1 seconds.
uf250-04.cnf , deadline. Restarts: 400
uf250-04.cnf , deadline. Restarts: 400
uf250-04.cnf fulfilled No. of Restarts: 314 No. of Flips: 1546 time to process: 1 seconds.
uf250-04.cnf , deadline. Restarts: 400
uf250-04.cnf fulfilled No. of Restarts: 188 No. of Flips: 2951 time to process: 2 seconds.
uf250-04.cnf , deadline. Restarts: 400
uf250-04.cnf , deadline. Restarts: 400
uf250-04.cnf , deadline. Restarts: 400
uf250-04.cnf , deadline. Restarts: 400
uf250-04.cnf fulfilled No. of Restarts: 350 No. of Flips: 3526 time to process: 2 seconds.
uf250-04.cnf , deadline. Restarts: 400
uf250-04.cnf , deadline. Restarts: 400
uf250-04.cnf fulfilled No. of Restarts: 4 No. of Flips: 663 time to process: 1 seconds.
uf250-04.cnf fulfilled No. of Restarts: 240 No. of Flips: 3903 time to process: 2 seconds.
uf250-04.cnf , deadline. Restarts: 400
uf250-04.cnf , deadline. Restarts: 400
uf250-04.cnf fulfilled No. of Restarts: 100 No. of Flips: 2761 time to process: 2 seconds.
uf250-04.cnf , deadline. Restarts: 400
uf250-04.cnf fulfilled No. of Restarts: 375 No. of Flips: 3119 time to process: 2 seconds.
uf250-04.cnf fulfilled No. of Restarts: 322 No. of Flips: 1152 time to process: 2 seconds.
uf250-04.cnf fulfilled No. of Restarts: 173 No. of Flips: 3681 time to process: 2 seconds.
uf250-04.cnf , deadline. Restarts: 400
uf250-04.cnf fulfilled No. of Restarts: 123 No. of Flips: 2910 time to process: 2 seconds.
uf250-04.cnf fulfilled No. of Restarts: 265 No. of Flips: 2488 time to process: 2 seconds.
uf250-04.cnf , deadline. Restarts: 400
uf250-04.cnf , deadline. Restarts: 400
uf250-04.cnf , deadline. Restarts: 400
uf250-04.cnf , deadline. Restarts: 400
uf250-04.cnf fulfilled No. of Restarts: 288 No. of Flips: 2966 time to process: 2 seconds.
uf250-04.cnf fulfilled No. of Restarts: 397 No. of Flips: 2155 time to process: 2 seconds.
uf250-04.cnf fulfilled No. of Restarts: 234 No. of Flips: 1073 time to process: 2 seconds.
uf250-04.cnf fulfilled No. of Restarts: 168 No. of Flips: 4992 time to process: 2 seconds.
uf250-04.cnf fulfilled No. of Restarts: 290 No. of Flips: 3261 time to process: 1 seconds.
uf250-04.cnf fulfilled No. of Restarts: 93 No. of Flips: 3354 time to process: 2 seconds.
uf250-04.cnf , deadline. Restarts: 400
uf250-04.cnf , deadline. Restarts: 400
uf250-04.cnf , deadline. Restarts: 400
uf250-04.cnf fulfilled No. of Restarts: 162 No. of Flips: 1576 time to process: 1 seconds.
uf250-04.cnf fulfilled No. of Restarts: 263 No. of Flips: 2888 time to process: 1 seconds.
uf250-04.cnf fulfilled No. of Restarts: 307 No. of Flips: 1560 time to process: 2 seconds.
uf250-04.cnf , deadline. Restarts: 400
uf250-04.cnf fulfilled No. of Restarts: 39 No. of Flips: 2124 time to process: 1 seconds.
uf250-04.cnf , deadline. Restarts: 400
uf250-04.cnf , deadline. Restarts: 400
uf250-04.cnf , deadline. Restarts: 400
uf250-04.cnf fulfilled No. of Restarts: 144 No. of Flips: 3386 time to process: 2 seconds.
uf250-04.cnf fulfilled No. of Restarts: 164 No. of Flips: 4909 time to process: 2 seconds.
uf250-04.cnf fulfilled No. of Restarts: 40 No. of Flips: 4398 time to process: 2 seconds.
uf250-04.cnf fulfilled No. of Restarts: 37 No. of Flips: 3229 time to process: 2 seconds.
uf250-04.cnf , deadline. Restarts: 400
uf250-04.cnf , deadline. Restarts: 400
uf250-04.cnf , deadline. Restarts: 400
uf250-04.cnf , deadline. Restarts: 400
uf250-04.cnf , deadline. Restarts: 400
uf250-04.cnf fulfilled No. of Restarts: 91 No. of Flips: 4064 time to process: 1 seconds.
uf250-04.cnf , deadline. Restarts: 400
uf250-04.cnf , deadline. Restarts: 400
uf250-04.cnf , deadline. Restarts: 400
uf250-04.cnf , deadline. Restarts: 400
uf250-04.cnf , deadline. Restarts: 400
uf250-04.cnf fulfilled No. of Restarts: 165 No. of Flips: 4346 time to process: 1 seconds.
uf250-04.cnf , deadline. Restarts: 400
uf250-04.cnf , deadline. Restarts: 400
uf250-04.cnf , deadline. Restarts: 400
uf250-04.cnf , deadline. Restarts: 400
uf250-04.cnf fulfilled No. of Restarts: 67 No. of Flips: 4074 time to process: 1 seconds.
uf250-04.cnf , deadline. Restarts: 400
uf250-04.cnf , deadline. Restarts: 400
uf250-04.cnf fulfilled No. of Restarts: 345 No. of Flips: 2147 time to process: 1 seconds.
uf250-04.cnf , deadline. Restarts: 400
uf250-04.cnf fulfilled No. of Restarts: 210 No. of Flips: 3216 time to process: 1 seconds.
uf250-04.cnf , deadline. Restarts: 400
uf250-04.cnf fulfilled No. of Restarts: 89 No. of Flips: 3954 time to process: 2 seconds.
uf250-04.cnf , deadline. Restarts: 400
uf250-04.cnf , deadline. Restarts: 400
uf250-04.cnf , deadline. Restarts: 400
uf250-04.cnf fulfilled No. of Restarts: 182 No. of Flips: 2698 time to process: 1 seconds.
uf250-04.cnf , deadline. Restarts: 400
uf250-04.cnf , deadline. Restarts: 400
uf250-04.cnf fulfilled No. of Restarts: 399 No. of Flips: 3103 time to process: 2 seconds.
uf250-04.cnf , deadline. Restarts: 400
uf250-04.cnf fulfilled No. of Restarts: 336 No. of Flips: 2270 time to process: 2 seconds.
uf250-04.cnf , deadline. Restarts: 400
uf250-04.cnf , deadline. Restarts: 400
uf250-04.cnf , deadline. Restarts: 400
uf250-04.cnf fulfilled No. of Restarts: 38 No. of Flips: 3051 time to process: 1 seconds.
uf250-04.cnf , deadline. Restarts: 400
uf250-04.cnf , deadline. Restarts: 400
uf250-04.cnf fulfilled No. of Restarts: 184 No. of Flips: 970 time to process: 2 seconds.
uf250-04.cnf , deadline. Restarts: 400
uf250-04.cnf , deadline. Restarts: 400
uf250-04.cnf , deadline. Restarts: 400
uf250-04.cnf , deadline. Restarts: 400
uf250-04.cnf fulfilled No. of Restarts: 49 No. of Flips: 3225 time to process: 2 seconds.
uf250-04.cnf , deadline. Restarts: 400
uf250-04.cnf , deadline. Restarts: 400
uf250-04.cnf fulfilled No. of Restarts: 356 No. of Flips: 3196 time to process: 2 seconds.
uf250-04.cnf , deadline. Restarts: 400
uf250-04.cnf fulfilled No. of Restarts: 198 No. of Flips: 3917 time to process: 2 seconds.
uf250-04.cnf , deadline. Restarts: 400
uf250-04.cnf , deadline. Restarts: 400
uf250-04.cnf , deadline. Restarts: 400
uf250-04.cnf , deadline. Restarts: 400
uf250-04.cnf fulfilled No. of Restarts: 360 No. of Flips: 3117 time to process: 2 seconds.
uf250-04.cnf , deadline. Restarts: 400
uf250-04.cnf fulfilled No. of Restarts: 147 No. of Flips: 4692 time to process: 2 seconds.
uf250-04.cnf fulfilled No. of Restarts: 4 No. of Flips: 1203 time to process: 2 seconds.
uf250-04.cnf , deadline. Restarts: 400
uf250-04.cnf , deadline. Restarts: 400
uf250-04.cnf fulfilled No. of Restarts: 249 No. of Flips: 3586 time to process: 1 seconds.
uf250-04.cnf , deadline. Restarts: 400
uf250-04.cnf fulfilled No. of Restarts: 372 No. of Flips: 1704 time to process: 2 seconds.
uf250-04.cnf , deadline. Restarts: 400
uf250-04.cnf , deadline. Restarts: 400
uf250-04.cnf fulfilled No. of Restarts: 105 No. of Flips: 2665 time to process: 2 seconds.
uf250-04.cnf , deadline. Restarts: 400
uf250-04.cnf fulfilled No. of Restarts: 113 No. of Flips: 1515 time to process: 2 seconds.
uf250-04.cnf fulfilled No. of Restarts: 353 No. of Flips: 4899 time to process: 1 seconds.
uf250-04.cnf , deadline. Restarts: 400
uf250-04.cnf , deadline. Restarts: 400
uf250-04.cnf , deadline. Restarts: 400
uf250-04.cnf fulfilled No. of Restarts: 55 No. of Flips: 4021 time to process: 2 seconds.
uf250-04.cnf fulfilled No. of Restarts: 163 No. of Flips: 4827 time to process: 2 seconds.
uf250-04.cnf , deadline. Restarts: 400
uf250-04.cnf , deadline. Restarts: 400
uf250-04.cnf fulfilled No. of Restarts: 131 No. of Flips: 1097 time to process: 1 seconds.
uf250-04.cnf fulfilled No. of Restarts: 126 No. of Flips: 2837 time to process: 2 seconds.
uf250-04.cnf fulfilled No. of Restarts: 134 No. of Flips: 3368 time to process: 2 seconds.
uf250-04.cnf , deadline. Restarts: 400
uf250-04.cnf , deadline. Restarts: 400
uf250-04.cnf fulfilled No. of Restarts: 294 No. of Flips: 955 time to process: 2 seconds.
uf250-04.cnf fulfilled No. of Restarts: 153 No. of Flips: 4552 time to process: 1 seconds.
uf250-04.cnf , deadline. Restarts: 400
uf250-04.cnf , deadline. Restarts: 400
uf250-04.cnf , deadline. Restarts: 400
uf250-04.cnf fulfilled No. of Restarts: 152 No. of Flips: 3578 time to process: 1 seconds.
uf250-04.cnf fulfilled No. of Restarts: 284 No. of Flips: 1682 time to process: 2 seconds.
uf250-04.cnf fulfilled No. of Restarts: 107 No. of Flips: 2582 time to process: 2 seconds.
uf250-04.cnf , deadline. Restarts: 400
uf250-04.cnf , deadline. Restarts: 400
uf250-04.cnf , deadline. Restarts: 400
uf250-04.cnf , deadline. Restarts: 400
uf250-04.cnf , deadline. Restarts: 400
uf250-04.cnf , deadline. Restarts: 400
uf250-04.cnf , deadline. Restarts: 400
uf250-04.cnf , deadline. Restarts: 400
uf250-04.cnf , deadline. Restarts: 400
uf250-04.cnf , deadline. Restarts: 400
uf250-04.cnf , deadline. Restarts: 400
uf250-04.cnf , deadline. Restarts: 400
uf250-04.cnf , deadline. Restarts: 400
uf250-04.cnf , deadline. Restarts: 400
uf250-04.cnf , deadline. Restarts: 400
uf250-04.cnf fulfilled No. of Restarts: 355 No. of Flips: 2143 time to process: 2 seconds.
uf250-04.cnf , deadline. Restarts: 400
uf250-04.cnf fulfilled No. of Restarts: 154 No. of Flips: 1784 time to process: 1 seconds.
uf250-04.cnf fulfilled No. of Restarts: 310 No. of Flips: 3299 time to process: 2 seconds.
uf250-04.cnf , deadline. Restarts: 400
uf250-04.cnf , deadline. Restarts: 400
uf250-04.cnf , deadline. Restarts: 400
uf250-04.cnf fulfilled No. of Restarts: 331 No. of Flips: 3285 time to process: 1 seconds.
uf250-04.cnf fulfilled No. of Restarts: 277 No. of Flips: 4774 time to process: 2 seconds.
uf250-04.cnf , deadline. Restarts: 400
uf250-04.cnf fulfilled No. of Restarts: 125 No. of Flips: 1136 time to process: 2 seconds.
uf250-04.cnf fulfilled No. of Restarts: 309 No. of Flips: 1773 time to process: 2 seconds.
uf250-04.cnf , deadline. Restarts: 400
uf250-04.cnf , deadline. Restarts: 400
uf250-04.cnf fulfilled No. of Restarts: 65 No. of Flips: 905 time to process: 2 seconds.
uf250-04.cnf , deadline. Restarts: 400
uf250-04.cnf fulfilled No. of Restarts: 296 No. of Flips: 2796 time to process: 2 seconds.
uf250-04.cnf fulfilled No. of Restarts: 52 No. of Flips: 3353 time to process: 2 seconds.
uf250-04.cnf , deadline. Restarts: 400
uf250-04.cnf fulfilled No. of Restarts: 171 No. of Flips: 2946 time to process: 2 seconds.
uf250-04.cnf , deadline. Restarts: 400
uf250-04.cnf , deadline. Restarts: 400
uf250-04.cnf , deadline. Restarts: 400
uf250-04.cnf , deadline. Restarts: 400
uf250-04.cnf , deadline. Restarts: 400
uf250-04.cnf fulfilled No. of Restarts: 331 No. of Flips: 2686 time to process: 1 seconds.
uf250-04.cnf fulfilled No. of Restarts: 21 No. of Flips: 3714 time to process: 2 seconds.
uf250-04.cnf fulfilled No. of Restarts: 107 No. of Flips: 2130 time to process: 2 seconds.
uf250-04.cnf fulfilled No. of Restarts: 337 No. of Flips: 3547 time to process: 2 seconds.
uf250-04.cnf fulfilled No. of Restarts: 297 No. of Flips: 3921 time to process: 1 seconds.
uf250-04.cnf fulfilled No. of Restarts: 282 No. of Flips: 3481 time to process: 2 seconds.
uf250-04.cnf , deadline. Restarts: 400
uf250-04.cnf , deadline. Restarts: 400
uf250-04.cnf , deadline. Restarts: 400
uf250-04.cnf fulfilled No. of Restarts: 160 No. of Flips: 2966 time to process: 2 seconds.
uf250-04.cnf , deadline. Restarts: 400
uf250-04.cnf fulfilled No. of Restarts: 370 No. of Flips: 1667 time to process: 2 seconds.
uf250-04.cnf fulfilled No. of Restarts: 193 No. of Flips: 3773 time to process: 2 seconds.
uf250-04.cnf , deadline. Restarts: 400
uf250-04.cnf fulfilled No. of Restarts: 191 No. of Flips: 1712 time to process: 2 seconds.
uf250-04.cnf , deadline. Restarts: 400
uf250-04.cnf , deadline. Restarts: 400
uf250-04.cnf fulfilled No. of Restarts: 62 No. of Flips: 1934 time to process: 1 seconds.
uf250-04.cnf , deadline. Restarts: 400
uf250-04.cnf , deadline. Restarts: 400
uf250-04.cnf , deadline. Restarts: 400
uf250-04.cnf , deadline. Restarts: 400
uf250-04.cnf , deadline. Restarts: 400
uf250-04.cnf fulfilled No. of Restarts: 149 No. of Flips: 4842 time to process: 2 seconds.
uf250-04.cnf fulfilled No. of Restarts: 205 No. of Flips: 3733 time to process: 2 seconds.
uf250-04.cnf fulfilled No. of Restarts: 164 No. of Flips: 4771 time to process: 2 seconds.
uf250-04.cnf , deadline. Restarts: 400
uf250-04.cnf , deadline. Restarts: 400
uf250-04.cnf fulfilled No. of Restarts: 40 No. of Flips: 3370 time to process: 1 seconds.
uf250-04.cnf , deadline. Restarts: 400
uf250-04.cnf , deadline. Restarts: 400
uf250-04.cnf fulfilled No. of Restarts: 365 No. of Flips: 2678 time to process: 2 seconds.
uf250-04.cnf , deadline. Restarts: 400
uf250-04.cnf , deadline. Restarts: 400
uf250-04.cnf , deadline. Restarts: 400
uf250-04.cnf , deadline. Restarts: 400
uf250-04.cnf , deadline. Restarts: 400
uf250-04.cnf fulfilled No. of Restarts: 195 No. of Flips: 2363 time to process: 1 seconds.
uf250-04.cnf fulfilled No. of Restarts: 140 No. of Flips: 4062 time to process: 1 seconds.
uf250-04.cnf fulfilled No. of Restarts: 223 No. of Flips: 2253 time to process: 2 seconds.
uf250-04.cnf , deadline. Restarts: 400
uf250-04.cnf , deadline. Restarts: 400
uf250-04.cnf , deadline. Restarts: 400
uf250-04.cnf , deadline. Restarts: 400
uf250-04.cnf fulfilled No. of Restarts: 322 No. of Flips: 2607 time to process: 2 seconds.
uf250-04.cnf , deadline. Restarts: 400
uf250-04.cnf fulfilled No. of Restarts: 311 No. of Flips: 3757 time to process: 2 seconds.
uf250-04.cnf , deadline. Restarts: 400
uf250-04.cnf fulfilled No. of Restarts: 321 No. of Flips: 2343 time to process: 2 seconds.
uf250-04.cnf , deadline. Restarts: 400
uf250-04.cnf fulfilled No. of Restarts: 29 No. of Flips: 1865 time to process: 2 seconds.
uf250-04.cnf , deadline. Restarts: 400
uf250-04.cnf fulfilled No. of Restarts: 90 No. of Flips: 2325 time to process: 1 seconds.
uf250-04.cnf , deadline. Restarts: 400
uf250-04.cnf fulfilled No. of Restarts: 129 No. of Flips: 1121 time to process: 1 seconds.
uf250-04.cnf fulfilled No. of Restarts: 212 No. of Flips: 3032 time to process: 2 seconds.
uf250-04.cnf fulfilled No. of Restarts: 14 No. of Flips: 2974 time to process: 2 seconds.
uf250-04.cnf , deadline. Restarts: 400
uf250-04.cnf , deadline. Restarts: 400
uf250-04.cnf , deadline. Restarts: 400
uf250-04.cnf , deadline. Restarts: 400
uf250-04.cnf , deadline. Restarts: 400
uf250-04.cnf , deadline. Restarts: 400
uf250-04.cnf , deadline. Restarts: 400
uf250-04.cnf fulfilled No. of Restarts: 383 No. of Flips: 2048 time to process: 1 seconds.
uf250-04.cnf , deadline. Restarts: 400
uf250-04.cnf fulfilled No. of Restarts: 302 No. of Flips: 4633 time to process: 1 seconds.
uf250-04.cnf , deadline. Restarts: 400
uf250-04.cnf fulfilled No. of Restarts: 75 No. of Flips: 4562 time to process: 2 seconds.
uf250-04.cnf fulfilled No. of Restarts: 139 No. of Flips: 1191 time to process: 2 seconds.
uf250-04.cnf , deadline. Restarts: 400
uf250-04.cnf , deadline. Restarts: 400
uf250-04.cnf fulfilled No. of Restarts: 201 No. of Flips: 2802 time to process: 2 seconds.
uf250-04.cnf , deadline. Restarts: 400
uf250-04.cnf , deadline. Restarts: 400
uf250-04.cnf , deadline. Restarts: 400
uf250-04.cnf , deadline. Restarts: 400
uf250-04.cnf , deadline. Restarts: 400
uf250-04.cnf fulfilled No. of Restarts: 201 No. of Flips: 3973 time to process: 1 seconds.
uf250-04.cnf fulfilled No. of Restarts: 71 No. of Flips: 3942 time to process: 2 seconds.
uf250-04.cnf fulfilled No. of Restarts: 323 No. of Flips: 3436 time to process: 2 seconds.
uf250-04.cnf , deadline. Restarts: 400
uf250-04.cnf , deadline. Restarts: 400
uf250-04.cnf , deadline. Restarts: 400
uf250-04.cnf , deadline. Restarts: 400
uf250-04.cnf , deadline. Restarts: 400
uf250-04.cnf , deadline. Restarts: 400
uf250-04.cnf , deadline. Restarts: 400
uf250-04.cnf , deadline. Restarts: 400
uf250-04.cnf fulfilled No. of Restarts: 375 No. of Flips: 3234 time to process: 2 seconds.
uf250-04.cnf fulfilled No. of Restarts: 345 No. of Flips: 3778 time to process: 1 seconds.
uf250-04.cnf , deadline. Restarts: 400
uf250-04.cnf fulfilled No. of Restarts: 2 No. of Flips: 4152 time to process: 1 seconds.
uf250-04.cnf fulfilled No. of Restarts: 209 No. of Flips: 1862 time to process: 1 seconds.
uf250-04.cnf , deadline. Restarts: 400
uf250-04.cnf fulfilled No. of Restarts: 48 No. of Flips: 4851 time to process: 2 seconds.
uf250-04.cnf , deadline. Restarts: 400
uf250-04.cnf fulfilled No. of Restarts: 327 No. of Flips: 1737 time to process: 2 seconds.
uf250-04.cnf , deadline. Restarts: 400
uf250-04.cnf , deadline. Restarts: 400
uf250-04.cnf , deadline. Restarts: 400
uf250-04.cnf fulfilled No. of Restarts: 127 No. of Flips: 1402 time to process: 1 seconds.
uf250-04.cnf fulfilled No. of Restarts: 279 No. of Flips: 4004 time to process: 1 seconds.
uf250-04.cnf , deadline. Restarts: 400
uf250-04.cnf , deadline. Restarts: 400
uf250-04.cnf , deadline. Restarts: 400
uf250-04.cnf , deadline. Restarts: 400
uf250-04.cnf fulfilled No. of Restarts: 390 No. of Flips: 3776 time to process: 1 seconds.
uf250-04.cnf fulfilled No. of Restarts: 366 No. of Flips: 1945 time to process: 1 seconds.
uf250-04.cnf , deadline. Restarts: 400
uf250-04.cnf , deadline. Restarts: 400
uf250-04.cnf , deadline. Restarts: 400
uf250-04.cnf , deadline. Restarts: 400
uf250-04.cnf , deadline. Restarts: 400
uf250-04.cnf , deadline. Restarts: 400
uf250-04.cnf , deadline. Restarts: 400
uf250-04.cnf , deadline. Restarts: 400
uf250-04.cnf fulfilled No. of Restarts: 30 No. of Flips: 4896 time to process: 2 seconds.
uf250-04.cnf fulfilled No. of Restarts: 38 No. of Flips: 1404 time to process: 2 seconds.
uf250-04.cnf fulfilled No. of Restarts: 68 No. of Flips: 1241 time to process: 1 seconds.
uf250-04.cnf , deadline. Restarts: 400
uf250-04.cnf , deadline. Restarts: 400
uf250-04.cnf , deadline. Restarts: 400
uf250-04.cnf fulfilled No. of Restarts: 63 No. of Flips: 3385 time to process: 1 seconds.
uf250-04.cnf , deadline. Restarts: 400
uf250-04.cnf , deadline. Restarts: 400
uf250-04.cnf , deadline. Restarts: 400
uf250-04.cnf , deadline. Restarts: 400
uf250-04.cnf fulfilled No. of Restarts: 216 No. of Flips: 3155 time to process: 2 seconds.
uf250-04.cnf fulfilled No. of Restarts: 9 No. of Flips: 2775 time to process: 1 seconds.
uf250-04.cnf , deadline. Restarts: 400
uf250-04.cnf fulfilled No. of Restarts: 167 No. of Flips: 4161 time to process: 2 seconds.
uf250-04.cnf fulfilled No. of Restarts: 118 No. of Flips: 4519 time to process: 1 seconds.
uf250-04.cnf fulfilled No. of Restarts: 205 No. of Flips: 3623 time to process: 2 seconds.
uf250-04.cnf , deadline. Restarts: 400
uf250-04.cnf , deadline. Restarts: 400
uf250-04.cnf , deadline. Restarts: 400
uf250-04.cnf , deadline. Restarts: 400
uf250-04.cnf fulfilled No. of Restarts: 191 No. of Flips: 2614 time to process: 1 seconds.
uf250-04.cnf , deadline. Restarts: 400
uf250-04.cnf , deadline. Restarts: 400
uf250-04.cnf fulfilled No. of Restarts: 65 No. of Flips: 2692 time to process: 2 seconds.
uf250-04.cnf , deadline. Restarts: 400
uf250-04.cnf , deadline. Restarts: 400
uf250-04.cnf fulfilled No. of Restarts: 57 No. of Flips: 4128 time to process: 1 seconds.
uf250-04.cnf , deadline. Restarts: 400
uf250-04.cnf , deadline. Restarts: 400
uf250-04.cnf , deadline. Restarts: 400
uf250-04.cnf , deadline. Restarts: 400
uf250-04.cnf , deadline. Restarts: 400
uf250-04.cnf , deadline. Restarts: 400
uf250-04.cnf , deadline. Restarts: 400
uf250-04.cnf fulfilled No. of Restarts: 86 No. of Flips: 4850 time to process: 2 seconds.
uf250-04.cnf , deadline. Restarts: 400
uf250-04.cnf , deadline. Restarts: 400
uf250-04.cnf fulfilled No. of Restarts: 293 No. of Flips: 4889 time to process: 1 seconds.
uf250-04.cnf fulfilled No. of Restarts: 276 No. of Flips: 3798 time to process: 2 seconds.
uf250-04.cnf , deadline. Restarts: 400
uf250-04.cnf fulfilled No. of Restarts: 21 No. of Flips: 3386 time to process: 2 seconds.
uf250-04.cnf fulfilled No. of Restarts: 325 No. of Flips: 3223 time to process: 2 seconds.
uf250-04.cnf fulfilled No. of Restarts: 272 No. of Flips: 2086 time to process: 2 seconds.
uf250-04.cnf fulfilled No. of Restarts: 225 No. of Flips: 3358 time to process: 1 seconds.
uf250-04.cnf , deadline. Restarts: 400
uf250-04.cnf fulfilled No. of Restarts: 341 No. of Flips: 4622 time to process: 2 seconds.
uf250-04.cnf , deadline. Restarts: 400
uf250-04.cnf fulfilled No. of Restarts: 392 No. of Flips: 1981 time to process: 1 seconds.
uf250-04.cnf fulfilled No. of Restarts: 326 No. of Flips: 4438 time to process: 1 seconds.
uf250-04.cnf , deadline. Restarts: 400
uf250-04.cnf , deadline. Restarts: 400
uf250-04.cnf , deadline. Restarts: 400
uf250-04.cnf fulfilled No. of Restarts: 61 No. of Flips: 2774 time to process: 1 seconds.
uf250-04.cnf fulfilled No. of Restarts: 213 No. of Flips: 3246 time to process: 2 seconds.
uf250-04.cnf fulfilled No. of Restarts: 178 No. of Flips: 1893 time to process: 2 seconds.
uf250-04.cnf , deadline. Restarts: 400
uf250-04.cnf fulfilled No. of Restarts: 255 No. of Flips: 1566 time to process: 2 seconds.
uf250-04.cnf , deadline. Restarts: 400
uf250-04.cnf fulfilled No. of Restarts: 258 No. of Flips: 1405 time to process: 2 seconds.
uf250-04.cnf , deadline. Restarts: 400
uf250-04.cnf , deadline. Restarts: 400
uf250-04.cnf fulfilled No. of Restarts: 122 No. of Flips: 1142 time to process: 1 seconds.
uf250-04.cnf , deadline. Restarts: 400
uf250-04.cnf fulfilled No. of Restarts: 226 No. of Flips: 4923 time to process: 1 seconds.
uf250-04.cnf fulfilled No. of Restarts: 5 No. of Flips: 3835 time to process: 1 seconds.
uf250-04.cnf fulfilled No. of Restarts: 70 No. of Flips: 4246 time to process: 2 seconds.
uf250-04.cnf fulfilled No. of Restarts: 149 No. of Flips: 2369 time to process: 2 seconds.
uf250-04.cnf fulfilled No. of Restarts: 73 No. of Flips: 1490 time to process: 2 seconds.
uf250-04.cnf fulfilled No. of Restarts: 91 No. of Flips: 3762 time to process: 1 seconds.
uf250-04.cnf , deadline. Restarts: 400
uf250-04.cnf fulfilled No. of Restarts: 93 No. of Flips: 2425 time to process: 2 seconds.
uf250-04.cnf , deadline. Restarts: 400
uf250-04.cnf , deadline. Restarts: 400
uf250-04.cnf , deadline. Restarts: 400
uf250-04.cnf fulfilled No. of Restarts: 156 No. of Flips: 4330 time to process: 2 seconds.
uf250-04.cnf , deadline. Restarts: 400
uf250-04.cnf , deadline. Restarts: 400
uf250-04.cnf fulfilled No. of Restarts: 290 No. of Flips: 4133 time to process: 1 seconds.
uf250-04.cnf , deadline. Restarts: 400
uf250-04.cnf , deadline. Restarts: 400
uf250-04.cnf , deadline. Restarts: 400
uf250-04.cnf , deadline. Restarts: 400
uf250-04.cnf , deadline. Restarts: 400
uf250-04.cnf fulfilled No. of Restarts: 343 No. of Flips: 3766 time to process: 1 seconds.
uf250-04.cnf , deadline. Restarts: 400
uf250-04.cnf fulfilled No. of Restarts: 65 No. of Flips: 1437 time to process: 2 seconds.
uf250-04.cnf , deadline. Restarts: 400
uf250-04.cnf fulfilled No. of Restarts: 4 No. of Flips: 963 time to process: 1 seconds.
uf250-04.cnf , deadline. Restarts: 400
uf250-04.cnf , deadline. Restarts: 400
uf250-04.cnf fulfilled No. of Restarts: 35 No. of Flips: 2358 time to process: 2 seconds.
uf250-04.cnf fulfilled No. of Restarts: 305 No. of Flips: 3653 time to process: 2 seconds.
uf250-04.cnf , deadline. Restarts: 400
uf250-04.cnf , deadline. Restarts: 400
uf250-04.cnf fulfilled No. of Restarts: 155 No. of Flips: 1085 time to process: 1 seconds.
uf250-04.cnf fulfilled No. of Restarts: 388 No. of Flips: 2670 time to process: 2 seconds.
uf250-04.cnf , deadline. Restarts: 400
uf250-04.cnf , deadline. Restarts: 400
uf250-04.cnf , deadline. Restarts: 400
uf250-04.cnf , deadline. Restarts: 400
uf250-04.cnf fulfilled No. of Restarts: 45 No. of Flips: 2473 time to process: 2 seconds.
uf250-04.cnf , deadline. Restarts: 400
uf250-04.cnf , deadline. Restarts: 400
uf250-04.cnf fulfilled No. of Restarts: 200 No. of Flips: 1667 time to process: 1 seconds.
uf250-04.cnf fulfilled No. of Restarts: 376 No. of Flips: 2749 time to process: 1 seconds.
uf250-04.cnf fulfilled No. of Restarts: 276 No. of Flips: 4310 time to process: 1 seconds.
uf250-04.cnf fulfilled No. of Restarts: 29 No. of Flips: 4700 time to process: 2 seconds.
uf250-04.cnf , deadline. Restarts: 400
uf250-04.cnf fulfilled No. of Restarts: 208 No. of Flips: 2588 time to process: 1 seconds.
uf250-04.cnf , deadline. Restarts: 400
uf250-04.cnf fulfilled No. of Restarts: 21 No. of Flips: 4407 time to process: 1 seconds.
uf250-04.cnf , deadline. Restarts: 400
uf250-04.cnf fulfilled No. of Restarts: 117 No. of Flips: 1231 time to process: 1 seconds.
uf250-04.cnf fulfilled No. of Restarts: 170 No. of Flips: 1050 time to process: 2 seconds.
uf250-04.cnf , deadline. Restarts: 400
uf250-04.cnf , deadline. Restarts: 400
uf250-04.cnf , deadline. Restarts: 400
uf250-04.cnf , deadline. Restarts: 400
uf250-04.cnf , deadline. Restarts: 400
uf250-04.cnf fulfilled No. of Restarts: 379 No. of Flips: 3017 time to process: 2 seconds.
uf250-04.cnf fulfilled No. of Restarts: 345 No. of Flips: 1307 time to process: 2 seconds.
uf250-04.cnf fulfilled No. of Restarts: 225 No. of Flips: 4959 time to process: 1 seconds.
uf250-04.cnf , deadline. Restarts: 400
uf250-04.cnf fulfilled No. of Restarts: 104 No. of Flips: 3945 time to process: 2 seconds.
uf250-04.cnf fulfilled No. of Restarts: 122 No. of Flips: 4821 time to process: 2 seconds.
uf250-04.cnf , deadline. Restarts: 400
uf250-04.cnf fulfilled No. of Restarts: 193 No. of Flips: 4063 time to process: 2 seconds.
uf250-04.cnf fulfilled No. of Restarts: 110 No. of Flips: 4432 time to process: 2 seconds.
uf250-04.cnf , deadline. Restarts: 400
uf250-04.cnf , deadline. Restarts: 400
uf250-04.cnf , deadline. Restarts: 400
uf250-04.cnf , deadline. Restarts: 400
uf250-04.cnf fulfilled No. of Restarts: 28 No. of Flips: 3645 time to process: 2 seconds.
uf250-04.cnf , deadline. Restarts: 400
uf250-04.cnf fulfilled No. of Restarts: 256 No. of Flips: 3900 time to process: 2 seconds.
uf250-04.cnf fulfilled No. of Restarts: 138 No. of Flips: 826 time to process: 2 seconds.
uf250-04.cnf , deadline. Restarts: 400
uf250-04.cnf , deadline. Restarts: 400
uf250-04.cnf , deadline. Restarts: 400
uf250-04.cnf , deadline. Restarts: 400
uf250-04.cnf fulfilled No. of Restarts: 101 No. of Flips: 3767 time to process: 2 seconds.
uf250-04.cnf fulfilled No. of Restarts: 286 No. of Flips: 1609 time to process: 1 seconds.
uf250-04.cnf , deadline. Restarts: 400
uf250-04.cnf fulfilled No. of Restarts: 245 No. of Flips: 2628 time to process: 1 seconds.
uf250-04.cnf , deadline. Restarts: 400
uf250-04.cnf fulfilled No. of Restarts: 140 No. of Flips: 3111 time to process: 1 seconds.
uf250-04.cnf fulfilled No. of Restarts: 184 No. of Flips: 3408 time to process: 2 seconds.
uf250-04.cnf , deadline. Restarts: 400
uf250-04.cnf , deadline. Restarts: 400
uf250-04.cnf fulfilled No. of Restarts: 136 No. of Flips: 2367 time to process: 1 seconds.
uf250-04.cnf , deadline. Restarts: 400
uf250-04.cnf , deadline. Restarts: 400
uf250-04.cnf , deadline. Restarts: 400
uf250-04.cnf fulfilled No. of Restarts: 50 No. of Flips: 3071 time to process: 2 seconds.
uf250-04.cnf fulfilled No. of Restarts: 219 No. of Flips: 3541 time to process: 2 seconds.
uf250-04.cnf , deadline. Restarts: 400
uf250-04.cnf , deadline. Restarts: 400
uf250-04.cnf fulfilled No. of Restarts: 176 No. of Flips: 3522 time to process: 2 seconds.
uf250-04.cnf fulfilled No. of Restarts: 256 No. of Flips: 3515 time to process: 1 seconds.
uf250-04.cnf , deadline. Restarts: 400
uf250-04.cnf fulfilled No. of Restarts: 135 No. of Flips: 1306 time to process: 1 seconds.
uf250-04.cnf fulfilled No. of Restarts: 166 No. of Flips: 1256 time to process: 2 seconds.
uf250-04.cnf fulfilled No. of Restarts: 245 No. of Flips: 1465 time to process: 2 seconds.
uf250-04.cnf fulfilled No. of Restarts: 384 No. of Flips: 1742 time to process: 2 seconds.
uf250-04.cnf , deadline. Restarts: 400
uf250-04.cnf , deadline. Restarts: 400
uf250-04.cnf , deadline. Restarts: 400
uf250-04.cnf , deadline. Restarts: 400
uf250-04.cnf fulfilled No. of Restarts: 270 No. of Flips: 4445 time to process: 2 seconds.
uf250-04.cnf fulfilled No. of Restarts: 179 No. of Flips: 2142 time to process: 2 seconds.
uf250-04.cnf , deadline. Restarts: 400
uf250-04.cnf , deadline. Restarts: 400
uf250-04.cnf , deadline. Restarts: 400
uf250-04.cnf , deadline. Restarts: 400
uf250-04.cnf , deadline. Restarts: 400
uf250-04.cnf , deadline. Restarts: 400
uf250-04.cnf , deadline. Restarts: 400
uf250-04.cnf , deadline. Restarts: 400
uf250-04.cnf fulfilled No. of Restarts: 381 No. of Flips: 1519 time to process: 2 seconds.
uf250-04.cnf , deadline. Restarts: 400
uf250-04.cnf fulfilled No. of Restarts: 358 No. of Flips: 964 time to process: 2 seconds.
uf250-04.cnf , deadline. Restarts: 400
uf250-04.cnf , deadline. Restarts: 400
uf250-04.cnf , deadline. Restarts: 400
uf250-04.cnf , deadline. Restarts: 400
uf250-04.cnf fulfilled No. of Restarts: 69 No. of Flips: 3908 time to process: 2 seconds.
uf250-04.cnf fulfilled No. of Restarts: 124 No. of Flips: 2146 time to process: 2 seconds.
uf250-04.cnf , deadline. Restarts: 400
uf250-04.cnf fulfilled No. of Restarts: 204 No. of Flips: 1782 time to process: 2 seconds.
uf250-04.cnf fulfilled No. of Restarts: 222 No. of Flips: 1563 time to process: 1 seconds.
uf250-04.cnf , deadline. Restarts: 400
uf250-04.cnf , deadline. Restarts: 400
uf250-04.cnf fulfilled No. of Restarts: 308 No. of Flips: 3567 time to process: 1 seconds.
uf250-04.cnf , deadline. Restarts: 400
uf250-04.cnf fulfilled No. of Restarts: 164 No. of Flips: 3989 time to process: 2 seconds.
uf250-04.cnf , deadline. Restarts: 400
uf250-04.cnf fulfilled No. of Restarts: 201 No. of Flips: 3028 time to process: 2 seconds.
uf250-04.cnf fulfilled No. of Restarts: 375 No. of Flips: 3960 time to process: 2 seconds.
uf250-04.cnf fulfilled No. of Restarts: 231 No. of Flips: 1511 time to process: 2 seconds.
uf250-04.cnf fulfilled No. of Restarts: 398 No. of Flips: 1099 time to process: 2 seconds.
uf250-04.cnf , deadline. Restarts: 400
uf250-04.cnf , deadline. Restarts: 400
uf250-04.cnf , deadline. Restarts: 400
uf250-04.cnf fulfilled No. of Restarts: 8 No. of Flips: 1969 time to process: 2 seconds.
uf250-04.cnf fulfilled No. of Restarts: 212 No. of Flips: 1242 time to process: 2 seconds.
uf250-04.cnf , deadline. Restarts: 400
uf250-04.cnf , deadline. Restarts: 400
uf250-04.cnf fulfilled No. of Restarts: 64 No. of Flips: 1586 time to process: 2 seconds.
uf250-04.cnf , deadline. Restarts: 400
uf250-04.cnf , deadline. Restarts: 400
uf250-04.cnf , deadline. Restarts: 400
uf250-04.cnf , deadline. Restarts: 400
uf250-04.cnf , deadline. Restarts: 400
uf250-04.cnf fulfilled No. of Restarts: 313 No. of Flips: 2163 time to process: 2 seconds.
uf250-04.cnf , deadline. Restarts: 400
uf250-04.cnf , deadline. Restarts: 400
uf250-04.cnf fulfilled No. of Restarts: 76 No. of Flips: 3508 time to process: 2 seconds.
uf250-04.cnf , deadline. Restarts: 400
uf250-04.cnf , deadline. Restarts: 400
uf250-04.cnf fulfilled No. of Restarts: 102 No. of Flips: 1958 time to process: 1 seconds.
uf250-04.cnf fulfilled No. of Restarts: 163 No. of Flips: 3749 time to process: 1 seconds.
uf250-04.cnf , deadline. Restarts: 400
uf250-04.cnf , deadline. Restarts: 400
uf250-04.cnf , deadline. Restarts: 400
uf250-04.cnf , deadline. Restarts: 400
uf250-04.cnf , deadline. Restarts: 400
uf250-04.cnf fulfilled No. of Restarts: 74 No. of Flips: 1921 time to process: 2 seconds.
uf250-04.cnf , deadline. Restarts: 400
uf250-04.cnf fulfilled No. of Restarts: 103 No. of Flips: 2308 time to process: 1 seconds.
uf250-04.cnf , deadline. Restarts: 400
uf250-04.cnf , deadline. Restarts: 400
uf250-04.cnf , deadline. Restarts: 400
uf250-04.cnf fulfilled No. of Restarts: 204 No. of Flips: 3043 time to process: 1 seconds.
uf250-04.cnf fulfilled No. of Restarts: 298 No. of Flips: 1564 time to process: 2 seconds.
uf250-04.cnf , deadline. Restarts: 400
uf250-04.cnf , deadline. Restarts: 400
uf250-04.cnf , deadline. Restarts: 400
uf250-04.cnf fulfilled No. of Restarts: 380 No. of Flips: 2541 time to process: 2 seconds.
uf250-04.cnf , deadline. Restarts: 400
uf250-04.cnf , deadline. Restarts: 400
uf250-04.cnf , deadline. Restarts: 400
uf250-04.cnf , deadline. Restarts: 400
uf250-04.cnf , deadline. Restarts: 400
uf250-04.cnf fulfilled No. of Restarts: 10 No. of Flips: 1805 time to process: 2 seconds.
uf250-04.cnf , deadline. Restarts: 400
uf250-04.cnf , deadline. Restarts: 400
uf250-04.cnf , deadline. Restarts: 400
uf250-04.cnf , deadline. Restarts: 400
uf250-04.cnf fulfilled No. of Restarts: 12 No. of Flips: 4239 time to process: 1 seconds.
uf250-04.cnf , deadline. Restarts: 400
uf250-04.cnf fulfilled No. of Restarts: 241 No. of Flips: 3376 time to process: 1 seconds.
uf250-04.cnf , deadline. Restarts: 400
uf250-04.cnf , deadline. Restarts: 400
uf250-04.cnf , deadline. Restarts: 400
uf250-04.cnf fulfilled No. of Restarts: 393 No. of Flips: 2306 time to process: 2 seconds.
uf250-04.cnf fulfilled No. of Restarts: 64 No. of Flips: 3721 time to process: 2 seconds.
uf250-04.cnf , deadline. Restarts: 400
uf250-04.cnf , deadline. Restarts: 400
uf250-04.cnf , deadline. Restarts: 400
uf250-04.cnf fulfilled No. of Restarts: 211 No. of Flips: 4708 time to process: 1 seconds.
uf250-04.cnf fulfilled No. of Restarts: 144 No. of Flips: 3010 time to process: 2 seconds.
uf250-04.cnf fulfilled No. of Restarts: 259 No. of Flips: 2063 time to process: 2 seconds.
uf250-04.cnf fulfilled No. of Restarts: 288 No. of Flips: 3543 time to process: 2 seconds.
uf250-04.cnf fulfilled No. of Restarts: 42 No. of Flips: 4353 time to process: 1 seconds.
uf250-04.cnf fulfilled No. of Restarts: 25 No. of Flips: 3284 time to process: 1 seconds.
uf250-04.cnf , deadline. Restarts: 400
uf250-04.cnf , deadline. Restarts: 400
uf250-04.cnf fulfilled No. of Restarts: 46 No. of Flips: 4737 time to process: 1 seconds.
uf250-04.cnf fulfilled No. of Restarts: 289 No. of Flips: 2968 time to process: 2 seconds.
uf250-04.cnf , deadline. Restarts: 400
uf250-04.cnf fulfilled No. of Restarts: 313 No. of Flips: 1073 time to process: 2 seconds.
uf250-04.cnf , deadline. Restarts: 400
uf250-04.cnf fulfilled No. of Restarts: 127 No. of Flips: 2808 time to process: 2 seconds.
uf250-04.cnf fulfilled No. of Restarts: 178 No. of Flips: 2416 time to process: 2 seconds.
uf250-04.cnf fulfilled No. of Restarts: 57 No. of Flips: 4029 time to process: 2 seconds.
uf250-04.cnf , deadline. Restarts: 400
uf250-04.cnf fulfilled No. of Restarts: 123 No. of Flips: 4268 time to process: 2 seconds.
uf250-04.cnf , deadline. Restarts: 400
uf250-04.cnf , deadline. Restarts: 400
uf250-04.cnf fulfilled No. of Restarts: 139 No. of Flips: 3026 time to process: 2 seconds.
uf250-04.cnf , deadline. Restarts: 400
uf250-04.cnf , deadline. Restarts: 400
uf250-04.cnf , deadline. Restarts: 400
uf250-04.cnf , deadline. Restarts: 400
uf250-04.cnf , deadline. Restarts: 400
uf250-04.cnf , deadline. Restarts: 400
uf250-04.cnf fulfilled No. of Restarts: 56 No. of Flips: 4213 time to process: 1 seconds.
uf250-04.cnf fulfilled No. of Restarts: 140 No. of Flips: 2029 time to process: 2 seconds.
uf250-04.cnf fulfilled No. of Restarts: 205 No. of Flips: 1578 time to process: 2 seconds.
uf250-04.cnf , deadline. Restarts: 400
uf250-04.cnf , deadline. Restarts: 400
uf250-04.cnf , deadline. Restarts: 400
uf250-04.cnf fulfilled No. of Restarts: 344 No. of Flips: 3695 time to process: 1 seconds.
uf250-04.cnf , deadline. Restarts: 400
uf250-04.cnf , deadline. Restarts: 400
uf250-04.cnf , deadline. Restarts: 400
uf250-04.cnf , deadline. Restarts: 400
uf250-04.cnf , deadline. Restarts: 400
uf250-04.cnf , deadline. Restarts: 400
uf250-04.cnf , deadline. Restarts: 400
uf250-04.cnf , deadline. Restarts: 400
uf250-04.cnf , deadline. Restarts: 400
uf250-04.cnf fulfilled No. of Restarts: 197 No. of Flips: 4310 time to process: 1 seconds.
uf250-04.cnf fulfilled No. of Restarts: 339 No. of Flips: 1640 time to process: 2 seconds.
uf250-04.cnf fulfilled No. of Restarts: 197 No. of Flips: 2023 time to process: 2 seconds.
uf250-04.cnf fulfilled No. of Restarts: 262 No. of Flips: 4354 time to process: 2 seconds.
uf250-04.cnf , deadline. Restarts: 400
uf250-04.cnf fulfilled No. of Restarts: 119 No. of Flips: 4140 time to process: 1 seconds.
uf250-04.cnf , deadline. Restarts: 400
uf250-04.cnf , deadline. Restarts: 400
uf250-04.cnf fulfilled No. of Restarts: 48 No. of Flips: 3239 time to process: 1 seconds.
uf250-04.cnf fulfilled No. of Restarts: 47 No. of Flips: 3303 time to process: 2 seconds.
uf250-04.cnf , deadline. Restarts: 400
uf250-04.cnf fulfilled No. of Restarts: 279 No. of Flips: 3583 time to process: 2 seconds.
uf250-04.cnf , deadline. Restarts: 400
uf250-04.cnf , deadline. Restarts: 400
uf250-04.cnf , deadline. Restarts: 400
uf250-04.cnf fulfilled No. of Restarts: 216 No. of Flips: 2685 time to process: 2 seconds.
uf250-04.cnf , deadline. Restarts: 400
uf250-04.cnf , deadline. Restarts: 400
uf250-04.cnf fulfilled No. of Restarts: 35 No. of Flips: 4077 time to process: 1 seconds.
uf250-04.cnf fulfilled No. of Restarts: 78 No. of Flips: 1043 time to process: 2 seconds.
uf250-04.cnf , deadline. Restarts: 400
uf250-04.cnf fulfilled No. of Restarts: 313 No. of Flips: 2355 time to process: 2 seconds.
uf250-04.cnf , deadline. Restarts: 400
uf250-04.cnf , deadline. Restarts: 400
uf250-04.cnf fulfilled No. of Restarts: 68 No. of Flips: 1353 time to process: 1 seconds.
uf250-04.cnf fulfilled No. of Restarts: 101 No. of Flips: 3218 time to process: 1 seconds.
uf250-04.cnf , deadline. Restarts: 400
uf250-04.cnf , deadline. Restarts: 400
uf250-04.cnf fulfilled No. of Restarts: 236 No. of Flips: 2451 time to process: 2 seconds.
uf250-04.cnf , deadline. Restarts: 400
uf250-04.cnf , deadline. Restarts: 400
uf250-04.cnf fulfilled No. of Restarts: 327 No. of Flips: 2246 time to process: 2 seconds.
uf250-04.cnf , deadline. Restarts: 400
uf250-04.cnf fulfilled No. of Restarts: 307 No. of Flips: 2914 time to process: 2 seconds.
uf250-04.cnf , deadline. Restarts: 400
uf250-04.cnf , deadline. Restarts: 400
uf250-04.cnf fulfilled No. of Restarts: 104 No. of Flips: 1568 time to process: 1 seconds.
uf250-04.cnf , deadline. Restarts: 400
uf250-04.cnf fulfilled No. of Restarts: 374 No. of Flips: 1634 time to process: 2 seconds.
uf250-04.cnf , deadline. Restarts: 400
uf250-04.cnf , deadline. Restarts: 400
uf250-04.cnf , deadline. Restarts: 400
uf250-04.cnf fulfilled No. of Restarts: 38 No. of Flips: 2985 time to process: 2 seconds.
uf250-04.cnf , deadline. Restarts: 400
uf250-04.cnf , deadline. Restarts: 400
uf250-04.cnf , deadline. Restarts: 400
uf250-04.cnf fulfilled No. of Restarts: 369 No. of Flips: 2400 time to process: 1 seconds.
uf250-04.cnf fulfilled No. of Restarts: 344 No. of Flips: 2133 time to process: 1 seconds.
uf250-04.cnf , deadline. Restarts: 400
uf250-04.cnf , deadline. Restarts: 400
uf250-04.cnf , deadline. Restarts: 400
uf250-04.cnf , deadline. Restarts: 400
uf250-04.cnf , deadline. Restarts: 400
uf250-04.cnf fulfilled No. of Restarts: 240 No. of Flips: 3076 time to process: 2 seconds.
uf250-04.cnf , deadline. Restarts: 400
uf250-04.cnf fulfilled No. of Restarts: 77 No. of Flips: 3620 time to process: 1 seconds.
uf250-04.cnf , deadline. Restarts: 400
uf250-04.cnf fulfilled No. of Restarts: 39 No. of Flips: 2571 time to process: 2 seconds.
uf250-04.cnf , deadline. Restarts: 400
uf250-04.cnf fulfilled No. of Restarts: 179 No. of Flips: 2367 time to process: 1 seconds.
uf250-04.cnf , deadline. Restarts: 400
uf250-04.cnf , deadline. Restarts: 400
uf250-04.cnf , deadline. Restarts: 400
uf250-04.cnf fulfilled No. of Restarts: 226 No. of Flips: 4893 time to process: 1 seconds.
uf250-04.cnf , deadline. Restarts: 400
uf250-04.cnf fulfilled No. of Restarts: 246 No. of Flips: 897 time to process: 2 seconds.
uf250-04.cnf , deadline. Restarts: 400
uf250-04.cnf , deadline. Restarts: 400
uf250-04.cnf fulfilled No. of Restarts: 97 No. of Flips: 4640 time to process: 2 seconds.
uf250-04.cnf , deadline. Restarts: 400
uf250-04.cnf , deadline. Restarts: 400
uf250-04.cnf , deadline. Restarts: 400
uf250-04.cnf , deadline. Restarts: 400
uf250-04.cnf , deadline. Restarts: 400
uf250-04.cnf , deadline. Restarts: 400
uf250-04.cnf , deadline. Restarts: 400
uf250-04.cnf , deadline. Restarts: 400
uf250-04.cnf , deadline. Restarts: 400
uf250-04.cnf fulfilled No. of Restarts: 76 No. of Flips: 4905 time to process: 1 seconds.
uf250-04.cnf , deadline. Restarts: 400
uf250-04.cnf fulfilled No. of Restarts: 305 No. of Flips: 2681 time to process: 2 seconds.
uf250-04.cnf fulfilled No. of Restarts: 330 No. of Flips: 2683 time to process: 2 seconds.
uf250-04.cnf , deadline. Restarts: 400
uf250-04.cnf , deadline. Restarts: 400
uf250-04.cnf fulfilled No. of Restarts: 18 No. of Flips: 1373 time to process: 1 seconds.
uf250-04.cnf fulfilled No. of Restarts: 290 No. of Flips: 3598 time to process: 2 seconds.
uf250-04.cnf , deadline. Restarts: 400
uf250-04.cnf , deadline. Restarts: 400
uf250-04.cnf , deadline. Restarts: 400
uf250-04.cnf , deadline. Restarts: 400
uf250-04.cnf , deadline. Restarts: 400
uf250-04.cnf , deadline. Restarts: 400
uf250-04.cnf fulfilled No. of Restarts: 57 No. of Flips: 2185 time to process: 2 seconds.
uf250-04.cnf , deadline. Restarts: 400
uf250-04.cnf , deadline. Restarts: 400
uf250-04.cnf , deadline. Restarts: 400
uf250-04.cnf fulfilled No. of Restarts: 252 No. of Flips: 2472 time to process: 1 seconds.
uf250-04.cnf fulfilled No. of Restarts: 116 No. of Flips: 3945 time to process: 2 seconds.
uf250-04.cnf fulfilled No. of Restarts: 397 No. of Flips: 4165 time to process: 2 seconds.
uf250-04.cnf , deadline. Restarts: 400
uf250-04.cnf , deadline. Restarts: 400
uf250-04.cnf fulfilled No. of Restarts: 210 No. of Flips: 2629 time to process: 1 seconds.
uf250-04.cnf , deadline. Restarts: 400
uf250-04.cnf , deadline. Restarts: 400
uf250-04.cnf , deadline. Restarts: 400
uf250-04.cnf , deadline. Restarts: 400
uf250-04.cnf , deadline. Restarts: 400
uf250-04.cnf fulfilled No. of Restarts: 103 No. of Flips: 3568 time to process: 2 seconds.
uf250-04.cnf , deadline. Restarts: 400
uf250-04.cnf fulfilled No. of Restarts: 395 No. of Flips: 2661 time to process: 2 seconds.
uf250-04.cnf fulfilled No. of Restarts: 343 No. of Flips: 4540 time to process: 1 seconds.
uf250-04.cnf fulfilled No. of Restarts: 310 No. of Flips: 4228 time to process: 2 seconds.
uf250-04.cnf , deadline. Restarts: 400
uf250-04.cnf , deadline. Restarts: 400
uf250-04.cnf , deadline. Restarts: 400
uf250-04.cnf , deadline. Restarts: 400
uf250-04.cnf , deadline. Restarts: 400
uf250-04.cnf , deadline. Restarts: 400
uf250-04.cnf , deadline. Restarts: 400
uf250-04.cnf , deadline. Restarts: 400
uf250-04.cnf , deadline. Restarts: 400
uf250-04.cnf fulfilled No. of Restarts: 55 No. of Flips: 2837 time to process: 1 seconds.
uf250-04.cnf , deadline. Restarts: 400
uf250-04.cnf fulfilled No. of Restarts: 110 No. of Flips: 4107 time to process: 2 seconds.
uf250-04.cnf , deadline. Restarts: 400
uf250-04.cnf , deadline. Restarts: 400
uf250-04.cnf fulfilled No. of Restarts: 76 No. of Flips: 2699 time to process: 1 seconds.
uf250-04.cnf fulfilled No. of Restarts: 38 No. of Flips: 4936 time to process: 2 seconds.
uf250-04.cnf , deadline. Restarts: 400
uf250-04.cnf fulfilled No. of Restarts: 198 No. of Flips: 1484 time to process: 2 seconds.
uf250-04.cnf , deadline. Restarts: 400
uf250-04.cnf fulfilled No. of Restarts: 268 No. of Flips: 2596 time to process: 2 seconds.
uf250-04.cnf fulfilled No. of Restarts: 235 No. of Flips: 4806 time to process: 2 seconds.
uf250-04.cnf , deadline. Restarts: 400
uf250-04.cnf fulfilled No. of Restarts: 11 No. of Flips: 2158 time to process: 2 seconds.
uf250-04.cnf fulfilled No. of Restarts: 398 No. of Flips: 755 time to process: 2 seconds.
uf250-04.cnf , deadline. Restarts: 400
uf250-04.cnf , deadline. Restarts: 400
uf250-04.cnf , deadline. Restarts: 400
uf250-04.cnf fulfilled No. of Restarts: 232 No. of Flips: 1056 time to process: 2 seconds.
uf250-04.cnf fulfilled No. of Restarts: 346 No. of Flips: 3426 time to process: 2 seconds.
uf250-04.cnf fulfilled No. of Restarts: 392 No. of Flips: 4061 time to process: 1 seconds.
uf250-04.cnf fulfilled No. of Restarts: 190 No. of Flips: 4583 time to process: 1 seconds.
uf250-04.cnf , deadline. Restarts: 400
uf250-04.cnf fulfilled No. of Restarts: 308 No. of Flips: 4878 time to process: 2 seconds.
uf250-04.cnf , deadline. Restarts: 400
uf250-04.cnf , deadline. Restarts: 400
uf250-04.cnf , deadline. Restarts: 400
uf250-04.cnf , deadline. Restarts: 400
uf250-04.cnf fulfilled No. of Restarts: 56 No. of Flips: 2170 time to process: 1 seconds.
uf250-04.cnf , deadline. Restarts: 400
uf250-04.cnf fulfilled No. of Restarts: 172 No. of Flips: 4875 time to process: 1 seconds.
uf250-04.cnf , deadline. Restarts: 400
uf250-04.cnf , deadline. Restarts: 400
uf250-04.cnf , deadline. Restarts: 400
uf250-04.cnf fulfilled No. of Restarts: 243 No. of Flips: 4694 time to process: 1 seconds.
uf250-04.cnf , deadline. Restarts: 400
uf250-04.cnf , deadline. Restarts: 400
uf250-04.cnf , deadline. Restarts: 400
uf250-04.cnf fulfilled No. of Restarts: 218 No. of Flips: 4191 time to process: 1 seconds.
uf250-04.cnf fulfilled No. of Restarts: 360 No. of Flips: 3881 time to process: 2 seconds.
uf250-04.cnf fulfilled No. of Restarts: 177 No. of Flips: 2602 time to process: 2 seconds.
uf250-04.cnf , deadline. Restarts: 400
uf250-04.cnf fulfilled No. of Restarts: 258 No. of Flips: 3938 time to process: 2 seconds.
uf250-04.cnf fulfilled No. of Restarts: 247 No. of Flips: 3338 time to process: 2 seconds.
uf250-04.cnf , deadline. Restarts: 400
uf250-04.cnf fulfilled No. of Restarts: 218 No. of Flips: 1144 time to process: 2 seconds.
uf250-04.cnf , deadline. Restarts: 400
uf250-04.cnf fulfilled No. of Restarts: 43 No. of Flips: 1843 time to process: 2 seconds.
uf250-04.cnf , deadline. Restarts: 400
uf250-04.cnf fulfilled No. of Restarts: 52 No. of Flips: 4068 time to process: 2 seconds.
uf250-04.cnf fulfilled No. of Restarts: 197 No. of Flips: 4419 time to process: 2 seconds.
uf250-04.cnf fulfilled No. of Restarts: 113 No. of Flips: 4220 time to process: 2 seconds.
uf250-04.cnf , deadline. Restarts: 400
uf250-04.cnf , deadline. Restarts: 400
uf250-04.cnf , deadline. Restarts: 400
uf250-04.cnf , deadline. Restarts: 400
uf250-04.cnf fulfilled No. of Restarts: 183 No. of Flips: 2140 time to process: 2 seconds.
uf250-04.cnf fulfilled No. of Restarts: 202 No. of Flips: 4422 time to process: 2 seconds.
uf250-04.cnf fulfilled No. of Restarts: 300 No. of Flips: 2185 time to process: 2 seconds.
uf250-04.cnf , deadline. Restarts: 400
uf250-04.cnf fulfilled No. of Restarts: 304 No. of Flips: 2822 time to process: 2 seconds.
uf250-04.cnf fulfilled No. of Restarts: 348 No. of Flips: 3273 time to process: 2 seconds.
uf250-04.cnf , deadline. Restarts: 400
uf250-04.cnf , deadline. Restarts: 400
uf250-04.cnf , deadline. Restarts: 400
uf250-04.cnf fulfilled No. of Restarts: 233 No. of Flips: 3521 time to process: 2 seconds.
uf250-04.cnf , deadline. Restarts: 400
uf250-04.cnf , deadline. Restarts: 400
uf250-04.cnf fulfilled No. of Restarts: 312 No. of Flips: 928 time to process: 2 seconds.
uf250-04.cnf , deadline. Restarts: 400
uf250-04.cnf fulfilled No. of Restarts: 39 No. of Flips: 2777 time to process: 1 seconds.
uf250-04.cnf , deadline. Restarts: 400
uf250-04.cnf , deadline. Restarts: 400
uf250-04.cnf fulfilled No. of Restarts: 156 No. of Flips: 2625 time to process: 1 seconds.
uf250-04.cnf , deadline. Restarts: 400
uf250-04.cnf , deadline. Restarts: 400
uf250-04.cnf , deadline. Restarts: 400
uf250-04.cnf , deadline. Restarts: 400
uf250-04.cnf , deadline. Restarts: 400
uf250-04.cnf fulfilled No. of Restarts: 119 No. of Flips: 2574 time to process: 2 seconds.
uf250-04.cnf , deadline. Restarts: 400
uf250-04.cnf , deadline. Restarts: 400
uf250-04.cnf , deadline. Restarts: 400
uf250-04.cnf , deadline. Restarts: 400
uf250-04.cnf , deadline. Restarts: 400
uf250-04.cnf , deadline. Restarts: 400
uf250-04.cnf , deadline. Restarts: 400
uf250-04.cnf , deadline. Restarts: 400
uf250-04.cnf , deadline. Restarts: 400
uf250-04.cnf , deadline. Restarts: 400
uf250-04.cnf fulfilled No. of Restarts: 170 No. of Flips: 3034 time to process: 1 seconds.
uf250-04.cnf , deadline. Restarts: 400
uf250-04.cnf fulfilled No. of Restarts: 227 No. of Flips: 4315 time to process: 1 seconds.
uf250-04.cnf , deadline. Restarts: 400
uf250-04.cnf fulfilled No. of Restarts: 139 No. of Flips: 1409 time to process: 1 seconds.
uf250-04.cnf fulfilled No. of Restarts: 11 No. of Flips: 2889 time to process: 1 seconds.
uf250-04.cnf fulfilled No. of Restarts: 106 No. of Flips: 4026 time to process: 2 seconds.
uf250-04.cnf fulfilled No. of Restarts: 109 No. of Flips: 1783 time to process: 1 seconds.
uf250-04.cnf , deadline. Restarts: 400
uf250-04.cnf , deadline. Restarts: 400
uf250-04.cnf , deadline. Restarts: 400
uf250-04.cnf fulfilled No. of Restarts: 337 No. of Flips: 1490 time to process: 1 seconds.
uf250-04.cnf , deadline. Restarts: 400
uf250-04.cnf fulfilled No. of Restarts: 242 No. of Flips: 3127 time to process: 2 seconds.
uf250-04.cnf fulfilled No. of Restarts: 191 No. of Flips: 3601 time to process: 2 seconds.
uf250-04.cnf fulfilled No. of Restarts: 98 No. of Flips: 2638 time to process: 2 seconds.
uf250-04.cnf , deadline. Restarts: 400
uf250-04.cnf fulfilled No. of Restarts: 48 No. of Flips: 1518 time to process: 1 seconds.
uf250-04.cnf fulfilled No. of Restarts: 281 No. of Flips: 2687 time to process: 2 seconds.
uf250-04.cnf , deadline. Restarts: 400
uf250-04.cnf , deadline. Restarts: 400
uf250-04.cnf , deadline. Restarts: 400
uf250-04.cnf fulfilled No. of Restarts: 147 No. of Flips: 3431 time to process: 1 seconds.
uf250-04.cnf fulfilled No. of Restarts: 130 No. of Flips: 1497 time to process: 1 seconds.
uf250-04.cnf , deadline. Restarts: 400
uf250-04.cnf fulfilled No. of Restarts: 90 No. of Flips: 2743 time to process: 2 seconds.
uf250-04.cnf fulfilled No. of Restarts: 45 No. of Flips: 893 time to process: 2 seconds.
uf250-04.cnf fulfilled No. of Restarts: 56 No. of Flips: 2158 time to process: 1 seconds.
uf250-04.cnf , deadline. Restarts: 400
uf250-04.cnf , deadline. Restarts: 400
uf250-04.cnf , deadline. Restarts: 400
uf250-04.cnf , deadline. Restarts: 400
uf250-04.cnf fulfilled No. of Restarts: 388 No. of Flips: 3385 time to process: 1 seconds.
uf250-04.cnf , deadline. Restarts: 400
uf250-04.cnf fulfilled No. of Restarts: 225 No. of Flips: 3825 time to process: 1 seconds.
uf250-04.cnf , deadline. Restarts: 400
uf250-04.cnf , deadline. Restarts: 400
uf250-04.cnf , deadline. Restarts: 400
uf250-04.cnf fulfilled No. of Restarts: 178 No. of Flips: 4991 time to process: 2 seconds.
uf250-04.cnf fulfilled No. of Restarts: 113 No. of Flips: 2456 time to process: 2 seconds.
uf250-04.cnf , deadline. Restarts: 400
uf250-04.cnf , deadline. Restarts: 400
uf250-04.cnf fulfilled No. of Restarts: 394 No. of Flips: 3018 time to process: 1 seconds.
uf250-04.cnf fulfilled No. of Restarts: 39 No. of Flips: 4180 time to process: 1 seconds.
uf250-04.cnf , deadline. Restarts: 400
uf250-04.cnf fulfilled No. of Restarts: 81 No. of Flips: 3774 time to process: 1 seconds.
uf250-04.cnf , deadline. Restarts: 400
uf250-04.cnf fulfilled No. of Restarts: 169 No. of Flips: 2540 time to process: 1 seconds.
uf250-04.cnf , deadline. Restarts: 400
uf250-04.cnf , deadline. Restarts: 400
uf250-04.cnf , deadline. Restarts: 400
uf250-04.cnf fulfilled No. of Restarts: 194 No. of Flips: 4027 time to process: 2 seconds.
uf250-04.cnf fulfilled No. of Restarts: 264 No. of Flips: 930 time to process: 1 seconds.
uf250-04.cnf , deadline. Restarts: 400
uf250-04.cnf , deadline. Restarts: 400
uf250-04.cnf , deadline. Restarts: 400
uf250-04.cnf , deadline. Restarts: 400
uf250-04.cnf , deadline. Restarts: 400
uf250-04.cnf , deadline. Restarts: 400
uf250-04.cnf , deadline. Restarts: 400
uf250-04.cnf , deadline. Restarts: 400
uf250-04.cnf , deadline. Restarts: 400
uf250-04.cnf fulfilled No. of Restarts: 124 No. of Flips: 2143 time to process: 1 seconds.
uf250-04.cnf , deadline. Restarts: 400
uf250-04.cnf , deadline. Restarts: 400
uf250-04.cnf , deadline. Restarts: 400
uf250-04.cnf , deadline. Restarts: 400
uf250-04.cnf , deadline. Restarts: 400
uf250-04.cnf fulfilled No. of Restarts: 253 No. of Flips: 3359 time to process: 1 seconds.
uf250-04.cnf , deadline. Restarts: 400
uf250-04.cnf , deadline. Restarts: 400
uf250-04.cnf , deadline. Restarts: 400
uf250-04.cnf , deadline. Restarts: 400
uf250-04.cnf , deadline. Restarts: 400
uf250-04.cnf , deadline. Restarts: 400
uf250-04.cnf , deadline. Restarts: 400
uf250-04.cnf , deadline. Restarts: 400
uf250-04.cnf , deadline. Restarts: 400
uf250-04.cnf , deadline. Restarts: 400
uf250-04.cnf , deadline. Restarts: 400
uf250-04.cnf fulfilled No. of Restarts: 367 No. of Flips: 4013 time to process: 2 seconds.
uf250-04.cnf fulfilled No. of Restarts: 124 No. of Flips: 4543 time to process: 1 seconds.
uf250-04.cnf , deadline. Restarts: 400
uf250-04.cnf fulfilled No. of Restarts: 121 No. of Flips: 4376 time to process: 1 seconds.
uf250-04.cnf , deadline. Restarts: 400
uf250-04.cnf , deadline. Restarts: 400
uf250-04.cnf fulfilled No. of Restarts: 18 No. of Flips: 3996 time to process: 1 seconds.
uf250-04.cnf fulfilled No. of Restarts: 47 No. of Flips: 1117 time to process: 1 seconds.
uf250-04.cnf , deadline. Restarts: 400
uf250-04.cnf fulfilled No. of Restarts: 32 No. of Flips: 1952 time to process: 1 seconds.
uf250-04.cnf , deadline. Restarts: 400
uf250-04.cnf fulfilled No. of Restarts: 66 No. of Flips: 2384 time to process: 1 seconds.
uf250-04.cnf , deadline. Restarts: 400
uf250-04.cnf fulfilled No. of Restarts: 81 No. of Flips: 4830 time to process: 2 seconds.
uf250-04.cnf fulfilled No. of Restarts: 79 No. of Flips: 3685 time to process: 1 seconds.
uf250-04.cnf fulfilled No. of Restarts: 366 No. of Flips: 3493 time to process: 2 seconds.
uf250-04.cnf , deadline. Restarts: 400
uf250-04.cnf fulfilled No. of Restarts: 386 No. of Flips: 2653 time to process: 1 seconds.
uf250-04.cnf , deadline. Restarts: 400
uf250-04.cnf fulfilled No. of Restarts: 52 No. of Flips: 2579 time to process: 2 seconds.
uf250-04.cnf , deadline. Restarts: 400
uf250-04.cnf , deadline. Restarts: 400
uf250-04.cnf fulfilled No. of Restarts: 73 No. of Flips: 1108 time to process: 1 seconds.
uf250-04.cnf , deadline. Restarts: 400
uf250-04.cnf fulfilled No. of Restarts: 294 No. of Flips: 3196 time to process: 2 seconds.
uf250-04.cnf , deadline. Restarts: 400
uf250-04.cnf , deadline. Restarts: 400
uf250-04.cnf fulfilled No. of Restarts: 121 No. of Flips: 4541 time to process: 2 seconds.
uf250-04.cnf , deadline. Restarts: 400
uf250-04.cnf fulfilled No. of Restarts: 156 No. of Flips: 4005 time to process: 1 seconds.
uf250-04.cnf , deadline. Restarts: 400
uf250-04.cnf fulfilled No. of Restarts: 107 No. of Flips: 2347 time to process: 1 seconds.
uf250-04.cnf , deadline. Restarts: 400
uf250-04.cnf fulfilled No. of Restarts: 79 No. of Flips: 4683 time to process: 1 seconds.
uf250-04.cnf , deadline. Restarts: 400
uf250-04.cnf , deadline. Restarts: 400
uf250-04.cnf fulfilled No. of Restarts: 127 No. of Flips: 4353 time to process: 1 seconds.
uf250-04.cnf , deadline. Restarts: 400
uf250-04.cnf , deadline. Restarts: 400
uf250-04.cnf , deadline. Restarts: 400
uf250-04.cnf fulfilled No. of Restarts: 145 No. of Flips: 3629 time to process: 1 seconds.
uf250-04.cnf , deadline. Restarts: 400
uf250-04.cnf , deadline. Restarts: 400
uf250-04.cnf , deadline. Restarts: 400
uf250-04.cnf , deadline. Restarts: 400
uf250-04.cnf , deadline. Restarts: 400
uf250-04.cnf fulfilled No. of Restarts: 106 No. of Flips: 3150 time to process: 1 seconds.
uf250-04.cnf , deadline. Restarts: 400
uf250-04.cnf , deadline. Restarts: 400
uf250-04.cnf , deadline. Restarts: 400
uf250-04.cnf , deadline. Restarts: 400
uf250-04.cnf , deadline. Restarts: 400
uf250-04.cnf , deadline. Restarts: 400
uf250-04.cnf , deadline. Restarts: 400
uf250-04.cnf , deadline. Restarts: 400
uf250-04.cnf fulfilled No. of Restarts: 12 No. of Flips: 1701 time to process: 2 seconds.
uf250-04.cnf , deadline. Restarts: 400
uf250-04.cnf , deadline. Restarts: 400
uf250-04.cnf , deadline. Restarts: 400
uf250-04.cnf , deadline. Restarts: 400
uf250-04.cnf , deadline. Restarts: 400
uf250-04.cnf , deadline. Restarts: 400
uf250-04.cnf fulfilled No. of Restarts: 126 No. of Flips: 3252 time to process: 1 seconds.
uf250-04.cnf fulfilled No. of Restarts: 123 No. of Flips: 3951 time to process: 2 seconds.
uf250-04.cnf fulfilled No. of Restarts: 116 No. of Flips: 3621 time to process: 2 seconds.
uf250-04.cnf , deadline. Restarts: 400
uf250-04.cnf , deadline. Restarts: 400
uf250-04.cnf , deadline. Restarts: 400
uf250-04.cnf fulfilled No. of Restarts: 92 No. of Flips: 3557 time to process: 1 seconds.
uf250-04.cnf , deadline. Restarts: 400
uf250-04.cnf , deadline. Restarts: 400
uf250-04.cnf , deadline. Restarts: 400
uf250-04.cnf fulfilled No. of Restarts: 94 No. of Flips: 4821 time to process: 1 seconds.
uf250-04.cnf , deadline. Restarts: 400
uf250-04.cnf fulfilled No. of Restarts: 124 No. of Flips: 3788 time to process: 1 seconds.
uf250-04.cnf fulfilled No. of Restarts: 331 No. of Flips: 3197 time to process: 1 seconds.
uf250-04.cnf , deadline. Restarts: 400
uf250-04.cnf , deadline. Restarts: 400
uf250-04.cnf , deadline. Restarts: 400
uf250-04.cnf fulfilled No. of Restarts: 345 No. of Flips: 4874 time to process: 1 seconds.
uf250-04.cnf , deadline. Restarts: 400
uf250-04.cnf fulfilled No. of Restarts: 24 No. of Flips: 3650 time to process: 1 seconds.
uf250-04.cnf , deadline. Restarts: 400
uf250-04.cnf fulfilled No. of Restarts: 56 No. of Flips: 3346 time to process: 1 seconds.
uf250-04.cnf , deadline. Restarts: 400
uf250-04.cnf fulfilled No. of Restarts: 387 No. of Flips: 2319 time to process: 2 seconds.
uf250-04.cnf , deadline. Restarts: 400
uf250-04.cnf fulfilled No. of Restarts: 119 No. of Flips: 1289 time to process: 2 seconds.
uf250-04.cnf , deadline. Restarts: 400
uf250-04.cnf , deadline. Restarts: 400
uf250-04.cnf , deadline. Restarts: 400
uf250-04.cnf , deadline. Restarts: 400
uf250-04.cnf , deadline. Restarts: 400
uf250-04.cnf fulfilled No. of Restarts: 274 No. of Flips: 4591 time to process: 1 seconds.
uf250-04.cnf , deadline. Restarts: 400
uf250-04.cnf , deadline. Restarts: 400
uf250-04.cnf , deadline. Restarts: 400
uf250-04.cnf fulfilled No. of Restarts: 36 No. of Flips: 4197 time to process: 1 seconds.
uf250-04.cnf , deadline. Restarts: 400
uf250-04.cnf fulfilled No. of Restarts: 273 No. of Flips: 2791 time to process: 2 seconds.
uf250-04.cnf fulfilled No. of Restarts: 143 No. of Flips: 3514 time to process: 2 seconds.
uf250-04.cnf , deadline. Restarts: 400
uf250-04.cnf fulfilled No. of Restarts: 259 No. of Flips: 3490 time to process: 2 seconds.
uf250-04.cnf , deadline. Restarts: 400
uf250-04.cnf , deadline. Restarts: 400
uf250-04.cnf fulfilled No. of Restarts: 20 No. of Flips: 3726 time to process: 1 seconds.
uf250-04.cnf , deadline. Restarts: 400
uf250-04.cnf , deadline. Restarts: 400
uf250-04.cnf fulfilled No. of Restarts: 126 No. of Flips: 3325 time to process: 2 seconds.
uf250-04.cnf fulfilled No. of Restarts: 210 No. of Flips: 3071 time to process: 2 seconds.
uf250-04.cnf fulfilled No. of Restarts: 208 No. of Flips: 4392 time to process: 2 seconds.
uf250-04.cnf , deadline. Restarts: 400
uf250-04.cnf fulfilled No. of Restarts: 186 No. of Flips: 2557 time to process: 1 seconds.
uf250-04.cnf fulfilled No. of Restarts: 234 No. of Flips: 4683 time to process: 2 seconds.
uf250-04.cnf , deadline. Restarts: 400
uf250-04.cnf fulfilled No. of Restarts: 15 No. of Flips: 4518 time to process: 1 seconds.
uf250-04.cnf , deadline. Restarts: 400
uf250-04.cnf , deadline. Restarts: 400
uf250-04.cnf , deadline. Restarts: 400
uf250-04.cnf , deadline. Restarts: 400
uf250-04.cnf fulfilled No. of Restarts: 119 No. of Flips: 3182 time to process: 1 seconds.
uf250-04.cnf , deadline. Restarts: 400
uf250-04.cnf , deadline. Restarts: 400
uf250-04.cnf , deadline. Restarts: 400
uf250-04.cnf fulfilled No. of Restarts: 26 No. of Flips: 3279 time to process: 1 seconds.
uf250-04.cnf , deadline. Restarts: 400
uf250-04.cnf fulfilled No. of Restarts: 147 No. of Flips: 1960 time to process: 2 seconds.
uf250-04.cnf fulfilled No. of Restarts: 367 No. of Flips: 4119 time to process: 2 seconds.
uf250-04.cnf , deadline. Restarts: 400
uf250-04.cnf , deadline. Restarts: 400
uf250-04.cnf , deadline. Restarts: 400
uf250-04.cnf , deadline. Restarts: 400
uf250-04.cnf , deadline. Restarts: 400
uf250-04.cnf , deadline. Restarts: 400
uf250-04.cnf , deadline. Restarts: 400
uf250-04.cnf , deadline. Restarts: 400
uf250-04.cnf , deadline. Restarts: 400
uf250-04.cnf , deadline. Restarts: 400
uf250-04.cnf , deadline. Restarts: 400
uf250-04.cnf fulfilled No. of Restarts: 213 No. of Flips: 3102 time to process: 2 seconds.
uf250-04.cnf fulfilled No. of Restarts: 361 No. of Flips: 3818 time to process: 2 seconds.
uf250-04.cnf , deadline. Restarts: 400
uf250-04.cnf fulfilled No. of Restarts: 121 No. of Flips: 3140 time to process: 2 seconds.
uf250-04.cnf fulfilled No. of Restarts: 91 No. of Flips: 3424 time to process: 2 seconds.
uf250-04.cnf fulfilled No. of Restarts: 322 No. of Flips: 1170 time to process: 2 seconds.
uf250-04.cnf , deadline. Restarts: 400
uf250-04.cnf , deadline. Restarts: 400
uf250-04.cnf , deadline. Restarts: 400
uf250-04.cnf , deadline. Restarts: 400
uf250-04.cnf fulfilled No. of Restarts: 280 No. of Flips: 1040 time to process: 1 seconds.
uf250-04.cnf , deadline. Restarts: 400
uf250-04.cnf , deadline. Restarts: 400
uf250-04.cnf fulfilled No. of Restarts: 328 No. of Flips: 2786 time to process: 2 seconds.
uf250-04.cnf , deadline. Restarts: 400
uf250-04.cnf fulfilled No. of Restarts: 57 No. of Flips: 3996 time to process: 2 seconds.
uf250-04.cnf fulfilled No. of Restarts: 63 No. of Flips: 1972 time to process: 2 seconds.
uf250-04.cnf , deadline. Restarts: 400
uf250-04.cnf , deadline. Restarts: 400
uf250-04.cnf fulfilled No. of Restarts: 293 No. of Flips: 3346 time to process: 2 seconds.
uf250-04.cnf , deadline. Restarts: 400
uf250-04.cnf , deadline. Restarts: 400
uf250-04.cnf , deadline. Restarts: 400
uf250-04.cnf , deadline. Restarts: 400
uf250-04.cnf , deadline. Restarts: 400
uf250-04.cnf , deadline. Restarts: 400
uf250-04.cnf , deadline. Restarts: 400
uf250-04.cnf , deadline. Restarts: 400
uf250-04.cnf , deadline. Restarts: 400
uf250-04.cnf fulfilled No. of Restarts: 164 No. of Flips: 4898 time to process: 2 seconds.
uf250-04.cnf fulfilled No. of Restarts: 204 No. of Flips: 3260 time to process: 2 seconds.
uf250-04.cnf , deadline. Restarts: 400
uf250-04.cnf fulfilled No. of Restarts: 170 No. of Flips: 4033 time to process: 2 seconds.
uf250-04.cnf , deadline. Restarts: 400
uf250-04.cnf , deadline. Restarts: 400
uf250-04.cnf fulfilled No. of Restarts: 59 No. of Flips: 4771 time to process: 2 seconds.
uf250-04.cnf , deadline. Restarts: 400
uf250-04.cnf fulfilled No. of Restarts: 297 No. of Flips: 2760 time to process: 2 seconds.
uf250-04.cnf , deadline. Restarts: 400
uf250-04.cnf , deadline. Restarts: 400
uf250-04.cnf , deadline. Restarts: 400
uf250-04.cnf fulfilled No. of Restarts: 322 No. of Flips: 1691 time to process: 1 seconds.
uf250-04.cnf , deadline. Restarts: 400
uf250-04.cnf fulfilled No. of Restarts: 282 No. of Flips: 2607 time to process: 2 seconds.
uf250-04.cnf , deadline. Restarts: 400
uf250-04.cnf , deadline. Restarts: 400
uf250-04.cnf , deadline. Restarts: 400
uf250-04.cnf fulfilled No. of Restarts: 298 No. of Flips: 3435 time to process: 2 seconds.
uf250-04.cnf fulfilled No. of Restarts: 26 No. of Flips: 2604 time to process: 1 seconds.
uf250-04.cnf fulfilled No. of Restarts: 169 No. of Flips: 3906 time to process: 1 seconds.
uf250-04.cnf , deadline. Restarts: 400
uf250-04.cnf , deadline. Restarts: 400
uf250-04.cnf , deadline. Restarts: 400
uf250-04.cnf , deadline. Restarts: 400
uf250-04.cnf , deadline. Restarts: 400
uf250-04.cnf fulfilled No. of Restarts: 382 No. of Flips: 2941 time to process: 2 seconds.
uf250-04.cnf fulfilled No. of Restarts: 163 No. of Flips: 2636 time to process: 2 seconds.
uf250-04.cnf , deadline. Restarts: 400
uf250-04.cnf , deadline. Restarts: 400
uf250-04.cnf , deadline. Restarts: 400
uf250-04.cnf , deadline. Restarts: 400
uf250-04.cnf , deadline. Restarts: 400
uf250-04.cnf , deadline. Restarts: 400
uf250-04.cnf , deadline. Restarts: 400
uf250-04.cnf fulfilled No. of Restarts: 277 No. of Flips: 4518 time to process: 1 seconds.
uf250-04.cnf fulfilled No. of Restarts: 252 No. of Flips: 4095 time to process: 2 seconds.
uf250-04.cnf fulfilled No. of Restarts: 105 No. of Flips: 2568 time to process: 2 seconds.
uf250-04.cnf , deadline. Restarts: 400
uf250-04.cnf , deadline. Restarts: 400
uf250-04.cnf fulfilled No. of Restarts: 214 No. of Flips: 581 time to process: 2 seconds.
uf250-04.cnf , deadline. Restarts: 400
uf250-04.cnf , deadline. Restarts: 400
uf250-04.cnf fulfilled No. of Restarts: 83 No. of Flips: 4772 time to process: 2 seconds.
uf250-04.cnf , deadline. Restarts: 400
uf250-04.cnf , deadline. Restarts: 400
uf250-04.cnf , deadline. Restarts: 400
uf250-04.cnf fulfilled No. of Restarts: 297 No. of Flips: 2699 time to process: 2 seconds.
uf250-04.cnf , deadline. Restarts: 400
uf250-04.cnf fulfilled No. of Restarts: 75 No. of Flips: 1450 time to process: 1 seconds.
uf250-04.cnf , deadline. Restarts: 400
uf250-04.cnf , deadline. Restarts: 400
uf250-04.cnf fulfilled No. of Restarts: 224 No. of Flips: 2406 time to process: 2 seconds.
uf250-04.cnf , deadline. Restarts: 400
uf250-04.cnf fulfilled No. of Restarts: 180 No. of Flips: 1455 time to process: 2 seconds.
uf250-04.cnf , deadline. Restarts: 400
uf250-04.cnf , deadline. Restarts: 400
uf250-04.cnf fulfilled No. of Restarts: 302 No. of Flips: 2953 time to process: 1 seconds.
uf250-04.cnf , deadline. Restarts: 400
uf250-04.cnf fulfilled No. of Restarts: 285 No. of Flips: 3962 time to process: 2 seconds.
uf250-04.cnf fulfilled No. of Restarts: 6 No. of Flips: 2242 time to process: 2 seconds.
uf250-04.cnf , deadline. Restarts: 400
uf250-04.cnf fulfilled No. of Restarts: 303 No. of Flips: 2167 time to process: 2 seconds.
uf250-04.cnf fulfilled No. of Restarts: 360 No. of Flips: 4229 time to process: 2 seconds.
uf250-04.cnf , deadline. Restarts: 400
uf250-04.cnf , deadline. Restarts: 400
uf250-04.cnf , deadline. Restarts: 400
uf250-04.cnf fulfilled No. of Restarts: 186 No. of Flips: 4379 time to process: 2 seconds.
uf250-04.cnf fulfilled No. of Restarts: 290 No. of Flips: 4729 time to process: 2 seconds.
uf250-04.cnf fulfilled No. of Restarts: 266 No. of Flips: 3205 time to process: 2 seconds.
uf250-04.cnf , deadline. Restarts: 400
uf250-04.cnf , deadline. Restarts: 400
uf250-04.cnf fulfilled No. of Restarts: 128 No. of Flips: 2472 time to process: 2 seconds.
uf250-04.cnf fulfilled No. of Restarts: 272 No. of Flips: 2366 time to process: 2 seconds.
uf250-04.cnf fulfilled No. of Restarts: 135 No. of Flips: 677 time to process: 2 seconds.
uf250-04.cnf fulfilled No. of Restarts: 251 No. of Flips: 4776 time to process: 2 seconds.
uf250-04.cnf , deadline. Restarts: 400
uf250-04.cnf , deadline. Restarts: 400
uf250-04.cnf , deadline. Restarts: 400
uf250-04.cnf , deadline. Restarts: 400
uf250-04.cnf , deadline. Restarts: 400
uf250-04.cnf , deadline. Restarts: 400
uf250-04.cnf , deadline. Restarts: 400
uf250-04.cnf , deadline. Restarts: 400
uf250-04.cnf , deadline. Restarts: 400
uf250-04.cnf , deadline. Restarts: 400
uf250-04.cnf , deadline. Restarts: 400
uf250-04.cnf fulfilled No. of Restarts: 332 No. of Flips: 1494 time to process: 2 seconds.
uf250-04.cnf , deadline. Restarts: 400
uf250-04.cnf , deadline. Restarts: 400
uf250-04.cnf , deadline. Restarts: 400
uf250-04.cnf , deadline. Restarts: 400
uf250-04.cnf , deadline. Restarts: 400
uf250-04.cnf , deadline. Restarts: 400
uf250-04.cnf , deadline. Restarts: 400
uf250-04.cnf , deadline. Restarts: 400
uf250-04.cnf fulfilled No. of Restarts: 268 No. of Flips: 4254 time to process: 1 seconds.
uf250-04.cnf , deadline. Restarts: 400
uf250-04.cnf fulfilled No. of Restarts: 77 No. of Flips: 4437 time to process: 2 seconds.
uf250-04.cnf , deadline. Restarts: 400
uf250-04.cnf , deadline. Restarts: 400
uf250-04.cnf fulfilled No. of Restarts: 16 No. of Flips: 3871 time to process: 1 seconds.
uf250-04.cnf , deadline. Restarts: 400
uf250-04.cnf , deadline. Restarts: 400
uf250-04.cnf , deadline. Restarts: 400
uf250-04.cnf , deadline. Restarts: 400
uf250-04.cnf fulfilled No. of Restarts: 48 No. of Flips: 2140 time to process: 1 seconds.
uf250-04.cnf fulfilled No. of Restarts: 71 No. of Flips: 2611 time to process: 1 seconds.
uf250-04.cnf fulfilled No. of Restarts: 227 No. of Flips: 4362 time to process: 2 seconds.
uf250-04.cnf , deadline. Restarts: 400
uf250-04.cnf , deadline. Restarts: 400
uf250-04.cnf , deadline. Restarts: 400
uf250-04.cnf , deadline. Restarts: 400
uf250-04.cnf fulfilled No. of Restarts: 132 No. of Flips: 1515 time to process: 2 seconds.
uf250-04.cnf fulfilled No. of Restarts: 41 No. of Flips: 4941 time to process: 2 seconds.
uf250-04.cnf fulfilled No. of Restarts: 381 No. of Flips: 1283 time to process: 1 seconds.
uf250-04.cnf , deadline. Restarts: 400
uf250-04.cnf fulfilled No. of Restarts: 99 No. of Flips: 1860 time to process: 1 seconds.
uf250-04.cnf , deadline. Restarts: 400
uf250-04.cnf , deadline. Restarts: 400
uf250-04.cnf fulfilled No. of Restarts: 269 No. of Flips: 3317 time to process: 2 seconds.
uf250-04.cnf fulfilled No. of Restarts: 106 No. of Flips: 2145 time to process: 2 seconds.
uf250-04.cnf , deadline. Restarts: 400
uf250-04.cnf , deadline. Restarts: 400
uf250-04.cnf , deadline. Restarts: 400
uf250-04.cnf fulfilled No. of Restarts: 179 No. of Flips: 887 time to process: 1 seconds.
uf250-04.cnf , deadline. Restarts: 400
uf250-04.cnf fulfilled No. of Restarts: 372 No. of Flips: 4596 time to process: 2 seconds.
uf250-04.cnf fulfilled No. of Restarts: 101 No. of Flips: 4692 time to process: 1 seconds.
uf250-04.cnf , deadline. Restarts: 400
uf250-04.cnf fulfilled No. of Restarts: 322 No. of Flips: 4508 time to process: 2 seconds.
uf250-04.cnf , deadline. Restarts: 400
uf250-04.cnf , deadline. Restarts: 400
uf250-04.cnf fulfilled No. of Restarts: 27 No. of Flips: 4262 time to process: 2 seconds.
uf250-04.cnf , deadline. Restarts: 400
uf250-04.cnf , deadline. Restarts: 400
uf250-04.cnf fulfilled No. of Restarts: 69 No. of Flips: 1712 time to process: 1 seconds.
uf250-04.cnf , deadline. Restarts: 400
uf250-04.cnf , deadline. Restarts: 400
uf250-04.cnf , deadline. Restarts: 400
uf250-04.cnf , deadline. Restarts: 400
uf250-04.cnf fulfilled No. of Restarts: 287 No. of Flips: 3408 time to process: 2 seconds.
uf250-04.cnf fulfilled No. of Restarts: 43 No. of Flips: 3600 time to process: 1 seconds.
uf250-04.cnf , deadline. Restarts: 400
uf250-04.cnf , deadline. Restarts: 400
uf250-04.cnf , deadline. Restarts: 400
uf250-04.cnf fulfilled No. of Restarts: 351 No. of Flips: 4719 time to process: 2 seconds.
uf250-04.cnf , deadline. Restarts: 400
uf250-04.cnf , deadline. Restarts: 400
uf250-04.cnf , deadline. Restarts: 400
uf250-04.cnf fulfilled No. of Restarts: 156 No. of Flips: 4581 time to process: 2 seconds.
uf250-04.cnf fulfilled No. of Restarts: 44 No. of Flips: 1859 time to process: 2 seconds.
uf250-04.cnf fulfilled No. of Restarts: 34 No. of Flips: 4271 time to process: 2 seconds.
uf250-04.cnf fulfilled No. of Restarts: 93 No. of Flips: 1281 time to process: 2 seconds.
uf250-04.cnf fulfilled No. of Restarts: 57 No. of Flips: 1443 time to process: 2 seconds.
uf250-04.cnf , deadline. Restarts: 400
uf250-04.cnf , deadline. Restarts: 400
uf250-04.cnf , deadline. Restarts: 400
uf250-04.cnf fulfilled No. of Restarts: 337 No. of Flips: 3709 time to process: 2 seconds.
uf250-04.cnf , deadline. Restarts: 400
uf250-04.cnf , deadline. Restarts: 400
uf250-04.cnf fulfilled No. of Restarts: 311 No. of Flips: 2072 time to process: 1 seconds.
uf250-04.cnf fulfilled No. of Restarts: 135 No. of Flips: 3905 time to process: 1 seconds.
uf250-04.cnf , deadline. Restarts: 400
uf250-04.cnf , deadline. Restarts: 400
uf250-04.cnf fulfilled No. of Restarts: 305 No. of Flips: 4585 time to process: 1 seconds.
uf250-04.cnf , deadline. Restarts: 400
uf250-04.cnf , deadline. Restarts: 400
uf250-04.cnf fulfilled No. of Restarts: 181 No. of Flips: 3021 time to process: 1 seconds.
uf250-04.cnf fulfilled No. of Restarts: 25 No. of Flips: 3245 time to process: 1 seconds.
uf250-04.cnf , deadline. Restarts: 400
uf250-04.cnf , deadline. Restarts: 400
uf250-04.cnf , deadline. Restarts: 400
uf250-04.cnf , deadline. Restarts: 400
uf250-04.cnf fulfilled No. of Restarts: 315 No. of Flips: 3214 time to process: 2 seconds.
uf250-04.cnf , deadline. Restarts: 400
uf250-04.cnf , deadline. Restarts: 400
uf250-04.cnf , deadline. Restarts: 400
uf250-04.cnf , deadline. Restarts: 400
uf250-04.cnf , deadline. Restarts: 400
uf250-04.cnf , deadline. Restarts: 400
uf250-04.cnf fulfilled No. of Restarts: 121 No. of Flips: 2567 time to process: 2 seconds.
uf250-04.cnf , deadline. Restarts: 400
uf250-04.cnf fulfilled No. of Restarts: 323 No. of Flips: 1062 time to process: 1 seconds.
uf250-04.cnf fulfilled No. of Restarts: 292 No. of Flips: 3526 time to process: 1 seconds.
uf250-04.cnf fulfilled No. of Restarts: 371 No. of Flips: 1440 time to process: 1 seconds.
uf250-04.cnf fulfilled No. of Restarts: 134 No. of Flips: 983 time to process: 1 seconds.
uf250-04.cnf , deadline. Restarts: 400
uf250-04.cnf , deadline. Restarts: 400
uf250-04.cnf fulfilled No. of Restarts: 399 No. of Flips: 3665 time to process: 2 seconds.
uf250-04.cnf fulfilled No. of Restarts: 66 No. of Flips: 4319 time to process: 2 seconds.
uf250-04.cnf fulfilled No. of Restarts: 366 No. of Flips: 2708 time to process: 2 seconds.
uf250-04.cnf fulfilled No. of Restarts: 30 No. of Flips: 2832 time to process: 1 seconds.
uf250-04.cnf , deadline. Restarts: 400
uf250-04.cnf fulfilled No. of Restarts: 85 No. of Flips: 1225 time to process: 1 seconds.
uf250-04.cnf fulfilled No. of Restarts: 330 No. of Flips: 4489 time to process: 1 seconds.
uf250-04.cnf fulfilled No. of Restarts: 106 No. of Flips: 2095 time to process: 2 seconds.
uf250-04.cnf fulfilled No. of Restarts: 381 No. of Flips: 4804 time to process: 2 seconds.
uf250-04.cnf , deadline. Restarts: 400
uf250-04.cnf fulfilled No. of Restarts: 378 No. of Flips: 1308 time to process: 2 seconds.
uf250-04.cnf , deadline. Restarts: 400
uf250-04.cnf , deadline. Restarts: 400
uf250-04.cnf , deadline. Restarts: 400
uf250-04.cnf , deadline. Restarts: 400
uf250-04.cnf , deadline. Restarts: 400
uf250-04.cnf fulfilled No. of Restarts: 15 No. of Flips: 2675 time to process: 2 seconds.
uf250-04.cnf fulfilled No. of Restarts: 304 No. of Flips: 4328 time to process: 2 seconds.
uf250-04.cnf fulfilled No. of Restarts: 292 No. of Flips: 4976 time to process: 2 seconds.
uf250-04.cnf , deadline. Restarts: 400
uf250-04.cnf fulfilled No. of Restarts: 6 No. of Flips: 4979 time to process: 2 seconds.
uf250-04.cnf fulfilled No. of Restarts: 74 No. of Flips: 1654 time to process: 2 seconds.
uf250-04.cnf fulfilled No. of Restarts: 329 No. of Flips: 4460 time to process: 2 seconds.
uf250-04.cnf fulfilled No. of Restarts: 180 No. of Flips: 2656 time to process: 2 seconds.
uf250-04.cnf fulfilled No. of Restarts: 293 No. of Flips: 4598 time to process: 2 seconds.
uf250-04.cnf fulfilled No. of Restarts: 159 No. of Flips: 3949 time to process: 1 seconds.
uf250-04.cnf fulfilled No. of Restarts: 341 No. of Flips: 1844 time to process: 2 seconds.
uf250-04.cnf fulfilled No. of Restarts: 59 No. of Flips: 1231 time to process: 2 seconds.
uf250-04.cnf fulfilled No. of Restarts: 329 No. of Flips: 1416 time to process: 2 seconds.
uf250-04.cnf , deadline. Restarts: 400
uf250-04.cnf , deadline. Restarts: 400
uf250-04.cnf , deadline. Restarts: 400
uf250-04.cnf fulfilled No. of Restarts: 183 No. of Flips: 909 time to process: 2 seconds.
uf250-04.cnf fulfilled No. of Restarts: 238 No. of Flips: 4516 time to process: 2 seconds.
uf250-04.cnf fulfilled No. of Restarts: 253 No. of Flips: 4957 time to process: 2 seconds.
uf250-04.cnf , deadline. Restarts: 400
uf250-04.cnf , deadline. Restarts: 400
uf250-04.cnf , deadline. Restarts: 400
uf250-04.cnf fulfilled No. of Restarts: 293 No. of Flips: 3846 time to process: 2 seconds.
uf250-04.cnf fulfilled No. of Restarts: 223 No. of Flips: 4687 time to process: 2 seconds.
uf250-04.cnf , deadline. Restarts: 400
uf250-04.cnf , deadline. Restarts: 400
uf250-04.cnf , deadline. Restarts: 400
uf250-04.cnf , deadline. Restarts: 400
uf250-04.cnf , deadline. Restarts: 400
uf250-04.cnf fulfilled No. of Restarts: 44 No. of Flips: 4397 time to process: 1 seconds.
uf250-04.cnf , deadline. Restarts: 400
uf250-04.cnf , deadline. Restarts: 400
uf250-04.cnf , deadline. Restarts: 400
uf250-04.cnf , deadline. Restarts: 400
uf250-04.cnf , deadline. Restarts: 400
uf250-04.cnf fulfilled No. of Restarts: 48 No. of Flips: 3661 time to process: 1 seconds.
uf250-04.cnf fulfilled No. of Restarts: 1 No. of Flips: 4563 time to process: 2 seconds.
uf250-04.cnf , deadline. Restarts: 400
uf250-04.cnf , deadline. Restarts: 400
uf250-04.cnf , deadline. Restarts: 400
uf250-04.cnf , deadline. Restarts: 400
uf250-04.cnf , deadline. Restarts: 400
uf250-04.cnf fulfilled No. of Restarts: 178 No. of Flips: 1012 time to process: 2 seconds.
uf250-04.cnf fulfilled No. of Restarts: 65 No. of Flips: 2755 time to process: 2 seconds.
uf250-04.cnf , deadline. Restarts: 400
uf250-04.cnf fulfilled No. of Restarts: 0 No. of Flips: 1771 time to process: 2 seconds.
uf250-04.cnf fulfilled No. of Restarts: 89 No. of Flips: 2900 time to process: 2 seconds.
uf250-04.cnf fulfilled No. of Restarts: 60 No. of Flips: 1281 time to process: 2 seconds.
uf250-04.cnf , deadline. Restarts: 400
uf250-04.cnf , deadline. Restarts: 400
uf250-04.cnf fulfilled No. of Restarts: 148 No. of Flips: 3417 time to process: 1 seconds.
uf250-04.cnf , deadline. Restarts: 400
uf250-04.cnf , deadline. Restarts: 400
uf250-04.cnf fulfilled No. of Restarts: 30 No. of Flips: 4474 time to process: 1 seconds.
uf250-04.cnf , deadline. Restarts: 400
uf250-04.cnf , deadline. Restarts: 400
uf250-04.cnf , deadline. Restarts: 400
uf250-04.cnf , deadline. Restarts: 400
uf250-04.cnf fulfilled No. of Restarts: 208 No. of Flips: 4220 time to process: 1 seconds.
uf250-04.cnf fulfilled No. of Restarts: 269 No. of Flips: 4350 time to process: 2 seconds.
uf250-04.cnf , deadline. Restarts: 400
uf250-04.cnf , deadline. Restarts: 400
uf250-04.cnf fulfilled No. of Restarts: 200 No. of Flips: 3484 time to process: 2 seconds.
uf250-04.cnf , deadline. Restarts: 400
uf250-04.cnf , deadline. Restarts: 400
uf250-04.cnf , deadline. Restarts: 400
uf250-04.cnf , deadline. Restarts: 400
uf250-04.cnf , deadline. Restarts: 400
uf250-04.cnf fulfilled No. of Restarts: 324 No. of Flips: 2839 time to process: 1 seconds.
uf250-04.cnf , deadline. Restarts: 400
uf250-04.cnf , deadline. Restarts: 400
uf250-04.cnf , deadline. Restarts: 400
uf250-04.cnf fulfilled No. of Restarts: 88 No. of Flips: 3230 time to process: 1 seconds.
uf250-04.cnf , deadline. Restarts: 400
uf250-04.cnf , deadline. Restarts: 400
uf250-04.cnf fulfilled No. of Restarts: 55 No. of Flips: 3089 time to process: 1 seconds.
uf250-04.cnf fulfilled No. of Restarts: 339 No. of Flips: 1875 time to process: 2 seconds.
uf250-04.cnf fulfilled No. of Restarts: 375 No. of Flips: 2597 time to process: 2 seconds.
uf250-04.cnf , deadline. Restarts: 400
uf250-04.cnf fulfilled No. of Restarts: 53 No. of Flips: 1869 time to process: 1 seconds.
uf250-04.cnf fulfilled No. of Restarts: 344 No. of Flips: 3372 time to process: 2 seconds.
uf250-04.cnf , deadline. Restarts: 400
uf250-04.cnf , deadline. Restarts: 400
uf250-04.cnf , deadline. Restarts: 400
uf250-04.cnf fulfilled No. of Restarts: 217 No. of Flips: 3177 time to process: 1 seconds.
uf250-04.cnf , deadline. Restarts: 400
uf250-04.cnf , deadline. Restarts: 400
uf250-04.cnf , deadline. Restarts: 400
uf250-04.cnf , deadline. Restarts: 400
uf250-04.cnf , deadline. Restarts: 400
uf250-04.cnf fulfilled No. of Restarts: 0 No. of Flips: 1678 time to process: 1 seconds.
uf250-04.cnf fulfilled No. of Restarts: 153 No. of Flips: 2592 time to process: 1 seconds.
uf250-04.cnf , deadline. Restarts: 400
uf250-04.cnf fulfilled No. of Restarts: 234 No. of Flips: 4942 time to process: 1 seconds.
uf250-04.cnf , deadline. Restarts: 400
uf250-04.cnf fulfilled No. of Restarts: 8 No. of Flips: 4841 time to process: 1 seconds.
uf250-04.cnf , deadline. Restarts: 400
uf250-04.cnf fulfilled No. of Restarts: 47 No. of Flips: 2917 time to process: 2 seconds.
uf250-04.cnf fulfilled No. of Restarts: 311 No. of Flips: 4671 time to process: 2 seconds.
uf250-04.cnf , deadline. Restarts: 400
uf250-04.cnf , deadline. Restarts: 400
uf250-04.cnf , deadline. Restarts: 400
uf250-04.cnf fulfilled No. of Restarts: 318 No. of Flips: 4988 time to process: 2 seconds.
uf250-04.cnf fulfilled No. of Restarts: 181 No. of Flips: 1868 time to process: 2 seconds.
uf250-04.cnf , deadline. Restarts: 400
uf250-04.cnf , deadline. Restarts: 400
uf250-04.cnf , deadline. Restarts: 400
uf250-04.cnf fulfilled No. of Restarts: 244 No. of Flips: 4433 time to process: 2 seconds.
uf250-04.cnf , deadline. Restarts: 400
uf250-04.cnf , deadline. Restarts: 400
uf250-04.cnf , deadline. Restarts: 400
uf250-04.cnf , deadline. Restarts: 400
uf250-04.cnf fulfilled No. of Restarts: 174 No. of Flips: 4677 time to process: 2 seconds.
uf250-04.cnf , deadline. Restarts: 400
uf250-04.cnf , deadline. Restarts: 400
uf250-04.cnf , deadline. Restarts: 400
uf250-04.cnf fulfilled No. of Restarts: 23 No. of Flips: 4087 time to process: 2 seconds.
uf250-04.cnf , deadline. Restarts: 400
uf250-04.cnf , deadline. Restarts: 400
uf250-04.cnf , deadline. Restarts: 400
uf250-04.cnf fulfilled No. of Restarts: 184 No. of Flips: 1188 time to process: 1 seconds.
uf250-04.cnf , deadline. Restarts: 400
uf250-04.cnf fulfilled No. of Restarts: 246 No. of Flips: 3173 time to process: 2 seconds.
uf250-04.cnf fulfilled No. of Restarts: 36 No. of Flips: 2088 time to process: 2 seconds.
uf250-04.cnf , deadline. Restarts: 400
uf250-04.cnf , deadline. Restarts: 400
uf250-04.cnf , deadline. Restarts: 400
uf250-04.cnf , deadline. Restarts: 400
uf250-04.cnf , deadline. Restarts: 400
uf250-04.cnf , deadline. Restarts: 400
uf250-04.cnf , deadline. Restarts: 400
uf250-04.cnf , deadline. Restarts: 400
uf250-04.cnf fulfilled No. of Restarts: 364 No. of Flips: 3759 time to process: 2 seconds.
uf250-04.cnf , deadline. Restarts: 400
uf250-04.cnf , deadline. Restarts: 400
uf250-04.cnf , deadline. Restarts: 400
uf250-04.cnf , deadline. Restarts: 400
uf250-04.cnf , deadline. Restarts: 400
uf250-04.cnf , deadline. Restarts: 400
uf250-04.cnf fulfilled No. of Restarts: 58 No. of Flips: 3545 time to process: 1 seconds.
uf250-04.cnf , deadline. Restarts: 400
uf250-04.cnf , deadline. Restarts: 400
uf250-04.cnf , deadline. Restarts: 400
uf250-04.cnf , deadline. Restarts: 400
uf250-04.cnf , deadline. Restarts: 400
uf250-04.cnf , deadline. Restarts: 400
uf250-04.cnf , deadline. Restarts: 400
uf250-04.cnf , deadline. Restarts: 400
uf250-04.cnf , deadline. Restarts: 400
uf250-04.cnf fulfilled No. of Restarts: 338 No. of Flips: 1127 time to process: 1 seconds.
uf250-04.cnf , deadline. Restarts: 400
uf250-04.cnf fulfilled No. of Restarts: 30 No. of Flips: 4603 time to process: 1 seconds.
uf250-04.cnf , deadline. Restarts: 400
uf250-04.cnf , deadline. Restarts: 400
uf250-04.cnf fulfilled No. of Restarts: 190 No. of Flips: 4619 time to process: 1 seconds.
uf250-04.cnf , deadline. Restarts: 400
uf250-04.cnf fulfilled No. of Restarts: 175 No. of Flips: 2025 time to process: 1 seconds.
uf250-04.cnf fulfilled No. of Restarts: 95 No. of Flips: 1799 time to process: 1 seconds.
uf250-04.cnf , deadline. Restarts: 400
uf250-04.cnf fulfilled No. of Restarts: 286 No. of Flips: 2927 time to process: 1 seconds.
uf250-04.cnf , deadline. Restarts: 400
uf250-04.cnf fulfilled No. of Restarts: 367 No. of Flips: 2153 time to process: 1 seconds.
uf250-04.cnf , deadline. Restarts: 400
uf250-04.cnf fulfilled No. of Restarts: 386 No. of Flips: 2649 time to process: 1 seconds.
uf250-04.cnf , deadline. Restarts: 400
uf250-04.cnf fulfilled No. of Restarts: 218 No. of Flips: 3127 time to process: 1 seconds.
uf250-04.cnf fulfilled No. of Restarts: 2 No. of Flips: 1208 time to process: 2 seconds.
uf250-04.cnf fulfilled No. of Restarts: 291 No. of Flips: 2624 time to process: 2 seconds.
uf250-04.cnf , deadline. Restarts: 400
uf250-04.cnf , deadline. Restarts: 400
uf250-04.cnf , deadline. Restarts: 400
uf250-04.cnf fulfilled No. of Restarts: 106 No. of Flips: 4808 time to process: 2 seconds.
uf250-04.cnf , deadline. Restarts: 400
uf250-04.cnf , deadline. Restarts: 400
uf250-04.cnf fulfilled No. of Restarts: 185 No. of Flips: 3369 time to process: 1 seconds.
uf250-04.cnf , deadline. Restarts: 400
uf250-04.cnf , deadline. Restarts: 400
uf250-04.cnf fulfilled No. of Restarts: 54 No. of Flips: 1744 time to process: 1 seconds.
uf250-04.cnf , deadline. Restarts: 400
uf250-04.cnf fulfilled No. of Restarts: 237 No. of Flips: 1701 time to process: 1 seconds.
uf250-04.cnf , deadline. Restarts: 400
uf250-04.cnf , deadline. Restarts: 400
uf250-04.cnf fulfilled No. of Restarts: 42 No. of Flips: 889 time to process: 2 seconds.
uf250-04.cnf , deadline. Restarts: 400
uf250-04.cnf , deadline. Restarts: 400
uf250-04.cnf fulfilled No. of Restarts: 127 No. of Flips: 1081 time to process: 1 seconds.
uf250-04.cnf fulfilled No. of Restarts: 20 No. of Flips: 3845 time to process: 2 seconds.
uf250-04.cnf , deadline. Restarts: 400
uf250-04.cnf fulfilled No. of Restarts: 71 No. of Flips: 2741 time to process: 1 seconds.
uf250-04.cnf , deadline. Restarts: 400
uf250-04.cnf fulfilled No. of Restarts: 93 No. of Flips: 3484 time to process: 1 seconds.
uf250-04.cnf , deadline. Restarts: 400
uf250-04.cnf , deadline. Restarts: 400
uf250-04.cnf fulfilled No. of Restarts: 67 No. of Flips: 2110 time to process: 2 seconds.
uf250-04.cnf , deadline. Restarts: 400
uf250-04.cnf , deadline. Restarts: 400
uf250-04.cnf fulfilled No. of Restarts: 207 No. of Flips: 4527 time to process: 1 seconds.
uf250-04.cnf , deadline. Restarts: 400
uf250-04.cnf , deadline. Restarts: 400
uf250-04.cnf , deadline. Restarts: 400
uf250-04.cnf fulfilled No. of Restarts: 265 No. of Flips: 4136 time to process: 2 seconds.
uf250-04.cnf , deadline. Restarts: 400
uf250-04.cnf fulfilled No. of Restarts: 48 No. of Flips: 2666 time to process: 2 seconds.
uf250-04.cnf , deadline. Restarts: 400
uf250-04.cnf fulfilled No. of Restarts: 387 No. of Flips: 3470 time to process: 2 seconds.
uf250-04.cnf , deadline. Restarts: 400
uf250-04.cnf fulfilled No. of Restarts: 115 No. of Flips: 3085 time to process: 1 seconds.
uf250-04.cnf fulfilled No. of Restarts: 4 No. of Flips: 1631 time to process: 2 seconds.
uf250-04.cnf , deadline. Restarts: 400
uf250-04.cnf , deadline. Restarts: 400
uf250-04.cnf , deadline. Restarts: 400
uf250-04.cnf fulfilled No. of Restarts: 104 No. of Flips: 2105 time to process: 1 seconds.
uf250-04.cnf , deadline. Restarts: 400
uf250-04.cnf , deadline. Restarts: 400
uf250-04.cnf fulfilled No. of Restarts: 171 No. of Flips: 4712 time to process: 2 seconds.
uf250-04.cnf , deadline. Restarts: 400
uf250-04.cnf , deadline. Restarts: 400
uf250-04.cnf , deadline. Restarts: 400
uf250-04.cnf fulfilled No. of Restarts: 145 No. of Flips: 1737 time to process: 2 seconds.
uf250-04.cnf fulfilled No. of Restarts: 368 No. of Flips: 2346 time to process: 2 seconds.
uf250-04.cnf fulfilled No. of Restarts: 311 No. of Flips: 2223 time to process: 2 seconds.
uf250-04.cnf fulfilled No. of Restarts: 66 No. of Flips: 1703 time to process: 1 seconds.
uf250-04.cnf fulfilled No. of Restarts: 201 No. of Flips: 4117 time to process: 2 seconds.
uf250-04.cnf fulfilled No. of Restarts: 263 No. of Flips: 2772 time to process: 2 seconds.
uf250-04.cnf , deadline. Restarts: 400
uf250-04.cnf fulfilled No. of Restarts: 133 No. of Flips: 1918 time to process: 1 seconds.
uf250-04.cnf fulfilled No. of Restarts: 27 No. of Flips: 2414 time to process: 2 seconds.
uf250-04.cnf , deadline. Restarts: 400
uf250-04.cnf , deadline. Restarts: 400
uf250-04.cnf , deadline. Restarts: 400
uf250-04.cnf fulfilled No. of Restarts: 177 No. of Flips: 3048 time to process: 2 seconds.
uf250-04.cnf , deadline. Restarts: 400
uf250-04.cnf , deadline. Restarts: 400
uf250-04.cnf , deadline. Restarts: 400
uf250-04.cnf fulfilled No. of Restarts: 114 No. of Flips: 4294 time to process: 1 seconds.
uf250-04.cnf , deadline. Restarts: 400
uf250-04.cnf , deadline. Restarts: 400
uf250-04.cnf , deadline. Restarts: 400
uf250-04.cnf , deadline. Restarts: 400
uf250-04.cnf , deadline. Restarts: 400
uf250-04.cnf , deadline. Restarts: 400
uf250-04.cnf fulfilled No. of Restarts: 344 No. of Flips: 4941 time to process: 1 seconds.
uf250-04.cnf , deadline. Restarts: 400
uf250-04.cnf , deadline. Restarts: 400
uf250-04.cnf fulfilled No. of Restarts: 141 No. of Flips: 3476 time to process: 2 seconds.
uf250-04.cnf fulfilled No. of Restarts: 154 No. of Flips: 2778 time to process: 2 seconds.
uf250-04.cnf fulfilled No. of Restarts: 300 No. of Flips: 1917 time to process: 2 seconds.
uf250-04.cnf fulfilled No. of Restarts: 337 No. of Flips: 1386 time to process: 2 seconds.
uf250-04.cnf , deadline. Restarts: 400
uf250-04.cnf fulfilled No. of Restarts: 169 No. of Flips: 4033 time to process: 2 seconds.
uf250-04.cnf , deadline. Restarts: 400
uf250-04.cnf , deadline. Restarts: 400
uf250-04.cnf fulfilled No. of Restarts: 39 No. of Flips: 2531 time to process: 2 seconds.
uf250-04.cnf fulfilled No. of Restarts: 267 No. of Flips: 4099 time to process: 2 seconds.
uf250-04.cnf , deadline. Restarts: 400
uf250-04.cnf , deadline. Restarts: 400
uf250-04.cnf , deadline. Restarts: 400
uf250-04.cnf , deadline. Restarts: 400
uf250-04.cnf , deadline. Restarts: 400
uf250-04.cnf fulfilled No. of Restarts: 288 No. of Flips: 4158 time to process: 1 seconds.
uf250-04.cnf fulfilled No. of Restarts: 379 No. of Flips: 3042 time to process: 1 seconds.
uf250-04.cnf fulfilled No. of Restarts: 87 No. of Flips: 4906 time to process: 1 seconds.
uf250-04.cnf fulfilled No. of Restarts: 0 No. of Flips: 4700 time to process: 2 seconds.
uf250-04.cnf fulfilled No. of Restarts: 155 No. of Flips: 4788 time to process: 1 seconds.
uf250-04.cnf fulfilled No. of Restarts: 274 No. of Flips: 3408 time to process: 1 seconds.
uf250-04.cnf fulfilled No. of Restarts: 146 No. of Flips: 2902 time to process: 2 seconds.
uf250-04.cnf , deadline. Restarts: 400
uf250-04.cnf fulfilled No. of Restarts: 213 No. of Flips: 4398 time to process: 2 seconds.
uf250-04.cnf , deadline. Restarts: 400
uf250-04.cnf fulfilled No. of Restarts: 101 No. of Flips: 4260 time to process: 1 seconds.
uf250-04.cnf , deadline. Restarts: 400
uf250-04.cnf , deadline. Restarts: 400
uf250-04.cnf , deadline. Restarts: 400
uf250-04.cnf , deadline. Restarts: 400
uf250-04.cnf fulfilled No. of Restarts: 57 No. of Flips: 3819 time to process: 2 seconds.
uf250-04.cnf , deadline. Restarts: 400
uf250-04.cnf , deadline. Restarts: 400
uf250-04.cnf , deadline. Restarts: 400
uf250-04.cnf , deadline. Restarts: 400
uf250-04.cnf fulfilled No. of Restarts: 1 No. of Flips: 4965 time to process: 1 seconds.
uf250-04.cnf , deadline. Restarts: 400
uf250-04.cnf , deadline. Restarts: 400
uf250-04.cnf fulfilled No. of Restarts: 362 No. of Flips: 3006 time to process: 2 seconds.
uf250-04.cnf , deadline. Restarts: 400
uf250-04.cnf , deadline. Restarts: 400
uf250-04.cnf fulfilled No. of Restarts: 163 No. of Flips: 3346 time to process: 1 seconds.
uf250-04.cnf , deadline. Restarts: 400
uf250-04.cnf , deadline. Restarts: 400
uf250-04.cnf , deadline. Restarts: 400
uf250-04.cnf fulfilled No. of Restarts: 153 No. of Flips: 3392 time to process: 1 seconds.
uf250-04.cnf fulfilled No. of Restarts: 146 No. of Flips: 4160 time to process: 2 seconds.
uf250-04.cnf , deadline. Restarts: 400
uf250-04.cnf , deadline. Restarts: 400
uf250-04.cnf fulfilled No. of Restarts: 28 No. of Flips: 2062 time to process: 1 seconds.
uf250-04.cnf , deadline. Restarts: 400
uf250-04.cnf , deadline. Restarts: 400
uf250-04.cnf fulfilled No. of Restarts: 22 No. of Flips: 1953 time to process: 2 seconds.
uf250-04.cnf , deadline. Restarts: 400
uf250-04.cnf fulfilled No. of Restarts: 14 No. of Flips: 2988 time to process: 2 seconds.
uf250-04.cnf , deadline. Restarts: 400
uf250-04.cnf , deadline. Restarts: 400
uf250-04.cnf , deadline. Restarts: 400
uf250-04.cnf , deadline. Restarts: 400
uf250-04.cnf fulfilled No. of Restarts: 270 No. of Flips: 1445 time to process: 2 seconds.
uf250-04.cnf , deadline. Restarts: 400
uf250-04.cnf , deadline. Restarts: 400
uf250-04.cnf , deadline. Restarts: 400
uf250-04.cnf , deadline. Restarts: 400
uf250-04.cnf , deadline. Restarts: 400
uf250-04.cnf , deadline. Restarts: 400
uf250-04.cnf fulfilled No. of Restarts: 234 No. of Flips: 2120 time to process: 2 seconds.
uf250-04.cnf fulfilled No. of Restarts: 242 No. of Flips: 3104 time to process: 1 seconds.
uf250-04.cnf , deadline. Restarts: 400
uf250-04.cnf , deadline. Restarts: 400
uf250-04.cnf , deadline. Restarts: 400
uf250-04.cnf fulfilled No. of Restarts: 16 No. of Flips: 3224 time to process: 1 seconds.
uf250-04.cnf , deadline. Restarts: 400
uf250-04.cnf fulfilled No. of Restarts: 48 No. of Flips: 3565 time to process: 1 seconds.
uf250-04.cnf fulfilled No. of Restarts: 29 No. of Flips: 2392 time to process: 1 seconds.
uf250-04.cnf fulfilled No. of Restarts: 242 No. of Flips: 3064 time to process: 2 seconds.
uf250-04.cnf , deadline. Restarts: 400
uf250-04.cnf fulfilled No. of Restarts: 317 No. of Flips: 4765 time to process: 1 seconds.
uf250-04.cnf fulfilled No. of Restarts: 28 No. of Flips: 3477 time to process: 1 seconds.
uf250-04.cnf , deadline. Restarts: 400
uf250-04.cnf , deadline. Restarts: 400
uf250-04.cnf , deadline. Restarts: 400
uf250-04.cnf , deadline. Restarts: 400
uf250-04.cnf , deadline. Restarts: 400
uf250-04.cnf fulfilled No. of Restarts: 368 No. of Flips: 2373 time to process: 2 seconds.
uf250-04.cnf fulfilled No. of Restarts: 86 No. of Flips: 4082 time to process: 1 seconds.
uf250-04.cnf , deadline. Restarts: 400
uf250-04.cnf , deadline. Restarts: 400
uf250-04.cnf fulfilled No. of Restarts: 153 No. of Flips: 1616 time to process: 1 seconds.
uf250-04.cnf , deadline. Restarts: 400
uf250-04.cnf fulfilled No. of Restarts: 168 No. of Flips: 1449 time to process: 1 seconds.
uf250-04.cnf , deadline. Restarts: 400
uf250-04.cnf , deadline. Restarts: 400
uf250-04.cnf , deadline. Restarts: 400
uf250-04.cnf , deadline. Restarts: 400
uf250-04.cnf fulfilled No. of Restarts: 46 No. of Flips: 1740 time to process: 2 seconds.
uf250-04.cnf fulfilled No. of Restarts: 349 No. of Flips: 4306 time to process: 2 seconds.
uf250-04.cnf fulfilled No. of Restarts: 346 No. of Flips: 2433 time to process: 1 seconds.
uf250-04.cnf fulfilled No. of Restarts: 372 No. of Flips: 2365 time to process: 2 seconds.
uf250-04.cnf , deadline. Restarts: 400
uf250-04.cnf , deadline. Restarts: 400
uf250-04.cnf , deadline. Restarts: 400
uf250-04.cnf , deadline. Restarts: 400
uf250-04.cnf , deadline. Restarts: 400
uf250-04.cnf , deadline. Restarts: 400
uf250-04.cnf , deadline. Restarts: 400
uf250-04.cnf fulfilled No. of Restarts: 184 No. of Flips: 4015 time to process: 1 seconds.
uf250-04.cnf , deadline. Restarts: 400
uf250-04.cnf fulfilled No. of Restarts: 51 No. of Flips: 2433 time to process: 2 seconds.
uf250-04.cnf fulfilled No. of Restarts: 172 No. of Flips: 4905 time to process: 2 seconds.
uf250-04.cnf fulfilled No. of Restarts: 78 No. of Flips: 4871 time to process: 2 seconds.
uf250-04.cnf , deadline. Restarts: 400
uf250-04.cnf , deadline. Restarts: 400
uf250-04.cnf , deadline. Restarts: 400
uf250-04.cnf fulfilled No. of Restarts: 308 No. of Flips: 4756 time to process: 1 seconds.
uf250-04.cnf , deadline. Restarts: 400
uf250-04.cnf fulfilled No. of Restarts: 335 No. of Flips: 3857 time to process: 2 seconds.
uf250-04.cnf fulfilled No. of Restarts: 69 No. of Flips: 2688 time to process: 1 seconds.
uf250-04.cnf fulfilled No. of Restarts: 261 No. of Flips: 904 time to process: 2 seconds.
uf250-04.cnf , deadline. Restarts: 400
uf250-04.cnf fulfilled No. of Restarts: 193 No. of Flips: 3281 time to process: 1 seconds.
uf250-04.cnf , deadline. Restarts: 400
uf250-04.cnf , deadline. Restarts: 400
uf250-04.cnf fulfilled No. of Restarts: 373 No. of Flips: 3702 time to process: 1 seconds.
uf250-04.cnf , deadline. Restarts: 400
uf250-04.cnf , deadline. Restarts: 400
uf250-04.cnf , deadline. Restarts: 400
uf250-04.cnf , deadline. Restarts: 400
uf250-04.cnf fulfilled No. of Restarts: 298 No. of Flips: 883 time to process: 2 seconds.
uf250-04.cnf fulfilled No. of Restarts: 350 No. of Flips: 4327 time to process: 2 seconds.
uf250-04.cnf , deadline. Restarts: 400
uf250-04.cnf fulfilled No. of Restarts: 59 No. of Flips: 1667 time to process: 2 seconds.
uf250-04.cnf , deadline. Restarts: 400
uf250-04.cnf fulfilled No. of Restarts: 101 No. of Flips: 1800 time to process: 2 seconds.
uf250-04.cnf , deadline. Restarts: 400
uf250-04.cnf , deadline. Restarts: 400
uf250-04.cnf , deadline. Restarts: 400
uf250-04.cnf , deadline. Restarts: 400
uf250-04.cnf fulfilled No. of Restarts: 159 No. of Flips: 1711 time to process: 2 seconds.
uf250-04.cnf , deadline. Restarts: 400
uf250-04.cnf , deadline. Restarts: 400
uf250-04.cnf fulfilled No. of Restarts: 349 No. of Flips: 4691 time to process: 2 seconds.
uf250-04.cnf fulfilled No. of Restarts: 318 No. of Flips: 3730 time to process: 2 seconds.
uf250-04.cnf , deadline. Restarts: 400
uf250-04.cnf fulfilled No. of Restarts: 59 No. of Flips: 4176 time to process: 2 seconds.
uf250-04.cnf , deadline. Restarts: 400
uf250-04.cnf fulfilled No. of Restarts: 169 No. of Flips: 4990 time to process: 2 seconds.
uf250-04.cnf , deadline. Restarts: 400
uf250-04.cnf , deadline. Restarts: 400
uf250-04.cnf , deadline. Restarts: 400
uf250-04.cnf fulfilled No. of Restarts: 105 No. of Flips: 3135 time to process: 2 seconds.
uf250-04.cnf , deadline. Restarts: 400
uf250-04.cnf fulfilled No. of Restarts: 191 No. of Flips: 4798 time to process: 2 seconds.
uf250-04.cnf , deadline. Restarts: 400
uf250-04.cnf , deadline. Restarts: 400
uf250-04.cnf , deadline. Restarts: 400
uf250-04.cnf , deadline. Restarts: 400
uf250-04.cnf fulfilled No. of Restarts: 79 No. of Flips: 4402 time to process: 2 seconds.
uf250-04.cnf , deadline. Restarts: 400
uf250-04.cnf , deadline. Restarts: 400
uf250-04.cnf , deadline. Restarts: 400
uf250-04.cnf , deadline. Restarts: 400
uf250-04.cnf , deadline. Restarts: 400
uf250-04.cnf , deadline. Restarts: 400
uf250-04.cnf , deadline. Restarts: 400
uf250-04.cnf , deadline. Restarts: 400
uf250-04.cnf , deadline. Restarts: 400
uf250-04.cnf fulfilled No. of Restarts: 127 No. of Flips: 2815 time to process: 1 seconds.
uf250-04.cnf , deadline. Restarts: 400
uf250-04.cnf fulfilled No. of Restarts: 315 No. of Flips: 4954 time to process: 1 seconds.
uf250-04.cnf , deadline. Restarts: 400
uf250-04.cnf , deadline. Restarts: 400
uf250-04.cnf , deadline. Restarts: 400
uf250-04.cnf , deadline. Restarts: 400
uf250-04.cnf fulfilled No. of Restarts: 151 No. of Flips: 4585 time to process: 2 seconds.
uf250-04.cnf , deadline. Restarts: 400
uf250-04.cnf fulfilled No. of Restarts: 152 No. of Flips: 2675 time to process: 2 seconds.
uf250-04.cnf , deadline. Restarts: 400
uf250-04.cnf fulfilled No. of Restarts: 234 No. of Flips: 3637 time to process: 2 seconds.
uf250-04.cnf , deadline. Restarts: 400
uf250-04.cnf , deadline. Restarts: 400
uf250-04.cnf , deadline. Restarts: 400
uf250-04.cnf , deadline. Restarts: 400
uf250-04.cnf , deadline. Restarts: 400
uf250-04.cnf fulfilled No. of Restarts: 150 No. of Flips: 1997 time to process: 1 seconds.
uf250-04.cnf , deadline. Restarts: 400
uf250-04.cnf fulfilled No. of Restarts: 154 No. of Flips: 2661 time to process: 2 seconds.
uf250-04.cnf , deadline. Restarts: 400
uf250-04.cnf , deadline. Restarts: 400
uf250-04.cnf , deadline. Restarts: 400
uf250-04.cnf , deadline. Restarts: 400
uf250-04.cnf , deadline. Restarts: 400
uf250-04.cnf fulfilled No. of Restarts: 107 No. of Flips: 4136 time to process: 2 seconds.
uf250-04.cnf fulfilled No. of Restarts: 88 No. of Flips: 3322 time to process: 2 seconds.
uf250-04.cnf , deadline. Restarts: 400
uf250-04.cnf fulfilled No. of Restarts: 246 No. of Flips: 4885 time to process: 2 seconds.
uf250-04.cnf , deadline. Restarts: 400
uf250-04.cnf fulfilled No. of Restarts: 244 No. of Flips: 3902 time to process: 2 seconds.
uf250-04.cnf , deadline. Restarts: 400
uf250-04.cnf , deadline. Restarts: 400
uf250-04.cnf , deadline. Restarts: 400
uf250-04.cnf fulfilled No. of Restarts: 363 No. of Flips: 2690 time to process: 2 seconds.
uf250-04.cnf , deadline. Restarts: 400
uf250-04.cnf , deadline. Restarts: 400
uf250-04.cnf fulfilled No. of Restarts: 65 No. of Flips: 3121 time to process: 2 seconds.
uf250-04.cnf fulfilled No. of Restarts: 108 No. of Flips: 4825 time to process: 1 seconds.
uf250-04.cnf fulfilled No. of Restarts: 37 No. of Flips: 4027 time to process: 2 seconds.
uf250-04.cnf fulfilled No. of Restarts: 18 No. of Flips: 3337 time to process: 1 seconds.
uf250-04.cnf , deadline. Restarts: 400
uf250-04.cnf , deadline. Restarts: 400
uf250-04.cnf fulfilled No. of Restarts: 393 No. of Flips: 4509 time to process: 2 seconds.
uf250-04.cnf fulfilled No. of Restarts: 281 No. of Flips: 3421 time to process: 2 seconds.
uf250-04.cnf fulfilled No. of Restarts: 124 No. of Flips: 1709 time to process: 2 seconds.
uf250-04.cnf fulfilled No. of Restarts: 359 No. of Flips: 3002 time to process: 2 seconds.
uf250-04.cnf fulfilled No. of Restarts: 333 No. of Flips: 4725 time to process: 2 seconds.
uf250-04.cnf fulfilled No. of Restarts: 267 No. of Flips: 1531 time to process: 1 seconds.
uf250-04.cnf fulfilled No. of Restarts: 15 No. of Flips: 4701 time to process: 1 seconds.
uf250-04.cnf , deadline. Restarts: 400
uf250-04.cnf , deadline. Restarts: 400
uf250-04.cnf , deadline. Restarts: 400
uf250-04.cnf , deadline. Restarts: 400
uf250-04.cnf fulfilled No. of Restarts: 185 No. of Flips: 2965 time to process: 1 seconds.
uf250-04.cnf fulfilled No. of Restarts: 296 No. of Flips: 3708 time to process: 2 seconds.
uf250-04.cnf , deadline. Restarts: 400
uf250-04.cnf , deadline. Restarts: 400
uf250-04.cnf , deadline. Restarts: 400
uf250-04.cnf , deadline. Restarts: 400
uf250-04.cnf fulfilled No. of Restarts: 290 No. of Flips: 3863 time to process: 2 seconds.
uf250-04.cnf , deadline. Restarts: 400
uf250-04.cnf , deadline. Restarts: 400
uf250-04.cnf , deadline. Restarts: 400
uf250-04.cnf , deadline. Restarts: 400
uf250-04.cnf , deadline. Restarts: 400
uf250-04.cnf fulfilled No. of Restarts: 342 No. of Flips: 2046 time to process: 2 seconds.
uf250-04.cnf , deadline. Restarts: 400
uf250-04.cnf , deadline. Restarts: 400
uf250-04.cnf , deadline. Restarts: 400
uf250-04.cnf , deadline. Restarts: 400
uf250-04.cnf , deadline. Restarts: 400
uf250-04.cnf fulfilled No. of Restarts: 6 No. of Flips: 1532 time to process: 1 seconds.
uf250-04.cnf , deadline. Restarts: 400
uf250-04.cnf , deadline. Restarts: 400
uf250-04.cnf fulfilled No. of Restarts: 239 No. of Flips: 4322 time to process: 2 seconds.
uf250-04.cnf fulfilled No. of Restarts: 346 No. of Flips: 4164 time to process: 2 seconds.
uf250-04.cnf , deadline. Restarts: 400
uf250-04.cnf , deadline. Restarts: 400
uf250-04.cnf , deadline. Restarts: 400
uf250-04.cnf fulfilled No. of Restarts: 313 No. of Flips: 3402 time to process: 1 seconds.
uf250-04.cnf , deadline. Restarts: 400
uf250-04.cnf fulfilled No. of Restarts: 143 No. of Flips: 2523 time to process: 2 seconds.
uf250-04.cnf , deadline. Restarts: 400
uf250-04.cnf , deadline. Restarts: 400
uf250-04.cnf fulfilled No. of Restarts: 175 No. of Flips: 1670 time to process: 1 seconds.
uf250-04.cnf fulfilled No. of Restarts: 1 No. of Flips: 4123 time to process: 2 seconds.
uf250-04.cnf fulfilled No. of Restarts: 83 No. of Flips: 4015 time to process: 2 seconds.
uf250-04.cnf , deadline. Restarts: 400
uf250-04.cnf fulfilled No. of Restarts: 0 No. of Flips: 4620 time to process: 2 seconds.
uf250-04.cnf , deadline. Restarts: 400
uf250-04.cnf fulfilled No. of Restarts: 186 No. of Flips: 2318 time to process: 2 seconds.
uf250-04.cnf , deadline. Restarts: 400
uf250-04.cnf fulfilled No. of Restarts: 287 No. of Flips: 4359 time to process: 2 seconds.
uf250-04.cnf fulfilled No. of Restarts: 133 No. of Flips: 2624 time to process: 2 seconds.
uf250-04.cnf , deadline. Restarts: 400
uf250-04.cnf , deadline. Restarts: 400
uf250-04.cnf , deadline. Restarts: 400
uf250-04.cnf , deadline. Restarts: 400
uf250-04.cnf , deadline. Restarts: 400
uf250-04.cnf fulfilled No. of Restarts: 302 No. of Flips: 4784 time to process: 2 seconds.
uf250-04.cnf , deadline. Restarts: 400
uf250-04.cnf fulfilled No. of Restarts: 143 No. of Flips: 2111 time to process: 1 seconds.
uf250-04.cnf , deadline. Restarts: 400
uf250-04.cnf fulfilled No. of Restarts: 83 No. of Flips: 3711 time to process: 2 seconds.
uf250-04.cnf , deadline. Restarts: 400
uf250-04.cnf , deadline. Restarts: 400
uf250-04.cnf , deadline. Restarts: 400
uf250-04.cnf fulfilled No. of Restarts: 234 No. of Flips: 3196 time to process: 1 seconds.
uf250-04.cnf , deadline. Restarts: 400
uf250-04.cnf , deadline. Restarts: 400
uf250-04.cnf fulfilled No. of Restarts: 113 No. of Flips: 4411 time to process: 2 seconds.
uf250-04.cnf , deadline. Restarts: 400
uf250-04.cnf fulfilled No. of Restarts: 273 No. of Flips: 4036 time to process: 2 seconds.
uf250-04.cnf , deadline. Restarts: 400
uf250-04.cnf , deadline. Restarts: 400
uf250-04.cnf , deadline. Restarts: 400
uf250-04.cnf fulfilled No. of Restarts: 184 No. of Flips: 3837 time to process: 1 seconds.
uf250-04.cnf , deadline. Restarts: 400
uf250-04.cnf fulfilled No. of Restarts: 94 No. of Flips: 3358 time to process: 2 seconds.
uf250-04.cnf fulfilled No. of Restarts: 234 No. of Flips: 3493 time to process: 2 seconds.
uf250-04.cnf fulfilled No. of Restarts: 35 No. of Flips: 3925 time to process: 2 seconds.
uf250-04.cnf , deadline. Restarts: 400
uf250-04.cnf , deadline. Restarts: 400
uf250-04.cnf , deadline. Restarts: 400
uf250-04.cnf , deadline. Restarts: 400
uf250-04.cnf fulfilled No. of Restarts: 140 No. of Flips: 2165 time to process: 1 seconds.
uf250-04.cnf , deadline. Restarts: 400
uf250-04.cnf , deadline. Restarts: 400
uf250-04.cnf fulfilled No. of Restarts: 231 No. of Flips: 3845 time to process: 1 seconds.
uf250-04.cnf , deadline. Restarts: 400
uf250-04.cnf , deadline. Restarts: 400
uf250-04.cnf fulfilled No. of Restarts: 279 No. of Flips: 4922 time to process: 1 seconds.
uf250-04.cnf , deadline. Restarts: 400
uf250-04.cnf , deadline. Restarts: 400
uf250-04.cnf , deadline. Restarts: 400
uf250-04.cnf , deadline. Restarts: 400
uf250-04.cnf , deadline. Restarts: 400
uf250-04.cnf , deadline. Restarts: 400
uf250-04.cnf , deadline. Restarts: 400
uf250-04.cnf fulfilled No. of Restarts: 339 No. of Flips: 3593 time to process: 1 seconds.
uf250-04.cnf fulfilled No. of Restarts: 3 No. of Flips: 2186 time to process: 2 seconds.
uf250-04.cnf , deadline. Restarts: 400
uf250-04.cnf fulfilled No. of Restarts: 83 No. of Flips: 1830 time to process: 2 seconds.
uf250-04.cnf , deadline. Restarts: 400
uf250-04.cnf , deadline. Restarts: 400
uf250-04.cnf , deadline. Restarts: 400
uf250-04.cnf fulfilled No. of Restarts: 89 No. of Flips: 4483 time to process: 1 seconds.
uf250-04.cnf , deadline. Restarts: 400
uf250-04.cnf , deadline. Restarts: 400
uf250-04.cnf , deadline. Restarts: 400
uf250-04.cnf fulfilled No. of Restarts: 7 No. of Flips: 3072 time to process: 2 seconds.
uf250-04.cnf fulfilled No. of Restarts: 151 No. of Flips: 1616 time to process: 2 seconds.
uf250-04.cnf fulfilled No. of Restarts: 308 No. of Flips: 4322 time to process: 2 seconds.
uf250-04.cnf fulfilled No. of Restarts: 39 No. of Flips: 3672 time to process: 1 seconds.
uf250-04.cnf , deadline. Restarts: 400
uf250-04.cnf fulfilled No. of Restarts: 378 No. of Flips: 3216 time to process: 1 seconds.
uf250-04.cnf , deadline. Restarts: 400
uf250-04.cnf , deadline. Restarts: 400
uf250-04.cnf , deadline. Restarts: 400
uf250-04.cnf , deadline. Restarts: 400
uf250-04.cnf fulfilled No. of Restarts: 49 No. of Flips: 3553 time to process: 2 seconds.
uf250-04.cnf fulfilled No. of Restarts: 328 No. of Flips: 2015 time to process: 2 seconds.
uf250-04.cnf fulfilled No. of Restarts: 336 No. of Flips: 1927 time to process: 2 seconds.
uf250-04.cnf , deadline. Restarts: 400
uf250-04.cnf , deadline. Restarts: 400
uf250-04.cnf , deadline. Restarts: 400
uf250-04.cnf fulfilled No. of Restarts: 30 No. of Flips: 2064 time to process: 2 seconds.
uf250-04.cnf fulfilled No. of Restarts: 289 No. of Flips: 2921 time to process: 2 seconds.
uf250-04.cnf , deadline. Restarts: 400
uf250-04.cnf , deadline. Restarts: 400
uf250-04.cnf , deadline. Restarts: 400
uf250-04.cnf , deadline. Restarts: 400
uf250-04.cnf , deadline. Restarts: 400
uf250-04.cnf , deadline. Restarts: 400
uf250-04.cnf fulfilled No. of Restarts: 161 No. of Flips: 4580 time to process: 2 seconds.
uf250-04.cnf , deadline. Restarts: 400
uf250-04.cnf fulfilled No. of Restarts: 366 No. of Flips: 3603 time to process: 2 seconds.
uf250-04.cnf fulfilled No. of Restarts: 294 No. of Flips: 1090 time to process: 2 seconds.
uf250-04.cnf fulfilled No. of Restarts: 349 No. of Flips: 3688 time to process: 2 seconds.
uf250-04.cnf , deadline. Restarts: 400
uf250-04.cnf , deadline. Restarts: 400
uf250-04.cnf , deadline. Restarts: 400
uf250-04.cnf fulfilled No. of Restarts: 193 No. of Flips: 1977 time to process: 1 seconds.
uf250-04.cnf , deadline. Restarts: 400
uf250-04.cnf fulfilled No. of Restarts: 206 No. of Flips: 2350 time to process: 1 seconds.
uf250-04.cnf , deadline. Restarts: 400
uf250-04.cnf fulfilled No. of Restarts: 183 No. of Flips: 1186 time to process: 1 seconds.
uf250-04.cnf , deadline. Restarts: 400
uf250-04.cnf , deadline. Restarts: 400
uf250-04.cnf , deadline. Restarts: 400
uf250-04.cnf fulfilled No. of Restarts: 16 No. of Flips: 3695 time to process: 2 seconds.
uf250-04.cnf fulfilled No. of Restarts: 21 No. of Flips: 3967 time to process: 2 seconds.
uf250-04.cnf , deadline. Restarts: 400
uf250-04.cnf fulfilled No. of Restarts: 0 No. of Flips: 3518 time to process: 2 seconds.
uf250-04.cnf fulfilled No. of Restarts: 39 No. of Flips: 2352 time to process: 2 seconds.
uf250-04.cnf fulfilled No. of Restarts: 41 No. of Flips: 4209 time to process: 2 seconds.
uf250-04.cnf , deadline. Restarts: 400
uf250-04.cnf fulfilled No. of Restarts: 75 No. of Flips: 2287 time to process: 1 seconds.
uf250-04.cnf fulfilled No. of Restarts: 353 No. of Flips: 3613 time to process: 2 seconds.
uf250-04.cnf , deadline. Restarts: 400
uf250-04.cnf fulfilled No. of Restarts: 313 No. of Flips: 2477 time to process: 2 seconds.
uf250-04.cnf , deadline. Restarts: 400
uf250-04.cnf fulfilled No. of Restarts: 381 No. of Flips: 4697 time to process: 2 seconds.
uf250-04.cnf , deadline. Restarts: 400
uf250-04.cnf , deadline. Restarts: 400
uf250-04.cnf , deadline. Restarts: 400
uf250-04.cnf , deadline. Restarts: 400
uf250-04.cnf , deadline. Restarts: 400
uf250-04.cnf , deadline. Restarts: 400
uf250-04.cnf , deadline. Restarts: 400
uf250-04.cnf , deadline. Restarts: 400
uf250-04.cnf , deadline. Restarts: 400
uf250-04.cnf fulfilled No. of Restarts: 126 No. of Flips: 3864 time to process: 2 seconds.
uf250-04.cnf fulfilled No. of Restarts: 363 No. of Flips: 1426 time to process: 2 seconds.
uf250-04.cnf fulfilled No. of Restarts: 308 No. of Flips: 2146 time to process: 2 seconds.
uf250-04.cnf , deadline. Restarts: 400
uf250-04.cnf , deadline. Restarts: 400
uf250-04.cnf fulfilled No. of Restarts: 10 No. of Flips: 2140 time to process: 1 seconds.
uf250-04.cnf fulfilled No. of Restarts: 397 No. of Flips: 4676 time to process: 1 seconds.
uf250-04.cnf fulfilled No. of Restarts: 340 No. of Flips: 2142 time to process: 1 seconds.
uf250-04.cnf , deadline. Restarts: 400
uf250-04.cnf fulfilled No. of Restarts: 89 No. of Flips: 4494 time to process: 2 seconds.
uf250-04.cnf , deadline. Restarts: 400
uf250-04.cnf fulfilled No. of Restarts: 309 No. of Flips: 3311 time to process: 2 seconds.
uf250-04.cnf , deadline. Restarts: 400
uf250-04.cnf fulfilled No. of Restarts: 133 No. of Flips: 4330 time to process: 2 seconds.
uf250-04.cnf fulfilled No. of Restarts: 244 No. of Flips: 3631 time to process: 2 seconds.
uf250-04.cnf fulfilled No. of Restarts: 346 No. of Flips: 3258 time to process: 2 seconds.
uf250-04.cnf , deadline. Restarts: 400
uf250-04.cnf , deadline. Restarts: 400
uf250-04.cnf , deadline. Restarts: 400
uf250-04.cnf , deadline. Restarts: 400
uf250-04.cnf , deadline. Restarts: 400
uf250-04.cnf , deadline. Restarts: 400
uf250-04.cnf , deadline. Restarts: 400
uf250-04.cnf fulfilled No. of Restarts: 53 No. of Flips: 4677 time to process: 2 seconds.
uf250-04.cnf , deadline. Restarts: 400
uf250-04.cnf , deadline. Restarts: 400
uf250-04.cnf , deadline. Restarts: 400
uf250-04.cnf fulfilled No. of Restarts: 344 No. of Flips: 3344 time to process: 2 seconds.
uf250-04.cnf , deadline. Restarts: 400
uf250-04.cnf fulfilled No. of Restarts: 57 No. of Flips: 4753 time to process: 1 seconds.
uf250-04.cnf fulfilled No. of Restarts: 184 No. of Flips: 3693 time to process: 2 seconds.
uf250-04.cnf , deadline. Restarts: 400
uf250-04.cnf , deadline. Restarts: 400
uf250-04.cnf fulfilled No. of Restarts: 399 No. of Flips: 4146 time to process: 2 seconds.
uf250-04.cnf fulfilled No. of Restarts: 95 No. of Flips: 3652 time to process: 1 seconds.
uf250-04.cnf , deadline. Restarts: 400
uf250-04.cnf , deadline. Restarts: 400
uf250-04.cnf , deadline. Restarts: 400
uf250-04.cnf , deadline. Restarts: 400
uf250-04.cnf fulfilled No. of Restarts: 75 No. of Flips: 2932 time to process: 1 seconds.
uf250-04.cnf , deadline. Restarts: 400
uf250-04.cnf , deadline. Restarts: 400
uf250-04.cnf , deadline. Restarts: 400
uf250-04.cnf fulfilled No. of Restarts: 75 No. of Flips: 4275 time to process: 2 seconds.
uf250-04.cnf , deadline. Restarts: 400
uf250-04.cnf fulfilled No. of Restarts: 166 No. of Flips: 2020 time to process: 1 seconds.
uf250-04.cnf fulfilled No. of Restarts: 193 No. of Flips: 3669 time to process: 1 seconds.
uf250-04.cnf fulfilled No. of Restarts: 44 No. of Flips: 3394 time to process: 2 seconds.
uf250-04.cnf fulfilled No. of Restarts: 169 No. of Flips: 1912 time to process: 2 seconds.
uf250-04.cnf fulfilled No. of Restarts: 221 No. of Flips: 1785 time to process: 2 seconds.
uf250-04.cnf fulfilled No. of Restarts: 91 No. of Flips: 4054 time to process: 2 seconds.
uf250-04.cnf , deadline. Restarts: 400
uf250-04.cnf fulfilled No. of Restarts: 15 No. of Flips: 4658 time to process: 1 seconds.
uf250-04.cnf fulfilled No. of Restarts: 92 No. of Flips: 1455 time to process: 2 seconds.
uf250-04.cnf , deadline. Restarts: 400
uf250-04.cnf , deadline. Restarts: 400
uf250-04.cnf , deadline. Restarts: 400
uf250-04.cnf , deadline. Restarts: 400
uf250-04.cnf fulfilled No. of Restarts: 62 No. of Flips: 4638 time to process: 2 seconds.
uf250-04.cnf , deadline. Restarts: 400
uf250-04.cnf , deadline. Restarts: 400
uf250-04.cnf , deadline. Restarts: 400
uf250-04.cnf , deadline. Restarts: 400
uf250-04.cnf fulfilled No. of Restarts: 80 No. of Flips: 3880 time to process: 2 seconds.
uf250-04.cnf , deadline. Restarts: 400
uf250-04.cnf , deadline. Restarts: 400
uf250-04.cnf fulfilled No. of Restarts: 349 No. of Flips: 4195 time to process: 2 seconds.
uf250-04.cnf fulfilled No. of Restarts: 230 No. of Flips: 2014 time to process: 2 seconds.
uf250-04.cnf , deadline. Restarts: 400
uf250-04.cnf , deadline. Restarts: 400
uf250-04.cnf , deadline. Restarts: 400
uf250-04.cnf fulfilled No. of Restarts: 109 No. of Flips: 2167 time to process: 2 seconds.
uf250-04.cnf , deadline. Restarts: 400
uf250-04.cnf , deadline. Restarts: 400
uf250-04.cnf , deadline. Restarts: 400
uf250-04.cnf , deadline. Restarts: 400
uf250-04.cnf , deadline. Restarts: 400
uf250-04.cnf , deadline. Restarts: 400
uf250-04.cnf , deadline. Restarts: 400
uf250-04.cnf , deadline. Restarts: 400
uf250-04.cnf , deadline. Restarts: 400
uf250-04.cnf , deadline. Restarts: 400
uf250-04.cnf , deadline. Restarts: 400
uf250-04.cnf , deadline. Restarts: 400
uf250-04.cnf , deadline. Restarts: 400
uf250-04.cnf fulfilled No. of Restarts: 231 No. of Flips: 3458 time to process: 1 seconds.
uf250-04.cnf , deadline. Restarts: 400
uf250-04.cnf fulfilled No. of Restarts: 325 No. of Flips: 3660 time to process: 2 seconds.
uf250-04.cnf fulfilled No. of Restarts: 343 No. of Flips: 1059 time to process: 2 seconds.
uf250-04.cnf , deadline. Restarts: 400
uf250-04.cnf , deadline. Restarts: 400
uf250-04.cnf fulfilled No. of Restarts: 256 No. of Flips: 3379 time to process: 1 seconds.
uf250-04.cnf , deadline. Restarts: 400
uf250-04.cnf , deadline. Restarts: 400
uf250-04.cnf , deadline. Restarts: 400
uf250-04.cnf fulfilled No. of Restarts: 73 No. of Flips: 3810 time to process: 2 seconds.
uf250-04.cnf , deadline. Restarts: 400
uf250-04.cnf , deadline. Restarts: 400
uf250-04.cnf , deadline. Restarts: 400
uf250-04.cnf , deadline. Restarts: 400
uf250-04.cnf , deadline. Restarts: 400
uf250-04.cnf , deadline. Restarts: 400
uf250-04.cnf , deadline. Restarts: 400
uf250-04.cnf , deadline. Restarts: 400
uf250-04.cnf , deadline. Restarts: 400
uf250-04.cnf , deadline. Restarts: 400
uf250-04.cnf , deadline. Restarts: 400
uf250-04.cnf fulfilled No. of Restarts: 8 No. of Flips: 1138 time to process: 2 seconds.
uf250-04.cnf fulfilled No. of Restarts: 257 No. of Flips: 1640 time to process: 1 seconds.
uf250-04.cnf , deadline. Restarts: 400
uf250-04.cnf , deadline. Restarts: 400
uf250-04.cnf fulfilled No. of Restarts: 102 No. of Flips: 4436 time to process: 1 seconds.
uf250-04.cnf fulfilled No. of Restarts: 173 No. of Flips: 2360 time to process: 2 seconds.
uf250-04.cnf fulfilled No. of Restarts: 155 No. of Flips: 1100 time to process: 2 seconds.
uf250-04.cnf fulfilled No. of Restarts: 314 No. of Flips: 4816 time to process: 2 seconds.
uf250-04.cnf fulfilled No. of Restarts: 200 No. of Flips: 1801 time to process: 2 seconds.
uf250-04.cnf , deadline. Restarts: 400
uf250-04.cnf , deadline. Restarts: 400
uf250-04.cnf , deadline. Restarts: 400
uf250-04.cnf , deadline. Restarts: 400
uf250-04.cnf fulfilled No. of Restarts: 257 No. of Flips: 1034 time to process: 2 seconds.
uf250-04.cnf , deadline. Restarts: 400
uf250-04.cnf fulfilled No. of Restarts: 345 No. of Flips: 1257 time to process: 2 seconds.
uf250-04.cnf , deadline. Restarts: 400
uf250-04.cnf , deadline. Restarts: 400
uf250-04.cnf fulfilled No. of Restarts: 202 No. of Flips: 1832 time to process: 1 seconds.
uf250-04.cnf , deadline. Restarts: 400
uf250-04.cnf , deadline. Restarts: 400
uf250-04.cnf , deadline. Restarts: 400
uf250-04.cnf , deadline. Restarts: 400
uf250-04.cnf fulfilled No. of Restarts: 199 No. of Flips: 2293 time to process: 1 seconds.
uf250-04.cnf fulfilled No. of Restarts: 114 No. of Flips: 2806 time to process: 2 seconds.
uf250-04.cnf fulfilled No. of Restarts: 278 No. of Flips: 1353 time to process: 2 seconds.
uf250-04.cnf fulfilled No. of Restarts: 321 No. of Flips: 924 time to process: 1 seconds.
uf250-04.cnf , deadline. Restarts: 400
uf250-04.cnf fulfilled No. of Restarts: 191 No. of Flips: 1699 time to process: 1 seconds.
uf250-04.cnf fulfilled No. of Restarts: 49 No. of Flips: 2933 time to process: 2 seconds.
uf250-04.cnf , deadline. Restarts: 400
uf250-04.cnf , deadline. Restarts: 400
uf250-04.cnf , deadline. Restarts: 400
uf250-04.cnf , deadline. Restarts: 400
uf250-04.cnf , deadline. Restarts: 400
uf250-04.cnf , deadline. Restarts: 400
uf250-04.cnf , deadline. Restarts: 400
uf250-04.cnf fulfilled No. of Restarts: 317 No. of Flips: 1411 time to process: 1 seconds.
uf250-04.cnf fulfilled No. of Restarts: 232 No. of Flips: 4610 time to process: 1 seconds.
uf250-04.cnf , deadline. Restarts: 400
uf250-04.cnf , deadline. Restarts: 400
uf250-04.cnf , deadline. Restarts: 400
uf250-04.cnf , deadline. Restarts: 400
uf250-04.cnf , deadline. Restarts: 400
uf250-04.cnf , deadline. Restarts: 400
uf250-04.cnf fulfilled No. of Restarts: 51 No. of Flips: 4359 time to process: 1 seconds.
uf250-04.cnf , deadline. Restarts: 400
uf250-04.cnf fulfilled No. of Restarts: 11 No. of Flips: 4727 time to process: 1 seconds.
uf250-04.cnf , deadline. Restarts: 400
uf250-04.cnf , deadline. Restarts: 400
uf250-04.cnf fulfilled No. of Restarts: 100 No. of Flips: 3809 time to process: 2 seconds.
uf250-04.cnf fulfilled No. of Restarts: 218 No. of Flips: 4521 time to process: 2 seconds.
uf250-04.cnf , deadline. Restarts: 400
uf250-04.cnf , deadline. Restarts: 400
uf250-04.cnf fulfilled No. of Restarts: 329 No. of Flips: 3801 time to process: 2 seconds.
uf250-04.cnf , deadline. Restarts: 400
uf250-04.cnf , deadline. Restarts: 400
uf250-04.cnf fulfilled No. of Restarts: 272 No. of Flips: 2126 time to process: 2 seconds.
uf250-04.cnf , deadline. Restarts: 400
uf250-04.cnf fulfilled No. of Restarts: 77 No. of Flips: 1368 time to process: 1 seconds.
uf250-04.cnf fulfilled No. of Restarts: 320 No. of Flips: 2114 time to process: 2 seconds.
uf250-04.cnf , deadline. Restarts: 400
uf250-04.cnf , deadline. Restarts: 400
uf250-04.cnf , deadline. Restarts: 400
uf250-04.cnf fulfilled No. of Restarts: 243 No. of Flips: 3555 time to process: 2 seconds.
uf250-04.cnf , deadline. Restarts: 400
uf250-04.cnf fulfilled No. of Restarts: 251 No. of Flips: 2132 time to process: 1 seconds.
uf250-04.cnf fulfilled No. of Restarts: 314 No. of Flips: 1887 time to process: 2 seconds.
uf250-04.cnf fulfilled No. of Restarts: 194 No. of Flips: 1690 time to process: 2 seconds.
uf250-04.cnf fulfilled No. of Restarts: 45 No. of Flips: 2796 time to process: 2 seconds.
uf250-04.cnf , deadline. Restarts: 400
uf250-04.cnf fulfilled No. of Restarts: 142 No. of Flips: 3550 time to process: 2 seconds.
uf250-04.cnf , deadline. Restarts: 400
uf250-04.cnf , deadline. Restarts: 400
uf250-04.cnf fulfilled No. of Restarts: 255 No. of Flips: 4489 time to process: 1 seconds.
uf250-04.cnf , deadline. Restarts: 400
uf250-04.cnf fulfilled No. of Restarts: 165 No. of Flips: 3539 time to process: 2 seconds.
uf250-04.cnf , deadline. Restarts: 400
uf250-04.cnf fulfilled No. of Restarts: 398 No. of Flips: 1918 time to process: 2 seconds.
uf250-04.cnf , deadline. Restarts: 400
uf250-04.cnf fulfilled No. of Restarts: 109 No. of Flips: 3084 time to process: 2 seconds.
uf250-04.cnf , deadline. Restarts: 400
uf250-04.cnf fulfilled No. of Restarts: 260 No. of Flips: 3806 time to process: 2 seconds.
uf250-04.cnf fulfilled No. of Restarts: 15 No. of Flips: 3963 time to process: 2 seconds.
uf250-04.cnf fulfilled No. of Restarts: 138 No. of Flips: 4465 time to process: 2 seconds.
uf250-04.cnf fulfilled No. of Restarts: 50 No. of Flips: 2479 time to process: 2 seconds.
uf250-04.cnf , deadline. Restarts: 400
uf250-04.cnf , deadline. Restarts: 400
uf250-04.cnf , deadline. Restarts: 400
uf250-04.cnf , deadline. Restarts: 400
uf250-04.cnf , deadline. Restarts: 400
uf250-04.cnf , deadline. Restarts: 400
uf250-04.cnf , deadline. Restarts: 400
uf250-04.cnf , deadline. Restarts: 400
uf250-04.cnf , deadline. Restarts: 400
uf250-04.cnf , deadline. Restarts: 400
uf250-04.cnf fulfilled No. of Restarts: 144 No. of Flips: 988 time to process: 2 seconds.
uf250-04.cnf fulfilled No. of Restarts: 63 No. of Flips: 3860 time to process: 2 seconds.
uf250-04.cnf , deadline. Restarts: 400
uf250-04.cnf , deadline. Restarts: 400
uf250-04.cnf , deadline. Restarts: 400
uf250-04.cnf , deadline. Restarts: 400
uf250-04.cnf , deadline. Restarts: 400
uf250-04.cnf , deadline. Restarts: 400
uf250-04.cnf , deadline. Restarts: 400
uf250-04.cnf , deadline. Restarts: 400
uf250-04.cnf , deadline. Restarts: 400
uf250-04.cnf , deadline. Restarts: 400
uf250-04.cnf , deadline. Restarts: 400
uf250-04.cnf , deadline. Restarts: 400
uf250-04.cnf , deadline. Restarts: 400
uf250-04.cnf , deadline. Restarts: 400
uf250-04.cnf , deadline. Restarts: 400
uf250-04.cnf , deadline. Restarts: 400
uf250-04.cnf , deadline. Restarts: 400
uf250-04.cnf , deadline. Restarts: 400
uf250-04.cnf fulfilled No. of Restarts: 331 No. of Flips: 2105 time to process: 2 seconds.
uf250-04.cnf fulfilled No. of Restarts: 102 No. of Flips: 4444 time to process: 1 seconds.
uf250-04.cnf , deadline. Restarts: 400
uf250-04.cnf , deadline. Restarts: 400
uf250-04.cnf , deadline. Restarts: 400
uf250-04.cnf fulfilled No. of Restarts: 362 No. of Flips: 3504 time to process: 2 seconds.
uf250-04.cnf , deadline. Restarts: 400
uf250-04.cnf , deadline. Restarts: 400
uf250-04.cnf , deadline. Restarts: 400
uf250-04.cnf fulfilled No. of Restarts: 92 No. of Flips: 4249 time to process: 2 seconds.
uf250-04.cnf fulfilled No. of Restarts: 59 No. of Flips: 2809 time to process: 2 seconds.
uf250-04.cnf , deadline. Restarts: 400
uf250-04.cnf , deadline. Restarts: 400
uf250-04.cnf , deadline. Restarts: 400
uf250-04.cnf , deadline. Restarts: 400
uf250-04.cnf fulfilled No. of Restarts: 108 No. of Flips: 4478 time to process: 1 seconds.
uf250-04.cnf fulfilled No. of Restarts: 41 No. of Flips: 3647 time to process: 2 seconds.
uf250-04.cnf , deadline. Restarts: 400
uf250-04.cnf , deadline. Restarts: 400
uf250-04.cnf fulfilled No. of Restarts: 22 No. of Flips: 977 time to process: 1 seconds.
uf250-04.cnf fulfilled No. of Restarts: 353 No. of Flips: 3133 time to process: 2 seconds.
uf250-04.cnf , deadline. Restarts: 400
uf250-04.cnf , deadline. Restarts: 400
uf250-04.cnf , deadline. Restarts: 400
uf250-04.cnf fulfilled No. of Restarts: 330 No. of Flips: 2363 time to process: 2 seconds.
uf250-04.cnf , deadline. Restarts: 400
uf250-04.cnf , deadline. Restarts: 400
uf250-04.cnf fulfilled No. of Restarts: 48 No. of Flips: 2805 time to process: 2 seconds.
uf250-04.cnf , deadline. Restarts: 400
uf250-04.cnf fulfilled No. of Restarts: 140 No. of Flips: 3313 time to process: 1 seconds.
uf250-04.cnf , deadline. Restarts: 400
uf250-04.cnf fulfilled No. of Restarts: 58 No. of Flips: 4624 time to process: 1 seconds.
uf250-04.cnf , deadline. Restarts: 400
uf250-04.cnf , deadline. Restarts: 400
uf250-04.cnf fulfilled No. of Restarts: 303 No. of Flips: 4224 time to process: 1 seconds.
uf250-04.cnf , deadline. Restarts: 400
uf250-04.cnf , deadline. Restarts: 400
uf250-04.cnf , deadline. Restarts: 400
uf250-04.cnf fulfilled No. of Restarts: 289 No. of Flips: 3479 time to process: 1 seconds.
uf250-04.cnf , deadline. Restarts: 400
uf250-04.cnf , deadline. Restarts: 400
uf250-04.cnf , deadline. Restarts: 400
uf250-04.cnf fulfilled No. of Restarts: 108 No. of Flips: 4385 time to process: 1 seconds.
uf250-04.cnf , deadline. Restarts: 400
uf250-04.cnf , deadline. Restarts: 400
uf250-04.cnf fulfilled No. of Restarts: 26 No. of Flips: 4017 time to process: 2 seconds.
uf250-04.cnf , deadline. Restarts: 400
uf250-04.cnf , deadline. Restarts: 400
uf250-04.cnf fulfilled No. of Restarts: 111 No. of Flips: 3140 time to process: 2 seconds.
uf250-04.cnf , deadline. Restarts: 400
uf250-04.cnf , deadline. Restarts: 400
uf250-04.cnf , deadline. Restarts: 400
uf250-04.cnf fulfilled No. of Restarts: 36 No. of Flips: 1218 time to process: 2 seconds.
uf250-04.cnf fulfilled No. of Restarts: 43 No. of Flips: 4553 time to process: 2 seconds.
uf250-04.cnf , deadline. Restarts: 400
uf250-04.cnf fulfilled No. of Restarts: 389 No. of Flips: 2965 time to process: 2 seconds.
uf250-04.cnf fulfilled No. of Restarts: 98 No. of Flips: 821 time to process: 1 seconds.
uf250-04.cnf , deadline. Restarts: 400
uf250-04.cnf , deadline. Restarts: 400
uf250-04.cnf , deadline. Restarts: 400
uf250-04.cnf , deadline. Restarts: 400
uf250-04.cnf fulfilled No. of Restarts: 335 No. of Flips: 2274 time to process: 2 seconds.
uf250-04.cnf , deadline. Restarts: 400
uf250-04.cnf fulfilled No. of Restarts: 7 No. of Flips: 4337 time to process: 1 seconds.
uf250-04.cnf fulfilled No. of Restarts: 232 No. of Flips: 3149 time to process: 2 seconds.
uf250-04.cnf , deadline. Restarts: 400
uf250-04.cnf , deadline. Restarts: 400
uf250-04.cnf , deadline. Restarts: 400
uf250-04.cnf fulfilled No. of Restarts: 247 No. of Flips: 1719 time to process: 1 seconds.
uf250-04.cnf fulfilled No. of Restarts: 190 No. of Flips: 2916 time to process: 2 seconds.
uf250-04.cnf , deadline. Restarts: 400
uf250-04.cnf , deadline. Restarts: 400
uf250-04.cnf , deadline. Restarts: 400
uf250-04.cnf fulfilled No. of Restarts: 162 No. of Flips: 2870 time to process: 1 seconds.
uf250-04.cnf , deadline. Restarts: 400
uf250-04.cnf , deadline. Restarts: 400
uf250-04.cnf , deadline. Restarts: 400
uf250-04.cnf , deadline. Restarts: 400
uf250-04.cnf , deadline. Restarts: 400
uf250-04.cnf fulfilled No. of Restarts: 253 No. of Flips: 1184 time to process: 2 seconds.
uf250-04.cnf , deadline. Restarts: 400
uf250-04.cnf , deadline. Restarts: 400
uf250-04.cnf , deadline. Restarts: 400
uf250-04.cnf fulfilled No. of Restarts: 99 No. of Flips: 2085 time to process: 1 seconds.
uf250-04.cnf , deadline. Restarts: 400
uf250-04.cnf fulfilled No. of Restarts: 213 No. of Flips: 3791 time to process: 1 seconds.
uf250-04.cnf , deadline. Restarts: 400
uf250-04.cnf fulfilled No. of Restarts: 348 No. of Flips: 1136 time to process: 1 seconds.
uf250-04.cnf fulfilled No. of Restarts: 253 No. of Flips: 2685 time to process: 2 seconds.
uf250-04.cnf fulfilled No. of Restarts: 129 No. of Flips: 2960 time to process: 2 seconds.
uf250-04.cnf fulfilled No. of Restarts: 130 No. of Flips: 2106 time to process: 2 seconds.
uf250-04.cnf , deadline. Restarts: 400
uf250-04.cnf , deadline. Restarts: 400
uf250-04.cnf , deadline. Restarts: 400
uf250-04.cnf , deadline. Restarts: 400
uf250-04.cnf , deadline. Restarts: 400
uf250-04.cnf , deadline. Restarts: 400
uf250-04.cnf fulfilled No. of Restarts: 140 No. of Flips: 1988 time to process: 2 seconds.
uf250-04.cnf , deadline. Restarts: 400
uf250-04.cnf , deadline. Restarts: 400
uf250-04.cnf , deadline. Restarts: 400
uf250-04.cnf , deadline. Restarts: 400
uf250-04.cnf , deadline. Restarts: 400
uf250-04.cnf , deadline. Restarts: 400
uf250-04.cnf , deadline. Restarts: 400
uf250-04.cnf , deadline. Restarts: 400
uf250-04.cnf , deadline. Restarts: 400
uf250-04.cnf , deadline. Restarts: 400
uf250-04.cnf fulfilled No. of Restarts: 87 No. of Flips: 3644 time to process: 2 seconds.
uf250-04.cnf fulfilled No. of Restarts: 49 No. of Flips: 2512 time to process: 2 seconds.
uf250-04.cnf fulfilled No. of Restarts: 37 No. of Flips: 2877 time to process: 2 seconds.
uf250-04.cnf fulfilled No. of Restarts: 326 No. of Flips: 2125 time to process: 2 seconds.
uf250-04.cnf , deadline. Restarts: 400
uf250-04.cnf , deadline. Restarts: 400
uf250-04.cnf fulfilled No. of Restarts: 335 No. of Flips: 3564 time to process: 2 seconds.
uf250-04.cnf , deadline. Restarts: 400
uf250-04.cnf , deadline. Restarts: 400
uf250-04.cnf fulfilled No. of Restarts: 129 No. of Flips: 1765 time to process: 2 seconds.
uf250-04.cnf , deadline. Restarts: 400
uf250-04.cnf fulfilled No. of Restarts: 49 No. of Flips: 4148 time to process: 2 seconds.
uf250-04.cnf , deadline. Restarts: 400
uf250-04.cnf , deadline. Restarts: 400
uf250-04.cnf , deadline. Restarts: 400
uf250-04.cnf fulfilled No. of Restarts: 7 No. of Flips: 2290 time to process: 1 seconds.
uf250-04.cnf , deadline. Restarts: 400
uf250-04.cnf , deadline. Restarts: 400
uf250-04.cnf fulfilled No. of Restarts: 297 No. of Flips: 4873 time to process: 1 seconds.
uf250-04.cnf , deadline. Restarts: 400
uf250-04.cnf fulfilled No. of Restarts: 227 No. of Flips: 1662 time to process: 1 seconds.
uf250-04.cnf , deadline. Restarts: 400
uf250-04.cnf , deadline. Restarts: 400
uf250-04.cnf , deadline. Restarts: 400
uf250-04.cnf , deadline. Restarts: 400
uf250-04.cnf fulfilled No. of Restarts: 80 No. of Flips: 4659 time to process: 1 seconds.
uf250-04.cnf , deadline. Restarts: 400
uf250-04.cnf fulfilled No. of Restarts: 12 No. of Flips: 2420 time to process: 2 seconds.
uf250-04.cnf , deadline. Restarts: 400
uf250-04.cnf , deadline. Restarts: 400
uf250-04.cnf , deadline. Restarts: 400
uf250-04.cnf , deadline. Restarts: 400
uf250-04.cnf , deadline. Restarts: 400
uf250-04.cnf , deadline. Restarts: 400
uf250-04.cnf , deadline. Restarts: 400
uf250-04.cnf , deadline. Restarts: 400
uf250-04.cnf , deadline. Restarts: 400
uf250-04.cnf fulfilled No. of Restarts: 323 No. of Flips: 4483 time to process: 1 seconds.
uf250-04.cnf fulfilled No. of Restarts: 82 No. of Flips: 2748 time to process: 2 seconds.
uf250-04.cnf fulfilled No. of Restarts: 371 No. of Flips: 3652 time to process: 1 seconds.
uf250-04.cnf , deadline. Restarts: 400
uf250-04.cnf fulfilled No. of Restarts: 41 No. of Flips: 3166 time to process: 1 seconds.
uf250-04.cnf , deadline. Restarts: 400
uf250-04.cnf , deadline. Restarts: 400
uf250-04.cnf , deadline. Restarts: 400
uf250-04.cnf fulfilled No. of Restarts: 100 No. of Flips: 3283 time to process: 2 seconds.
uf250-04.cnf , deadline. Restarts: 400
uf250-04.cnf fulfilled No. of Restarts: 274 No. of Flips: 1870 time to process: 2 seconds.
uf250-04.cnf , deadline. Restarts: 400
uf250-04.cnf fulfilled No. of Restarts: 278 No. of Flips: 2746 time to process: 2 seconds.
uf250-04.cnf , deadline. Restarts: 400
uf250-04.cnf , deadline. Restarts: 400
uf250-04.cnf fulfilled No. of Restarts: 376 No. of Flips: 1948 time to process: 1 seconds.
uf250-04.cnf , deadline. Restarts: 400
uf250-04.cnf , deadline. Restarts: 400
uf250-04.cnf fulfilled No. of Restarts: 383 No. of Flips: 4722 time to process: 2 seconds.
uf250-04.cnf , deadline. Restarts: 400
uf250-04.cnf fulfilled No. of Restarts: 348 No. of Flips: 2355 time to process: 1 seconds.
uf250-04.cnf fulfilled No. of Restarts: 214 No. of Flips: 3930 time to process: 1 seconds.
uf250-04.cnf , deadline. Restarts: 400
uf250-04.cnf fulfilled No. of Restarts: 334 No. of Flips: 2293 time to process: 1 seconds.
uf250-04.cnf fulfilled No. of Restarts: 71 No. of Flips: 4332 time to process: 1 seconds.
uf250-04.cnf fulfilled No. of Restarts: 85 No. of Flips: 2525 time to process: 2 seconds.
uf250-04.cnf fulfilled No. of Restarts: 138 No. of Flips: 4342 time to process: 1 seconds.
uf250-04.cnf , deadline. Restarts: 400
uf250-04.cnf , deadline. Restarts: 400
uf250-04.cnf , deadline. Restarts: 400
uf250-04.cnf fulfilled No. of Restarts: 357 No. of Flips: 4595 time to process: 2 seconds.
uf250-04.cnf , deadline. Restarts: 400
uf250-04.cnf fulfilled No. of Restarts: 355 No. of Flips: 4903 time to process: 2 seconds.
uf250-04.cnf , deadline. Restarts: 400
uf250-04.cnf , deadline. Restarts: 400
uf250-04.cnf , deadline. Restarts: 400
uf250-04.cnf , deadline. Restarts: 400
uf250-04.cnf fulfilled No. of Restarts: 285 No. of Flips: 4432 time to process: 1 seconds.
uf250-04.cnf , deadline. Restarts: 400
uf250-04.cnf , deadline. Restarts: 400
uf250-04.cnf fulfilled No. of Restarts: 361 No. of Flips: 1964 time to process: 2 seconds.
uf250-04.cnf fulfilled No. of Restarts: 54 No. of Flips: 3628 time to process: 2 seconds.
uf250-04.cnf , deadline. Restarts: 400
uf250-04.cnf , deadline. Restarts: 400
uf250-04.cnf , deadline. Restarts: 400
uf250-04.cnf , deadline. Restarts: 400
uf250-04.cnf , deadline. Restarts: 400
uf250-04.cnf , deadline. Restarts: 400
uf250-04.cnf , deadline. Restarts: 400
uf250-04.cnf fulfilled No. of Restarts: 312 No. of Flips: 4077 time to process: 2 seconds.
uf250-04.cnf , deadline. Restarts: 400
uf250-04.cnf fulfilled No. of Restarts: 239 No. of Flips: 3729 time to process: 2 seconds.
uf250-04.cnf fulfilled No. of Restarts: 323 No. of Flips: 1367 time to process: 2 seconds.
uf250-04.cnf , deadline. Restarts: 400
uf250-04.cnf , deadline. Restarts: 400
uf250-04.cnf , deadline. Restarts: 400
uf250-04.cnf fulfilled No. of Restarts: 355 No. of Flips: 3404 time to process: 1 seconds.
uf250-04.cnf , deadline. Restarts: 400
uf250-04.cnf , deadline. Restarts: 400
uf250-04.cnf , deadline. Restarts: 400
uf250-04.cnf fulfilled No. of Restarts: 115 No. of Flips: 1895 time to process: 2 seconds.
uf250-04.cnf , deadline. Restarts: 400
uf250-04.cnf , deadline. Restarts: 400
uf250-04.cnf , deadline. Restarts: 400
uf250-04.cnf , deadline. Restarts: 400
uf250-04.cnf , deadline. Restarts: 400
uf250-04.cnf fulfilled No. of Restarts: 94 No. of Flips: 3416 time to process: 1 seconds.
uf250-04.cnf fulfilled No. of Restarts: 388 No. of Flips: 3774 time to process: 2 seconds.
uf250-04.cnf , deadline. Restarts: 400
uf250-04.cnf , deadline. Restarts: 400
uf250-04.cnf , deadline. Restarts: 400
uf250-04.cnf , deadline. Restarts: 400
uf250-04.cnf , deadline. Restarts: 400
uf250-04.cnf , deadline. Restarts: 400
uf250-04.cnf , deadline. Restarts: 400
uf250-04.cnf , deadline. Restarts: 400
uf250-04.cnf fulfilled No. of Restarts: 176 No. of Flips: 2391 time to process: 2 seconds.
uf250-04.cnf fulfilled No. of Restarts: 36 No. of Flips: 708 time to process: 1 seconds.
uf250-04.cnf fulfilled No. of Restarts: 192 No. of Flips: 2884 time to process: 1 seconds.
uf250-04.cnf , deadline. Restarts: 400
uf250-04.cnf , deadline. Restarts: 400
uf250-04.cnf fulfilled No. of Restarts: 61 No. of Flips: 1842 time to process: 1 seconds.
uf250-04.cnf , deadline. Restarts: 400
uf250-04.cnf , deadline. Restarts: 400
uf250-04.cnf , deadline. Restarts: 400
uf250-04.cnf fulfilled No. of Restarts: 75 No. of Flips: 3740 time to process: 2 seconds.
uf250-04.cnf , deadline. Restarts: 400
uf250-04.cnf , deadline. Restarts: 400
uf250-04.cnf , deadline. Restarts: 400
uf250-04.cnf , deadline. Restarts: 400
uf250-04.cnf fulfilled No. of Restarts: 241 No. of Flips: 1886 time to process: 1 seconds.
uf250-04.cnf fulfilled No. of Restarts: 96 No. of Flips: 4956 time to process: 2 seconds.
uf250-04.cnf , deadline. Restarts: 400
uf250-04.cnf , deadline. Restarts: 400
uf250-04.cnf fulfilled No. of Restarts: 178 No. of Flips: 1978 time to process: 1 seconds.
uf250-04.cnf fulfilled No. of Restarts: 26 No. of Flips: 2631 time to process: 1 seconds.
uf250-04.cnf , deadline. Restarts: 400
uf250-04.cnf , deadline. Restarts: 400
uf250-04.cnf fulfilled No. of Restarts: 51 No. of Flips: 4389 time to process: 1 seconds.
uf250-04.cnf , deadline. Restarts: 400
uf250-04.cnf , deadline. Restarts: 400
uf250-04.cnf fulfilled No. of Restarts: 247 No. of Flips: 3988 time to process: 1 seconds.
uf250-04.cnf fulfilled No. of Restarts: 28 No. of Flips: 2419 time to process: 2 seconds.
uf250-04.cnf , deadline. Restarts: 400
uf250-04.cnf , deadline. Restarts: 400
uf250-04.cnf fulfilled No. of Restarts: 258 No. of Flips: 2578 time to process: 1 seconds.
uf250-04.cnf , deadline. Restarts: 400
uf250-04.cnf , deadline. Restarts: 400
uf250-04.cnf , deadline. Restarts: 400
uf250-04.cnf , deadline. Restarts: 400
uf250-04.cnf fulfilled No. of Restarts: 96 No. of Flips: 3267 time to process: 1 seconds.
uf250-04.cnf , deadline. Restarts: 400
uf250-04.cnf fulfilled No. of Restarts: 190 No. of Flips: 1654 time to process: 2 seconds.
uf250-04.cnf , deadline. Restarts: 400
uf250-04.cnf , deadline. Restarts: 400
uf250-04.cnf fulfilled No. of Restarts: 223 No. of Flips: 4825 time to process: 1 seconds.
uf250-04.cnf , deadline. Restarts: 400
uf250-04.cnf , deadline. Restarts: 400
uf250-04.cnf , deadline. Restarts: 400
uf250-04.cnf fulfilled No. of Restarts: 321 No. of Flips: 3587 time to process: 2 seconds.
uf250-04.cnf fulfilled No. of Restarts: 159 No. of Flips: 3564 time to process: 2 seconds.
uf250-04.cnf fulfilled No. of Restarts: 375 No. of Flips: 1642 time to process: 2 seconds.
uf250-04.cnf , deadline. Restarts: 400
uf250-04.cnf fulfilled No. of Restarts: 169 No. of Flips: 4808 time to process: 1 seconds.
uf250-04.cnf , deadline. Restarts: 400
uf250-04.cnf fulfilled No. of Restarts: 215 No. of Flips: 4478 time to process: 1 seconds.
uf250-04.cnf fulfilled No. of Restarts: 86 No. of Flips: 3873 time to process: 1 seconds.
uf250-04.cnf fulfilled No. of Restarts: 153 No. of Flips: 2523 time to process: 2 seconds.
uf250-04.cnf , deadline. Restarts: 400
uf250-04.cnf fulfilled No. of Restarts: 3 No. of Flips: 4955 time to process: 1 seconds.
uf250-04.cnf , deadline. Restarts: 400
uf250-04.cnf , deadline. Restarts: 400
uf250-04.cnf fulfilled No. of Restarts: 264 No. of Flips: 1839 time to process: 2 seconds.
uf250-04.cnf fulfilled No. of Restarts: 214 No. of Flips: 2558 time to process: 2 seconds.
uf250-04.cnf fulfilled No. of Restarts: 201 No. of Flips: 2861 time to process: 2 seconds.
uf250-04.cnf , deadline. Restarts: 400
uf250-04.cnf fulfilled No. of Restarts: 248 No. of Flips: 2889 time to process: 2 seconds.
uf250-04.cnf fulfilled No. of Restarts: 199 No. of Flips: 4947 time to process: 2 seconds.
uf250-04.cnf , deadline. Restarts: 400
uf250-04.cnf , deadline. Restarts: 400
uf250-04.cnf , deadline. Restarts: 400
uf250-04.cnf fulfilled No. of Restarts: 208 No. of Flips: 4159 time to process: 2 seconds.
uf250-04.cnf , deadline. Restarts: 400
uf250-04.cnf , deadline. Restarts: 400
uf250-04.cnf , deadline. Restarts: 400
uf250-04.cnf fulfilled No. of Restarts: 179 No. of Flips: 3512 time to process: 2 seconds.
uf250-04.cnf fulfilled No. of Restarts: 374 No. of Flips: 3739 time to process: 2 seconds.
uf250-04.cnf fulfilled No. of Restarts: 200 No. of Flips: 2733 time to process: 2 seconds.
uf250-04.cnf , deadline. Restarts: 400
uf250-04.cnf , deadline. Restarts: 400
uf250-04.cnf , deadline. Restarts: 400
uf250-04.cnf fulfilled No. of Restarts: 100 No. of Flips: 3941 time to process: 2 seconds.
uf250-04.cnf , deadline. Restarts: 400
uf250-04.cnf fulfilled No. of Restarts: 35 No. of Flips: 3718 time to process: 2 seconds.
uf250-04.cnf , deadline. Restarts: 400
uf250-04.cnf fulfilled No. of Restarts: 107 No. of Flips: 4836 time to process: 2 seconds.
uf250-04.cnf , deadline. Restarts: 400
uf250-04.cnf , deadline. Restarts: 400
uf250-04.cnf , deadline. Restarts: 400
uf250-04.cnf , deadline. Restarts: 400
uf250-04.cnf , deadline. Restarts: 400
uf250-04.cnf , deadline. Restarts: 400
uf250-04.cnf fulfilled No. of Restarts: 337 No. of Flips: 1165 time to process: 2 seconds.
uf250-04.cnf fulfilled No. of Restarts: 11 No. of Flips: 2447 time to process: 2 seconds.
uf250-04.cnf fulfilled No. of Restarts: 152 No. of Flips: 1323 time to process: 2 seconds.
uf250-04.cnf , deadline. Restarts: 400
uf250-04.cnf , deadline. Restarts: 400
uf250-04.cnf , deadline. Restarts: 400
uf250-04.cnf fulfilled No. of Restarts: 383 No. of Flips: 3560 time to process: 2 seconds.
uf250-04.cnf , deadline. Restarts: 400
uf250-04.cnf , deadline. Restarts: 400
uf250-04.cnf fulfilled No. of Restarts: 99 No. of Flips: 3260 time to process: 2 seconds.
uf250-04.cnf , deadline. Restarts: 400
uf250-04.cnf , deadline. Restarts: 400
uf250-04.cnf , deadline. Restarts: 400
uf250-04.cnf , deadline. Restarts: 400
uf250-04.cnf fulfilled No. of Restarts: 260 No. of Flips: 2810 time to process: 2 seconds.
uf250-04.cnf , deadline. Restarts: 400
uf250-04.cnf fulfilled No. of Restarts: 296 No. of Flips: 4639 time to process: 2 seconds.
uf250-04.cnf fulfilled No. of Restarts: 362 No. of Flips: 4035 time to process: 2 seconds.
uf250-04.cnf , deadline. Restarts: 400
uf250-04.cnf , deadline. Restarts: 400
uf250-04.cnf fulfilled No. of Restarts: 208 No. of Flips: 3007 time to process: 2 seconds.
uf250-04.cnf , deadline. Restarts: 400
uf250-04.cnf , deadline. Restarts: 400
uf250-04.cnf , deadline. Restarts: 400
uf250-04.cnf , deadline. Restarts: 400
uf250-04.cnf fulfilled No. of Restarts: 69 No. of Flips: 4554 time to process: 2 seconds.
uf250-04.cnf fulfilled No. of Restarts: 236 No. of Flips: 2484 time to process: 2 seconds.
uf250-04.cnf fulfilled No. of Restarts: 12 No. of Flips: 1865 time to process: 1 seconds.
uf250-04.cnf fulfilled No. of Restarts: 84 No. of Flips: 4138 time to process: 2 seconds.
uf250-04.cnf fulfilled No. of Restarts: 93 No. of Flips: 921 time to process: 2 seconds.
uf250-04.cnf fulfilled No. of Restarts: 93 No. of Flips: 2418 time to process: 2 seconds.
uf250-04.cnf fulfilled No. of Restarts: 85 No. of Flips: 1555 time to process: 2 seconds.
uf250-04.cnf fulfilled No. of Restarts: 12 No. of Flips: 4712 time to process: 1 seconds.
uf250-04.cnf , deadline. Restarts: 400
uf250-04.cnf , deadline. Restarts: 400
uf250-04.cnf fulfilled No. of Restarts: 137 No. of Flips: 2792 time to process: 1 seconds.
uf250-04.cnf fulfilled No. of Restarts: 172 No. of Flips: 4336 time to process: 2 seconds.
uf250-04.cnf , deadline. Restarts: 400
uf250-04.cnf , deadline. Restarts: 400
uf250-04.cnf , deadline. Restarts: 400
uf250-04.cnf , deadline. Restarts: 400
uf250-04.cnf , deadline. Restarts: 400
uf250-04.cnf , deadline. Restarts: 400
uf250-04.cnf , deadline. Restarts: 400
uf250-04.cnf , deadline. Restarts: 400
uf250-04.cnf , deadline. Restarts: 400
uf250-04.cnf fulfilled No. of Restarts: 75 No. of Flips: 3470 time to process: 1 seconds.
uf250-04.cnf , deadline. Restarts: 400
uf250-04.cnf , deadline. Restarts: 400
uf250-04.cnf , deadline. Restarts: 400
uf250-04.cnf , deadline. Restarts: 400
uf250-04.cnf , deadline. Restarts: 400
uf250-04.cnf , deadline. Restarts: 400
uf250-04.cnf fulfilled No. of Restarts: 184 No. of Flips: 4167 time to process: 1 seconds.
uf250-04.cnf , deadline. Restarts: 400
uf250-04.cnf , deadline. Restarts: 400
uf250-04.cnf , deadline. Restarts: 400
uf250-04.cnf , deadline. Restarts: 400
uf250-04.cnf fulfilled No. of Restarts: 68 No. of Flips: 3231 time to process: 2 seconds.
uf250-04.cnf , deadline. Restarts: 400
uf250-04.cnf , deadline. Restarts: 400
uf250-04.cnf , deadline. Restarts: 400
uf250-04.cnf , deadline. Restarts: 400
uf250-04.cnf , deadline. Restarts: 400
uf250-04.cnf , deadline. Restarts: 400
uf250-04.cnf , deadline. Restarts: 400
uf250-04.cnf fulfilled No. of Restarts: 395 No. of Flips: 1670 time to process: 2 seconds.
uf250-04.cnf , deadline. Restarts: 400
uf250-04.cnf , deadline. Restarts: 400
uf250-04.cnf fulfilled No. of Restarts: 219 No. of Flips: 3589 time to process: 1 seconds.
uf250-04.cnf , deadline. Restarts: 400
uf250-04.cnf , deadline. Restarts: 400
uf250-04.cnf , deadline. Restarts: 400
uf250-04.cnf , deadline. Restarts: 400
uf250-04.cnf fulfilled No. of Restarts: 103 No. of Flips: 2763 time to process: 1 seconds.
uf250-04.cnf , deadline. Restarts: 400
uf250-04.cnf fulfilled No. of Restarts: 163 No. of Flips: 4602 time to process: 1 seconds.
uf250-04.cnf , deadline. Restarts: 400
uf250-04.cnf fulfilled No. of Restarts: 47 No. of Flips: 1865 time to process: 2 seconds.
uf250-04.cnf fulfilled No. of Restarts: 332 No. of Flips: 3621 time to process: 1 seconds.
uf250-04.cnf fulfilled No. of Restarts: 65 No. of Flips: 2923 time to process: 2 seconds.
uf250-04.cnf , deadline. Restarts: 400
uf250-04.cnf , deadline. Restarts: 400
uf250-04.cnf fulfilled No. of Restarts: 71 No. of Flips: 4947 time to process: 1 seconds.
uf250-04.cnf fulfilled No. of Restarts: 244 No. of Flips: 2613 time to process: 2 seconds.
uf250-04.cnf , deadline. Restarts: 400
uf250-04.cnf fulfilled No. of Restarts: 307 No. of Flips: 4862 time to process: 2 seconds.
uf250-04.cnf , deadline. Restarts: 400
uf250-04.cnf , deadline. Restarts: 400
uf250-04.cnf fulfilled No. of Restarts: 378 No. of Flips: 4335 time to process: 1 seconds.
uf250-04.cnf , deadline. Restarts: 400
uf250-04.cnf fulfilled No. of Restarts: 395 No. of Flips: 1448 time to process: 1 seconds.
uf250-04.cnf fulfilled No. of Restarts: 156 No. of Flips: 2319 time to process: 2 seconds.
uf250-04.cnf fulfilled No. of Restarts: 81 No. of Flips: 2385 time to process: 1 seconds.
uf250-04.cnf , deadline. Restarts: 400
uf250-04.cnf , deadline. Restarts: 400
uf250-04.cnf fulfilled No. of Restarts: 62 No. of Flips: 1581 time to process: 2 seconds.
uf250-04.cnf , deadline. Restarts: 400
uf250-04.cnf fulfilled No. of Restarts: 257 No. of Flips: 1896 time to process: 2 seconds.
uf250-04.cnf fulfilled No. of Restarts: 118 No. of Flips: 3017 time to process: 2 seconds.
uf250-04.cnf fulfilled No. of Restarts: 133 No. of Flips: 4717 time to process: 2 seconds.
uf250-04.cnf , deadline. Restarts: 400
uf250-04.cnf , deadline. Restarts: 400
uf250-04.cnf , deadline. Restarts: 400
uf250-04.cnf fulfilled No. of Restarts: 238 No. of Flips: 1888 time to process: 2 seconds.
uf250-04.cnf fulfilled No. of Restarts: 2 No. of Flips: 1940 time to process: 2 seconds.
uf250-04.cnf fulfilled No. of Restarts: 89 No. of Flips: 2445 time to process: 2 seconds.
uf250-04.cnf , deadline. Restarts: 400
uf250-04.cnf , deadline. Restarts: 400
uf250-04.cnf , deadline. Restarts: 400
uf250-04.cnf , deadline. Restarts: 400
uf250-04.cnf , deadline. Restarts: 400
uf250-04.cnf , deadline. Restarts: 400
uf250-04.cnf , deadline. Restarts: 400
uf250-04.cnf , deadline. Restarts: 400
uf250-04.cnf fulfilled No. of Restarts: 276 No. of Flips: 4462 time to process: 2 seconds.
uf250-04.cnf , deadline. Restarts: 400
uf250-04.cnf , deadline. Restarts: 400
uf250-04.cnf , deadline. Restarts: 400
uf250-04.cnf , deadline. Restarts: 400
uf250-04.cnf , deadline. Restarts: 400
uf250-04.cnf , deadline. Restarts: 400
uf250-04.cnf fulfilled No. of Restarts: 65 No. of Flips: 2838 time to process: 1 seconds.
uf250-04.cnf fulfilled No. of Restarts: 305 No. of Flips: 3127 time to process: 1 seconds.
uf250-04.cnf , deadline. Restarts: 400
uf250-04.cnf fulfilled No. of Restarts: 317 No. of Flips: 1891 time to process: 1 seconds.
uf250-04.cnf fulfilled No. of Restarts: 280 No. of Flips: 1392 time to process: 2 seconds.
uf250-04.cnf fulfilled No. of Restarts: 66 No. of Flips: 4887 time to process: 2 seconds.
uf250-04.cnf , deadline. Restarts: 400
uf250-04.cnf , deadline. Restarts: 400
uf250-04.cnf fulfilled No. of Restarts: 181 No. of Flips: 3066 time to process: 2 seconds.
uf250-04.cnf , deadline. Restarts: 400
uf250-04.cnf , deadline. Restarts: 400
uf250-04.cnf fulfilled No. of Restarts: 235 No. of Flips: 4942 time to process: 1 seconds.
uf250-04.cnf fulfilled No. of Restarts: 83 No. of Flips: 2974 time to process: 1 seconds.
uf250-04.cnf fulfilled No. of Restarts: 259 No. of Flips: 3738 time to process: 2 seconds.
uf250-04.cnf , deadline. Restarts: 400
uf250-04.cnf fulfilled No. of Restarts: 1 No. of Flips: 4284 time to process: 2 seconds.
uf250-04.cnf , deadline. Restarts: 400
uf250-04.cnf fulfilled No. of Restarts: 35 No. of Flips: 4113 time to process: 1 seconds.
uf250-04.cnf , deadline. Restarts: 400
uf250-04.cnf fulfilled No. of Restarts: 117 No. of Flips: 3188 time to process: 1 seconds.
uf250-04.cnf , deadline. Restarts: 400
uf250-04.cnf fulfilled No. of Restarts: 258 No. of Flips: 4876 time to process: 1 seconds.
uf250-04.cnf , deadline. Restarts: 400
uf250-04.cnf , deadline. Restarts: 400
uf250-04.cnf , deadline. Restarts: 400
uf250-04.cnf , deadline. Restarts: 400
uf250-04.cnf , deadline. Restarts: 400
uf250-04.cnf , deadline. Restarts: 400
uf250-04.cnf , deadline. Restarts: 400
uf250-04.cnf fulfilled No. of Restarts: 386 No. of Flips: 1778 time to process: 2 seconds.
uf250-04.cnf , deadline. Restarts: 400
uf250-04.cnf , deadline. Restarts: 400
uf250-04.cnf fulfilled No. of Restarts: 140 No. of Flips: 1577 time to process: 1 seconds.
uf250-04.cnf , deadline. Restarts: 400
uf250-04.cnf fulfilled No. of Restarts: 176 No. of Flips: 4611 time to process: 2 seconds.
uf250-04.cnf fulfilled No. of Restarts: 174 No. of Flips: 4531 time to process: 2 seconds.
uf250-04.cnf , deadline. Restarts: 400
uf250-04.cnf fulfilled No. of Restarts: 29 No. of Flips: 3935 time to process: 2 seconds.
uf250-04.cnf , deadline. Restarts: 400
uf250-04.cnf , deadline. Restarts: 400
uf250-04.cnf , deadline. Restarts: 400
uf250-04.cnf fulfilled No. of Restarts: 46 No. of Flips: 1585 time to process: 2 seconds.
uf250-04.cnf , deadline. Restarts: 400
uf250-04.cnf , deadline. Restarts: 400
uf250-04.cnf , deadline. Restarts: 400
uf250-04.cnf fulfilled No. of Restarts: 187 No. of Flips: 3080 time to process: 2 seconds.
uf250-04.cnf , deadline. Restarts: 400
uf250-04.cnf fulfilled No. of Restarts: 90 No. of Flips: 1217 time to process: 1 seconds.
uf250-04.cnf , deadline. Restarts: 400
uf250-04.cnf , deadline. Restarts: 400
uf250-04.cnf fulfilled No. of Restarts: 269 No. of Flips: 2602 time to process: 2 seconds.
uf250-04.cnf , deadline. Restarts: 400
uf250-04.cnf , deadline. Restarts: 400
uf250-04.cnf , deadline. Restarts: 400
uf250-04.cnf , deadline. Restarts: 400
uf250-04.cnf , deadline. Restarts: 400
uf250-04.cnf fulfilled No. of Restarts: 310 No. of Flips: 4689 time to process: 2 seconds.
uf250-04.cnf fulfilled No. of Restarts: 360 No. of Flips: 3595 time to process: 2 seconds.
uf250-04.cnf , deadline. Restarts: 400
uf250-04.cnf fulfilled No. of Restarts: 30 No. of Flips: 3129 time to process: 1 seconds.
uf250-04.cnf , deadline. Restarts: 400
uf250-04.cnf , deadline. Restarts: 400
uf250-04.cnf , deadline. Restarts: 400
uf250-04.cnf fulfilled No. of Restarts: 243 No. of Flips: 1568 time to process: 2 seconds.
uf250-04.cnf , deadline. Restarts: 400
uf250-04.cnf , deadline. Restarts: 400
uf250-04.cnf fulfilled No. of Restarts: 151 No. of Flips: 2891 time to process: 1 seconds.
uf250-04.cnf fulfilled No. of Restarts: 390 No. of Flips: 3778 time to process: 2 seconds.
uf250-04.cnf fulfilled No. of Restarts: 57 No. of Flips: 2978 time to process: 2 seconds.
uf250-04.cnf , deadline. Restarts: 400
uf250-04.cnf fulfilled No. of Restarts: 218 No. of Flips: 1008 time to process: 1 seconds.
uf250-04.cnf , deadline. Restarts: 400
uf250-04.cnf , deadline. Restarts: 400
uf250-04.cnf , deadline. Restarts: 400
uf250-04.cnf , deadline. Restarts: 400
uf250-04.cnf , deadline. Restarts: 400
uf250-04.cnf fulfilled No. of Restarts: 385 No. of Flips: 1709 time to process: 1 seconds.
uf250-04.cnf , deadline. Restarts: 400
uf250-04.cnf fulfilled No. of Restarts: 102 No. of Flips: 1179 time to process: 2 seconds.
uf250-04.cnf , deadline. Restarts: 400
uf250-04.cnf , deadline. Restarts: 400
uf250-04.cnf fulfilled No. of Restarts: 119 No. of Flips: 1526 time to process: 1 seconds.
uf250-04.cnf , deadline. Restarts: 400
uf250-04.cnf , deadline. Restarts: 400
uf250-04.cnf , deadline. Restarts: 400
uf250-04.cnf , deadline. Restarts: 400
uf250-04.cnf fulfilled No. of Restarts: 245 No. of Flips: 3625 time to process: 1 seconds.
uf250-04.cnf fulfilled No. of Restarts: 135 No. of Flips: 1885 time to process: 2 seconds.
uf250-04.cnf fulfilled No. of Restarts: 219 No. of Flips: 4630 time to process: 2 seconds.
uf250-04.cnf , deadline. Restarts: 400
uf250-04.cnf , deadline. Restarts: 400
uf250-04.cnf , deadline. Restarts: 400
uf250-04.cnf , deadline. Restarts: 400
uf250-04.cnf fulfilled No. of Restarts: 52 No. of Flips: 3846 time to process: 1 seconds.
uf250-04.cnf fulfilled No. of Restarts: 93 No. of Flips: 4919 time to process: 2 seconds.
uf250-04.cnf fulfilled No. of Restarts: 217 No. of Flips: 2357 time to process: 2 seconds.
uf250-04.cnf fulfilled No. of Restarts: 124 No. of Flips: 1632 time to process: 2 seconds.
uf250-04.cnf fulfilled No. of Restarts: 63 No. of Flips: 1813 time to process: 2 seconds.
uf250-04.cnf fulfilled No. of Restarts: 359 No. of Flips: 2021 time to process: 2 seconds.
uf250-04.cnf , deadline. Restarts: 400
uf250-04.cnf fulfilled No. of Restarts: 156 No. of Flips: 4713 time to process: 1 seconds.
uf250-04.cnf , deadline. Restarts: 400
uf250-04.cnf , deadline. Restarts: 400
uf250-04.cnf , deadline. Restarts: 400
uf250-04.cnf , deadline. Restarts: 400
uf250-04.cnf , deadline. Restarts: 400
uf250-04.cnf fulfilled No. of Restarts: 224 No. of Flips: 4936 time to process: 2 seconds.
uf250-04.cnf , deadline. Restarts: 400
uf250-04.cnf fulfilled No. of Restarts: 66 No. of Flips: 3977 time to process: 2 seconds.
uf250-04.cnf fulfilled No. of Restarts: 57 No. of Flips: 1080 time to process: 2 seconds.
uf250-04.cnf fulfilled No. of Restarts: 178 No. of Flips: 2913 time to process: 2 seconds.
uf250-04.cnf fulfilled No. of Restarts: 193 No. of Flips: 2711 time to process: 2 seconds.
uf250-04.cnf , deadline. Restarts: 400
uf250-04.cnf fulfilled No. of Restarts: 294 No. of Flips: 4877 time to process: 2 seconds.
uf250-04.cnf fulfilled No. of Restarts: 116 No. of Flips: 1688 time to process: 2 seconds.
uf250-04.cnf , deadline. Restarts: 400
uf250-04.cnf fulfilled No. of Restarts: 142 No. of Flips: 4784 time to process: 2 seconds.
uf250-04.cnf fulfilled No. of Restarts: 255 No. of Flips: 1434 time to process: 2 seconds.
uf250-04.cnf fulfilled No. of Restarts: 196 No. of Flips: 4451 time to process: 2 seconds.
uf250-04.cnf fulfilled No. of Restarts: 372 No. of Flips: 4255 time to process: 2 seconds.
uf250-04.cnf , deadline. Restarts: 400
uf250-04.cnf , deadline. Restarts: 400
uf250-04.cnf , deadline. Restarts: 400
uf250-04.cnf fulfilled No. of Restarts: 228 No. of Flips: 2080 time to process: 1 seconds.
uf250-04.cnf , deadline. Restarts: 400
uf250-04.cnf , deadline. Restarts: 400
uf250-04.cnf , deadline. Restarts: 400
uf250-04.cnf , deadline. Restarts: 400
uf250-04.cnf , deadline. Restarts: 400
uf250-04.cnf , deadline. Restarts: 400
uf250-04.cnf fulfilled No. of Restarts: 381 No. of Flips: 3480 time to process: 2 seconds.
uf250-04.cnf , deadline. Restarts: 400
uf250-04.cnf , deadline. Restarts: 400
uf250-04.cnf fulfilled No. of Restarts: 346 No. of Flips: 1630 time to process: 1 seconds.
uf250-04.cnf , deadline. Restarts: 400
uf250-04.cnf , deadline. Restarts: 400
uf250-04.cnf , deadline. Restarts: 400
uf250-04.cnf , deadline. Restarts: 400
uf250-04.cnf fulfilled No. of Restarts: 301 No. of Flips: 2869 time to process: 2 seconds.
uf250-04.cnf , deadline. Restarts: 400
uf250-04.cnf , deadline. Restarts: 400
uf250-04.cnf , deadline. Restarts: 400
uf250-04.cnf fulfilled No. of Restarts: 308 No. of Flips: 2263 time to process: 2 seconds.
uf250-04.cnf fulfilled No. of Restarts: 91 No. of Flips: 3477 time to process: 2 seconds.
uf250-04.cnf , deadline. Restarts: 400
uf250-04.cnf , deadline. Restarts: 400
uf250-04.cnf , deadline. Restarts: 400
uf250-04.cnf fulfilled No. of Restarts: 322 No. of Flips: 1695 time to process: 1 seconds.
uf250-04.cnf , deadline. Restarts: 400
uf250-04.cnf fulfilled No. of Restarts: 177 No. of Flips: 4182 time to process: 2 seconds.
uf250-04.cnf , deadline. Restarts: 400
uf250-04.cnf , deadline. Restarts: 400
uf250-04.cnf fulfilled No. of Restarts: 148 No. of Flips: 3244 time to process: 1 seconds.
uf250-04.cnf fulfilled No. of Restarts: 326 No. of Flips: 4506 time to process: 2 seconds.
uf250-04.cnf , deadline. Restarts: 400
uf250-04.cnf , deadline. Restarts: 400
uf250-04.cnf , deadline. Restarts: 400
uf250-04.cnf , deadline. Restarts: 400
uf250-04.cnf fulfilled No. of Restarts: 98 No. of Flips: 1460 time to process: 1 seconds.
uf250-04.cnf , deadline. Restarts: 400
uf250-04.cnf fulfilled No. of Restarts: 126 No. of Flips: 4335 time to process: 1 seconds.
uf250-04.cnf , deadline. Restarts: 400
uf250-04.cnf fulfilled No. of Restarts: 308 No. of Flips: 4150 time to process: 1 seconds.
uf250-04.cnf , deadline. Restarts: 400
uf250-04.cnf fulfilled No. of Restarts: 56 No. of Flips: 4517 time to process: 1 seconds.
uf250-04.cnf fulfilled No. of Restarts: 156 No. of Flips: 3035 time to process: 2 seconds.
uf250-04.cnf fulfilled No. of Restarts: 9 No. of Flips: 2252 time to process: 2 seconds.
uf250-04.cnf fulfilled No. of Restarts: 265 No. of Flips: 1887 time to process: 2 seconds.
uf250-04.cnf fulfilled No. of Restarts: 157 No. of Flips: 2663 time to process: 2 seconds.
uf250-04.cnf , deadline. Restarts: 400
uf250-04.cnf , deadline. Restarts: 400
uf250-04.cnf , deadline. Restarts: 400
uf250-04.cnf , deadline. Restarts: 400
uf250-04.cnf , deadline. Restarts: 400
uf250-04.cnf , deadline. Restarts: 400
uf250-04.cnf , deadline. Restarts: 400
uf250-04.cnf , deadline. Restarts: 400
uf250-04.cnf fulfilled No. of Restarts: 66 No. of Flips: 3061 time to process: 1 seconds.
uf250-04.cnf , deadline. Restarts: 400
uf250-04.cnf , deadline. Restarts: 400
uf250-04.cnf , deadline. Restarts: 400
uf250-04.cnf , deadline. Restarts: 400
uf250-04.cnf , deadline. Restarts: 400
uf250-04.cnf fulfilled No. of Restarts: 377 No. of Flips: 1890 time to process: 1 seconds.
uf250-04.cnf fulfilled No. of Restarts: 358 No. of Flips: 2083 time to process: 1 seconds.
uf250-04.cnf fulfilled No. of Restarts: 137 No. of Flips: 3713 time to process: 1 seconds.
uf250-04.cnf , deadline. Restarts: 400
uf250-04.cnf fulfilled No. of Restarts: 30 No. of Flips: 1858 time to process: 2 seconds.
uf250-04.cnf , deadline. Restarts: 400
uf250-04.cnf , deadline. Restarts: 400
uf250-04.cnf fulfilled No. of Restarts: 130 No. of Flips: 1306 time to process: 2 seconds.
uf250-04.cnf , deadline. Restarts: 400
uf250-04.cnf fulfilled No. of Restarts: 227 No. of Flips: 3917 time to process: 1 seconds.
uf250-04.cnf fulfilled No. of Restarts: 143 No. of Flips: 2900 time to process: 1 seconds.
uf250-04.cnf , deadline. Restarts: 400
uf250-04.cnf fulfilled No. of Restarts: 367 No. of Flips: 3242 time to process: 1 seconds.
uf250-04.cnf fulfilled No. of Restarts: 324 No. of Flips: 3429 time to process: 1 seconds.
uf250-04.cnf , deadline. Restarts: 400
uf250-04.cnf fulfilled No. of Restarts: 49 No. of Flips: 1126 time to process: 2 seconds.
uf250-04.cnf fulfilled No. of Restarts: 360 No. of Flips: 4251 time to process: 2 seconds.
uf250-04.cnf , deadline. Restarts: 400
uf250-04.cnf , deadline. Restarts: 400
uf250-04.cnf fulfilled No. of Restarts: 88 No. of Flips: 3505 time to process: 1 seconds.
uf250-04.cnf , deadline. Restarts: 400
uf250-04.cnf fulfilled No. of Restarts: 358 No. of Flips: 1608 time to process: 2 seconds.
uf250-04.cnf fulfilled No. of Restarts: 7 No. of Flips: 4153 time to process: 2 seconds.
uf250-04.cnf fulfilled No. of Restarts: 104 No. of Flips: 1346 time to process: 1 seconds.
uf250-04.cnf , deadline. Restarts: 400
uf250-04.cnf , deadline. Restarts: 400
uf250-04.cnf , deadline. Restarts: 400
uf250-04.cnf , deadline. Restarts: 400
uf250-04.cnf fulfilled No. of Restarts: 132 No. of Flips: 1585 time to process: 1 seconds.
uf250-04.cnf , deadline. Restarts: 400
uf250-04.cnf , deadline. Restarts: 400
uf250-04.cnf , deadline. Restarts: 400
uf250-04.cnf fulfilled No. of Restarts: 70 No. of Flips: 2550 time to process: 1 seconds.
uf250-04.cnf , deadline. Restarts: 400
uf250-04.cnf , deadline. Restarts: 400
uf250-04.cnf , deadline. Restarts: 400
uf250-04.cnf , deadline. Restarts: 400
uf250-04.cnf , deadline. Restarts: 400
uf250-04.cnf fulfilled No. of Restarts: 246 No. of Flips: 1370 time to process: 1 seconds.
uf250-04.cnf , deadline. Restarts: 400
uf250-04.cnf , deadline. Restarts: 400
uf250-04.cnf , deadline. Restarts: 400
uf250-04.cnf , deadline. Restarts: 400
uf250-04.cnf fulfilled No. of Restarts: 241 No. of Flips: 4896 time to process: 1 seconds.
uf250-04.cnf , deadline. Restarts: 400
uf250-04.cnf fulfilled No. of Restarts: 350 No. of Flips: 4373 time to process: 1 seconds.
uf250-04.cnf , deadline. Restarts: 400
uf250-04.cnf , deadline. Restarts: 400
uf250-04.cnf fulfilled No. of Restarts: 113 No. of Flips: 4475 time to process: 1 seconds.
uf250-04.cnf fulfilled No. of Restarts: 196 No. of Flips: 2689 time to process: 2 seconds.
uf250-04.cnf , deadline. Restarts: 400
uf250-04.cnf fulfilled No. of Restarts: 303 No. of Flips: 3349 time to process: 2 seconds.
uf250-04.cnf , deadline. Restarts: 400
uf250-04.cnf , deadline. Restarts: 400
uf250-04.cnf , deadline. Restarts: 400
uf250-04.cnf , deadline. Restarts: 400
uf250-04.cnf , deadline. Restarts: 400
uf250-04.cnf , deadline. Restarts: 400
uf250-04.cnf , deadline. Restarts: 400
uf250-04.cnf , deadline. Restarts: 400
uf250-04.cnf , deadline. Restarts: 400
uf250-04.cnf , deadline. Restarts: 400
uf250-04.cnf fulfilled No. of Restarts: 266 No. of Flips: 2868 time to process: 2 seconds.
uf250-04.cnf fulfilled No. of Restarts: 105 No. of Flips: 4878 time to process: 2 seconds.
uf250-04.cnf , deadline. Restarts: 400
uf250-04.cnf , deadline. Restarts: 400
uf250-04.cnf fulfilled No. of Restarts: 191 No. of Flips: 1236 time to process: 2 seconds.
uf250-04.cnf , deadline. Restarts: 400
uf250-04.cnf fulfilled No. of Restarts: 160 No. of Flips: 4611 time to process: 1 seconds.
uf250-04.cnf fulfilled No. of Restarts: 222 No. of Flips: 4369 time to process: 2 seconds.
uf250-04.cnf , deadline. Restarts: 400
uf250-04.cnf fulfilled No. of Restarts: 388 No. of Flips: 3996 time to process: 2 seconds.
uf250-04.cnf , deadline. Restarts: 400
uf250-04.cnf , deadline. Restarts: 400
uf250-04.cnf , deadline. Restarts: 400
uf250-04.cnf , deadline. Restarts: 400
uf250-04.cnf , deadline. Restarts: 400
uf250-04.cnf , deadline. Restarts: 400
uf250-04.cnf , deadline. Restarts: 400
uf250-04.cnf , deadline. Restarts: 400
uf250-04.cnf , deadline. Restarts: 400
uf250-04.cnf fulfilled No. of Restarts: 173 No. of Flips: 1704 time to process: 1 seconds.
uf250-04.cnf fulfilled No. of Restarts: 116 No. of Flips: 1005 time to process: 1 seconds.
uf250-04.cnf , deadline. Restarts: 400
uf250-04.cnf , deadline. Restarts: 400
uf250-04.cnf , deadline. Restarts: 400
uf250-04.cnf , deadline. Restarts: 400
uf250-04.cnf , deadline. Restarts: 400
uf250-04.cnf fulfilled No. of Restarts: 389 No. of Flips: 2267 time to process: 2 seconds.
uf250-04.cnf fulfilled No. of Restarts: 244 No. of Flips: 4679 time to process: 1 seconds.
uf250-04.cnf fulfilled No. of Restarts: 374 No. of Flips: 974 time to process: 2 seconds.
uf250-04.cnf , deadline. Restarts: 400
uf250-04.cnf fulfilled No. of Restarts: 110 No. of Flips: 2106 time to process: 1 seconds.
uf250-04.cnf fulfilled No. of Restarts: 74 No. of Flips: 1528 time to process: 2 seconds.
uf250-04.cnf , deadline. Restarts: 400
uf250-04.cnf fulfilled No. of Restarts: 240 No. of Flips: 1479 time to process: 1 seconds.
uf250-04.cnf fulfilled No. of Restarts: 7 No. of Flips: 4524 time to process: 2 seconds.
uf250-04.cnf fulfilled No. of Restarts: 44 No. of Flips: 3129 time to process: 1 seconds.
uf250-04.cnf , deadline. Restarts: 400
uf250-04.cnf fulfilled No. of Restarts: 77 No. of Flips: 3594 time to process: 1 seconds.
uf250-04.cnf , deadline. Restarts: 400
uf250-04.cnf fulfilled No. of Restarts: 212 No. of Flips: 1060 time to process: 1 seconds.
uf250-04.cnf fulfilled No. of Restarts: 214 No. of Flips: 4506 time to process: 2 seconds.
uf250-04.cnf , deadline. Restarts: 400
uf250-04.cnf , deadline. Restarts: 400
uf250-04.cnf fulfilled No. of Restarts: 48 No. of Flips: 3177 time to process: 1 seconds.
uf250-04.cnf , deadline. Restarts: 400
uf250-04.cnf fulfilled No. of Restarts: 280 No. of Flips: 3259 time to process: 2 seconds.
uf250-04.cnf fulfilled No. of Restarts: 33 No. of Flips: 2339 time to process: 2 seconds.
uf250-04.cnf , deadline. Restarts: 400
uf250-04.cnf , deadline. Restarts: 400
uf250-04.cnf , deadline. Restarts: 400
uf250-04.cnf , deadline. Restarts: 400
uf250-04.cnf fulfilled No. of Restarts: 63 No. of Flips: 3792 time to process: 1 seconds.
uf250-04.cnf fulfilled No. of Restarts: 267 No. of Flips: 2373 time to process: 2 seconds.
uf250-04.cnf , deadline. Restarts: 400
uf250-04.cnf , deadline. Restarts: 400
uf250-04.cnf , deadline. Restarts: 400
uf250-04.cnf fulfilled No. of Restarts: 114 No. of Flips: 3848 time to process: 2 seconds.
uf250-04.cnf , deadline. Restarts: 400
uf250-04.cnf , deadline. Restarts: 400
uf250-04.cnf fulfilled No. of Restarts: 209 No. of Flips: 3841 time to process: 1 seconds.
uf250-04.cnf , deadline. Restarts: 400
uf250-04.cnf fulfilled No. of Restarts: 262 No. of Flips: 4920 time to process: 2 seconds.
uf250-04.cnf , deadline. Restarts: 400
uf250-04.cnf , deadline. Restarts: 400
uf250-04.cnf fulfilled No. of Restarts: 242 No. of Flips: 4746 time to process: 2 seconds.
uf250-04.cnf , deadline. Restarts: 400
uf250-04.cnf , deadline. Restarts: 400
uf250-04.cnf , deadline. Restarts: 400
uf250-04.cnf fulfilled No. of Restarts: 271 No. of Flips: 3593 time to process: 1 seconds.
uf250-04.cnf , deadline. Restarts: 400
uf250-04.cnf , deadline. Restarts: 400
uf250-04.cnf , deadline. Restarts: 400
uf250-04.cnf fulfilled No. of Restarts: 237 No. of Flips: 2531 time to process: 2 seconds.
uf250-04.cnf , deadline. Restarts: 400
uf250-04.cnf fulfilled No. of Restarts: 119 No. of Flips: 3857 time to process: 2 seconds.
uf250-04.cnf , deadline. Restarts: 400
uf250-04.cnf , deadline. Restarts: 400
uf250-04.cnf fulfilled No. of Restarts: 0 No. of Flips: 1717 time to process: 2 seconds.
uf250-04.cnf fulfilled No. of Restarts: 388 No. of Flips: 2719 time to process: 2 seconds.
uf250-04.cnf , deadline. Restarts: 400
uf250-04.cnf , deadline. Restarts: 400
uf250-04.cnf , deadline. Restarts: 400
uf250-04.cnf fulfilled No. of Restarts: 74 No. of Flips: 1754 time to process: 2 seconds.
uf250-04.cnf fulfilled No. of Restarts: 135 No. of Flips: 3880 time to process: 1 seconds.
uf250-04.cnf , deadline. Restarts: 400
uf250-04.cnf fulfilled No. of Restarts: 310 No. of Flips: 4384 time to process: 2 seconds.
uf250-04.cnf , deadline. Restarts: 400
uf250-04.cnf , deadline. Restarts: 400
uf250-04.cnf , deadline. Restarts: 400
uf250-04.cnf fulfilled No. of Restarts: 136 No. of Flips: 4395 time to process: 1 seconds.
uf250-04.cnf fulfilled No. of Restarts: 380 No. of Flips: 627 time to process: 2 seconds.
uf250-04.cnf , deadline. Restarts: 400
uf250-04.cnf fulfilled No. of Restarts: 13 No. of Flips: 3150 time to process: 1 seconds.
uf250-04.cnf , deadline. Restarts: 400
uf250-04.cnf fulfilled No. of Restarts: 35 No. of Flips: 2391 time to process: 1 seconds.
uf250-04.cnf , deadline. Restarts: 400
uf250-04.cnf , deadline. Restarts: 400
uf250-04.cnf fulfilled No. of Restarts: 202 No. of Flips: 3193 time to process: 1 seconds.
uf250-04.cnf fulfilled No. of Restarts: 182 No. of Flips: 1630 time to process: 1 seconds.
uf250-04.cnf fulfilled No. of Restarts: 129 No. of Flips: 4892 time to process: 2 seconds.
uf250-04.cnf fulfilled No. of Restarts: 69 No. of Flips: 2404 time to process: 1 seconds.
uf250-04.cnf , deadline. Restarts: 400
uf250-04.cnf , deadline. Restarts: 400
uf250-04.cnf , deadline. Restarts: 400
uf250-04.cnf , deadline. Restarts: 400
uf250-04.cnf , deadline. Restarts: 400
uf250-04.cnf , deadline. Restarts: 400
uf250-04.cnf fulfilled No. of Restarts: 353 No. of Flips: 4731 time to process: 1 seconds.
uf250-04.cnf , deadline. Restarts: 400
uf250-04.cnf , deadline. Restarts: 400
uf250-04.cnf , deadline. Restarts: 400
uf250-04.cnf , deadline. Restarts: 400
uf250-04.cnf , deadline. Restarts: 400
uf250-04.cnf , deadline. Restarts: 400
uf250-04.cnf fulfilled No. of Restarts: 38 No. of Flips: 3822 time to process: 1 seconds.
uf250-04.cnf , deadline. Restarts: 400
uf250-04.cnf , deadline. Restarts: 400
uf250-04.cnf fulfilled No. of Restarts: 24 No. of Flips: 4586 time to process: 1 seconds.
uf250-04.cnf , deadline. Restarts: 400
uf250-04.cnf , deadline. Restarts: 400
uf250-04.cnf , deadline. Restarts: 400
uf250-04.cnf , deadline. Restarts: 400
uf250-04.cnf , deadline. Restarts: 400
uf250-04.cnf , deadline. Restarts: 400
uf250-04.cnf , deadline. Restarts: 400
uf250-04.cnf , deadline. Restarts: 400
uf250-04.cnf , deadline. Restarts: 400
uf250-04.cnf , deadline. Restarts: 400
uf250-04.cnf , deadline. Restarts: 400
uf250-04.cnf , deadline. Restarts: 400
uf250-04.cnf , deadline. Restarts: 400
uf250-04.cnf , deadline. Restarts: 400
uf250-04.cnf , deadline. Restarts: 400
uf250-04.cnf fulfilled No. of Restarts: 43 No. of Flips: 1021 time to process: 2 seconds.
uf250-04.cnf fulfilled No. of Restarts: 368 No. of Flips: 2504 time to process: 2 seconds.
uf250-04.cnf , deadline. Restarts: 400
uf250-04.cnf , deadline. Restarts: 400
uf250-04.cnf , deadline. Restarts: 400
uf250-04.cnf , deadline. Restarts: 400
uf250-04.cnf fulfilled No. of Restarts: 134 No. of Flips: 1368 time to process: 1 seconds.
uf250-04.cnf , deadline. Restarts: 400
uf250-04.cnf , deadline. Restarts: 400
uf250-04.cnf , deadline. Restarts: 400
uf250-04.cnf , deadline. Restarts: 400
uf250-04.cnf fulfilled No. of Restarts: 8 No. of Flips: 2358 time to process: 2 seconds.
uf250-04.cnf , deadline. Restarts: 400
uf250-04.cnf , deadline. Restarts: 400
uf250-04.cnf , deadline. Restarts: 400
uf250-04.cnf , deadline. Restarts: 400
uf250-04.cnf , deadline. Restarts: 400
uf250-04.cnf fulfilled No. of Restarts: 59 No. of Flips: 2320 time to process: 1 seconds.
uf250-04.cnf , deadline. Restarts: 400
uf250-04.cnf , deadline. Restarts: 400
uf250-04.cnf , deadline. Restarts: 400
uf250-04.cnf fulfilled No. of Restarts: 217 No. of Flips: 2924 time to process: 2 seconds.
uf250-04.cnf fulfilled No. of Restarts: 320 No. of Flips: 2210 time to process: 2 seconds.
uf250-04.cnf fulfilled No. of Restarts: 94 No. of Flips: 3395 time to process: 1 seconds.
uf250-04.cnf , deadline. Restarts: 400
uf250-04.cnf fulfilled No. of Restarts: 243 No. of Flips: 4795 time to process: 2 seconds.
uf250-04.cnf , deadline. Restarts: 400
uf250-04.cnf fulfilled No. of Restarts: 284 No. of Flips: 3578 time to process: 2 seconds.
uf250-04.cnf fulfilled No. of Restarts: 117 No. of Flips: 1789 time to process: 2 seconds.
uf250-04.cnf , deadline. Restarts: 400
uf250-04.cnf , deadline. Restarts: 400
uf250-04.cnf fulfilled No. of Restarts: 93 No. of Flips: 2625 time to process: 2 seconds.
uf250-04.cnf , deadline. Restarts: 400
uf250-04.cnf , deadline. Restarts: 400
uf250-04.cnf , deadline. Restarts: 400
uf250-04.cnf fulfilled No. of Restarts: 45 No. of Flips: 1795 time to process: 2 seconds.
uf250-04.cnf fulfilled No. of Restarts: 343 No. of Flips: 1790 time to process: 2 seconds.
uf250-04.cnf fulfilled No. of Restarts: 153 No. of Flips: 3675 time to process: 2 seconds.
uf250-04.cnf fulfilled No. of Restarts: 218 No. of Flips: 3019 time to process: 2 seconds.
uf250-04.cnf fulfilled No. of Restarts: 11 No. of Flips: 4497 time to process: 1 seconds.
uf250-04.cnf , deadline. Restarts: 400
uf250-04.cnf fulfilled No. of Restarts: 137 No. of Flips: 4725 time to process: 2 seconds.
uf250-04.cnf fulfilled No. of Restarts: 271 No. of Flips: 1805 time to process: 2 seconds.
uf250-04.cnf fulfilled No. of Restarts: 168 No. of Flips: 2009 time to process: 2 seconds.
uf250-04.cnf fulfilled No. of Restarts: 122 No. of Flips: 4544 time to process: 2 seconds.
uf250-04.cnf fulfilled No. of Restarts: 166 No. of Flips: 2967 time to process: 2 seconds.
uf250-04.cnf , deadline. Restarts: 400
uf250-04.cnf , deadline. Restarts: 400
uf250-04.cnf , deadline. Restarts: 400
uf250-04.cnf fulfilled No. of Restarts: 113 No. of Flips: 2863 time to process: 1 seconds.
uf250-04.cnf , deadline. Restarts: 400
uf250-04.cnf fulfilled No. of Restarts: 150 No. of Flips: 1071 time to process: 2 seconds.
uf250-04.cnf , deadline. Restarts: 400
uf250-04.cnf , deadline. Restarts: 400
uf250-04.cnf , deadline. Restarts: 400
uf250-04.cnf fulfilled No. of Restarts: 36 No. of Flips: 1432 time to process: 2 seconds.
uf250-04.cnf , deadline. Restarts: 400
uf250-04.cnf , deadline. Restarts: 400
uf250-04.cnf , deadline. Restarts: 400
uf250-04.cnf fulfilled No. of Restarts: 72 No. of Flips: 2132 time to process: 1 seconds.
uf250-04.cnf , deadline. Restarts: 400
uf250-04.cnf , deadline. Restarts: 400
uf250-04.cnf , deadline. Restarts: 400
uf250-04.cnf , deadline. Restarts: 400
uf250-04.cnf , deadline. Restarts: 400
uf250-04.cnf , deadline. Restarts: 400
uf250-04.cnf , deadline. Restarts: 400
uf250-04.cnf , deadline. Restarts: 400
uf250-04.cnf , deadline. Restarts: 400
uf250-04.cnf , deadline. Restarts: 400
uf250-04.cnf , deadline. Restarts: 400
uf250-04.cnf , deadline. Restarts: 400
uf250-04.cnf , deadline. Restarts: 400
uf250-04.cnf , deadline. Restarts: 400
uf250-04.cnf fulfilled No. of Restarts: 296 No. of Flips: 4228 time to process: 1 seconds.
uf250-04.cnf fulfilled No. of Restarts: 362 No. of Flips: 2550 time to process: 1 seconds.
uf250-04.cnf , deadline. Restarts: 400
uf250-04.cnf , deadline. Restarts: 400
uf250-04.cnf fulfilled No. of Restarts: 153 No. of Flips: 1436 time to process: 1 seconds.
uf250-04.cnf , deadline. Restarts: 400
uf250-04.cnf , deadline. Restarts: 400
uf250-04.cnf , deadline. Restarts: 400
uf250-04.cnf , deadline. Restarts: 400
uf250-04.cnf , deadline. Restarts: 400
uf250-04.cnf fulfilled No. of Restarts: 151 No. of Flips: 2158 time to process: 1 seconds.
uf250-04.cnf , deadline. Restarts: 400
uf250-04.cnf , deadline. Restarts: 400
uf250-04.cnf fulfilled No. of Restarts: 64 No. of Flips: 1593 time to process: 2 seconds.
uf250-04.cnf fulfilled No. of Restarts: 40 No. of Flips: 4585 time to process: 2 seconds.
uf250-04.cnf , deadline. Restarts: 400
uf250-04.cnf , deadline. Restarts: 400
uf250-04.cnf , deadline. Restarts: 400
uf250-04.cnf , deadline. Restarts: 400
uf250-04.cnf , deadline. Restarts: 400
uf250-04.cnf , deadline. Restarts: 400
uf250-04.cnf fulfilled No. of Restarts: 14 No. of Flips: 2733 time to process: 1 seconds.
uf250-04.cnf fulfilled No. of Restarts: 339 No. of Flips: 2647 time to process: 2 seconds.
uf250-04.cnf fulfilled No. of Restarts: 11 No. of Flips: 2638 time to process: 2 seconds.
uf250-04.cnf , deadline. Restarts: 400
uf250-04.cnf , deadline. Restarts: 400
uf250-04.cnf , deadline. Restarts: 400
uf250-04.cnf fulfilled No. of Restarts: 127 No. of Flips: 4007 time to process: 1 seconds.
uf250-04.cnf , deadline. Restarts: 400
uf250-04.cnf fulfilled No. of Restarts: 279 No. of Flips: 1845 time to process: 1 seconds.
uf250-04.cnf fulfilled No. of Restarts: 79 No. of Flips: 3930 time to process: 1 seconds.
uf250-04.cnf , deadline. Restarts: 400
uf250-04.cnf fulfilled No. of Restarts: 124 No. of Flips: 3388 time to process: 2 seconds.
uf250-04.cnf fulfilled No. of Restarts: 17 No. of Flips: 1455 time to process: 1 seconds.
uf250-04.cnf fulfilled No. of Restarts: 79 No. of Flips: 2189 time to process: 2 seconds.
uf250-04.cnf , deadline. Restarts: 400
uf250-04.cnf fulfilled No. of Restarts: 111 No. of Flips: 4452 time to process: 1 seconds.
uf250-04.cnf fulfilled No. of Restarts: 121 No. of Flips: 2538 time to process: 1 seconds.
uf250-04.cnf fulfilled No. of Restarts: 8 No. of Flips: 3808 time to process: 2 seconds.
uf250-04.cnf , deadline. Restarts: 400
uf250-04.cnf fulfilled No. of Restarts: 85 No. of Flips: 954 time to process: 1 seconds.
uf250-04.cnf fulfilled No. of Restarts: 236 No. of Flips: 2593 time to process: 2 seconds.
uf250-04.cnf fulfilled No. of Restarts: 146 No. of Flips: 2340 time to process: 2 seconds.
uf250-04.cnf fulfilled No. of Restarts: 305 No. of Flips: 2012 time to process: 2 seconds.
uf250-04.cnf , deadline. Restarts: 400
uf250-04.cnf , deadline. Restarts: 400
uf250-04.cnf , deadline. Restarts: 400
uf250-04.cnf , deadline. Restarts: 400
uf250-04.cnf , deadline. Restarts: 400
uf250-04.cnf fulfilled No. of Restarts: 333 No. of Flips: 4067 time to process: 1 seconds.
uf250-04.cnf fulfilled No. of Restarts: 368 No. of Flips: 1032 time to process: 1 seconds.
uf250-04.cnf , deadline. Restarts: 400
uf250-04.cnf , deadline. Restarts: 400
uf250-04.cnf , deadline. Restarts: 400
uf250-04.cnf , deadline. Restarts: 400
uf250-04.cnf , deadline. Restarts: 400
uf250-04.cnf fulfilled No. of Restarts: 207 No. of Flips: 4675 time to process: 2 seconds.
uf250-04.cnf fulfilled No. of Restarts: 290 No. of Flips: 3712 time to process: 2 seconds.
uf250-04.cnf fulfilled No. of Restarts: 189 No. of Flips: 3115 time to process: 1 seconds.
uf250-04.cnf , deadline. Restarts: 400
uf250-04.cnf , deadline. Restarts: 400
uf250-04.cnf , deadline. Restarts: 400
uf250-04.cnf fulfilled No. of Restarts: 115 No. of Flips: 4932 time to process: 2 seconds.
uf250-04.cnf fulfilled No. of Restarts: 2 No. of Flips: 4074 time to process: 2 seconds.
uf250-04.cnf , deadline. Restarts: 400
uf250-04.cnf , deadline. Restarts: 400
uf250-04.cnf fulfilled No. of Restarts: 163 No. of Flips: 624 time to process: 2 seconds.
uf250-04.cnf fulfilled No. of Restarts: 218 No. of Flips: 3034 time to process: 2 seconds.
uf250-04.cnf , deadline. Restarts: 400
uf250-04.cnf , deadline. Restarts: 400
uf250-04.cnf , deadline. Restarts: 400
uf250-04.cnf , deadline. Restarts: 400
uf250-04.cnf , deadline. Restarts: 400
uf250-04.cnf , deadline. Restarts: 400
uf250-04.cnf fulfilled No. of Restarts: 91 No. of Flips: 2940 time to process: 1 seconds.
uf250-04.cnf fulfilled No. of Restarts: 397 No. of Flips: 1859 time to process: 2 seconds.
uf250-04.cnf fulfilled No. of Restarts: 204 No. of Flips: 2744 time to process: 2 seconds.
uf250-04.cnf fulfilled No. of Restarts: 2 No. of Flips: 3511 time to process: 2 seconds.
uf250-04.cnf fulfilled No. of Restarts: 308 No. of Flips: 2681 time to process: 2 seconds.
uf250-04.cnf , deadline. Restarts: 400
uf250-04.cnf , deadline. Restarts: 400
uf250-04.cnf fulfilled No. of Restarts: 186 No. of Flips: 1708 time to process: 2 seconds.
uf250-04.cnf fulfilled No. of Restarts: 346 No. of Flips: 2307 time to process: 1 seconds.
uf250-04.cnf fulfilled No. of Restarts: 374 No. of Flips: 940 time to process: 2 seconds.
uf250-04.cnf , deadline. Restarts: 400
uf250-04.cnf , deadline. Restarts: 400
uf250-04.cnf , deadline. Restarts: 400
uf250-04.cnf fulfilled No. of Restarts: 357 No. of Flips: 3198 time to process: 2 seconds.
uf250-04.cnf , deadline. Restarts: 400
uf250-04.cnf , deadline. Restarts: 400
uf250-04.cnf fulfilled No. of Restarts: 398 No. of Flips: 4194 time to process: 2 seconds.
uf250-04.cnf , deadline. Restarts: 400
uf250-04.cnf fulfilled No. of Restarts: 134 No. of Flips: 2379 time to process: 1 seconds.
uf250-04.cnf , deadline. Restarts: 400
uf250-04.cnf fulfilled No. of Restarts: 289 No. of Flips: 1029 time to process: 2 seconds.
uf250-04.cnf fulfilled No. of Restarts: 318 No. of Flips: 1495 time to process: 2 seconds.
uf250-04.cnf fulfilled No. of Restarts: 340 No. of Flips: 2839 time to process: 2 seconds.
uf250-04.cnf fulfilled No. of Restarts: 214 No. of Flips: 1746 time to process: 2 seconds.
uf250-04.cnf , deadline. Restarts: 400
uf250-04.cnf fulfilled No. of Restarts: 382 No. of Flips: 4354 time to process: 2 seconds.
uf250-04.cnf fulfilled No. of Restarts: 384 No. of Flips: 3113 time to process: 2 seconds.
uf250-04.cnf fulfilled No. of Restarts: 198 No. of Flips: 3215 time to process: 2 seconds.
uf250-04.cnf , deadline. Restarts: 400
uf250-04.cnf , deadline. Restarts: 400
uf250-04.cnf , deadline. Restarts: 400
uf250-04.cnf , deadline. Restarts: 400
uf250-04.cnf , deadline. Restarts: 400
uf250-04.cnf , deadline. Restarts: 400
uf250-04.cnf , deadline. Restarts: 400
uf250-04.cnf , deadline. Restarts: 400
uf250-04.cnf , deadline. Restarts: 400
uf250-04.cnf fulfilled No. of Restarts: 37 No. of Flips: 1170 time to process: 1 seconds.
uf250-04.cnf fulfilled No. of Restarts: 135 No. of Flips: 2182 time to process: 1 seconds.
uf250-04.cnf fulfilled No. of Restarts: 384 No. of Flips: 2284 time to process: 2 seconds.
uf250-04.cnf , deadline. Restarts: 400
uf250-04.cnf fulfilled No. of Restarts: 230 No. of Flips: 3361 time to process: 1 seconds.
uf250-04.cnf fulfilled No. of Restarts: 281 No. of Flips: 941 time to process: 1 seconds.
uf250-04.cnf fulfilled No. of Restarts: 343 No. of Flips: 1874 time to process: 2 seconds.
uf250-04.cnf fulfilled No. of Restarts: 117 No. of Flips: 4524 time to process: 1 seconds.
uf250-04.cnf , deadline. Restarts: 400
uf250-04.cnf , deadline. Restarts: 400
uf250-04.cnf , deadline. Restarts: 400
uf250-04.cnf , deadline. Restarts: 400
uf250-04.cnf , deadline. Restarts: 400
uf250-04.cnf , deadline. Restarts: 400
uf250-04.cnf fulfilled No. of Restarts: 277 No. of Flips: 3109 time to process: 1 seconds.
uf250-04.cnf , deadline. Restarts: 400
uf250-04.cnf , deadline. Restarts: 400
uf250-04.cnf fulfilled No. of Restarts: 119 No. of Flips: 2702 time to process: 1 seconds.
uf250-04.cnf , deadline. Restarts: 400
uf250-04.cnf fulfilled No. of Restarts: 141 No. of Flips: 2424 time to process: 1 seconds.
uf250-04.cnf fulfilled No. of Restarts: 229 No. of Flips: 4929 time to process: 2 seconds.
uf250-04.cnf , deadline. Restarts: 400
uf250-04.cnf , deadline. Restarts: 400
uf250-04.cnf , deadline. Restarts: 400
uf250-04.cnf fulfilled No. of Restarts: 151 No. of Flips: 2902 time to process: 2 seconds.
uf250-04.cnf , deadline. Restarts: 400
uf250-04.cnf , deadline. Restarts: 400
uf250-04.cnf fulfilled No. of Restarts: 100 No. of Flips: 4442 time to process: 2 seconds.
uf250-04.cnf , deadline. Restarts: 400
[truncated: 187,721 more chars]
