# Supplementary material for: Completion Probabilities and Parallel Restart Strategies under an Imposed Deadline
Source: PLoS One. 2016 Oct 12;11(10):e0164605. doi: 10.1371/journal.pone.0164605 (PMC5061357; doi:10.1371/journal.pone.0164605)
Supplement: S2 File — The file “S2_File.zip” is the data gathered from the experiments regarding expected runtime. (ZIP) [file pone.0164605.s005.zip › results_Multi_r4620.288.txt]

uf250-04.cnf fulfilled No. of Restarts: 179 No. of Flips: 4682 time to process: 23 seconds.
uf250-04.cnf fulfilled No. of Restarts: 2851 No. of Flips: 4372 time to process: 22 seconds.
uf250-04.cnf fulfilled No. of Restarts: 1412 No. of Flips: 3812 time to process: 13 seconds.
uf250-04.cnf fulfilled No. of Restarts: 1465 No. of Flips: 3809 time to process: 19 seconds.
uf250-04.cnf fulfilled No. of Restarts: 358 No. of Flips: 3499 time to process: 14 seconds.
uf250-04.cnf fulfilled No. of Restarts: 194 No. of Flips: 3561 time to process: 21 seconds.
uf250-04.cnf fulfilled No. of Restarts: 1148 No. of Flips: 2866 time to process: 21 seconds.
uf250-04.cnf fulfilled No. of Restarts: 522 No. of Flips: 876 time to process: 14 seconds.
uf250-04.cnf fulfilled No. of Restarts: 581 No. of Flips: 4514 time to process: 11 seconds.
uf250-04.cnf fulfilled No. of Restarts: 471 No. of Flips: 4146 time to process: 16 seconds.
uf250-04.cnf fulfilled No. of Restarts: 1301 No. of Flips: 4909 time to process: 21 seconds.
uf250-04.cnf fulfilled No. of Restarts: 672 No. of Flips: 4053 time to process: 21 seconds.
uf250-04.cnf fulfilled No. of Restarts: 1156 No. of Flips: 2356 time to process: 17 seconds.
uf250-04.cnf fulfilled No. of Restarts: 349 No. of Flips: 2556 time to process: 21 seconds.
uf250-04.cnf fulfilled No. of Restarts: 616 No. of Flips: 2048 time to process: 21 seconds.
uf250-04.cnf fulfilled No. of Restarts: 49 No. of Flips: 2561 time to process: 21 seconds.
uf250-04.cnf fulfilled No. of Restarts: 98 No. of Flips: 1435 time to process: 21 seconds.
uf250-04.cnf fulfilled No. of Restarts: 2717 No. of Flips: 1406 time to process: 21 seconds.
uf250-04.cnf fulfilled No. of Restarts: 1996 No. of Flips: 1513 time to process: 21 seconds.
uf250-04.cnf fulfilled No. of Restarts: 85 No. of Flips: 4423 time to process: 18 seconds.
uf250-04.cnf fulfilled No. of Restarts: 286 No. of Flips: 4450 time to process: 16 seconds.
uf250-04.cnf fulfilled No. of Restarts: 379 No. of Flips: 4726 time to process: 22 seconds.
uf250-04.cnf fulfilled No. of Restarts: 909 No. of Flips: 657 time to process: 22 seconds.
uf250-04.cnf fulfilled No. of Restarts: 318 No. of Flips: 702 time to process: 21 seconds.
uf250-04.cnf fulfilled No. of Restarts: 722 No. of Flips: 4649 time to process: 9 seconds.
uf250-04.cnf fulfilled No. of Restarts: 106 No. of Flips: 2779 time to process: 21 seconds.
uf250-04.cnf fulfilled No. of Restarts: 644 No. of Flips: 2226 time to process: 22 seconds.
uf250-04.cnf fulfilled No. of Restarts: 308 No. of Flips: 4228 time to process: 13 seconds.
uf250-04.cnf fulfilled No. of Restarts: 1183 No. of Flips: 2938 time to process: 21 seconds.
uf250-04.cnf fulfilled No. of Restarts: 758 No. of Flips: 2841 time to process: 5 seconds.
uf250-04.cnf fulfilled No. of Restarts: 295 No. of Flips: 3440 time to process: 21 seconds.
uf250-04.cnf fulfilled No. of Restarts: 457 No. of Flips: 4351 time to process: 21 seconds.
uf250-04.cnf fulfilled No. of Restarts: 582 No. of Flips: 2248 time to process: 21 seconds.
uf250-04.cnf fulfilled No. of Restarts: 843 No. of Flips: 3064 time to process: 13 seconds.
uf250-04.cnf , deadline. Restarts: 4620
uf250-04.cnf fulfilled No. of Restarts: 182 No. of Flips: 1622 time to process: 21 seconds.
uf250-04.cnf fulfilled No. of Restarts: 149 No. of Flips: 1968 time to process: 15 seconds.
uf250-04.cnf fulfilled No. of Restarts: 599 No. of Flips: 3538 time to process: 22 seconds.
uf250-04.cnf fulfilled No. of Restarts: 3763 No. of Flips: 2249 time to process: 22 seconds.
uf250-04.cnf fulfilled No. of Restarts: 3231 No. of Flips: 1915 time to process: 22 seconds.
uf250-04.cnf fulfilled No. of Restarts: 1117 No. of Flips: 3178 time to process: 18 seconds.
uf250-04.cnf fulfilled No. of Restarts: 2619 No. of Flips: 3606 time to process: 21 seconds.
uf250-04.cnf fulfilled No. of Restarts: 185 No. of Flips: 2630 time to process: 15 seconds.
uf250-04.cnf fulfilled No. of Restarts: 153 No. of Flips: 3402 time to process: 21 seconds.
uf250-04.cnf fulfilled No. of Restarts: 567 No. of Flips: 4081 time to process: 21 seconds.
uf250-04.cnf fulfilled No. of Restarts: 224 No. of Flips: 1051 time to process: 21 seconds.
uf250-04.cnf fulfilled No. of Restarts: 186 No. of Flips: 4766 time to process: 21 seconds.
uf250-04.cnf fulfilled No. of Restarts: 294 No. of Flips: 3686 time to process: 21 seconds.
uf250-04.cnf fulfilled No. of Restarts: 586 No. of Flips: 3940 time to process: 21 seconds.
uf250-04.cnf fulfilled No. of Restarts: 337 No. of Flips: 2888 time to process: 21 seconds.
uf250-04.cnf fulfilled No. of Restarts: 1512 No. of Flips: 2648 time to process: 21 seconds.
uf250-04.cnf fulfilled No. of Restarts: 2409 No. of Flips: 2019 time to process: 21 seconds.
uf250-04.cnf fulfilled No. of Restarts: 232 No. of Flips: 4299 time to process: 15 seconds.
uf250-04.cnf fulfilled No. of Restarts: 669 No. of Flips: 4773 time to process: 21 seconds.
uf250-04.cnf fulfilled No. of Restarts: 1265 No. of Flips: 3925 time to process: 21 seconds.
uf250-04.cnf fulfilled No. of Restarts: 288 No. of Flips: 4179 time to process: 21 seconds.
uf250-04.cnf fulfilled No. of Restarts: 984 No. of Flips: 4529 time to process: 19 seconds.
uf250-04.cnf fulfilled No. of Restarts: 1046 No. of Flips: 1059 time to process: 21 seconds.
uf250-04.cnf fulfilled No. of Restarts: 1067 No. of Flips: 3088 time to process: 21 seconds.
uf250-04.cnf fulfilled No. of Restarts: 369 No. of Flips: 1361 time to process: 4 seconds.
uf250-04.cnf fulfilled No. of Restarts: 268 No. of Flips: 4333 time to process: 21 seconds.
uf250-04.cnf fulfilled No. of Restarts: 98 No. of Flips: 1587 time to process: 21 seconds.
uf250-04.cnf fulfilled No. of Restarts: 281 No. of Flips: 1357 time to process: 16 seconds.
uf250-04.cnf fulfilled No. of Restarts: 2101 No. of Flips: 3569 time to process: 21 seconds.
uf250-04.cnf fulfilled No. of Restarts: 1077 No. of Flips: 2272 time to process: 21 seconds.
uf250-04.cnf fulfilled No. of Restarts: 880 No. of Flips: 2812 time to process: 21 seconds.
uf250-04.cnf fulfilled No. of Restarts: 3948 No. of Flips: 2921 time to process: 22 seconds.
uf250-04.cnf fulfilled No. of Restarts: 448 No. of Flips: 3504 time to process: 15 seconds.
uf250-04.cnf fulfilled No. of Restarts: 1621 No. of Flips: 1985 time to process: 21 seconds.
uf250-04.cnf fulfilled No. of Restarts: 78 No. of Flips: 4534 time to process: 22 seconds.
uf250-04.cnf fulfilled No. of Restarts: 414 No. of Flips: 4706 time to process: 18 seconds.
uf250-04.cnf fulfilled No. of Restarts: 545 No. of Flips: 4215 time to process: 14 seconds.
uf250-04.cnf fulfilled No. of Restarts: 562 No. of Flips: 2466 time to process: 21 seconds.
uf250-04.cnf fulfilled No. of Restarts: 298 No. of Flips: 3279 time to process: 22 seconds.
uf250-04.cnf fulfilled No. of Restarts: 2107 No. of Flips: 3533 time to process: 22 seconds.
uf250-04.cnf fulfilled No. of Restarts: 747 No. of Flips: 2080 time to process: 15 seconds.
uf250-04.cnf fulfilled No. of Restarts: 856 No. of Flips: 2193 time to process: 12 seconds.
uf250-04.cnf fulfilled No. of Restarts: 337 No. of Flips: 3721 time to process: 17 seconds.
uf250-04.cnf fulfilled No. of Restarts: 60 No. of Flips: 2966 time to process: 17 seconds.
uf250-04.cnf fulfilled No. of Restarts: 1226 No. of Flips: 2551 time to process: 19 seconds.
uf250-04.cnf fulfilled No. of Restarts: 206 No. of Flips: 2430 time to process: 18 seconds.
uf250-04.cnf fulfilled No. of Restarts: 1108 No. of Flips: 2362 time to process: 17 seconds.
uf250-04.cnf fulfilled No. of Restarts: 357 No. of Flips: 3449 time to process: 19 seconds.
uf250-04.cnf fulfilled No. of Restarts: 754 No. of Flips: 1099 time to process: 21 seconds.
uf250-04.cnf fulfilled No. of Restarts: 1930 No. of Flips: 1931 time to process: 22 seconds.
uf250-04.cnf fulfilled No. of Restarts: 291 No. of Flips: 2334 time to process: 21 seconds.
uf250-04.cnf fulfilled No. of Restarts: 545 No. of Flips: 1094 time to process: 22 seconds.
uf250-04.cnf fulfilled No. of Restarts: 512 No. of Flips: 4833 time to process: 8 seconds.
uf250-04.cnf fulfilled No. of Restarts: 90 No. of Flips: 3538 time to process: 21 seconds.
uf250-04.cnf fulfilled No. of Restarts: 566 No. of Flips: 1724 time to process: 12 seconds.
uf250-04.cnf fulfilled No. of Restarts: 589 No. of Flips: 4325 time to process: 21 seconds.
uf250-04.cnf fulfilled No. of Restarts: 935 No. of Flips: 3930 time to process: 10 seconds.
uf250-04.cnf fulfilled No. of Restarts: 55 No. of Flips: 1207 time to process: 21 seconds.
uf250-04.cnf fulfilled No. of Restarts: 587 No. of Flips: 3436 time to process: 20 seconds.
uf250-04.cnf fulfilled No. of Restarts: 528 No. of Flips: 1748 time to process: 20 seconds.
uf250-04.cnf fulfilled No. of Restarts: 12 No. of Flips: 2016 time to process: 19 seconds.
uf250-04.cnf fulfilled No. of Restarts: 54 No. of Flips: 1498 time to process: 17 seconds.
uf250-04.cnf fulfilled No. of Restarts: 1603 No. of Flips: 4525 time to process: 21 seconds.
uf250-04.cnf fulfilled No. of Restarts: 241 No. of Flips: 4037 time to process: 20 seconds.
uf250-04.cnf fulfilled No. of Restarts: 2729 No. of Flips: 1949 time to process: 21 seconds.
uf250-04.cnf fulfilled No. of Restarts: 947 No. of Flips: 4665 time to process: 21 seconds.
uf250-04.cnf fulfilled No. of Restarts: 86 No. of Flips: 3837 time to process: 21 seconds.
uf250-04.cnf fulfilled No. of Restarts: 1274 No. of Flips: 3334 time to process: 21 seconds.
uf250-04.cnf fulfilled No. of Restarts: 1302 No. of Flips: 3182 time to process: 20 seconds.
uf250-04.cnf fulfilled No. of Restarts: 176 No. of Flips: 4626 time to process: 14 seconds.
uf250-04.cnf fulfilled No. of Restarts: 278 No. of Flips: 3341 time to process: 21 seconds.
uf250-04.cnf fulfilled No. of Restarts: 800 No. of Flips: 3367 time to process: 21 seconds.
uf250-04.cnf fulfilled No. of Restarts: 859 No. of Flips: 951 time to process: 20 seconds.
uf250-04.cnf fulfilled No. of Restarts: 2026 No. of Flips: 3176 time to process: 21 seconds.
uf250-04.cnf fulfilled No. of Restarts: 701 No. of Flips: 1313 time to process: 19 seconds.
uf250-04.cnf fulfilled No. of Restarts: 186 No. of Flips: 1180 time to process: 21 seconds.
uf250-04.cnf fulfilled No. of Restarts: 942 No. of Flips: 1295 time to process: 17 seconds.
uf250-04.cnf fulfilled No. of Restarts: 32 No. of Flips: 1754 time to process: 21 seconds.
uf250-04.cnf fulfilled No. of Restarts: 942 No. of Flips: 2900 time to process: 18 seconds.
uf250-04.cnf fulfilled No. of Restarts: 729 No. of Flips: 4418 time to process: 18 seconds.
uf250-04.cnf fulfilled No. of Restarts: 588 No. of Flips: 4249 time to process: 11 seconds.
uf250-04.cnf fulfilled No. of Restarts: 98 No. of Flips: 2721 time to process: 19 seconds.
uf250-04.cnf fulfilled No. of Restarts: 270 No. of Flips: 4667 time to process: 18 seconds.
uf250-04.cnf fulfilled No. of Restarts: 468 No. of Flips: 1951 time to process: 17 seconds.
uf250-04.cnf fulfilled No. of Restarts: 138 No. of Flips: 4821 time to process: 22 seconds.
uf250-04.cnf fulfilled No. of Restarts: 456 No. of Flips: 4123 time to process: 22 seconds.
uf250-04.cnf fulfilled No. of Restarts: 147 No. of Flips: 1261 time to process: 21 seconds.
uf250-04.cnf fulfilled No. of Restarts: 271 No. of Flips: 3193 time to process: 21 seconds.
uf250-04.cnf fulfilled No. of Restarts: 1343 No. of Flips: 2005 time to process: 22 seconds.
uf250-04.cnf fulfilled No. of Restarts: 2450 No. of Flips: 4707 time to process: 21 seconds.
uf250-04.cnf fulfilled No. of Restarts: 2764 No. of Flips: 2692 time to process: 22 seconds.
uf250-04.cnf fulfilled No. of Restarts: 328 No. of Flips: 3603 time to process: 20 seconds.
uf250-04.cnf fulfilled No. of Restarts: 119 No. of Flips: 1651 time to process: 20 seconds.
uf250-04.cnf fulfilled No. of Restarts: 2083 No. of Flips: 2426 time to process: 22 seconds.
uf250-04.cnf fulfilled No. of Restarts: 2910 No. of Flips: 1273 time to process: 22 seconds.
uf250-04.cnf fulfilled No. of Restarts: 1085 No. of Flips: 1564 time to process: 21 seconds.
uf250-04.cnf fulfilled No. of Restarts: 1089 No. of Flips: 2426 time to process: 22 seconds.
uf250-04.cnf fulfilled No. of Restarts: 1178 No. of Flips: 1442 time to process: 22 seconds.
uf250-04.cnf fulfilled No. of Restarts: 875 No. of Flips: 1981 time to process: 19 seconds.
uf250-04.cnf fulfilled No. of Restarts: 113 No. of Flips: 1099 time to process: 11 seconds.
uf250-04.cnf fulfilled No. of Restarts: 163 No. of Flips: 2419 time to process: 22 seconds.
uf250-04.cnf fulfilled No. of Restarts: 2352 No. of Flips: 2715 time to process: 16 seconds.
uf250-04.cnf fulfilled No. of Restarts: 1049 No. of Flips: 2080 time to process: 21 seconds.
uf250-04.cnf fulfilled No. of Restarts: 557 No. of Flips: 3527 time to process: 21 seconds.
uf250-04.cnf fulfilled No. of Restarts: 934 No. of Flips: 1831 time to process: 15 seconds.
uf250-04.cnf fulfilled No. of Restarts: 485 No. of Flips: 4185 time to process: 22 seconds.
uf250-04.cnf fulfilled No. of Restarts: 600 No. of Flips: 4120 time to process: 17 seconds.
uf250-04.cnf fulfilled No. of Restarts: 462 No. of Flips: 1479 time to process: 15 seconds.
uf250-04.cnf fulfilled No. of Restarts: 2313 No. of Flips: 4278 time to process: 22 seconds.
uf250-04.cnf fulfilled No. of Restarts: 526 No. of Flips: 3891 time to process: 21 seconds.
uf250-04.cnf fulfilled No. of Restarts: 158 No. of Flips: 3894 time to process: 22 seconds.
uf250-04.cnf fulfilled No. of Restarts: 841 No. of Flips: 722 time to process: 21 seconds.
uf250-04.cnf fulfilled No. of Restarts: 1314 No. of Flips: 4142 time to process: 21 seconds.
uf250-04.cnf fulfilled No. of Restarts: 692 No. of Flips: 4364 time to process: 19 seconds.
uf250-04.cnf fulfilled No. of Restarts: 528 No. of Flips: 3581 time to process: 14 seconds.
uf250-04.cnf , deadline. Restarts: 4620
uf250-04.cnf fulfilled No. of Restarts: 76 No. of Flips: 2450 time to process: 22 seconds.
uf250-04.cnf fulfilled No. of Restarts: 121 No. of Flips: 1596 time to process: 21 seconds.
uf250-04.cnf fulfilled No. of Restarts: 1461 No. of Flips: 2681 time to process: 22 seconds.
uf250-04.cnf fulfilled No. of Restarts: 141 No. of Flips: 2583 time to process: 21 seconds.
uf250-04.cnf fulfilled No. of Restarts: 672 No. of Flips: 3363 time to process: 21 seconds.
uf250-04.cnf fulfilled No. of Restarts: 1418 No. of Flips: 1496 time to process: 18 seconds.
uf250-04.cnf fulfilled No. of Restarts: 606 No. of Flips: 4141 time to process: 21 seconds.
uf250-04.cnf fulfilled No. of Restarts: 704 No. of Flips: 1852 time to process: 21 seconds.
uf250-04.cnf fulfilled No. of Restarts: 286 No. of Flips: 4528 time to process: 12 seconds.
uf250-04.cnf fulfilled No. of Restarts: 2409 No. of Flips: 1169 time to process: 22 seconds.
uf250-04.cnf fulfilled No. of Restarts: 1909 No. of Flips: 4645 time to process: 21 seconds.
uf250-04.cnf fulfilled No. of Restarts: 1510 No. of Flips: 2578 time to process: 21 seconds.
uf250-04.cnf fulfilled No. of Restarts: 1048 No. of Flips: 3937 time to process: 21 seconds.
uf250-04.cnf fulfilled No. of Restarts: 1102 No. of Flips: 3681 time to process: 14 seconds.
uf250-04.cnf fulfilled No. of Restarts: 272 No. of Flips: 2311 time to process: 21 seconds.
uf250-04.cnf fulfilled No. of Restarts: 709 No. of Flips: 4673 time to process: 11 seconds.
uf250-04.cnf fulfilled No. of Restarts: 1059 No. of Flips: 1374 time to process: 21 seconds.
uf250-04.cnf fulfilled No. of Restarts: 529 No. of Flips: 1690 time to process: 21 seconds.
uf250-04.cnf fulfilled No. of Restarts: 1963 No. of Flips: 1268 time to process: 21 seconds.
uf250-04.cnf fulfilled No. of Restarts: 1536 No. of Flips: 3539 time to process: 21 seconds.
uf250-04.cnf fulfilled No. of Restarts: 1151 No. of Flips: 4158 time to process: 21 seconds.
uf250-04.cnf fulfilled No. of Restarts: 1618 No. of Flips: 4255 time to process: 21 seconds.
uf250-04.cnf fulfilled No. of Restarts: 2696 No. of Flips: 3138 time to process: 22 seconds.
uf250-04.cnf fulfilled No. of Restarts: 770 No. of Flips: 4801 time to process: 21 seconds.
uf250-04.cnf fulfilled No. of Restarts: 117 No. of Flips: 3844 time to process: 21 seconds.
uf250-04.cnf fulfilled No. of Restarts: 488 No. of Flips: 4469 time to process: 14 seconds.
uf250-04.cnf fulfilled No. of Restarts: 451 No. of Flips: 2808 time to process: 22 seconds.
uf250-04.cnf fulfilled No. of Restarts: 266 No. of Flips: 3749 time to process: 21 seconds.
uf250-04.cnf fulfilled No. of Restarts: 243 No. of Flips: 2996 time to process: 21 seconds.
uf250-04.cnf fulfilled No. of Restarts: 372 No. of Flips: 746 time to process: 8 seconds.
uf250-04.cnf fulfilled No. of Restarts: 194 No. of Flips: 4484 time to process: 21 seconds.
uf250-04.cnf fulfilled No. of Restarts: 127 No. of Flips: 2033 time to process: 21 seconds.
uf250-04.cnf fulfilled No. of Restarts: 383 No. of Flips: 3390 time to process: 21 seconds.
uf250-04.cnf fulfilled No. of Restarts: 39 No. of Flips: 1766 time to process: 22 seconds.
uf250-04.cnf fulfilled No. of Restarts: 225 No. of Flips: 4534 time to process: 21 seconds.
uf250-04.cnf fulfilled No. of Restarts: 213 No. of Flips: 1223 time to process: 21 seconds.
uf250-04.cnf fulfilled No. of Restarts: 1764 No. of Flips: 3284 time to process: 21 seconds.
uf250-04.cnf , deadline. Restarts: 4620
uf250-04.cnf fulfilled No. of Restarts: 864 No. of Flips: 3019 time to process: 21 seconds.
uf250-04.cnf fulfilled No. of Restarts: 176 No. of Flips: 4449 time to process: 19 seconds.
uf250-04.cnf fulfilled No. of Restarts: 1347 No. of Flips: 2391 time to process: 22 seconds.
uf250-04.cnf fulfilled No. of Restarts: 2016 No. of Flips: 1578 time to process: 21 seconds.
uf250-04.cnf fulfilled No. of Restarts: 257 No. of Flips: 4639 time to process: 22 seconds.
uf250-04.cnf fulfilled No. of Restarts: 294 No. of Flips: 2244 time to process: 16 seconds.
uf250-04.cnf fulfilled No. of Restarts: 748 No. of Flips: 4120 time to process: 22 seconds.
uf250-04.cnf fulfilled No. of Restarts: 163 No. of Flips: 4659 time to process: 21 seconds.
uf250-04.cnf fulfilled No. of Restarts: 500 No. of Flips: 4707 time to process: 17 seconds.
uf250-04.cnf fulfilled No. of Restarts: 2127 No. of Flips: 2409 time to process: 22 seconds.
uf250-04.cnf fulfilled No. of Restarts: 1768 No. of Flips: 2229 time to process: 21 seconds.
uf250-04.cnf fulfilled No. of Restarts: 1259 No. of Flips: 1374 time to process: 21 seconds.
uf250-04.cnf fulfilled No. of Restarts: 2731 No. of Flips: 1308 time to process: 22 seconds.
uf250-04.cnf fulfilled No. of Restarts: 612 No. of Flips: 2739 time to process: 18 seconds.
uf250-04.cnf fulfilled No. of Restarts: 93 No. of Flips: 2785 time to process: 22 seconds.
uf250-04.cnf fulfilled No. of Restarts: 905 No. of Flips: 1934 time to process: 21 seconds.
uf250-04.cnf fulfilled No. of Restarts: 641 No. of Flips: 2135 time to process: 21 seconds.
uf250-04.cnf fulfilled No. of Restarts: 239 No. of Flips: 3892 time to process: 22 seconds.
uf250-04.cnf fulfilled No. of Restarts: 1764 No. of Flips: 2035 time to process: 22 seconds.
uf250-04.cnf fulfilled No. of Restarts: 855 No. of Flips: 1799 time to process: 21 seconds.
uf250-04.cnf fulfilled No. of Restarts: 119 No. of Flips: 2209 time to process: 21 seconds.
uf250-04.cnf fulfilled No. of Restarts: 256 No. of Flips: 2224 time to process: 20 seconds.
uf250-04.cnf fulfilled No. of Restarts: 1547 No. of Flips: 2841 time to process: 21 seconds.
uf250-04.cnf fulfilled No. of Restarts: 1188 No. of Flips: 1365 time to process: 11 seconds.
uf250-04.cnf fulfilled No. of Restarts: 173 No. of Flips: 2544 time to process: 14 seconds.
uf250-04.cnf fulfilled No. of Restarts: 90 No. of Flips: 1546 time to process: 20 seconds.
uf250-04.cnf fulfilled No. of Restarts: 440 No. of Flips: 3342 time to process: 21 seconds.
uf250-04.cnf fulfilled No. of Restarts: 191 No. of Flips: 1099 time to process: 21 seconds.
uf250-04.cnf fulfilled No. of Restarts: 159 No. of Flips: 3883 time to process: 21 seconds.
uf250-04.cnf fulfilled No. of Restarts: 1028 No. of Flips: 2444 time to process: 21 seconds.
uf250-04.cnf fulfilled No. of Restarts: 591 No. of Flips: 858 time to process: 20 seconds.
uf250-04.cnf fulfilled No. of Restarts: 310 No. of Flips: 4623 time to process: 13 seconds.
uf250-04.cnf fulfilled No. of Restarts: 483 No. of Flips: 4207 time to process: 21 seconds.
uf250-04.cnf fulfilled No. of Restarts: 289 No. of Flips: 3291 time to process: 7 seconds.
uf250-04.cnf fulfilled No. of Restarts: 1605 No. of Flips: 4938 time to process: 22 seconds.
uf250-04.cnf fulfilled No. of Restarts: 368 No. of Flips: 4896 time to process: 21 seconds.
uf250-04.cnf fulfilled No. of Restarts: 1119 No. of Flips: 3354 time to process: 21 seconds.
uf250-04.cnf fulfilled No. of Restarts: 28 No. of Flips: 4924 time to process: 21 seconds.
uf250-04.cnf fulfilled No. of Restarts: 724 No. of Flips: 2770 time to process: 21 seconds.
uf250-04.cnf fulfilled No. of Restarts: 45 No. of Flips: 4679 time to process: 21 seconds.
uf250-04.cnf fulfilled No. of Restarts: 3145 No. of Flips: 3888 time to process: 22 seconds.
uf250-04.cnf fulfilled No. of Restarts: 372 No. of Flips: 3530 time to process: 21 seconds.
uf250-04.cnf fulfilled No. of Restarts: 1465 No. of Flips: 2621 time to process: 20 seconds.
uf250-04.cnf fulfilled No. of Restarts: 93 No. of Flips: 4720 time to process: 21 seconds.
uf250-04.cnf fulfilled No. of Restarts: 632 No. of Flips: 3262 time to process: 22 seconds.
uf250-04.cnf fulfilled No. of Restarts: 951 No. of Flips: 3162 time to process: 21 seconds.
uf250-04.cnf fulfilled No. of Restarts: 1172 No. of Flips: 845 time to process: 22 seconds.
uf250-04.cnf fulfilled No. of Restarts: 1 No. of Flips: 1035 time to process: 13 seconds.
uf250-04.cnf fulfilled No. of Restarts: 362 No. of Flips: 1679 time to process: 22 seconds.
uf250-04.cnf fulfilled No. of Restarts: 524 No. of Flips: 2303 time to process: 11 seconds.
uf250-04.cnf fulfilled No. of Restarts: 2600 No. of Flips: 2951 time to process: 22 seconds.
uf250-04.cnf fulfilled No. of Restarts: 1382 No. of Flips: 2231 time to process: 22 seconds.
uf250-04.cnf fulfilled No. of Restarts: 903 No. of Flips: 3799 time to process: 21 seconds.
uf250-04.cnf fulfilled No. of Restarts: 1159 No. of Flips: 3416 time to process: 22 seconds.
uf250-04.cnf fulfilled No. of Restarts: 78 No. of Flips: 1565 time to process: 22 seconds.
uf250-04.cnf fulfilled No. of Restarts: 1114 No. of Flips: 1580 time to process: 22 seconds.
uf250-04.cnf fulfilled No. of Restarts: 604 No. of Flips: 2183 time to process: 22 seconds.
uf250-04.cnf fulfilled No. of Restarts: 776 No. of Flips: 4215 time to process: 13 seconds.
uf250-04.cnf fulfilled No. of Restarts: 2374 No. of Flips: 4901 time to process: 22 seconds.
uf250-04.cnf fulfilled No. of Restarts: 2124 No. of Flips: 4533 time to process: 22 seconds.
uf250-04.cnf fulfilled No. of Restarts: 252 No. of Flips: 1404 time to process: 17 seconds.
uf250-04.cnf fulfilled No. of Restarts: 330 No. of Flips: 4793 time to process: 22 seconds.
uf250-04.cnf fulfilled No. of Restarts: 131 No. of Flips: 2187 time to process: 21 seconds.
uf250-04.cnf fulfilled No. of Restarts: 2386 No. of Flips: 3287 time to process: 21 seconds.
uf250-04.cnf fulfilled No. of Restarts: 177 No. of Flips: 1870 time to process: 22 seconds.
uf250-04.cnf fulfilled No. of Restarts: 1135 No. of Flips: 4196 time to process: 21 seconds.
uf250-04.cnf fulfilled No. of Restarts: 511 No. of Flips: 1165 time to process: 21 seconds.
uf250-04.cnf fulfilled No. of Restarts: 777 No. of Flips: 1331 time to process: 22 seconds.
uf250-04.cnf fulfilled No. of Restarts: 232 No. of Flips: 4951 time to process: 9 seconds.
uf250-04.cnf fulfilled No. of Restarts: 460 No. of Flips: 1420 time to process: 21 seconds.
uf250-04.cnf fulfilled No. of Restarts: 505 No. of Flips: 1555 time to process: 21 seconds.
uf250-04.cnf fulfilled No. of Restarts: 1584 No. of Flips: 2252 time to process: 22 seconds.
uf250-04.cnf fulfilled No. of Restarts: 220 No. of Flips: 2963 time to process: 21 seconds.
uf250-04.cnf fulfilled No. of Restarts: 696 No. of Flips: 1795 time to process: 22 seconds.
uf250-04.cnf fulfilled No. of Restarts: 804 No. of Flips: 2583 time to process: 21 seconds.
uf250-04.cnf fulfilled No. of Restarts: 952 No. of Flips: 3924 time to process: 21 seconds.
uf250-04.cnf fulfilled No. of Restarts: 125 No. of Flips: 2420 time to process: 21 seconds.
uf250-04.cnf fulfilled No. of Restarts: 3606 No. of Flips: 2441 time to process: 22 seconds.
uf250-04.cnf fulfilled No. of Restarts: 239 No. of Flips: 933 time to process: 19 seconds.
uf250-04.cnf fulfilled No. of Restarts: 1382 No. of Flips: 2986 time to process: 14 seconds.
uf250-04.cnf fulfilled No. of Restarts: 866 No. of Flips: 1201 time to process: 16 seconds.
uf250-04.cnf fulfilled No. of Restarts: 1254 No. of Flips: 2247 time to process: 22 seconds.
uf250-04.cnf fulfilled No. of Restarts: 376 No. of Flips: 3425 time to process: 21 seconds.
uf250-04.cnf fulfilled No. of Restarts: 325 No. of Flips: 4115 time to process: 21 seconds.
uf250-04.cnf fulfilled No. of Restarts: 917 No. of Flips: 3482 time to process: 21 seconds.
uf250-04.cnf fulfilled No. of Restarts: 1059 No. of Flips: 4782 time to process: 18 seconds.
uf250-04.cnf fulfilled No. of Restarts: 640 No. of Flips: 1012 time to process: 22 seconds.
uf250-04.cnf fulfilled No. of Restarts: 2822 No. of Flips: 2101 time to process: 21 seconds.
uf250-04.cnf fulfilled No. of Restarts: 220 No. of Flips: 2412 time to process: 9 seconds.
uf250-04.cnf fulfilled No. of Restarts: 151 No. of Flips: 3607 time to process: 21 seconds.
uf250-04.cnf fulfilled No. of Restarts: 46 No. of Flips: 1402 time to process: 12 seconds.
uf250-04.cnf fulfilled No. of Restarts: 659 No. of Flips: 2262 time to process: 21 seconds.
uf250-04.cnf fulfilled No. of Restarts: 3304 No. of Flips: 2778 time to process: 21 seconds.
uf250-04.cnf fulfilled No. of Restarts: 461 No. of Flips: 2203 time to process: 21 seconds.
uf250-04.cnf fulfilled No. of Restarts: 1448 No. of Flips: 2725 time to process: 17 seconds.
uf250-04.cnf fulfilled No. of Restarts: 163 No. of Flips: 3356 time to process: 21 seconds.
uf250-04.cnf fulfilled No. of Restarts: 207 No. of Flips: 2268 time to process: 21 seconds.
uf250-04.cnf fulfilled No. of Restarts: 914 No. of Flips: 3497 time to process: 17 seconds.
uf250-04.cnf fulfilled No. of Restarts: 3085 No. of Flips: 3939 time to process: 22 seconds.
uf250-04.cnf fulfilled No. of Restarts: 380 No. of Flips: 1084 time to process: 10 seconds.
uf250-04.cnf fulfilled No. of Restarts: 1189 No. of Flips: 2901 time to process: 16 seconds.
uf250-04.cnf fulfilled No. of Restarts: 458 No. of Flips: 4387 time to process: 21 seconds.
uf250-04.cnf fulfilled No. of Restarts: 807 No. of Flips: 2850 time to process: 21 seconds.
uf250-04.cnf fulfilled No. of Restarts: 21 No. of Flips: 1945 time to process: 22 seconds.
uf250-04.cnf fulfilled No. of Restarts: 1013 No. of Flips: 2466 time to process: 22 seconds.
uf250-04.cnf fulfilled No. of Restarts: 619 No. of Flips: 1911 time to process: 12 seconds.
uf250-04.cnf fulfilled No. of Restarts: 1099 No. of Flips: 4259 time to process: 22 seconds.
uf250-04.cnf fulfilled No. of Restarts: 468 No. of Flips: 4122 time to process: 22 seconds.
uf250-04.cnf fulfilled No. of Restarts: 70 No. of Flips: 3072 time to process: 22 seconds.
uf250-04.cnf fulfilled No. of Restarts: 203 No. of Flips: 1073 time to process: 22 seconds.
uf250-04.cnf fulfilled No. of Restarts: 617 No. of Flips: 3628 time to process: 22 seconds.
uf250-04.cnf fulfilled No. of Restarts: 50 No. of Flips: 1123 time to process: 9 seconds.
uf250-04.cnf fulfilled No. of Restarts: 1248 No. of Flips: 1076 time to process: 21 seconds.
uf250-04.cnf fulfilled No. of Restarts: 364 No. of Flips: 2866 time to process: 19 seconds.
uf250-04.cnf fulfilled No. of Restarts: 918 No. of Flips: 1072 time to process: 21 seconds.
uf250-04.cnf fulfilled No. of Restarts: 97 No. of Flips: 4331 time to process: 7 seconds.
uf250-04.cnf fulfilled No. of Restarts: 531 No. of Flips: 1483 time to process: 22 seconds.
uf250-04.cnf fulfilled No. of Restarts: 797 No. of Flips: 4854 time to process: 21 seconds.
uf250-04.cnf fulfilled No. of Restarts: 595 No. of Flips: 1920 time to process: 16 seconds.
uf250-04.cnf fulfilled No. of Restarts: 2399 No. of Flips: 1721 time to process: 22 seconds.
uf250-04.cnf fulfilled No. of Restarts: 621 No. of Flips: 4720 time to process: 21 seconds.
uf250-04.cnf fulfilled No. of Restarts: 56 No. of Flips: 2119 time to process: 9 seconds.
uf250-04.cnf fulfilled No. of Restarts: 872 No. of Flips: 2631 time to process: 21 seconds.
uf250-04.cnf fulfilled No. of Restarts: 1630 No. of Flips: 3304 time to process: 21 seconds.
uf250-04.cnf fulfilled No. of Restarts: 214 No. of Flips: 1021 time to process: 21 seconds.
uf250-04.cnf fulfilled No. of Restarts: 149 No. of Flips: 2581 time to process: 21 seconds.
uf250-04.cnf fulfilled No. of Restarts: 2717 No. of Flips: 1060 time to process: 21 seconds.
uf250-04.cnf fulfilled No. of Restarts: 763 No. of Flips: 2201 time to process: 21 seconds.
uf250-04.cnf fulfilled No. of Restarts: 188 No. of Flips: 3561 time to process: 21 seconds.
uf250-04.cnf fulfilled No. of Restarts: 651 No. of Flips: 2575 time to process: 21 seconds.
uf250-04.cnf fulfilled No. of Restarts: 291 No. of Flips: 2736 time to process: 17 seconds.
uf250-04.cnf fulfilled No. of Restarts: 853 No. of Flips: 1431 time to process: 21 seconds.
uf250-04.cnf fulfilled No. of Restarts: 62 No. of Flips: 3059 time to process: 21 seconds.
uf250-04.cnf fulfilled No. of Restarts: 289 No. of Flips: 2822 time to process: 18 seconds.
uf250-04.cnf fulfilled No. of Restarts: 378 No. of Flips: 2415 time to process: 6 seconds.
uf250-04.cnf fulfilled No. of Restarts: 89 No. of Flips: 1164 time to process: 21 seconds.
uf250-04.cnf fulfilled No. of Restarts: 1677 No. of Flips: 3549 time to process: 21 seconds.
uf250-04.cnf fulfilled No. of Restarts: 1073 No. of Flips: 4791 time to process: 21 seconds.
uf250-04.cnf fulfilled No. of Restarts: 351 No. of Flips: 1654 time to process: 16 seconds.
uf250-04.cnf fulfilled No. of Restarts: 1066 No. of Flips: 3470 time to process: 21 seconds.
uf250-04.cnf fulfilled No. of Restarts: 1381 No. of Flips: 1310 time to process: 21 seconds.
uf250-04.cnf fulfilled No. of Restarts: 1982 No. of Flips: 4161 time to process: 21 seconds.
uf250-04.cnf fulfilled No. of Restarts: 210 No. of Flips: 2538 time to process: 2 seconds.
uf250-04.cnf fulfilled No. of Restarts: 392 No. of Flips: 4021 time to process: 22 seconds.
uf250-04.cnf fulfilled No. of Restarts: 580 No. of Flips: 1782 time to process: 20 seconds.
uf250-04.cnf fulfilled No. of Restarts: 56 No. of Flips: 4644 time to process: 21 seconds.
uf250-04.cnf fulfilled No. of Restarts: 1653 No. of Flips: 3276 time to process: 21 seconds.
uf250-04.cnf fulfilled No. of Restarts: 1363 No. of Flips: 2036 time to process: 12 seconds.
uf250-04.cnf fulfilled No. of Restarts: 577 No. of Flips: 3422 time to process: 12 seconds.
uf250-04.cnf fulfilled No. of Restarts: 857 No. of Flips: 3319 time to process: 21 seconds.
uf250-04.cnf fulfilled No. of Restarts: 238 No. of Flips: 2697 time to process: 21 seconds.
uf250-04.cnf fulfilled No. of Restarts: 959 No. of Flips: 4980 time to process: 21 seconds.
uf250-04.cnf fulfilled No. of Restarts: 1202 No. of Flips: 2871 time to process: 21 seconds.
uf250-04.cnf fulfilled No. of Restarts: 162 No. of Flips: 4160 time to process: 11 seconds.
uf250-04.cnf fulfilled No. of Restarts: 895 No. of Flips: 3897 time to process: 22 seconds.
uf250-04.cnf fulfilled No. of Restarts: 2518 No. of Flips: 4388 time to process: 21 seconds.
uf250-04.cnf fulfilled No. of Restarts: 768 No. of Flips: 4387 time to process: 19 seconds.
uf250-04.cnf fulfilled No. of Restarts: 981 No. of Flips: 1206 time to process: 21 seconds.
uf250-04.cnf fulfilled No. of Restarts: 215 No. of Flips: 3823 time to process: 21 seconds.
uf250-04.cnf fulfilled No. of Restarts: 1264 No. of Flips: 4423 time to process: 21 seconds.
uf250-04.cnf fulfilled No. of Restarts: 243 No. of Flips: 4118 time to process: 21 seconds.
uf250-04.cnf fulfilled No. of Restarts: 153 No. of Flips: 2324 time to process: 17 seconds.
uf250-04.cnf fulfilled No. of Restarts: 193 No. of Flips: 3574 time to process: 13 seconds.
uf250-04.cnf fulfilled No. of Restarts: 4 No. of Flips: 4542 time to process: 22 seconds.
uf250-04.cnf fulfilled No. of Restarts: 2245 No. of Flips: 2268 time to process: 22 seconds.
uf250-04.cnf fulfilled No. of Restarts: 2306 No. of Flips: 2768 time to process: 22 seconds.
uf250-04.cnf fulfilled No. of Restarts: 35 No. of Flips: 1521 time to process: 12 seconds.
uf250-04.cnf fulfilled No. of Restarts: 379 No. of Flips: 1578 time to process: 21 seconds.
uf250-04.cnf fulfilled No. of Restarts: 64 No. of Flips: 3686 time to process: 21 seconds.
uf250-04.cnf fulfilled No. of Restarts: 306 No. of Flips: 4308 time to process: 19 seconds.
uf250-04.cnf fulfilled No. of Restarts: 2092 No. of Flips: 1758 time to process: 21 seconds.
uf250-04.cnf fulfilled No. of Restarts: 191 No. of Flips: 1515 time to process: 11 seconds.
uf250-04.cnf fulfilled No. of Restarts: 113 No. of Flips: 3990 time to process: 21 seconds.
uf250-04.cnf fulfilled No. of Restarts: 1369 No. of Flips: 3322 time to process: 21 seconds.
uf250-04.cnf fulfilled No. of Restarts: 661 No. of Flips: 4451 time to process: 21 seconds.
uf250-04.cnf fulfilled No. of Restarts: 1487 No. of Flips: 1847 time to process: 22 seconds.
uf250-04.cnf fulfilled No. of Restarts: 1961 No. of Flips: 2422 time to process: 21 seconds.
uf250-04.cnf fulfilled No. of Restarts: 409 No. of Flips: 652 time to process: 11 seconds.
uf250-04.cnf fulfilled No. of Restarts: 3031 No. of Flips: 3352 time to process: 22 seconds.
uf250-04.cnf fulfilled No. of Restarts: 1724 No. of Flips: 3815 time to process: 21 seconds.
uf250-04.cnf fulfilled No. of Restarts: 3479 No. of Flips: 1259 time to process: 22 seconds.
uf250-04.cnf fulfilled No. of Restarts: 14 No. of Flips: 3413 time to process: 22 seconds.
uf250-04.cnf fulfilled No. of Restarts: 57 No. of Flips: 2263 time to process: 21 seconds.
uf250-04.cnf fulfilled No. of Restarts: 437 No. of Flips: 2003 time to process: 22 seconds.
uf250-04.cnf fulfilled No. of Restarts: 26 No. of Flips: 4802 time to process: 21 seconds.
uf250-04.cnf fulfilled No. of Restarts: 532 No. of Flips: 4741 time to process: 22 seconds.
uf250-04.cnf fulfilled No. of Restarts: 260 No. of Flips: 1096 time to process: 22 seconds.
uf250-04.cnf fulfilled No. of Restarts: 539 No. of Flips: 2303 time to process: 22 seconds.
uf250-04.cnf fulfilled No. of Restarts: 252 No. of Flips: 3126 time to process: 21 seconds.
uf250-04.cnf fulfilled No. of Restarts: 532 No. of Flips: 2428 time to process: 21 seconds.
uf250-04.cnf fulfilled No. of Restarts: 1508 No. of Flips: 4154 time to process: 22 seconds.
uf250-04.cnf fulfilled No. of Restarts: 130 No. of Flips: 2001 time to process: 9 seconds.
uf250-04.cnf fulfilled No. of Restarts: 415 No. of Flips: 1964 time to process: 21 seconds.
uf250-04.cnf fulfilled No. of Restarts: 330 No. of Flips: 2245 time to process: 21 seconds.
uf250-04.cnf fulfilled No. of Restarts: 48 No. of Flips: 2684 time to process: 12 seconds.
uf250-04.cnf fulfilled No. of Restarts: 1055 No. of Flips: 1478 time to process: 17 seconds.
uf250-04.cnf fulfilled No. of Restarts: 91 No. of Flips: 2866 time to process: 21 seconds.
uf250-04.cnf fulfilled No. of Restarts: 268 No. of Flips: 1292 time to process: 21 seconds.
uf250-04.cnf fulfilled No. of Restarts: 759 No. of Flips: 3193 time to process: 21 seconds.
uf250-04.cnf fulfilled No. of Restarts: 1546 No. of Flips: 1579 time to process: 21 seconds.
uf250-04.cnf fulfilled No. of Restarts: 31 No. of Flips: 4436 time to process: 18 seconds.
uf250-04.cnf fulfilled No. of Restarts: 290 No. of Flips: 4956 time to process: 6 seconds.
uf250-04.cnf fulfilled No. of Restarts: 197 No. of Flips: 1576 time to process: 5 seconds.
uf250-04.cnf fulfilled No. of Restarts: 456 No. of Flips: 2349 time to process: 12 seconds.
uf250-04.cnf fulfilled No. of Restarts: 1757 No. of Flips: 4906 time to process: 21 seconds.
uf250-04.cnf fulfilled No. of Restarts: 592 No. of Flips: 3002 time to process: 11 seconds.
uf250-04.cnf fulfilled No. of Restarts: 29 No. of Flips: 1285 time to process: 21 seconds.
uf250-04.cnf fulfilled No. of Restarts: 2142 No. of Flips: 846 time to process: 21 seconds.
uf250-04.cnf fulfilled No. of Restarts: 143 No. of Flips: 4567 time to process: 21 seconds.
uf250-04.cnf fulfilled No. of Restarts: 661 No. of Flips: 4885 time to process: 13 seconds.
uf250-04.cnf fulfilled No. of Restarts: 1477 No. of Flips: 2704 time to process: 13 seconds.
uf250-04.cnf fulfilled No. of Restarts: 273 No. of Flips: 1890 time to process: 21 seconds.
uf250-04.cnf fulfilled No. of Restarts: 279 No. of Flips: 2042 time to process: 21 seconds.
uf250-04.cnf fulfilled No. of Restarts: 321 No. of Flips: 3537 time to process: 21 seconds.
uf250-04.cnf fulfilled No. of Restarts: 1548 No. of Flips: 2402 time to process: 21 seconds.
uf250-04.cnf fulfilled No. of Restarts: 40 No. of Flips: 1646 time to process: 22 seconds.
uf250-04.cnf fulfilled No. of Restarts: 81 No. of Flips: 3172 time to process: 22 seconds.
uf250-04.cnf fulfilled No. of Restarts: 446 No. of Flips: 964 time to process: 21 seconds.
uf250-04.cnf fulfilled No. of Restarts: 191 No. of Flips: 3830 time to process: 4 seconds.
uf250-04.cnf fulfilled No. of Restarts: 51 No. of Flips: 4861 time to process: 21 seconds.
uf250-04.cnf fulfilled No. of Restarts: 269 No. of Flips: 3906 time to process: 21 seconds.
uf250-04.cnf fulfilled No. of Restarts: 389 No. of Flips: 2859 time to process: 18 seconds.
uf250-04.cnf fulfilled No. of Restarts: 1419 No. of Flips: 2190 time to process: 22 seconds.
uf250-04.cnf fulfilled No. of Restarts: 188 No. of Flips: 1704 time to process: 13 seconds.
uf250-04.cnf fulfilled No. of Restarts: 140 No. of Flips: 1570 time to process: 6 seconds.
uf250-04.cnf fulfilled No. of Restarts: 1833 No. of Flips: 2678 time to process: 21 seconds.
uf250-04.cnf fulfilled No. of Restarts: 73 No. of Flips: 4147 time to process: 22 seconds.
uf250-04.cnf fulfilled No. of Restarts: 811 No. of Flips: 4250 time to process: 22 seconds.
uf250-04.cnf fulfilled No. of Restarts: 283 No. of Flips: 4779 time to process: 12 seconds.
uf250-04.cnf fulfilled No. of Restarts: 2200 No. of Flips: 4620 time to process: 18 seconds.
uf250-04.cnf fulfilled No. of Restarts: 418 No. of Flips: 3396 time to process: 10 seconds.
uf250-04.cnf fulfilled No. of Restarts: 2230 No. of Flips: 1841 time to process: 21 seconds.
uf250-04.cnf fulfilled No. of Restarts: 1519 No. of Flips: 3022 time to process: 21 seconds.
uf250-04.cnf fulfilled No. of Restarts: 1206 No. of Flips: 1810 time to process: 22 seconds.
uf250-04.cnf fulfilled No. of Restarts: 97 No. of Flips: 830 time to process: 4 seconds.
uf250-04.cnf fulfilled No. of Restarts: 282 No. of Flips: 4081 time to process: 21 seconds.
uf250-04.cnf fulfilled No. of Restarts: 41 No. of Flips: 4052 time to process: 17 seconds.
uf250-04.cnf fulfilled No. of Restarts: 1011 No. of Flips: 4499 time to process: 8 seconds.
uf250-04.cnf fulfilled No. of Restarts: 1219 No. of Flips: 4305 time to process: 22 seconds.
uf250-04.cnf fulfilled No. of Restarts: 592 No. of Flips: 2759 time to process: 20 seconds.
uf250-04.cnf fulfilled No. of Restarts: 14 No. of Flips: 2944 time to process: 15 seconds.
uf250-04.cnf fulfilled No. of Restarts: 196 No. of Flips: 2167 time to process: 5 seconds.
uf250-04.cnf fulfilled No. of Restarts: 657 No. of Flips: 1872 time to process: 22 seconds.
uf250-04.cnf fulfilled No. of Restarts: 1199 No. of Flips: 2987 time to process: 22 seconds.
uf250-04.cnf fulfilled No. of Restarts: 1193 No. of Flips: 1538 time to process: 21 seconds.
uf250-04.cnf fulfilled No. of Restarts: 128 No. of Flips: 3814 time to process: 22 seconds.
uf250-04.cnf fulfilled No. of Restarts: 321 No. of Flips: 1697 time to process: 18 seconds.
uf250-04.cnf fulfilled No. of Restarts: 1425 No. of Flips: 3855 time to process: 21 seconds.
uf250-04.cnf fulfilled No. of Restarts: 149 No. of Flips: 3729 time to process: 22 seconds.
uf250-04.cnf fulfilled No. of Restarts: 148 No. of Flips: 805 time to process: 22 seconds.
uf250-04.cnf fulfilled No. of Restarts: 504 No. of Flips: 4199 time to process: 20 seconds.
uf250-04.cnf fulfilled No. of Restarts: 845 No. of Flips: 3180 time to process: 21 seconds.
uf250-04.cnf fulfilled No. of Restarts: 522 No. of Flips: 1369 time to process: 21 seconds.
uf250-04.cnf fulfilled No. of Restarts: 59 No. of Flips: 3864 time to process: 21 seconds.
uf250-04.cnf fulfilled No. of Restarts: 551 No. of Flips: 892 time to process: 21 seconds.
uf250-04.cnf fulfilled No. of Restarts: 1551 No. of Flips: 4671 time to process: 22 seconds.
uf250-04.cnf fulfilled No. of Restarts: 20 No. of Flips: 4175 time to process: 5 seconds.
uf250-04.cnf fulfilled No. of Restarts: 1256 No. of Flips: 4790 time to process: 21 seconds.
uf250-04.cnf fulfilled No. of Restarts: 324 No. of Flips: 4305 time to process: 19 seconds.
uf250-04.cnf fulfilled No. of Restarts: 95 No. of Flips: 849 time to process: 19 seconds.
uf250-04.cnf fulfilled No. of Restarts: 623 No. of Flips: 3212 time to process: 13 seconds.
uf250-04.cnf fulfilled No. of Restarts: 839 No. of Flips: 1743 time to process: 22 seconds.
uf250-04.cnf , deadline. Restarts: 4620
uf250-04.cnf fulfilled No. of Restarts: 2165 No. of Flips: 2773 time to process: 21 seconds.
uf250-04.cnf fulfilled No. of Restarts: 242 No. of Flips: 3772 time to process: 21 seconds.
uf250-04.cnf fulfilled No. of Restarts: 1388 No. of Flips: 3630 time to process: 21 seconds.
uf250-04.cnf fulfilled No. of Restarts: 907 No. of Flips: 2963 time to process: 21 seconds.
uf250-04.cnf fulfilled No. of Restarts: 63 No. of Flips: 3162 time to process: 21 seconds.
uf250-04.cnf fulfilled No. of Restarts: 221 No. of Flips: 2116 time to process: 22 seconds.
uf250-04.cnf fulfilled No. of Restarts: 676 No. of Flips: 3740 time to process: 15 seconds.
uf250-04.cnf fulfilled No. of Restarts: 541 No. of Flips: 4915 time to process: 21 seconds.
uf250-04.cnf fulfilled No. of Restarts: 666 No. of Flips: 786 time to process: 21 seconds.
uf250-04.cnf fulfilled No. of Restarts: 11 No. of Flips: 1729 time to process: 21 seconds.
uf250-04.cnf fulfilled No. of Restarts: 3691 No. of Flips: 1668 time to process: 22 seconds.
uf250-04.cnf fulfilled No. of Restarts: 3295 No. of Flips: 3023 time to process: 21 seconds.
uf250-04.cnf fulfilled No. of Restarts: 348 No. of Flips: 4420 time to process: 11 seconds.
uf250-04.cnf fulfilled No. of Restarts: 194 No. of Flips: 4167 time to process: 21 seconds.
uf250-04.cnf fulfilled No. of Restarts: 811 No. of Flips: 1541 time to process: 21 seconds.
uf250-04.cnf fulfilled No. of Restarts: 897 No. of Flips: 889 time to process: 16 seconds.
uf250-04.cnf fulfilled No. of Restarts: 1910 No. of Flips: 1433 time to process: 22 seconds.
uf250-04.cnf fulfilled No. of Restarts: 212 No. of Flips: 2325 time to process: 21 seconds.
uf250-04.cnf fulfilled No. of Restarts: 70 No. of Flips: 726 time to process: 11 seconds.
uf250-04.cnf fulfilled No. of Restarts: 187 No. of Flips: 3012 time to process: 4 seconds.
uf250-04.cnf fulfilled No. of Restarts: 309 No. of Flips: 3535 time to process: 21 seconds.
uf250-04.cnf fulfilled No. of Restarts: 614 No. of Flips: 3998 time to process: 22 seconds.
uf250-04.cnf fulfilled No. of Restarts: 64 No. of Flips: 1237 time to process: 14 seconds.
uf250-04.cnf fulfilled No. of Restarts: 1345 No. of Flips: 1542 time to process: 22 seconds.
uf250-04.cnf fulfilled No. of Restarts: 3464 No. of Flips: 4855 time to process: 22 seconds.
uf250-04.cnf fulfilled No. of Restarts: 221 No. of Flips: 1545 time to process: 16 seconds.
uf250-04.cnf fulfilled No. of Restarts: 1742 No. of Flips: 2449 time to process: 22 seconds.
uf250-04.cnf fulfilled No. of Restarts: 943 No. of Flips: 2064 time to process: 21 seconds.
uf250-04.cnf fulfilled No. of Restarts: 768 No. of Flips: 962 time to process: 22 seconds.
uf250-04.cnf fulfilled No. of Restarts: 1861 No. of Flips: 2180 time to process: 22 seconds.
uf250-04.cnf fulfilled No. of Restarts: 61 No. of Flips: 2046 time to process: 8 seconds.
uf250-04.cnf fulfilled No. of Restarts: 1080 No. of Flips: 2182 time to process: 22 seconds.
uf250-04.cnf fulfilled No. of Restarts: 1355 No. of Flips: 718 time to process: 21 seconds.
uf250-04.cnf fulfilled No. of Restarts: 643 No. of Flips: 968 time to process: 22 seconds.
uf250-04.cnf fulfilled No. of Restarts: 372 No. of Flips: 3807 time to process: 22 seconds.
uf250-04.cnf fulfilled No. of Restarts: 610 No. of Flips: 4749 time to process: 21 seconds.
uf250-04.cnf fulfilled No. of Restarts: 584 No. of Flips: 2731 time to process: 13 seconds.
uf250-04.cnf fulfilled No. of Restarts: 1011 No. of Flips: 2079 time to process: 21 seconds.
uf250-04.cnf fulfilled No. of Restarts: 428 No. of Flips: 4202 time to process: 21 seconds.
uf250-04.cnf fulfilled No. of Restarts: 64 No. of Flips: 3079 time to process: 21 seconds.
uf250-04.cnf fulfilled No. of Restarts: 2574 No. of Flips: 3748 time to process: 22 seconds.
uf250-04.cnf fulfilled No. of Restarts: 812 No. of Flips: 1784 time to process: 10 seconds.
uf250-04.cnf fulfilled No. of Restarts: 259 No. of Flips: 3269 time to process: 22 seconds.
uf250-04.cnf fulfilled No. of Restarts: 823 No. of Flips: 3440 time to process: 16 seconds.
uf250-04.cnf fulfilled No. of Restarts: 572 No. of Flips: 4134 time to process: 21 seconds.
uf250-04.cnf fulfilled No. of Restarts: 653 No. of Flips: 4240 time to process: 21 seconds.
uf250-04.cnf fulfilled No. of Restarts: 1520 No. of Flips: 4474 time to process: 21 seconds.
uf250-04.cnf fulfilled No. of Restarts: 320 No. of Flips: 2049 time to process: 22 seconds.
uf250-04.cnf fulfilled No. of Restarts: 1245 No. of Flips: 1779 time to process: 21 seconds.
uf250-04.cnf fulfilled No. of Restarts: 129 No. of Flips: 2535 time to process: 21 seconds.
uf250-04.cnf fulfilled No. of Restarts: 1022 No. of Flips: 4034 time to process: 21 seconds.
uf250-04.cnf fulfilled No. of Restarts: 1157 No. of Flips: 1443 time to process: 21 seconds.
uf250-04.cnf fulfilled No. of Restarts: 771 No. of Flips: 4065 time to process: 8 seconds.
uf250-04.cnf fulfilled No. of Restarts: 169 No. of Flips: 1935 time to process: 10 seconds.
uf250-04.cnf fulfilled No. of Restarts: 463 No. of Flips: 997 time to process: 21 seconds.
uf250-04.cnf fulfilled No. of Restarts: 385 No. of Flips: 2411 time to process: 22 seconds.
uf250-04.cnf fulfilled No. of Restarts: 454 No. of Flips: 3390 time to process: 22 seconds.
uf250-04.cnf fulfilled No. of Restarts: 1669 No. of Flips: 4531 time to process: 21 seconds.
uf250-04.cnf fulfilled No. of Restarts: 2775 No. of Flips: 2587 time to process: 21 seconds.
uf250-04.cnf fulfilled No. of Restarts: 1250 No. of Flips: 3456 time to process: 22 seconds.
uf250-04.cnf fulfilled No. of Restarts: 772 No. of Flips: 1410 time to process: 17 seconds.
uf250-04.cnf fulfilled No. of Restarts: 669 No. of Flips: 1782 time to process: 21 seconds.
uf250-04.cnf fulfilled No. of Restarts: 215 No. of Flips: 4347 time to process: 21 seconds.
uf250-04.cnf fulfilled No. of Restarts: 2110 No. of Flips: 718 time to process: 22 seconds.
uf250-04.cnf fulfilled No. of Restarts: 313 No. of Flips: 2174 time to process: 15 seconds.
uf250-04.cnf fulfilled No. of Restarts: 520 No. of Flips: 728 time to process: 21 seconds.
uf250-04.cnf fulfilled No. of Restarts: 1470 No. of Flips: 4961 time to process: 19 seconds.
uf250-04.cnf fulfilled No. of Restarts: 10 No. of Flips: 4342 time to process: 15 seconds.
uf250-04.cnf fulfilled No. of Restarts: 65 No. of Flips: 1132 time to process: 21 seconds.
uf250-04.cnf fulfilled No. of Restarts: 2368 No. of Flips: 1896 time to process: 22 seconds.
uf250-04.cnf fulfilled No. of Restarts: 327 No. of Flips: 2467 time to process: 21 seconds.
uf250-04.cnf fulfilled No. of Restarts: 481 No. of Flips: 2849 time to process: 21 seconds.
uf250-04.cnf fulfilled No. of Restarts: 342 No. of Flips: 3832 time to process: 20 seconds.
uf250-04.cnf fulfilled No. of Restarts: 181 No. of Flips: 2350 time to process: 20 seconds.
uf250-04.cnf fulfilled No. of Restarts: 262 No. of Flips: 3593 time to process: 20 seconds.
uf250-04.cnf fulfilled No. of Restarts: 1718 No. of Flips: 1492 time to process: 21 seconds.
uf250-04.cnf fulfilled No. of Restarts: 1584 No. of Flips: 2404 time to process: 18 seconds.
uf250-04.cnf fulfilled No. of Restarts: 1421 No. of Flips: 4718 time to process: 21 seconds.
uf250-04.cnf fulfilled No. of Restarts: 1511 No. of Flips: 1508 time to process: 21 seconds.
uf250-04.cnf fulfilled No. of Restarts: 575 No. of Flips: 1566 time to process: 14 seconds.
uf250-04.cnf fulfilled No. of Restarts: 848 No. of Flips: 3711 time to process: 21 seconds.
uf250-04.cnf fulfilled No. of Restarts: 840 No. of Flips: 2080 time to process: 21 seconds.
uf250-04.cnf fulfilled No. of Restarts: 1596 No. of Flips: 4584 time to process: 21 seconds.
uf250-04.cnf fulfilled No. of Restarts: 256 No. of Flips: 3136 time to process: 16 seconds.
uf250-04.cnf fulfilled No. of Restarts: 344 No. of Flips: 3166 time to process: 15 seconds.
uf250-04.cnf fulfilled No. of Restarts: 152 No. of Flips: 3905 time to process: 19 seconds.
uf250-04.cnf fulfilled No. of Restarts: 1059 No. of Flips: 4025 time to process: 14 seconds.
uf250-04.cnf fulfilled No. of Restarts: 1455 No. of Flips: 1160 time to process: 21 seconds.
uf250-04.cnf fulfilled No. of Restarts: 631 No. of Flips: 3685 time to process: 16 seconds.
uf250-04.cnf fulfilled No. of Restarts: 121 No. of Flips: 4355 time to process: 17 seconds.
uf250-04.cnf fulfilled No. of Restarts: 239 No. of Flips: 3713 time to process: 22 seconds.
uf250-04.cnf fulfilled No. of Restarts: 504 No. of Flips: 4191 time to process: 22 seconds.
uf250-04.cnf fulfilled No. of Restarts: 480 No. of Flips: 2129 time to process: 16 seconds.
uf250-04.cnf fulfilled No. of Restarts: 762 No. of Flips: 1385 time to process: 21 seconds.
uf250-04.cnf fulfilled No. of Restarts: 282 No. of Flips: 4255 time to process: 21 seconds.
uf250-04.cnf fulfilled No. of Restarts: 94 No. of Flips: 3481 time to process: 21 seconds.
uf250-04.cnf fulfilled No. of Restarts: 869 No. of Flips: 4472 time to process: 22 seconds.
uf250-04.cnf fulfilled No. of Restarts: 256 No. of Flips: 3093 time to process: 21 seconds.
uf250-04.cnf fulfilled No. of Restarts: 861 No. of Flips: 4887 time to process: 22 seconds.
uf250-04.cnf fulfilled No. of Restarts: 3701 No. of Flips: 1860 time to process: 22 seconds.
uf250-04.cnf fulfilled No. of Restarts: 2192 No. of Flips: 2701 time to process: 22 seconds.
uf250-04.cnf fulfilled No. of Restarts: 245 No. of Flips: 4733 time to process: 10 seconds.
uf250-04.cnf fulfilled No. of Restarts: 227 No. of Flips: 2491 time to process: 21 seconds.
uf250-04.cnf fulfilled No. of Restarts: 1362 No. of Flips: 1776 time to process: 22 seconds.
uf250-04.cnf fulfilled No. of Restarts: 104 No. of Flips: 2336 time to process: 21 seconds.
uf250-04.cnf fulfilled No. of Restarts: 469 No. of Flips: 3149 time to process: 21 seconds.
uf250-04.cnf fulfilled No. of Restarts: 1238 No. of Flips: 3055 time to process: 22 seconds.
uf250-04.cnf fulfilled No. of Restarts: 215 No. of Flips: 4366 time to process: 17 seconds.
uf250-04.cnf fulfilled No. of Restarts: 402 No. of Flips: 3643 time to process: 21 seconds.
uf250-04.cnf fulfilled No. of Restarts: 515 No. of Flips: 2067 time to process: 21 seconds.
uf250-04.cnf fulfilled No. of Restarts: 36 No. of Flips: 2430 time to process: 22 seconds.
uf250-04.cnf fulfilled No. of Restarts: 1628 No. of Flips: 4159 time to process: 22 seconds.
uf250-04.cnf fulfilled No. of Restarts: 1043 No. of Flips: 2942 time to process: 21 seconds.
uf250-04.cnf fulfilled No. of Restarts: 89 No. of Flips: 4533 time to process: 22 seconds.
uf250-04.cnf fulfilled No. of Restarts: 65 No. of Flips: 4789 time to process: 21 seconds.
uf250-04.cnf fulfilled No. of Restarts: 1902 No. of Flips: 2075 time to process: 21 seconds.
uf250-04.cnf fulfilled No. of Restarts: 841 No. of Flips: 2652 time to process: 21 seconds.
uf250-04.cnf fulfilled No. of Restarts: 404 No. of Flips: 3193 time to process: 17 seconds.
uf250-04.cnf fulfilled No. of Restarts: 168 No. of Flips: 1022 time to process: 21 seconds.
uf250-04.cnf fulfilled No. of Restarts: 628 No. of Flips: 2051 time to process: 15 seconds.
uf250-04.cnf fulfilled No. of Restarts: 2748 No. of Flips: 1988 time to process: 21 seconds.
uf250-04.cnf fulfilled No. of Restarts: 232 No. of Flips: 2491 time to process: 21 seconds.
uf250-04.cnf fulfilled No. of Restarts: 614 No. of Flips: 3700 time to process: 21 seconds.
uf250-04.cnf fulfilled No. of Restarts: 1596 No. of Flips: 3513 time to process: 21 seconds.
uf250-04.cnf fulfilled No. of Restarts: 155 No. of Flips: 2335 time to process: 21 seconds.
uf250-04.cnf fulfilled No. of Restarts: 660 No. of Flips: 4720 time to process: 21 seconds.
uf250-04.cnf fulfilled No. of Restarts: 936 No. of Flips: 3600 time to process: 21 seconds.
uf250-04.cnf fulfilled No. of Restarts: 246 No. of Flips: 2537 time to process: 20 seconds.
uf250-04.cnf fulfilled No. of Restarts: 219 No. of Flips: 4387 time to process: 18 seconds.
uf250-04.cnf fulfilled No. of Restarts: 215 No. of Flips: 3337 time to process: 18 seconds.
uf250-04.cnf fulfilled No. of Restarts: 17 No. of Flips: 2352 time to process: 14 seconds.
uf250-04.cnf fulfilled No. of Restarts: 2373 No. of Flips: 2834 time to process: 22 seconds.
uf250-04.cnf fulfilled No. of Restarts: 1283 No. of Flips: 4666 time to process: 22 seconds.
uf250-04.cnf fulfilled No. of Restarts: 1126 No. of Flips: 3654 time to process: 22 seconds.
uf250-04.cnf fulfilled No. of Restarts: 69 No. of Flips: 3443 time to process: 13 seconds.
uf250-04.cnf fulfilled No. of Restarts: 1958 No. of Flips: 3344 time to process: 22 seconds.
uf250-04.cnf fulfilled No. of Restarts: 122 No. of Flips: 3925 time to process: 10 seconds.
uf250-04.cnf fulfilled No. of Restarts: 887 No. of Flips: 4407 time to process: 22 seconds.
uf250-04.cnf fulfilled No. of Restarts: 857 No. of Flips: 2671 time to process: 21 seconds.
uf250-04.cnf fulfilled No. of Restarts: 741 No. of Flips: 1840 time to process: 22 seconds.
uf250-04.cnf fulfilled No. of Restarts: 1145 No. of Flips: 2724 time to process: 21 seconds.
uf250-04.cnf fulfilled No. of Restarts: 237 No. of Flips: 3022 time to process: 15 seconds.
uf250-04.cnf fulfilled No. of Restarts: 3707 No. of Flips: 2663 time to process: 22 seconds.
uf250-04.cnf fulfilled No. of Restarts: 1447 No. of Flips: 4559 time to process: 22 seconds.
uf250-04.cnf fulfilled No. of Restarts: 995 No. of Flips: 1557 time to process: 21 seconds.
uf250-04.cnf fulfilled No. of Restarts: 594 No. of Flips: 2657 time to process: 22 seconds.
uf250-04.cnf fulfilled No. of Restarts: 697 No. of Flips: 1550 time to process: 22 seconds.
uf250-04.cnf fulfilled No. of Restarts: 179 No. of Flips: 2518 time to process: 11 seconds.
uf250-04.cnf fulfilled No. of Restarts: 2415 No. of Flips: 4460 time to process: 22 seconds.
uf250-04.cnf fulfilled No. of Restarts: 211 No. of Flips: 3559 time to process: 21 seconds.
uf250-04.cnf fulfilled No. of Restarts: 119 No. of Flips: 2012 time to process: 12 seconds.
uf250-04.cnf fulfilled No. of Restarts: 1307 No. of Flips: 1842 time to process: 22 seconds.
uf250-04.cnf fulfilled No. of Restarts: 658 No. of Flips: 3748 time to process: 21 seconds.
uf250-04.cnf fulfilled No. of Restarts: 263 No. of Flips: 1616 time to process: 21 seconds.
uf250-04.cnf fulfilled No. of Restarts: 3345 No. of Flips: 2503 time to process: 22 seconds.
uf250-04.cnf fulfilled No. of Restarts: 151 No. of Flips: 3916 time to process: 21 seconds.
uf250-04.cnf fulfilled No. of Restarts: 281 No. of Flips: 3930 time to process: 21 seconds.
uf250-04.cnf fulfilled No. of Restarts: 54 No. of Flips: 3817 time to process: 16 seconds.
uf250-04.cnf fulfilled No. of Restarts: 547 No. of Flips: 2662 time to process: 20 seconds.
uf250-04.cnf fulfilled No. of Restarts: 106 No. of Flips: 4128 time to process: 9 seconds.
uf250-04.cnf fulfilled No. of Restarts: 569 No. of Flips: 3257 time to process: 22 seconds.
uf250-04.cnf fulfilled No. of Restarts: 982 No. of Flips: 1238 time to process: 21 seconds.
uf250-04.cnf fulfilled No. of Restarts: 219 No. of Flips: 4444 time to process: 21 seconds.
uf250-04.cnf fulfilled No. of Restarts: 564 No. of Flips: 3049 time to process: 21 seconds.
uf250-04.cnf fulfilled No. of Restarts: 311 No. of Flips: 4700 time to process: 16 seconds.
uf250-04.cnf fulfilled No. of Restarts: 454 No. of Flips: 1068 time to process: 21 seconds.
uf250-04.cnf fulfilled No. of Restarts: 2090 No. of Flips: 3696 time to process: 21 seconds.
uf250-04.cnf fulfilled No. of Restarts: 201 No. of Flips: 4237 time to process: 21 seconds.
uf250-04.cnf fulfilled No. of Restarts: 1642 No. of Flips: 4207 time to process: 22 seconds.
uf250-04.cnf fulfilled No. of Restarts: 1260 No. of Flips: 3889 time to process: 21 seconds.
uf250-04.cnf fulfilled No. of Restarts: 2841 No. of Flips: 3750 time to process: 22 seconds.
uf250-04.cnf fulfilled No. of Restarts: 1126 No. of Flips: 1680 time to process: 15 seconds.
uf250-04.cnf fulfilled No. of Restarts: 339 No. of Flips: 4959 time to process: 21 seconds.
uf250-04.cnf fulfilled No. of Restarts: 646 No. of Flips: 1912 time to process: 13 seconds.
uf250-04.cnf fulfilled No. of Restarts: 205 No. of Flips: 3304 time to process: 11 seconds.
uf250-04.cnf fulfilled No. of Restarts: 295 No. of Flips: 1456 time to process: 17 seconds.
uf250-04.cnf fulfilled No. of Restarts: 1366 No. of Flips: 2812 time to process: 21 seconds.
uf250-04.cnf fulfilled No. of Restarts: 34 No. of Flips: 2824 time to process: 20 seconds.
uf250-04.cnf fulfilled No. of Restarts: 405 No. of Flips: 4357 time to process: 14 seconds.
uf250-04.cnf fulfilled No. of Restarts: 100 No. of Flips: 3148 time to process: 12 seconds.
uf250-04.cnf fulfilled No. of Restarts: 56 No. of Flips: 3659 time to process: 13 seconds.
uf250-04.cnf fulfilled No. of Restarts: 1464 No. of Flips: 2378 time to process: 22 seconds.
uf250-04.cnf fulfilled No. of Restarts: 1640 No. of Flips: 630 time to process: 20 seconds.
uf250-04.cnf fulfilled No. of Restarts: 481 No. of Flips: 2071 time to process: 18 seconds.
uf250-04.cnf fulfilled No. of Restarts: 1628 No. of Flips: 4851 time to process: 21 seconds.
uf250-04.cnf fulfilled No. of Restarts: 969 No. of Flips: 2937 time to process: 22 seconds.
uf250-04.cnf fulfilled No. of Restarts: 756 No. of Flips: 4177 time to process: 19 seconds.
uf250-04.cnf fulfilled No. of Restarts: 271 No. of Flips: 3842 time to process: 21 seconds.
uf250-04.cnf fulfilled No. of Restarts: 1189 No. of Flips: 4257 time to process: 22 seconds.
uf250-04.cnf fulfilled No. of Restarts: 85 No. of Flips: 4279 time to process: 21 seconds.
uf250-04.cnf fulfilled No. of Restarts: 1449 No. of Flips: 4975 time to process: 12 seconds.
uf250-04.cnf fulfilled No. of Restarts: 1021 No. of Flips: 1600 time to process: 21 seconds.
uf250-04.cnf fulfilled No. of Restarts: 943 No. of Flips: 2059 time to process: 21 seconds.
uf250-04.cnf fulfilled No. of Restarts: 910 No. of Flips: 1652 time to process: 22 seconds.
uf250-04.cnf fulfilled No. of Restarts: 110 No. of Flips: 4395 time to process: 21 seconds.
uf250-04.cnf fulfilled No. of Restarts: 1921 No. of Flips: 1254 time to process: 22 seconds.
uf250-04.cnf fulfilled No. of Restarts: 899 No. of Flips: 3579 time to process: 22 seconds.
uf250-04.cnf fulfilled No. of Restarts: 1179 No. of Flips: 4410 time to process: 21 seconds.
uf250-04.cnf fulfilled No. of Restarts: 320 No. of Flips: 4027 time to process: 21 seconds.
uf250-04.cnf fulfilled No. of Restarts: 142 No. of Flips: 1206 time to process: 5 seconds.
uf250-04.cnf fulfilled No. of Restarts: 766 No. of Flips: 1565 time to process: 15 seconds.
uf250-04.cnf fulfilled No. of Restarts: 599 No. of Flips: 4111 time to process: 22 seconds.
uf250-04.cnf fulfilled No. of Restarts: 21 No. of Flips: 4533 time to process: 22 seconds.
uf250-04.cnf fulfilled No. of Restarts: 482 No. of Flips: 3197 time to process: 21 seconds.
uf250-04.cnf fulfilled No. of Restarts: 2408 No. of Flips: 3321 time to process: 22 seconds.
uf250-04.cnf fulfilled No. of Restarts: 502 No. of Flips: 2589 time to process: 21 seconds.
uf250-04.cnf fulfilled No. of Restarts: 65 No. of Flips: 4167 time to process: 21 seconds.
uf250-04.cnf fulfilled No. of Restarts: 619 No. of Flips: 3635 time to process: 21 seconds.
uf250-04.cnf fulfilled No. of Restarts: 862 No. of Flips: 3776 time to process: 21 seconds.
uf250-04.cnf fulfilled No. of Restarts: 491 No. of Flips: 1690 time to process: 18 seconds.
uf250-04.cnf fulfilled No. of Restarts: 376 No. of Flips: 1321 time to process: 21 seconds.
uf250-04.cnf fulfilled No. of Restarts: 70 No. of Flips: 2139 time to process: 11 seconds.
uf250-04.cnf fulfilled No. of Restarts: 674 No. of Flips: 4294 time to process: 21 seconds.
uf250-04.cnf fulfilled No. of Restarts: 925 No. of Flips: 4938 time to process: 21 seconds.
uf250-04.cnf fulfilled No. of Restarts: 196 No. of Flips: 2209 time to process: 21 seconds.
uf250-04.cnf fulfilled No. of Restarts: 2266 No. of Flips: 2618 time to process: 21 seconds.
uf250-04.cnf fulfilled No. of Restarts: 718 No. of Flips: 721 time to process: 19 seconds.
uf250-04.cnf fulfilled No. of Restarts: 406 No. of Flips: 3916 time to process: 16 seconds.
uf250-04.cnf fulfilled No. of Restarts: 1846 No. of Flips: 2855 time to process: 21 seconds.
uf250-04.cnf fulfilled No. of Restarts: 195 No. of Flips: 1870 time to process: 21 seconds.
uf250-04.cnf fulfilled No. of Restarts: 136 No. of Flips: 1357 time to process: 21 seconds.
uf250-04.cnf fulfilled No. of Restarts: 72 No. of Flips: 3131 time to process: 11 seconds.
uf250-04.cnf fulfilled No. of Restarts: 822 No. of Flips: 4233 time to process: 21 seconds.
uf250-04.cnf fulfilled No. of Restarts: 1027 No. of Flips: 2247 time to process: 21 seconds.
uf250-04.cnf fulfilled No. of Restarts: 261 No. of Flips: 4443 time to process: 18 seconds.
uf250-04.cnf fulfilled No. of Restarts: 1279 No. of Flips: 3537 time to process: 18 seconds.
uf250-04.cnf fulfilled No. of Restarts: 826 No. of Flips: 1830 time to process: 21 seconds.
uf250-04.cnf fulfilled No. of Restarts: 526 No. of Flips: 2500 time to process: 21 seconds.
uf250-04.cnf fulfilled No. of Restarts: 385 No. of Flips: 2120 time to process: 21 seconds.
uf250-04.cnf fulfilled No. of Restarts: 150 No. of Flips: 3575 time to process: 15 seconds.
uf250-04.cnf fulfilled No. of Restarts: 491 No. of Flips: 3427 time to process: 21 seconds.
uf250-04.cnf fulfilled No. of Restarts: 1892 No. of Flips: 1045 time to process: 13 seconds.
uf250-04.cnf fulfilled No. of Restarts: 2179 No. of Flips: 1557 time to process: 21 seconds.
uf250-04.cnf fulfilled No. of Restarts: 1739 No. of Flips: 4674 time to process: 21 seconds.
uf250-04.cnf fulfilled No. of Restarts: 3337 No. of Flips: 3246 time to process: 22 seconds.
uf250-04.cnf fulfilled No. of Restarts: 1336 No. of Flips: 1036 time to process: 7 seconds.
uf250-04.cnf fulfilled No. of Restarts: 586 No. of Flips: 1778 time to process: 21 seconds.
uf250-04.cnf fulfilled No. of Restarts: 1314 No. of Flips: 4720 time to process: 22 seconds.
uf250-04.cnf fulfilled No. of Restarts: 1002 No. of Flips: 1060 time to process: 12 seconds.
uf250-04.cnf fulfilled No. of Restarts: 272 No. of Flips: 1824 time to process: 21 seconds.
uf250-04.cnf fulfilled No. of Restarts: 557 No. of Flips: 2535 time to process: 8 seconds.
uf250-04.cnf fulfilled No. of Restarts: 104 No. of Flips: 3485 time to process: 21 seconds.
uf250-04.cnf fulfilled No. of Restarts: 572 No. of Flips: 4850 time to process: 21 seconds.
uf250-04.cnf fulfilled No. of Restarts: 252 No. of Flips: 3585 time to process: 22 seconds.
uf250-04.cnf fulfilled No. of Restarts: 448 No. of Flips: 1235 time to process: 21 seconds.
uf250-04.cnf fulfilled No. of Restarts: 1626 No. of Flips: 2121 time to process: 17 seconds.
uf250-04.cnf fulfilled No. of Restarts: 560 No. of Flips: 1521 time to process: 21 seconds.
uf250-04.cnf fulfilled No. of Restarts: 679 No. of Flips: 2320 time to process: 20 seconds.
uf250-04.cnf fulfilled No. of Restarts: 1018 No. of Flips: 3801 time to process: 21 seconds.
uf250-04.cnf fulfilled No. of Restarts: 52 No. of Flips: 2152 time to process: 21 seconds.
uf250-04.cnf fulfilled No. of Restarts: 2897 No. of Flips: 2201 time to process: 21 seconds.
uf250-04.cnf fulfilled No. of Restarts: 157 No. of Flips: 2124 time to process: 22 seconds.
uf250-04.cnf fulfilled No. of Restarts: 148 No. of Flips: 2399 time to process: 18 seconds.
uf250-04.cnf fulfilled No. of Restarts: 2105 No. of Flips: 4945 time to process: 22 seconds.
uf250-04.cnf fulfilled No. of Restarts: 184 No. of Flips: 3216 time to process: 21 seconds.
uf250-04.cnf fulfilled No. of Restarts: 2146 No. of Flips: 2207 time to process: 21 seconds.
uf250-04.cnf fulfilled No. of Restarts: 865 No. of Flips: 1340 time to process: 11 seconds.
uf250-04.cnf fulfilled No. of Restarts: 807 No. of Flips: 3759 time to process: 13 seconds.
uf250-04.cnf fulfilled No. of Restarts: 1128 No. of Flips: 2582 time to process: 22 seconds.
uf250-04.cnf fulfilled No. of Restarts: 190 No. of Flips: 3759 time to process: 21 seconds.
uf250-04.cnf fulfilled No. of Restarts: 134 No. of Flips: 1640 time to process: 8 seconds.
uf250-04.cnf fulfilled No. of Restarts: 2481 No. of Flips: 2714 time to process: 21 seconds.
uf250-04.cnf fulfilled No. of Restarts: 1406 No. of Flips: 1081 time to process: 22 seconds.
uf250-04.cnf fulfilled No. of Restarts: 30 No. of Flips: 1781 time to process: 22 seconds.
uf250-04.cnf fulfilled No. of Restarts: 592 No. of Flips: 2450 time to process: 20 seconds.
uf250-04.cnf fulfilled No. of Restarts: 1151 No. of Flips: 2525 time to process: 22 seconds.
uf250-04.cnf fulfilled No. of Restarts: 1509 No. of Flips: 2163 time to process: 22 seconds.
uf250-04.cnf fulfilled No. of Restarts: 625 No. of Flips: 4242 time to process: 21 seconds.
uf250-04.cnf fulfilled No. of Restarts: 1332 No. of Flips: 949 time to process: 22 seconds.
uf250-04.cnf fulfilled No. of Restarts: 91 No. of Flips: 2499 time to process: 16 seconds.
uf250-04.cnf fulfilled No. of Restarts: 552 No. of Flips: 4515 time to process: 11 seconds.
uf250-04.cnf fulfilled No. of Restarts: 287 No. of Flips: 1705 time to process: 21 seconds.
uf250-04.cnf fulfilled No. of Restarts: 396 No. of Flips: 4600 time to process: 21 seconds.
uf250-04.cnf fulfilled No. of Restarts: 1055 No. of Flips: 4277 time to process: 21 seconds.
uf250-04.cnf fulfilled No. of Restarts: 737 No. of Flips: 4589 time to process: 21 seconds.
uf250-04.cnf fulfilled No. of Restarts: 3980 No. of Flips: 3805 time to process: 22 seconds.
uf250-04.cnf fulfilled No. of Restarts: 895 No. of Flips: 3452 time to process: 21 seconds.
uf250-04.cnf fulfilled No. of Restarts: 78 No. of Flips: 3971 time to process: 21 seconds.
uf250-04.cnf fulfilled No. of Restarts: 778 No. of Flips: 3250 time to process: 22 seconds.
uf250-04.cnf fulfilled No. of Restarts: 909 No. of Flips: 3663 time to process: 21 seconds.
uf250-04.cnf fulfilled No. of Restarts: 197 No. of Flips: 3458 time to process: 21 seconds.
uf250-04.cnf fulfilled No. of Restarts: 2126 No. of Flips: 1934 time to process: 21 seconds.
uf250-04.cnf fulfilled No. of Restarts: 1003 No. of Flips: 2239 time to process: 15 seconds.
uf250-04.cnf fulfilled No. of Restarts: 40 No. of Flips: 2871 time to process: 21 seconds.
uf250-04.cnf fulfilled No. of Restarts: 249 No. of Flips: 2863 time to process: 20 seconds.
uf250-04.cnf fulfilled No. of Restarts: 146 No. of Flips: 3753 time to process: 21 seconds.
uf250-04.cnf fulfilled No. of Restarts: 81 No. of Flips: 3355 time to process: 21 seconds.
uf250-04.cnf fulfilled No. of Restarts: 1194 No. of Flips: 2493 time to process: 21 seconds.
uf250-04.cnf fulfilled No. of Restarts: 395 No. of Flips: 3089 time to process: 14 seconds.
uf250-04.cnf fulfilled No. of Restarts: 904 No. of Flips: 1011 time to process: 20 seconds.
uf250-04.cnf fulfilled No. of Restarts: 161 No. of Flips: 3209 time to process: 11 seconds.
uf250-04.cnf fulfilled No. of Restarts: 609 No. of Flips: 4544 time to process: 21 seconds.
uf250-04.cnf fulfilled No. of Restarts: 16 No. of Flips: 1813 time to process: 21 seconds.
uf250-04.cnf fulfilled No. of Restarts: 3518 No. of Flips: 4337 time to process: 21 seconds.
uf250-04.cnf fulfilled No. of Restarts: 1169 No. of Flips: 2441 time to process: 21 seconds.
uf250-04.cnf fulfilled No. of Restarts: 611 No. of Flips: 3401 time to process: 21 seconds.
uf250-04.cnf fulfilled No. of Restarts: 1311 No. of Flips: 2805 time to process: 21 seconds.
uf250-04.cnf fulfilled No. of Restarts: 771 No. of Flips: 3322 time to process: 21 seconds.
uf250-04.cnf fulfilled No. of Restarts: 1022 No. of Flips: 1607 time to process: 21 seconds.
uf250-04.cnf fulfilled No. of Restarts: 157 No. of Flips: 4112 time to process: 21 seconds.
uf250-04.cnf fulfilled No. of Restarts: 1812 No. of Flips: 2871 time to process: 15 seconds.
uf250-04.cnf fulfilled No. of Restarts: 1180 No. of Flips: 2382 time to process: 21 seconds.
uf250-04.cnf fulfilled No. of Restarts: 366 No. of Flips: 2513 time to process: 12 seconds.
uf250-04.cnf fulfilled No. of Restarts: 668 No. of Flips: 3743 time to process: 21 seconds.
uf250-04.cnf fulfilled No. of Restarts: 920 No. of Flips: 4699 time to process: 22 seconds.
uf250-04.cnf fulfilled No. of Restarts: 156 No. of Flips: 1518 time to process: 22 seconds.
uf250-04.cnf fulfilled No. of Restarts: 7 No. of Flips: 3666 time to process: 22 seconds.
uf250-04.cnf fulfilled No. of Restarts: 360 No. of Flips: 1844 time to process: 17 seconds.
uf250-04.cnf fulfilled No. of Restarts: 353 No. of Flips: 3690 time to process: 16 seconds.
uf250-04.cnf fulfilled No. of Restarts: 487 No. of Flips: 2865 time to process: 22 seconds.
uf250-04.cnf fulfilled No. of Restarts: 1789 No. of Flips: 2790 time to process: 21 seconds.
uf250-04.cnf fulfilled No. of Restarts: 866 No. of Flips: 3076 time to process: 22 seconds.
uf250-04.cnf fulfilled No. of Restarts: 14 No. of Flips: 2794 time to process: 22 seconds.
uf250-04.cnf fulfilled No. of Restarts: 775 No. of Flips: 2640 time to process: 22 seconds.
uf250-04.cnf fulfilled No. of Restarts: 1196 No. of Flips: 4990 time to process: 18 seconds.
uf250-04.cnf fulfilled No. of Restarts: 126 No. of Flips: 2392 time to process: 17 seconds.
uf250-04.cnf fulfilled No. of Restarts: 1213 No. of Flips: 2568 time to process: 16 seconds.
uf250-04.cnf fulfilled No. of Restarts: 164 No. of Flips: 2827 time to process: 22 seconds.
uf250-04.cnf fulfilled No. of Restarts: 2123 No. of Flips: 2499 time to process: 22 seconds.
uf250-04.cnf fulfilled No. of Restarts: 239 No. of Flips: 1558 time to process: 22 seconds.
uf250-04.cnf fulfilled No. of Restarts: 281 No. of Flips: 4667 time to process: 20 seconds.
uf250-04.cnf fulfilled No. of Restarts: 475 No. of Flips: 3997 time to process: 19 seconds.
uf250-04.cnf fulfilled No. of Restarts: 346 No. of Flips: 2644 time to process: 21 seconds.
uf250-04.cnf fulfilled No. of Restarts: 1706 No. of Flips: 4048 time to process: 15 seconds.
uf250-04.cnf fulfilled No. of Restarts: 918 No. of Flips: 1913 time to process: 12 seconds.
uf250-04.cnf fulfilled No. of Restarts: 1460 No. of Flips: 1940 time to process: 21 seconds.
uf250-04.cnf fulfilled No. of Restarts: 739 No. of Flips: 2915 time to process: 21 seconds.
uf250-04.cnf fulfilled No. of Restarts: 666 No. of Flips: 3513 time to process: 21 seconds.
uf250-04.cnf fulfilled No. of Restarts: 220 No. of Flips: 519 time to process: 10 seconds.
uf250-04.cnf fulfilled No. of Restarts: 48 No. of Flips: 4467 time to process: 21 seconds.
uf250-04.cnf fulfilled No. of Restarts: 393 No. of Flips: 2834 time to process: 22 seconds.
uf250-04.cnf fulfilled No. of Restarts: 209 No. of Flips: 4186 time to process: 21 seconds.
uf250-04.cnf fulfilled No. of Restarts: 1840 No. of Flips: 2255 time to process: 21 seconds.
uf250-04.cnf fulfilled No. of Restarts: 377 No. of Flips: 1078 time to process: 21 seconds.
uf250-04.cnf fulfilled No. of Restarts: 1968 No. of Flips: 4710 time to process: 21 seconds.
uf250-04.cnf , deadline. Restarts: 4620
uf250-04.cnf fulfilled No. of Restarts: 1489 No. of Flips: 4480 time to process: 21 seconds.
uf250-04.cnf fulfilled No. of Restarts: 76 No. of Flips: 900 time to process: 3 seconds.
uf250-04.cnf fulfilled No. of Restarts: 181 No. of Flips: 2708 time to process: 13 seconds.
uf250-04.cnf fulfilled No. of Restarts: 862 No. of Flips: 3107 time to process: 21 seconds.
uf250-04.cnf fulfilled No. of Restarts: 214 No. of Flips: 4143 time to process: 22 seconds.
uf250-04.cnf fulfilled No. of Restarts: 341 No. of Flips: 4107 time to process: 21 seconds.
uf250-04.cnf fulfilled No. of Restarts: 715 No. of Flips: 4019 time to process: 15 seconds.
uf250-04.cnf fulfilled No. of Restarts: 531 No. of Flips: 2311 time to process: 21 seconds.
uf250-04.cnf fulfilled No. of Restarts: 684 No. of Flips: 3856 time to process: 21 seconds.
uf250-04.cnf fulfilled No. of Restarts: 574 No. of Flips: 1985 time to process: 21 seconds.
uf250-04.cnf fulfilled No. of Restarts: 635 No. of Flips: 2226 time to process: 21 seconds.
uf250-04.cnf fulfilled No. of Restarts: 625 No. of Flips: 3900 time to process: 22 seconds.
uf250-04.cnf fulfilled No. of Restarts: 2667 No. of Flips: 1736 time to process: 21 seconds.
uf250-04.cnf fulfilled No. of Restarts: 150 No. of Flips: 2004 time to process: 21 seconds.
uf250-04.cnf fulfilled No. of Restarts: 229 No. of Flips: 1144 time to process: 21 seconds.
uf250-04.cnf fulfilled No. of Restarts: 467 No. of Flips: 3552 time to process: 6 seconds.
uf250-04.cnf fulfilled No. of Restarts: 294 No. of Flips: 2518 time to process: 22 seconds.
uf250-04.cnf fulfilled No. of Restarts: 238 No. of Flips: 4877 time to process: 14 seconds.
uf250-04.cnf fulfilled No. of Restarts: 263 No. of Flips: 4968 time to process: 21 seconds.
uf250-04.cnf fulfilled No. of Restarts: 564 No. of Flips: 2810 time to process: 17 seconds.
uf250-04.cnf fulfilled No. of Restarts: 860 No. of Flips: 3645 time to process: 22 seconds.
uf250-04.cnf fulfilled No. of Restarts: 524 No. of Flips: 4037 time to process: 22 seconds.
uf250-04.cnf fulfilled No. of Restarts: 414 No. of Flips: 1877 time to process: 16 seconds.
uf250-04.cnf fulfilled No. of Restarts: 1553 No. of Flips: 4427 time to process: 17 seconds.
uf250-04.cnf fulfilled No. of Restarts: 637 No. of Flips: 3718 time to process: 16 seconds.
uf250-04.cnf fulfilled No. of Restarts: 130 No. of Flips: 4977 time to process: 22 seconds.
uf250-04.cnf fulfilled No. of Restarts: 1612 No. of Flips: 4829 time to process: 17 seconds.
uf250-04.cnf fulfilled No. of Restarts: 208 No. of Flips: 4045 time to process: 8 seconds.
uf250-04.cnf fulfilled No. of Restarts: 197 No. of Flips: 1052 time to process: 22 seconds.
uf250-04.cnf fulfilled No. of Restarts: 713 No. of Flips: 2797 time to process: 22 seconds.
uf250-04.cnf fulfilled No. of Restarts: 375 No. of Flips: 2543 time to process: 7 seconds.
uf250-04.cnf fulfilled No. of Restarts: 350 No. of Flips: 4439 time to process: 22 seconds.
uf250-04.cnf fulfilled No. of Restarts: 265 No. of Flips: 3579 time to process: 7 seconds.
uf250-04.cnf fulfilled No. of Restarts: 637 No. of Flips: 921 time to process: 21 seconds.
uf250-04.cnf fulfilled No. of Restarts: 1814 No. of Flips: 4932 time to process: 22 seconds.
uf250-04.cnf fulfilled No. of Restarts: 807 No. of Flips: 2700 time to process: 22 seconds.
uf250-04.cnf fulfilled No. of Restarts: 1556 No. of Flips: 1427 time to process: 22 seconds.
uf250-04.cnf fulfilled No. of Restarts: 475 No. of Flips: 1745 time to process: 21 seconds.
uf250-04.cnf fulfilled No. of Restarts: 1337 No. of Flips: 2196 time to process: 22 seconds.
uf250-04.cnf fulfilled No. of Restarts: 3865 No. of Flips: 4042 time to process: 21 seconds.
uf250-04.cnf fulfilled No. of Restarts: 534 No. of Flips: 3112 time to process: 10 seconds.
uf250-04.cnf fulfilled No. of Restarts: 336 No. of Flips: 3206 time to process: 21 seconds.
uf250-04.cnf fulfilled No. of Restarts: 326 No. of Flips: 1443 time to process: 21 seconds.
uf250-04.cnf fulfilled No. of Restarts: 1246 No. of Flips: 2999 time to process: 9 seconds.
uf250-04.cnf fulfilled No. of Restarts: 1539 No. of Flips: 3878 time to process: 21 seconds.
uf250-04.cnf fulfilled No. of Restarts: 162 No. of Flips: 4385 time to process: 21 seconds.
uf250-04.cnf fulfilled No. of Restarts: 1515 No. of Flips: 1162 time to process: 22 seconds.
uf250-04.cnf fulfilled No. of Restarts: 1343 No. of Flips: 1506 time to process: 21 seconds.
uf250-04.cnf fulfilled No. of Restarts: 2393 No. of Flips: 2623 time to process: 22 seconds.
uf250-04.cnf fulfilled No. of Restarts: 1240 No. of Flips: 2281 time to process: 21 seconds.
uf250-04.cnf fulfilled No. of Restarts: 827 No. of Flips: 2203 time to process: 21 seconds.
uf250-04.cnf fulfilled No. of Restarts: 491 No. of Flips: 3680 time to process: 22 seconds.
uf250-04.cnf fulfilled No. of Restarts: 2256 No. of Flips: 3552 time to process: 21 seconds.
uf250-04.cnf fulfilled No. of Restarts: 490 No. of Flips: 4856 time to process: 21 seconds.
uf250-04.cnf fulfilled No. of Restarts: 1054 No. of Flips: 3116 time to process: 21 seconds.
uf250-04.cnf fulfilled No. of Restarts: 2157 No. of Flips: 4543 time to process: 21 seconds.
uf250-04.cnf fulfilled No. of Restarts: 491 No. of Flips: 1004 time to process: 21 seconds.
uf250-04.cnf fulfilled No. of Restarts: 387 No. of Flips: 1618 time to process: 21 seconds.
uf250-04.cnf fulfilled No. of Restarts: 738 No. of Flips: 4822 time to process: 21 seconds.
uf250-04.cnf fulfilled No. of Restarts: 569 No. of Flips: 3471 time to process: 22 seconds.
uf250-04.cnf fulfilled No. of Restarts: 775 No. of Flips: 1617 time to process: 21 seconds.
uf250-04.cnf fulfilled No. of Restarts: 2675 No. of Flips: 2980 time to process: 21 seconds.
uf250-04.cnf fulfilled No. of Restarts: 3454 No. of Flips: 817 time to process: 22 seconds.
uf250-04.cnf fulfilled No. of Restarts: 161 No. of Flips: 2695 time to process: 21 seconds.
uf250-04.cnf fulfilled No. of Restarts: 1088 No. of Flips: 2185 time to process: 21 seconds.
uf250-04.cnf fulfilled No. of Restarts: 200 No. of Flips: 3181 time to process: 13 seconds.
uf250-04.cnf fulfilled No. of Restarts: 1804 No. of Flips: 4955 time to process: 21 seconds.
uf250-04.cnf fulfilled No. of Restarts: 90 No. of Flips: 4852 time to process: 21 seconds.
uf250-04.cnf fulfilled No. of Restarts: 2411 No. of Flips: 1743 time to process: 21 seconds.
uf250-04.cnf fulfilled No. of Restarts: 129 No. of Flips: 1586 time to process: 22 seconds.
uf250-04.cnf fulfilled No. of Restarts: 1277 No. of Flips: 3456 time to process: 20 seconds.
uf250-04.cnf fulfilled No. of Restarts: 1248 No. of Flips: 1742 time to process: 18 seconds.
uf250-04.cnf fulfilled No. of Restarts: 545 No. of Flips: 2498 time to process: 19 seconds.
uf250-04.cnf fulfilled No. of Restarts: 908 No. of Flips: 3011 time to process: 21 seconds.
uf250-04.cnf fulfilled No. of Restarts: 228 No. of Flips: 1937 time to process: 19 seconds.
uf250-04.cnf fulfilled No. of Restarts: 336 No. of Flips: 2594 time to process: 7 seconds.
uf250-04.cnf fulfilled No. of Restarts: 1001 No. of Flips: 4241 time to process: 21 seconds.
uf250-04.cnf fulfilled No. of Restarts: 1712 No. of Flips: 1898 time to process: 22 seconds.
uf250-04.cnf fulfilled No. of Restarts: 164 No. of Flips: 2695 time to process: 21 seconds.
uf250-04.cnf fulfilled No. of Restarts: 1836 No. of Flips: 2492 time to process: 21 seconds.
uf250-04.cnf fulfilled No. of Restarts: 1008 No. of Flips: 2111 time to process: 16 seconds.
uf250-04.cnf fulfilled No. of Restarts: 307 No. of Flips: 4111 time to process: 21 seconds.
uf250-04.cnf fulfilled No. of Restarts: 805 No. of Flips: 4848 time to process: 21 seconds.
uf250-04.cnf fulfilled No. of Restarts: 91 No. of Flips: 1904 time to process: 21 seconds.
uf250-04.cnf fulfilled No. of Restarts: 1099 No. of Flips: 2695 time to process: 21 seconds.
uf250-04.cnf fulfilled No. of Restarts: 1774 No. of Flips: 2135 time to process: 21 seconds.
uf250-04.cnf fulfilled No. of Restarts: 1752 No. of Flips: 982 time to process: 21 seconds.
uf250-04.cnf fulfilled No. of Restarts: 591 No. of Flips: 2577 time to process: 15 seconds.
uf250-04.cnf fulfilled No. of Restarts: 366 No. of Flips: 2302 time to process: 21 seconds.
uf250-04.cnf fulfilled No. of Restarts: 1188 No. of Flips: 1189 time to process: 13 seconds.
uf250-04.cnf fulfilled No. of Restarts: 396 No. of Flips: 2932 time to process: 20 seconds.
uf250-04.cnf fulfilled No. of Restarts: 2234 No. of Flips: 4875 time to process: 22 seconds.
uf250-04.cnf fulfilled No. of Restarts: 1595 No. of Flips: 1527 time to process: 22 seconds.
uf250-04.cnf fulfilled No. of Restarts: 714 No. of Flips: 3725 time to process: 20 seconds.
uf250-04.cnf fulfilled No. of Restarts: 291 No. of Flips: 3592 time to process: 22 seconds.
uf250-04.cnf fulfilled No. of Restarts: 191 No. of Flips: 4453 time to process: 22 seconds.
uf250-04.cnf fulfilled No. of Restarts: 285 No. of Flips: 1701 time to process: 13 seconds.
uf250-04.cnf fulfilled No. of Restarts: 371 No. of Flips: 3954 time to process: 11 seconds.
uf250-04.cnf fulfilled No. of Restarts: 1358 No. of Flips: 1075 time to process: 13 seconds.
uf250-04.cnf fulfilled No. of Restarts: 945 No. of Flips: 4354 time to process: 22 seconds.
uf250-04.cnf fulfilled No. of Restarts: 1694 No. of Flips: 4432 time to process: 21 seconds.
uf250-04.cnf fulfilled No. of Restarts: 892 No. of Flips: 4937 time to process: 21 seconds.
uf250-04.cnf fulfilled No. of Restarts: 788 No. of Flips: 4275 time to process: 20 seconds.
uf250-04.cnf fulfilled No. of Restarts: 71 No. of Flips: 2081 time to process: 22 seconds.
uf250-04.cnf fulfilled No. of Restarts: 416 No. of Flips: 2971 time to process: 22 seconds.
uf250-04.cnf fulfilled No. of Restarts: 143 No. of Flips: 2803 time to process: 20 seconds.
uf250-04.cnf fulfilled No. of Restarts: 104 No. of Flips: 2427 time to process: 21 seconds.
uf250-04.cnf fulfilled No. of Restarts: 317 No. of Flips: 4897 time to process: 21 seconds.
uf250-04.cnf fulfilled No. of Restarts: 311 No. of Flips: 1470 time to process: 9 seconds.
uf250-04.cnf fulfilled No. of Restarts: 1938 No. of Flips: 4466 time to process: 21 seconds.
uf250-04.cnf fulfilled No. of Restarts: 1950 No. of Flips: 3823 time to process: 22 seconds.
uf250-04.cnf fulfilled No. of Restarts: 440 No. of Flips: 4577 time to process: 22 seconds.
uf250-04.cnf fulfilled No. of Restarts: 215 No. of Flips: 4294 time to process: 20 seconds.
uf250-04.cnf fulfilled No. of Restarts: 5 No. of Flips: 4937 time to process: 21 seconds.
uf250-04.cnf fulfilled No. of Restarts: 2296 No. of Flips: 3323 time to process: 22 seconds.
uf250-04.cnf fulfilled No. of Restarts: 424 No. of Flips: 3606 time to process: 19 seconds.
uf250-04.cnf fulfilled No. of Restarts: 2668 No. of Flips: 840 time to process: 20 seconds.
uf250-04.cnf fulfilled No. of Restarts: 379 No. of Flips: 2734 time to process: 22 seconds.
uf250-04.cnf fulfilled No. of Restarts: 1919 No. of Flips: 3487 time to process: 21 seconds.
uf250-04.cnf fulfilled No. of Restarts: 690 No. of Flips: 4660 time to process: 21 seconds.
uf250-04.cnf fulfilled No. of Restarts: 775 No. of Flips: 1931 time to process: 21 seconds.
uf250-04.cnf fulfilled No. of Restarts: 7 No. of Flips: 3990 time to process: 21 seconds.
uf250-04.cnf fulfilled No. of Restarts: 282 No. of Flips: 1480 time to process: 21 seconds.
uf250-04.cnf fulfilled No. of Restarts: 703 No. of Flips: 2334 time to process: 22 seconds.
uf250-04.cnf fulfilled No. of Restarts: 1616 No. of Flips: 3472 time to process: 22 seconds.
uf250-04.cnf fulfilled No. of Restarts: 955 No. of Flips: 1833 time to process: 21 seconds.
uf250-04.cnf fulfilled No. of Restarts: 369 No. of Flips: 3869 time to process: 21 seconds.
uf250-04.cnf fulfilled No. of Restarts: 29 No. of Flips: 1165 time to process: 7 seconds.
uf250-04.cnf fulfilled No. of Restarts: 1972 No. of Flips: 3783 time to process: 21 seconds.
uf250-04.cnf fulfilled No. of Restarts: 150 No. of Flips: 1898 time to process: 10 seconds.
uf250-04.cnf fulfilled No. of Restarts: 80 No. of Flips: 4654 time to process: 18 seconds.
uf250-04.cnf fulfilled No. of Restarts: 111 No. of Flips: 1043 time to process: 21 seconds.
uf250-04.cnf fulfilled No. of Restarts: 171 No. of Flips: 4969 time to process: 19 seconds.
uf250-04.cnf fulfilled No. of Restarts: 94 No. of Flips: 4992 time to process: 21 seconds.
uf250-04.cnf fulfilled No. of Restarts: 687 No. of Flips: 802 time to process: 22 seconds.
uf250-04.cnf fulfilled No. of Restarts: 469 No. of Flips: 1725 time to process: 22 seconds.
uf250-04.cnf fulfilled No. of Restarts: 395 No. of Flips: 871 time to process: 17 seconds.
uf250-04.cnf fulfilled No. of Restarts: 2327 No. of Flips: 2190 time to process: 21 seconds.
uf250-04.cnf fulfilled No. of Restarts: 416 No. of Flips: 1331 time to process: 22 seconds.
uf250-04.cnf fulfilled No. of Restarts: 653 No. of Flips: 3973 time to process: 21 seconds.
uf250-04.cnf fulfilled No. of Restarts: 1408 No. of Flips: 4592 time to process: 22 seconds.
uf250-04.cnf fulfilled No. of Restarts: 213 No. of Flips: 3169 time to process: 20 seconds.
uf250-04.cnf fulfilled No. of Restarts: 801 No. of Flips: 4136 time to process: 22 seconds.
uf250-04.cnf fulfilled No. of Restarts: 359 No. of Flips: 1707 time to process: 22 seconds.
uf250-04.cnf fulfilled No. of Restarts: 2313 No. of Flips: 4579 time to process: 22 seconds.
uf250-04.cnf fulfilled No. of Restarts: 16 No. of Flips: 4195 time to process: 22 seconds.
uf250-04.cnf fulfilled No. of Restarts: 1037 No. of Flips: 2487 time to process: 22 seconds.
uf250-04.cnf fulfilled No. of Restarts: 1072 No. of Flips: 2438 time to process: 20 seconds.
uf250-04.cnf fulfilled No. of Restarts: 735 No. of Flips: 4780 time to process: 17 seconds.
uf250-04.cnf fulfilled No. of Restarts: 113 No. of Flips: 3176 time to process: 21 seconds.
uf250-04.cnf fulfilled No. of Restarts: 183 No. of Flips: 684 time to process: 22 seconds.
uf250-04.cnf fulfilled No. of Restarts: 676 No. of Flips: 1612 time to process: 17 seconds.
uf250-04.cnf fulfilled No. of Restarts: 265 No. of Flips: 3738 time to process: 21 seconds.
uf250-04.cnf fulfilled No. of Restarts: 525 No. of Flips: 2718 time to process: 22 seconds.
uf250-04.cnf fulfilled No. of Restarts: 273 No. of Flips: 1147 time to process: 19 seconds.
uf250-04.cnf fulfilled No. of Restarts: 162 No. of Flips: 3404 time to process: 12 seconds.
uf250-04.cnf fulfilled No. of Restarts: 253 No. of Flips: 1161 time to process: 21 seconds.
uf250-04.cnf fulfilled No. of Restarts: 3463 No. of Flips: 4919 time to process: 22 seconds.
uf250-04.cnf fulfilled No. of Restarts: 534 No. of Flips: 1978 time to process: 21 seconds.
uf250-04.cnf fulfilled No. of Restarts: 1764 No. of Flips: 4902 time to process: 12 seconds.
uf250-04.cnf fulfilled No. of Restarts: 2674 No. of Flips: 1391 time to process: 22 seconds.
uf250-04.cnf fulfilled No. of Restarts: 3590 No. of Flips: 4565 time to process: 21 seconds.
uf250-04.cnf fulfilled No. of Restarts: 985 No. of Flips: 4523 time to process: 21 seconds.
uf250-04.cnf fulfilled No. of Restarts: 22 No. of Flips: 1010 time to process: 18 seconds.
uf250-04.cnf fulfilled No. of Restarts: 227 No. of Flips: 3302 time to process: 22 seconds.
uf250-04.cnf fulfilled No. of Restarts: 558 No. of Flips: 3826 time to process: 21 seconds.
uf250-04.cnf fulfilled No. of Restarts: 268 No. of Flips: 2508 time to process: 17 seconds.
uf250-04.cnf fulfilled No. of Restarts: 20 No. of Flips: 3958 time to process: 22 seconds.
uf250-04.cnf fulfilled No. of Restarts: 624 No. of Flips: 3993 time to process: 22 seconds.
uf250-04.cnf fulfilled No. of Restarts: 830 No. of Flips: 483 time to process: 21 seconds.
uf250-04.cnf fulfilled No. of Restarts: 1160 No. of Flips: 2298 time to process: 21 seconds.
uf250-04.cnf fulfilled No. of Restarts: 970 No. of Flips: 4825 time to process: 21 seconds.
uf250-04.cnf fulfilled No. of Restarts: 728 No. of Flips: 1960 time to process: 11 seconds.
uf250-04.cnf fulfilled No. of Restarts: 191 No. of Flips: 4537 time to process: 20 seconds.
uf250-04.cnf fulfilled No. of Restarts: 2156 No. of Flips: 1298 time to process: 21 seconds.
uf250-04.cnf fulfilled No. of Restarts: 17 No. of Flips: 2191 time to process: 22 seconds.
uf250-04.cnf fulfilled No. of Restarts: 761 No. of Flips: 2375 time to process: 21 seconds.
uf250-04.cnf fulfilled No. of Restarts: 163 No. of Flips: 2670 time to process: 10 seconds.
uf250-04.cnf fulfilled No. of Restarts: 279 No. of Flips: 3736 time to process: 17 seconds.
uf250-04.cnf fulfilled No. of Restarts: 812 No. of Flips: 4100 time to process: 21 seconds.
uf250-04.cnf fulfilled No. of Restarts: 964 No. of Flips: 3236 time to process: 22 seconds.
uf250-04.cnf fulfilled No. of Restarts: 74 No. of Flips: 2927 time to process: 21 seconds.
uf250-04.cnf fulfilled No. of Restarts: 391 No. of Flips: 4759 time to process: 21 seconds.
uf250-04.cnf fulfilled No. of Restarts: 294 No. of Flips: 3530 time to process: 20 seconds.
uf250-04.cnf fulfilled No. of Restarts: 653 No. of Flips: 4692 time to process: 22 seconds.
uf250-04.cnf fulfilled No. of Restarts: 3057 No. of Flips: 2765 time to process: 21 seconds.
uf250-04.cnf fulfilled No. of Restarts: 368 No. of Flips: 3533 time to process: 21 seconds.
uf250-04.cnf fulfilled No. of Restarts: 50 No. of Flips: 2982 time to process: 14 seconds.
uf250-04.cnf fulfilled No. of Restarts: 627 No. of Flips: 3197 time to process: 22 seconds.
uf250-04.cnf fulfilled No. of Restarts: 2050 No. of Flips: 2442 time to process: 22 seconds.
uf250-04.cnf fulfilled No. of Restarts: 811 No. of Flips: 3938 time to process: 22 seconds.
uf250-04.cnf fulfilled No. of Restarts: 320 No. of Flips: 4480 time to process: 21 seconds.
uf250-04.cnf fulfilled No. of Restarts: 2226 No. of Flips: 3677 time to process: 22 seconds.
uf250-04.cnf fulfilled No. of Restarts: 192 No. of Flips: 1797 time to process: 7 seconds.
uf250-04.cnf fulfilled No. of Restarts: 4234 No. of Flips: 2383 time to process: 22 seconds.
uf250-04.cnf fulfilled No. of Restarts: 63 No. of Flips: 2031 time to process: 16 seconds.
uf250-04.cnf fulfilled No. of Restarts: 872 No. of Flips: 4356 time to process: 20 seconds.
uf250-04.cnf fulfilled No. of Restarts: 128 No. of Flips: 4736 time to process: 16 seconds.
uf250-04.cnf fulfilled No. of Restarts: 75 No. of Flips: 2971 time to process: 17 seconds.
uf250-04.cnf fulfilled No. of Restarts: 870 No. of Flips: 3394 time to process: 22 seconds.
uf250-04.cnf fulfilled No. of Restarts: 740 No. of Flips: 964 time to process: 18 seconds.
uf250-04.cnf fulfilled No. of Restarts: 346 No. of Flips: 2665 time to process: 7 seconds.
uf250-04.cnf fulfilled No. of Restarts: 120 No. of Flips: 4217 time to process: 22 seconds.
uf250-04.cnf fulfilled No. of Restarts: 221 No. of Flips: 4326 time to process: 21 seconds.
uf250-04.cnf fulfilled No. of Restarts: 33 No. of Flips: 3515 time to process: 21 seconds.
uf250-04.cnf fulfilled No. of Restarts: 3074 No. of Flips: 2141 time to process: 22 seconds.
uf250-04.cnf fulfilled No. of Restarts: 88 No. of Flips: 2617 time to process: 19 seconds.
uf250-04.cnf fulfilled No. of Restarts: 761 No. of Flips: 1630 time to process: 22 seconds.
uf250-04.cnf fulfilled No. of Restarts: 956 No. of Flips: 2179 time to process: 19 seconds.
uf250-04.cnf fulfilled No. of Restarts: 430 No. of Flips: 4131 time to process: 22 seconds.
uf250-04.cnf fulfilled No. of Restarts: 427 No. of Flips: 2191 time to process: 22 seconds.
uf250-04.cnf fulfilled No. of Restarts: 710 No. of Flips: 4480 time to process: 21 seconds.
uf250-04.cnf fulfilled No. of Restarts: 759 No. of Flips: 3976 time to process: 22 seconds.
uf250-04.cnf fulfilled No. of Restarts: 335 No. of Flips: 4013 time to process: 21 seconds.
uf250-04.cnf fulfilled No. of Restarts: 2378 No. of Flips: 2108 time to process: 21 seconds.
uf250-04.cnf fulfilled No. of Restarts: 41 No. of Flips: 2126 time to process: 21 seconds.
uf250-04.cnf fulfilled No. of Restarts: 1535 No. of Flips: 2884 time to process: 21 seconds.
uf250-04.cnf fulfilled No. of Restarts: 930 No. of Flips: 3988 time to process: 16 seconds.
uf250-04.cnf fulfilled No. of Restarts: 72 No. of Flips: 3175 time to process: 22 seconds.
uf250-04.cnf fulfilled No. of Restarts: 252 No. of Flips: 2229 time to process: 21 seconds.
uf250-04.cnf fulfilled No. of Restarts: 256 No. of Flips: 3115 time to process: 18 seconds.
uf250-04.cnf fulfilled No. of Restarts: 139 No. of Flips: 1392 time to process: 10 seconds.
uf250-04.cnf fulfilled No. of Restarts: 797 No. of Flips: 4411 time to process: 21 seconds.
uf250-04.cnf fulfilled No. of Restarts: 162 No. of Flips: 4173 time to process: 22 seconds.
uf250-04.cnf fulfilled No. of Restarts: 1401 No. of Flips: 1673 time to process: 22 seconds.
uf250-04.cnf fulfilled No. of Restarts: 178 No. of Flips: 1615 time to process: 21 seconds.
uf250-04.cnf fulfilled No. of Restarts: 1080 No. of Flips: 4945 time to process: 21 seconds.
uf250-04.cnf fulfilled No. of Restarts: 190 No. of Flips: 1052 time to process: 19 seconds.
uf250-04.cnf fulfilled No. of Restarts: 236 No. of Flips: 4412 time to process: 16 seconds.
uf250-04.cnf fulfilled No. of Restarts: 1048 No. of Flips: 3550 time to process: 18 seconds.
uf250-04.cnf fulfilled No. of Restarts: 2423 No. of Flips: 3420 time to process: 21 seconds.
uf250-04.cnf fulfilled No. of Restarts: 1382 No. of Flips: 2512 time to process: 19 seconds.
uf250-04.cnf fulfilled No. of Restarts: 320 No. of Flips: 943 time to process: 21 seconds.
uf250-04.cnf fulfilled No. of Restarts: 36 No. of Flips: 4902 time to process: 21 seconds.
uf250-04.cnf fulfilled No. of Restarts: 1793 No. of Flips: 3891 time to process: 21 seconds.
uf250-04.cnf fulfilled No. of Restarts: 169 No. of Flips: 962 time to process: 22 seconds.
uf250-04.cnf fulfilled No. of Restarts: 234 No. of Flips: 4979 time to process: 21 seconds.
uf250-04.cnf fulfilled No. of Restarts: 1408 No. of Flips: 2649 time to process: 18 seconds.
uf250-04.cnf fulfilled No. of Restarts: 401 No. of Flips: 2978 time to process: 18 seconds.
uf250-04.cnf fulfilled No. of Restarts: 2853 No. of Flips: 2620 time to process: 22 seconds.
uf250-04.cnf fulfilled No. of Restarts: 1205 No. of Flips: 4804 time to process: 21 seconds.
uf250-04.cnf fulfilled No. of Restarts: 11 No. of Flips: 815 time to process: 21 seconds.
uf250-04.cnf fulfilled No. of Restarts: 809 No. of Flips: 3600 time to process: 19 seconds.
uf250-04.cnf fulfilled No. of Restarts: 1537 No. of Flips: 2699 time to process: 22 seconds.
uf250-04.cnf fulfilled No. of Restarts: 165 No. of Flips: 3178 time to process: 21 seconds.
uf250-04.cnf fulfilled No. of Restarts: 496 No. of Flips: 1650 time to process: 21 seconds.
uf250-04.cnf fulfilled No. of Restarts: 1019 No. of Flips: 4112 time to process: 21 seconds.
uf250-04.cnf fulfilled No. of Restarts: 837 No. of Flips: 1880 time to process: 21 seconds.
uf250-04.cnf fulfilled No. of Restarts: 474 No. of Flips: 1157 time to process: 22 seconds.
uf250-04.cnf fulfilled No. of Restarts: 510 No. of Flips: 1145 time to process: 15 seconds.
uf250-04.cnf fulfilled No. of Restarts: 427 No. of Flips: 3297 time to process: 21 seconds.
uf250-04.cnf fulfilled No. of Restarts: 1673 No. of Flips: 1653 time to process: 19 seconds.
uf250-04.cnf fulfilled No. of Restarts: 259 No. of Flips: 3508 time to process: 15 seconds.
uf250-04.cnf fulfilled No. of Restarts: 443 No. of Flips: 3794 time to process: 21 seconds.
uf250-04.cnf fulfilled No. of Restarts: 1580 No. of Flips: 4187 time to process: 22 seconds.
uf250-04.cnf fulfilled No. of Restarts: 454 No. of Flips: 1722 time to process: 16 seconds.
uf250-04.cnf fulfilled No. of Restarts: 2362 No. of Flips: 3181 time to process: 22 seconds.
uf250-04.cnf fulfilled No. of Restarts: 647 No. of Flips: 797 time to process: 14 seconds.
uf250-04.cnf fulfilled No. of Restarts: 590 No. of Flips: 4036 time to process: 18 seconds.
uf250-04.cnf fulfilled No. of Restarts: 1216 No. of Flips: 3032 time to process: 18 seconds.
uf250-04.cnf fulfilled No. of Restarts: 324 No. of Flips: 2482 time to process: 13 seconds.
uf250-04.cnf fulfilled No. of Restarts: 876 No. of Flips: 3617 time to process: 21 seconds.
uf250-04.cnf fulfilled No. of Restarts: 30 No. of Flips: 3843 time to process: 21 seconds.
uf250-04.cnf fulfilled No. of Restarts: 1748 No. of Flips: 4005 time to process: 22 seconds.
uf250-04.cnf fulfilled No. of Restarts: 322 No. of Flips: 2314 time to process: 21 seconds.
uf250-04.cnf fulfilled No. of Restarts: 251 No. of Flips: 3965 time to process: 21 seconds.
uf250-04.cnf fulfilled No. of Restarts: 1177 No. of Flips: 2505 time to process: 22 seconds.
uf250-04.cnf fulfilled No. of Restarts: 131 No. of Flips: 1914 time to process: 22 seconds.
uf250-04.cnf fulfilled No. of Restarts: 887 No. of Flips: 3199 time to process: 22 seconds.
uf250-04.cnf fulfilled No. of Restarts: 29 No. of Flips: 1415 time to process: 22 seconds.
uf250-04.cnf fulfilled No. of Restarts: 1188 No. of Flips: 3512 time to process: 21 seconds.
uf250-04.cnf fulfilled No. of Restarts: 102 No. of Flips: 3771 time to process: 22 seconds.
uf250-04.cnf fulfilled No. of Restarts: 3446 No. of Flips: 2156 time to process: 22 seconds.
uf250-04.cnf fulfilled No. of Restarts: 42 No. of Flips: 3640 time to process: 21 seconds.
uf250-04.cnf fulfilled No. of Restarts: 2746 No. of Flips: 908 time to process: 21 seconds.
uf250-04.cnf fulfilled No. of Restarts: 1749 No. of Flips: 4825 time to process: 21 seconds.
uf250-04.cnf fulfilled No. of Restarts: 2137 No. of Flips: 4009 time to process: 21 seconds.
uf250-04.cnf fulfilled No. of Restarts: 371 No. of Flips: 3279 time to process: 21 seconds.
uf250-04.cnf fulfilled No. of Restarts: 832 No. of Flips: 2866 time to process: 21 seconds.
uf250-04.cnf fulfilled No. of Restarts: 701 No. of Flips: 2051 time to process: 9 seconds.
uf250-04.cnf fulfilled No. of Restarts: 2466 No. of Flips: 4199 time to process: 22 seconds.
uf250-04.cnf fulfilled No. of Restarts: 1108 No. of Flips: 1238 time to process: 17 seconds.
uf250-04.cnf fulfilled No. of Restarts: 1391 No. of Flips: 4487 time to process: 21 seconds.
uf250-04.cnf fulfilled No. of Restarts: 1137 No. of Flips: 3069 time to process: 18 seconds.
uf250-04.cnf fulfilled No. of Restarts: 422 No. of Flips: 2736 time to process: 19 seconds.
uf250-04.cnf fulfilled No. of Restarts: 819 No. of Flips: 1816 time to process: 16 seconds.
uf250-04.cnf fulfilled No. of Restarts: 600 No. of Flips: 3461 time to process: 22 seconds.
uf250-04.cnf fulfilled No. of Restarts: 975 No. of Flips: 3690 time to process: 21 seconds.
uf250-04.cnf fulfilled No. of Restarts: 2239 No. of Flips: 2415 time to process: 22 seconds.
uf250-04.cnf , deadline. Restarts: 4620
uf250-04.cnf fulfilled No. of Restarts: 811 No. of Flips: 1407 time to process: 15 seconds.
uf250-04.cnf fulfilled No. of Restarts: 1273 No. of Flips: 2248 time to process: 22 seconds.
uf250-04.cnf fulfilled No. of Restarts: 602 No. of Flips: 2193 time to process: 21 seconds.
uf250-04.cnf fulfilled No. of Restarts: 159 No. of Flips: 1563 time to process: 15 seconds.
uf250-04.cnf fulfilled No. of Restarts: 77 No. of Flips: 2068 time to process: 21 seconds.
uf250-04.cnf fulfilled No. of Restarts: 194 No. of Flips: 1483 time to process: 21 seconds.
uf250-04.cnf fulfilled No. of Restarts: 1066 No. of Flips: 3278 time to process: 22 seconds.
uf250-04.cnf fulfilled No. of Restarts: 755 No. of Flips: 4754 time to process: 22 seconds.
uf250-04.cnf fulfilled No. of Restarts: 323 No. of Flips: 4413 time to process: 15 seconds.
uf250-04.cnf fulfilled No. of Restarts: 3167 No. of Flips: 2422 time to process: 22 seconds.
uf250-04.cnf fulfilled No. of Restarts: 165 No. of Flips: 3097 time to process: 22 seconds.
uf250-04.cnf fulfilled No. of Restarts: 1290 No. of Flips: 1399 time to process: 17 seconds.
uf250-04.cnf fulfilled No. of Restarts: 278 No. of Flips: 1784 time to process: 22 seconds.
uf250-04.cnf fulfilled No. of Restarts: 405 No. of Flips: 4366 time to process: 21 seconds.
uf250-04.cnf fulfilled No. of Restarts: 490 No. of Flips: 4918 time to process: 21 seconds.
uf250-04.cnf fulfilled No. of Restarts: 1362 No. of Flips: 4777 time to process: 21 seconds.
uf250-04.cnf fulfilled No. of Restarts: 1058 No. of Flips: 2489 time to process: 9 seconds.
uf250-04.cnf fulfilled No. of Restarts: 720 No. of Flips: 4308 time to process: 22 seconds.
uf250-04.cnf fulfilled No. of Restarts: 89 No. of Flips: 3774 time to process: 13 seconds.
uf250-04.cnf fulfilled No. of Restarts: 35 No. of Flips: 4360 time to process: 21 seconds.
uf250-04.cnf fulfilled No. of Restarts: 45 No. of Flips: 2247 time to process: 21 seconds.
uf250-04.cnf fulfilled No. of Restarts: 165 No. of Flips: 2518 time to process: 22 seconds.
uf250-04.cnf fulfilled No. of Restarts: 102 No. of Flips: 3248 time to process: 22 seconds.
uf250-04.cnf fulfilled No. of Restarts: 2717 No. of Flips: 2983 time to process: 22 seconds.
uf250-04.cnf fulfilled No. of Restarts: 881 No. of Flips: 2868 time to process: 16 seconds.
uf250-04.cnf fulfilled No. of Restarts: 278 No. of Flips: 2881 time to process: 22 seconds.
uf250-04.cnf fulfilled No. of Restarts: 1236 No. of Flips: 2630 time to process: 22 seconds.
uf250-04.cnf fulfilled No. of Restarts: 2875 No. of Flips: 4661 time to process: 22 seconds.
uf250-04.cnf fulfilled No. of Restarts: 640 No. of Flips: 1207 time to process: 22 seconds.
uf250-04.cnf fulfilled No. of Restarts: 475 No. of Flips: 3568 time to process: 21 seconds.
uf250-04.cnf fulfilled No. of Restarts: 2497 No. of Flips: 2559 time to process: 22 seconds.
uf250-04.cnf fulfilled No. of Restarts: 192 No. of Flips: 3986 time to process: 22 seconds.
uf250-04.cnf fulfilled No. of Restarts: 708 No. of Flips: 4490 time to process: 22 seconds.
uf250-04.cnf fulfilled No. of Restarts: 1142 No. of Flips: 1717 time to process: 21 seconds.
uf250-04.cnf fulfilled No. of Restarts: 1380 No. of Flips: 3384 time to process: 21 seconds.
uf250-04.cnf fulfilled No. of Restarts: 446 No. of Flips: 1544 time to process: 10 seconds.
uf250-04.cnf fulfilled No. of Restarts: 3503 No. of Flips: 3467 time to process: 22 seconds.
uf250-04.cnf fulfilled No. of Restarts: 2168 No. of Flips: 2841 time to process: 21 seconds.
uf250-04.cnf fulfilled No. of Restarts: 289 No. of Flips: 4670 time to process: 10 seconds.
uf250-04.cnf fulfilled No. of Restarts: 313 No. of Flips: 1337 time to process: 22 seconds.
uf250-04.cnf fulfilled No. of Restarts: 1379 No. of Flips: 4644 time to process: 21 seconds.
uf250-04.cnf fulfilled No. of Restarts: 883 No. of Flips: 4438 time to process: 21 seconds.
uf250-04.cnf fulfilled No. of Restarts: 40 No. of Flips: 1097 time to process: 13 seconds.
uf250-04.cnf fulfilled No. of Restarts: 74 No. of Flips: 4405 time to process: 21 seconds.
uf250-04.cnf fulfilled No. of Restarts: 1011 No. of Flips: 2878 time to process: 22 seconds.
uf250-04.cnf fulfilled No. of Restarts: 1568 No. of Flips: 2410 time to process: 21 seconds.
uf250-04.cnf fulfilled No. of Restarts: 95 No. of Flips: 2905 time to process: 20 seconds.
uf250-04.cnf fulfilled No. of Restarts: 1536 No. of Flips: 2575 time to process: 21 seconds.
uf250-04.cnf fulfilled No. of Restarts: 219 No. of Flips: 2039 time to process: 15 seconds.
uf250-04.cnf fulfilled No. of Restarts: 14 No. of Flips: 4689 time to process: 21 seconds.
uf250-04.cnf fulfilled No. of Restarts: 61 No. of Flips: 4718 time to process: 9 seconds.
uf250-04.cnf fulfilled No. of Restarts: 211 No. of Flips: 3091 time to process: 21 seconds.
uf250-04.cnf fulfilled No. of Restarts: 677 No. of Flips: 1562 time to process: 10 seconds.
uf250-04.cnf fulfilled No. of Restarts: 470 No. of Flips: 592 time to process: 21 seconds.
uf250-04.cnf fulfilled No. of Restarts: 1338 No. of Flips: 3389 time to process: 21 seconds.
uf250-04.cnf fulfilled No. of Restarts: 832 No. of Flips: 1948 time to process: 9 seconds.
uf250-04.cnf fulfilled No. of Restarts: 35 No. of Flips: 1162 time to process: 22 seconds.
uf250-04.cnf fulfilled No. of Restarts: 3194 No. of Flips: 3659 time to process: 22 seconds.
uf250-04.cnf fulfilled No. of Restarts: 174 No. of Flips: 4039 time to process: 7 seconds.
uf250-04.cnf fulfilled No. of Restarts: 341 No. of Flips: 3861 time to process: 12 seconds.
uf250-04.cnf fulfilled No. of Restarts: 237 No. of Flips: 3604 time to process: 17 seconds.
uf250-04.cnf fulfilled No. of Restarts: 780 No. of Flips: 3523 time to process: 22 seconds.
uf250-04.cnf fulfilled No. of Restarts: 258 No. of Flips: 5000 time to process: 22 seconds.
uf250-04.cnf fulfilled No. of Restarts: 966 No. of Flips: 3020 time to process: 21 seconds.
uf250-04.cnf fulfilled No. of Restarts: 3141 No. of Flips: 3981 time to process: 22 seconds.
uf250-04.cnf fulfilled No. of Restarts: 0 No. of Flips: 1405 time to process: 22 seconds.
uf250-04.cnf fulfilled No. of Restarts: 908 No. of Flips: 3377 time to process: 21 seconds.
uf250-04.cnf fulfilled No. of Restarts: 1519 No. of Flips: 2378 time to process: 21 seconds.
uf250-04.cnf fulfilled No. of Restarts: 636 No. of Flips: 4641 time to process: 15 seconds.
uf250-04.cnf fulfilled No. of Restarts: 728 No. of Flips: 1044 time to process: 11 seconds.
uf250-04.cnf fulfilled No. of Restarts: 339 No. of Flips: 2094 time to process: 21 seconds.
uf250-04.cnf fulfilled No. of Restarts: 1151 No. of Flips: 4136 time to process: 20 seconds.
uf250-04.cnf fulfilled No. of Restarts: 29 No. of Flips: 2330 time to process: 22 seconds.
uf250-04.cnf fulfilled No. of Restarts: 1270 No. of Flips: 4608 time to process: 22 seconds.
uf250-04.cnf fulfilled No. of Restarts: 337 No. of Flips: 4144 time to process: 14 seconds.
uf250-04.cnf fulfilled No. of Restarts: 117 No. of Flips: 2680 time to process: 22 seconds.
uf250-04.cnf fulfilled No. of Restarts: 46 No. of Flips: 3954 time to process: 11 seconds.
uf250-04.cnf fulfilled No. of Restarts: 86 No. of Flips: 3789 time to process: 22 seconds.
uf250-04.cnf fulfilled No. of Restarts: 146 No. of Flips: 2414 time to process: 17 seconds.
uf250-04.cnf fulfilled No. of Restarts: 1013 No. of Flips: 2162 time to process: 6 seconds.
uf250-04.cnf , deadline. Restarts: 4620
uf250-04.cnf fulfilled No. of Restarts: 784 No. of Flips: 3241 time to process: 22 seconds.
uf250-04.cnf fulfilled No. of Restarts: 291 No. of Flips: 2656 time to process: 12 seconds.
uf250-04.cnf fulfilled No. of Restarts: 232 No. of Flips: 4898 time to process: 21 seconds.
uf250-04.cnf fulfilled No. of Restarts: 178 No. of Flips: 4555 time to process: 21 seconds.
uf250-04.cnf fulfilled No. of Restarts: 3725 No. of Flips: 4375 time to process: 21 seconds.
uf250-04.cnf fulfilled No. of Restarts: 1827 No. of Flips: 4395 time to process: 22 seconds.
uf250-04.cnf fulfilled No. of Restarts: 264 No. of Flips: 1396 time to process: 8 seconds.
uf250-04.cnf fulfilled No. of Restarts: 813 No. of Flips: 2993 time to process: 22 seconds.
uf250-04.cnf fulfilled No. of Restarts: 236 No. of Flips: 1119 time to process: 21 seconds.
uf250-04.cnf fulfilled No. of Restarts: 424 No. of Flips: 4864 time to process: 21 seconds.
uf250-04.cnf fulfilled No. of Restarts: 2350 No. of Flips: 2357 time to process: 22 seconds.
uf250-04.cnf fulfilled No. of Restarts: 446 No. of Flips: 2418 time to process: 22 seconds.
uf250-04.cnf fulfilled No. of Restarts: 375 No. of Flips: 3279 time to process: 21 seconds.
uf250-04.cnf fulfilled No. of Restarts: 363 No. of Flips: 3288 time to process: 21 seconds.
uf250-04.cnf fulfilled No. of Restarts: 1548 No. of Flips: 3546 time to process: 22 seconds.
uf250-04.cnf fulfilled No. of Restarts: 1581 No. of Flips: 2273 time to process: 22 seconds.
uf250-04.cnf fulfilled No. of Restarts: 528 No. of Flips: 4441 time to process: 21 seconds.
uf250-04.cnf fulfilled No. of Restarts: 644 No. of Flips: 3315 time to process: 21 seconds.
uf250-04.cnf fulfilled No. of Restarts: 1960 No. of Flips: 1352 time to process: 22 seconds.
uf250-04.cnf fulfilled No. of Restarts: 136 No. of Flips: 761 time to process: 21 seconds.
uf250-04.cnf fulfilled No. of Restarts: 1634 No. of Flips: 3486 time to process: 21 seconds.
uf250-04.cnf fulfilled No. of Restarts: 1951 No. of Flips: 2041 time to process: 21 seconds.
uf250-04.cnf fulfilled No. of Restarts: 78 No. of Flips: 4918 time to process: 21 seconds.
uf250-04.cnf fulfilled No. of Restarts: 565 No. of Flips: 875 time to process: 8 seconds.
uf250-04.cnf fulfilled No. of Restarts: 409 No. of Flips: 3775 time to process: 13 seconds.
uf250-04.cnf fulfilled No. of Restarts: 360 No. of Flips: 1434 time to process: 22 seconds.
uf250-04.cnf fulfilled No. of Restarts: 416 No. of Flips: 4590 time to process: 22 seconds.
uf250-04.cnf fulfilled No. of Restarts: 86 No. of Flips: 1145 time to process: 21 seconds.
uf250-04.cnf fulfilled No. of Restarts: 1066 No. of Flips: 2993 time to process: 21 seconds.
uf250-04.cnf fulfilled No. of Restarts: 232 No. of Flips: 3699 time to process: 21 seconds.
uf250-04.cnf fulfilled No. of Restarts: 1155 No. of Flips: 1447 time to process: 21 seconds.
uf250-04.cnf fulfilled No. of Restarts: 19 No. of Flips: 2697 time to process: 21 seconds.
uf250-04.cnf fulfilled No. of Restarts: 2093 No. of Flips: 2498 time to process: 22 seconds.
uf250-04.cnf fulfilled No. of Restarts: 1062 No. of Flips: 2588 time to process: 15 seconds.
uf250-04.cnf fulfilled No. of Restarts: 274 No. of Flips: 1274 time to process: 9 seconds.
uf250-04.cnf fulfilled No. of Restarts: 302 No. of Flips: 3328 time to process: 17 seconds.
uf250-04.cnf fulfilled No. of Restarts: 1216 No. of Flips: 1772 time to process: 21 seconds.
uf250-04.cnf fulfilled No. of Restarts: 910 No. of Flips: 4138 time to process: 7 seconds.
uf250-04.cnf fulfilled No. of Restarts: 1016 No. of Flips: 3993 time to process: 22 seconds.
uf250-04.cnf fulfilled No. of Restarts: 622 No. of Flips: 1334 time to process: 16 seconds.
uf250-04.cnf fulfilled No. of Restarts: 434 No. of Flips: 796 time to process: 5 seconds.
uf250-04.cnf fulfilled No. of Restarts: 463 No. of Flips: 1202 time to process: 21 seconds.
uf250-04.cnf fulfilled No. of Restarts: 370 No. of Flips: 1594 time to process: 21 seconds.
uf250-04.cnf fulfilled No. of Restarts: 57 No. of Flips: 1041 time to process: 22 seconds.
uf250-04.cnf fulfilled No. of Restarts: 104 No. of Flips: 3615 time to process: 21 seconds.
uf250-04.cnf fulfilled No. of Restarts: 244 No. of Flips: 3230 time to process: 21 seconds.
uf250-04.cnf fulfilled No. of Restarts: 1665 No. of Flips: 2468 time to process: 21 seconds.
uf250-04.cnf fulfilled No. of Restarts: 1004 No. of Flips: 2162 time to process: 12 seconds.
uf250-04.cnf fulfilled No. of Restarts: 864 No. of Flips: 4682 time to process: 21 seconds.
uf250-04.cnf fulfilled No. of Restarts: 997 No. of Flips: 2063 time to process: 21 seconds.
uf250-04.cnf fulfilled No. of Restarts: 856 No. of Flips: 2373 time to process: 20 seconds.
uf250-04.cnf fulfilled No. of Restarts: 603 No. of Flips: 4154 time to process: 22 seconds.
uf250-04.cnf fulfilled No. of Restarts: 463 No. of Flips: 3981 time to process: 22 seconds.
uf250-04.cnf fulfilled No. of Restarts: 274 No. of Flips: 4276 time to process: 21 seconds.
uf250-04.cnf fulfilled No. of Restarts: 1535 No. of Flips: 3548 time to process: 22 seconds.
uf250-04.cnf fulfilled No. of Restarts: 761 No. of Flips: 1914 time to process: 21 seconds.
uf250-04.cnf fulfilled No. of Restarts: 2582 No. of Flips: 1790 time to process: 22 seconds.
uf250-04.cnf fulfilled No. of Restarts: 658 No. of Flips: 1729 time to process: 16 seconds.
uf250-04.cnf fulfilled No. of Restarts: 701 No. of Flips: 2419 time to process: 17 seconds.
uf250-04.cnf fulfilled No. of Restarts: 121 No. of Flips: 3449 time to process: 21 seconds.
uf250-04.cnf fulfilled No. of Restarts: 1149 No. of Flips: 4243 time to process: 21 seconds.
uf250-04.cnf fulfilled No. of Restarts: 344 No. of Flips: 2679 time to process: 9 seconds.
uf250-04.cnf fulfilled No. of Restarts: 408 No. of Flips: 3687 time to process: 16 seconds.
uf250-04.cnf fulfilled No. of Restarts: 57 No. of Flips: 2268 time to process: 12 seconds.
uf250-04.cnf fulfilled No. of Restarts: 1628 No. of Flips: 3538 time to process: 22 seconds.
uf250-04.cnf fulfilled No. of Restarts: 2249 No. of Flips: 4585 time to process: 22 seconds.
uf250-04.cnf fulfilled No. of Restarts: 1400 No. of Flips: 3330 time to process: 22 seconds.
uf250-04.cnf fulfilled No. of Restarts: 1713 No. of Flips: 3199 time to process: 22 seconds.
uf250-04.cnf fulfilled No. of Restarts: 470 No. of Flips: 2227 time to process: 22 seconds.
uf250-04.cnf fulfilled No. of Restarts: 785 No. of Flips: 4210 time to process: 22 seconds.
uf250-04.cnf fulfilled No. of Restarts: 490 No. of Flips: 1462 time to process: 15 seconds.
uf250-04.cnf fulfilled No. of Restarts: 189 No. of Flips: 1382 time to process: 21 seconds.
uf250-04.cnf fulfilled No. of Restarts: 703 No. of Flips: 4812 time to process: 17 seconds.
uf250-04.cnf fulfilled No. of Restarts: 128 No. of Flips: 4845 time to process: 15 seconds.
uf250-04.cnf fulfilled No. of Restarts: 83 No. of Flips: 4141 time to process: 9 seconds.
uf250-04.cnf fulfilled No. of Restarts: 261 No. of Flips: 3206 time to process: 21 seconds.
uf250-04.cnf fulfilled No. of Restarts: 1504 No. of Flips: 2037 time to process: 21 seconds.
uf250-04.cnf fulfilled No. of Restarts: 823 No. of Flips: 4908 time to process: 22 seconds.
uf250-04.cnf fulfilled No. of Restarts: 659 No. of Flips: 4932 time to process: 22 seconds.
uf250-04.cnf fulfilled No. of Restarts: 1325 No. of Flips: 3628 time to process: 22 seconds.
uf250-04.cnf fulfilled No. of Restarts: 216 No. of Flips: 2412 time to process: 21 seconds.
uf250-04.cnf fulfilled No. of Restarts: 900 No. of Flips: 3360 time to process: 21 seconds.
uf250-04.cnf fulfilled No. of Restarts: 3453 No. of Flips: 1506 time to process: 21 seconds.
uf250-04.cnf fulfilled No. of Restarts: 1138 No. of Flips: 2797 time to process: 19 seconds.
uf250-04.cnf fulfilled No. of Restarts: 271 No. of Flips: 3292 time to process: 21 seconds.
uf250-04.cnf fulfilled No. of Restarts: 1055 No. of Flips: 2598 time to process: 22 seconds.
uf250-04.cnf fulfilled No. of Restarts: 615 No. of Flips: 3987 time to process: 22 seconds.
uf250-04.cnf fulfilled No. of Restarts: 167 No. of Flips: 2907 time to process: 22 seconds.
uf250-04.cnf fulfilled No. of Restarts: 298 No. of Flips: 3483 time to process: 21 seconds.
uf250-04.cnf fulfilled No. of Restarts: 602 No. of Flips: 4220 time to process: 19 seconds.
uf250-04.cnf fulfilled No. of Restarts: 734 No. of Flips: 3988 time to process: 21 seconds.
uf250-04.cnf fulfilled No. of Restarts: 31 No. of Flips: 1567 time to process: 21 seconds.
uf250-04.cnf fulfilled No. of Restarts: 1958 No. of Flips: 3146 time to process: 22 seconds.
uf250-04.cnf fulfilled No. of Restarts: 604 No. of Flips: 3349 time to process: 21 seconds.
uf250-04.cnf fulfilled No. of Restarts: 534 No. of Flips: 1461 time to process: 21 seconds.
uf250-04.cnf fulfilled No. of Restarts: 1949 No. of Flips: 3710 time to process: 22 seconds.
uf250-04.cnf fulfilled No. of Restarts: 957 No. of Flips: 2394 time to process: 21 seconds.
uf250-04.cnf fulfilled No. of Restarts: 194 No. of Flips: 4366 time to process: 21 seconds.
uf250-04.cnf fulfilled No. of Restarts: 404 No. of Flips: 2886 time to process: 21 seconds.
uf250-04.cnf fulfilled No. of Restarts: 343 No. of Flips: 931 time to process: 22 seconds.
uf250-04.cnf fulfilled No. of Restarts: 1150 No. of Flips: 2648 time to process: 22 seconds.
uf250-04.cnf fulfilled No. of Restarts: 70 No. of Flips: 2732 time to process: 14 seconds.
uf250-04.cnf fulfilled No. of Restarts: 415 No. of Flips: 1681 time to process: 21 seconds.
uf250-04.cnf fulfilled No. of Restarts: 298 No. of Flips: 1628 time to process: 21 seconds.
uf250-04.cnf fulfilled No. of Restarts: 121 No. of Flips: 4340 time to process: 22 seconds.
uf250-04.cnf fulfilled No. of Restarts: 553 No. of Flips: 2875 time to process: 21 seconds.
uf250-04.cnf fulfilled No. of Restarts: 213 No. of Flips: 2046 time to process: 10 seconds.
uf250-04.cnf fulfilled No. of Restarts: 42 No. of Flips: 3272 time to process: 22 seconds.
uf250-04.cnf fulfilled No. of Restarts: 704 No. of Flips: 4422 time to process: 19 seconds.
uf250-04.cnf fulfilled No. of Restarts: 298 No. of Flips: 1621 time to process: 22 seconds.
uf250-04.cnf fulfilled No. of Restarts: 409 No. of Flips: 492 time to process: 21 seconds.
uf250-04.cnf fulfilled No. of Restarts: 351 No. of Flips: 2344 time to process: 21 seconds.
uf250-04.cnf fulfilled No. of Restarts: 142 No. of Flips: 2855 time to process: 22 seconds.
uf250-04.cnf fulfilled No. of Restarts: 2 No. of Flips: 1285 time to process: 9 seconds.
uf250-04.cnf fulfilled No. of Restarts: 259 No. of Flips: 1871 time to process: 19 seconds.
uf250-04.cnf fulfilled No. of Restarts: 110 No. of Flips: 2252 time to process: 22 seconds.
uf250-04.cnf fulfilled No. of Restarts: 407 No. of Flips: 825 time to process: 14 seconds.
uf250-04.cnf fulfilled No. of Restarts: 1523 No. of Flips: 3780 time to process: 21 seconds.
uf250-04.cnf fulfilled No. of Restarts: 871 No. of Flips: 1267 time to process: 22 seconds.
uf250-04.cnf fulfilled No. of Restarts: 510 No. of Flips: 3191 time to process: 15 seconds.
uf250-04.cnf fulfilled No. of Restarts: 4525 No. of Flips: 3461 time to process: 22 seconds.
uf250-04.cnf fulfilled No. of Restarts: 544 No. of Flips: 2285 time to process: 9 seconds.
uf250-04.cnf fulfilled No. of Restarts: 518 No. of Flips: 2344 time to process: 12 seconds.
uf250-04.cnf fulfilled No. of Restarts: 100 No. of Flips: 1102 time to process: 21 seconds.
uf250-04.cnf fulfilled No. of Restarts: 1632 No. of Flips: 2819 time to process: 21 seconds.
uf250-04.cnf fulfilled No. of Restarts: 1102 No. of Flips: 2296 time to process: 21 seconds.
uf250-04.cnf fulfilled No. of Restarts: 1473 No. of Flips: 2075 time to process: 22 seconds.
uf250-04.cnf fulfilled No. of Restarts: 16 No. of Flips: 2733 time to process: 15 seconds.
uf250-04.cnf fulfilled No. of Restarts: 349 No. of Flips: 4548 time to process: 21 seconds.
uf250-04.cnf fulfilled No. of Restarts: 807 No. of Flips: 4588 time to process: 5 seconds.
uf250-04.cnf fulfilled No. of Restarts: 4418 No. of Flips: 2713 time to process: 22 seconds.
uf250-04.cnf fulfilled No. of Restarts: 89 No. of Flips: 4658 time to process: 17 seconds.
uf250-04.cnf fulfilled No. of Restarts: 1125 No. of Flips: 1351 time to process: 21 seconds.
uf250-04.cnf fulfilled No. of Restarts: 526 No. of Flips: 1752 time to process: 21 seconds.
uf250-04.cnf fulfilled No. of Restarts: 558 No. of Flips: 4966 time to process: 16 seconds.
uf250-04.cnf fulfilled No. of Restarts: 885 No. of Flips: 3827 time to process: 22 seconds.
uf250-04.cnf fulfilled No. of Restarts: 462 No. of Flips: 3622 time to process: 21 seconds.
uf250-04.cnf fulfilled No. of Restarts: 150 No. of Flips: 2991 time to process: 21 seconds.
uf250-04.cnf fulfilled No. of Restarts: 4349 No. of Flips: 2790 time to process: 22 seconds.
uf250-04.cnf fulfilled No. of Restarts: 337 No. of Flips: 2237 time to process: 16 seconds.
uf250-04.cnf fulfilled No. of Restarts: 357 No. of Flips: 3026 time to process: 21 seconds.
uf250-04.cnf fulfilled No. of Restarts: 532 No. of Flips: 4956 time to process: 21 seconds.
uf250-04.cnf fulfilled No. of Restarts: 797 No. of Flips: 3439 time to process: 21 seconds.
uf250-04.cnf fulfilled No. of Restarts: 2206 No. of Flips: 1518 time to process: 21 seconds.
uf250-04.cnf fulfilled No. of Restarts: 3171 No. of Flips: 3813 time to process: 22 seconds.
uf250-04.cnf fulfilled No. of Restarts: 189 No. of Flips: 3368 time to process: 11 seconds.
uf250-04.cnf fulfilled No. of Restarts: 689 No. of Flips: 2555 time to process: 21 seconds.
uf250-04.cnf fulfilled No. of Restarts: 2141 No. of Flips: 3785 time to process: 22 seconds.
uf250-04.cnf fulfilled No. of Restarts: 346 No. of Flips: 2477 time to process: 22 seconds.
uf250-04.cnf fulfilled No. of Restarts: 576 No. of Flips: 4823 time to process: 21 seconds.
uf250-04.cnf fulfilled No. of Restarts: 1466 No. of Flips: 3851 time to process: 22 seconds.
uf250-04.cnf fulfilled No. of Restarts: 1029 No. of Flips: 1718 time to process: 22 seconds.
uf250-04.cnf fulfilled No. of Restarts: 405 No. of Flips: 1408 time to process: 21 seconds.
uf250-04.cnf fulfilled No. of Restarts: 218 No. of Flips: 2092 time to process: 22 seconds.
uf250-04.cnf fulfilled No. of Restarts: 783 No. of Flips: 4173 time to process: 21 seconds.
uf250-04.cnf fulfilled No. of Restarts: 1511 No. of Flips: 2171 time to process: 16 seconds.
uf250-04.cnf fulfilled No. of Restarts: 254 No. of Flips: 2152 time to process: 21 seconds.
uf250-04.cnf fulfilled No. of Restarts: 908 No. of Flips: 3538 time to process: 22 seconds.
uf250-04.cnf fulfilled No. of Restarts: 37 No. of Flips: 2583 time to process: 22 seconds.
uf250-04.cnf fulfilled No. of Restarts: 405 No. of Flips: 3045 time to process: 15 seconds.
uf250-04.cnf fulfilled No. of Restarts: 880 No. of Flips: 3728 time to process: 21 seconds.
uf250-04.cnf fulfilled No. of Restarts: 3228 No. of Flips: 2859 time to process: 22 seconds.
uf250-04.cnf fulfilled No. of Restarts: 849 No. of Flips: 4574 time to process: 15 seconds.
uf250-04.cnf fulfilled No. of Restarts: 2035 No. of Flips: 1879 time to process: 21 seconds.
uf250-04.cnf fulfilled No. of Restarts: 83 No. of Flips: 3607 time to process: 16 seconds.
uf250-04.cnf fulfilled No. of Restarts: 89 No. of Flips: 4315 time to process: 12 seconds.
uf250-04.cnf fulfilled No. of Restarts: 855 No. of Flips: 4796 time to process: 12 seconds.
uf250-04.cnf fulfilled No. of Restarts: 25 No. of Flips: 2063 time to process: 11 seconds.
uf250-04.cnf fulfilled No. of Restarts: 609 No. of Flips: 2230 time to process: 12 seconds.
uf250-04.cnf fulfilled No. of Restarts: 1123 No. of Flips: 3241 time to process: 21 seconds.
uf250-04.cnf fulfilled No. of Restarts: 53 No. of Flips: 1782 time to process: 21 seconds.
uf250-04.cnf fulfilled No. of Restarts: 322 No. of Flips: 4621 time to process: 21 seconds.
uf250-04.cnf fulfilled No. of Restarts: 1486 No. of Flips: 2347 time to process: 21 seconds.
uf250-04.cnf fulfilled No. of Restarts: 1725 No. of Flips: 3206 time to process: 22 seconds.
uf250-04.cnf fulfilled No. of Restarts: 69 No. of Flips: 1673 time to process: 19 seconds.
uf250-04.cnf fulfilled No. of Restarts: 76 No. of Flips: 3600 time to process: 22 seconds.
uf250-04.cnf fulfilled No. of Restarts: 988 No. of Flips: 2760 time to process: 15 seconds.
uf250-04.cnf fulfilled No. of Restarts: 903 No. of Flips: 2620 time to process: 15 seconds.
uf250-04.cnf fulfilled No. of Restarts: 1057 No. of Flips: 1684 time to process: 9 seconds.
uf250-04.cnf fulfilled No. of Restarts: 560 No. of Flips: 4558 time to process: 21 seconds.
uf250-04.cnf fulfilled No. of Restarts: 774 No. of Flips: 1539 time to process: 14 seconds.
uf250-04.cnf fulfilled No. of Restarts: 815 No. of Flips: 2951 time to process: 21 seconds.
uf250-04.cnf fulfilled No. of Restarts: 51 No. of Flips: 2439 time to process: 21 seconds.
uf250-04.cnf fulfilled No. of Restarts: 242 No. of Flips: 1442 time to process: 21 seconds.
uf250-04.cnf fulfilled No. of Restarts: 875 No. of Flips: 4764 time to process: 21 seconds.
uf250-04.cnf fulfilled No. of Restarts: 152 No. of Flips: 1507 time to process: 18 seconds.
uf250-04.cnf fulfilled No. of Restarts: 121 No. of Flips: 3286 time to process: 21 seconds.
uf250-04.cnf fulfilled No. of Restarts: 332 No. of Flips: 684 time to process: 8 seconds.
uf250-04.cnf fulfilled No. of Restarts: 854 No. of Flips: 2277 time to process: 21 seconds.
uf250-04.cnf fulfilled No. of Restarts: 2192 No. of Flips: 2196 time to process: 21 seconds.
uf250-04.cnf fulfilled No. of Restarts: 303 No. of Flips: 4873 time to process: 21 seconds.
uf250-04.cnf fulfilled No. of Restarts: 120 No. of Flips: 3131 time to process: 21 seconds.
uf250-04.cnf fulfilled No. of Restarts: 1759 No. of Flips: 1831 time to process: 21 seconds.
uf250-04.cnf fulfilled No. of Restarts: 1563 No. of Flips: 4002 time to process: 21 seconds.
uf250-04.cnf fulfilled No. of Restarts: 80 No. of Flips: 2801 time to process: 10 seconds.
uf250-04.cnf fulfilled No. of Restarts: 734 No. of Flips: 3656 time to process: 21 seconds.
uf250-04.cnf fulfilled No. of Restarts: 917 No. of Flips: 4742 time to process: 21 seconds.
uf250-04.cnf fulfilled No. of Restarts: 132 No. of Flips: 1584 time to process: 22 seconds.
uf250-04.cnf fulfilled No. of Restarts: 2731 No. of Flips: 3475 time to process: 22 seconds.
uf250-04.cnf fulfilled No. of Restarts: 360 No. of Flips: 2842 time to process: 21 seconds.
uf250-04.cnf fulfilled No. of Restarts: 408 No. of Flips: 4381 time to process: 21 seconds.
uf250-04.cnf fulfilled No. of Restarts: 876 No. of Flips: 3222 time to process: 21 seconds.
uf250-04.cnf fulfilled No. of Restarts: 1871 No. of Flips: 3862 time to process: 21 seconds.
uf250-04.cnf fulfilled No. of Restarts: 1127 No. of Flips: 4070 time to process: 22 seconds.
uf250-04.cnf fulfilled No. of Restarts: 332 No. of Flips: 4521 time to process: 21 seconds.
uf250-04.cnf fulfilled No. of Restarts: 916 No. of Flips: 1647 time to process: 21 seconds.
uf250-04.cnf fulfilled No. of Restarts: 140 No. of Flips: 2199 time to process: 21 seconds.
uf250-04.cnf fulfilled No. of Restarts: 1445 No. of Flips: 3570 time to process: 21 seconds.
uf250-04.cnf fulfilled No. of Restarts: 549 No. of Flips: 2805 time to process: 21 seconds.
uf250-04.cnf fulfilled No. of Restarts: 599 No. of Flips: 1624 time to process: 21 seconds.
uf250-04.cnf fulfilled No. of Restarts: 449 No. of Flips: 3330 time to process: 19 seconds.
uf250-04.cnf fulfilled No. of Restarts: 734 No. of Flips: 2382 time to process: 14 seconds.
uf250-04.cnf fulfilled No. of Restarts: 304 No. of Flips: 3570 time to process: 12 seconds.
uf250-04.cnf fulfilled No. of Restarts: 709 No. of Flips: 1776 time to process: 21 seconds.
uf250-04.cnf fulfilled No. of Restarts: 1243 No. of Flips: 4910 time to process: 21 seconds.
uf250-04.cnf , deadline. Restarts: 4620
uf250-04.cnf fulfilled No. of Restarts: 68 No. of Flips: 888 time to process: 21 seconds.
uf250-04.cnf fulfilled No. of Restarts: 396 No. of Flips: 3117 time to process: 12 seconds.
uf250-04.cnf fulfilled No. of Restarts: 1952 No. of Flips: 4720 time to process: 18 seconds.
uf250-04.cnf fulfilled No. of Restarts: 189 No. of Flips: 4202 time to process: 21 seconds.
uf250-04.cnf fulfilled No. of Restarts: 64 No. of Flips: 2071 time to process: 21 seconds.
uf250-04.cnf fulfilled No. of Restarts: 939 No. of Flips: 3726 time to process: 14 seconds.
uf250-04.cnf fulfilled No. of Restarts: 802 No. of Flips: 2281 time to process: 8 seconds.
uf250-04.cnf fulfilled No. of Restarts: 1160 No. of Flips: 4844 time to process: 21 seconds.
uf250-04.cnf fulfilled No. of Restarts: 1929 No. of Flips: 1749 time to process: 21 seconds.
uf250-04.cnf fulfilled No. of Restarts: 100 No. of Flips: 3884 time to process: 19 seconds.
uf250-04.cnf fulfilled No. of Restarts: 2006 No. of Flips: 2006 time to process: 21 seconds.
uf250-04.cnf fulfilled No. of Restarts: 1480 No. of Flips: 2228 time to process: 21 seconds.
uf250-04.cnf fulfilled No. of Restarts: 137 No. of Flips: 2041 time to process: 16 seconds.
uf250-04.cnf fulfilled No. of Restarts: 369 No. of Flips: 2209 time to process: 22 seconds.
uf250-04.cnf fulfilled No. of Restarts: 133 No. of Flips: 4165 time to process: 22 seconds.
uf250-04.cnf fulfilled No. of Restarts: 10 No. of Flips: 1570 time to process: 21 seconds.
uf250-04.cnf fulfilled No. of Restarts: 1067 No. of Flips: 3704 time to process: 21 seconds.
uf250-04.cnf fulfilled No. of Restarts: 1606 No. of Flips: 3704 time to process: 22 seconds.
uf250-04.cnf fulfilled No. of Restarts: 1174 No. of Flips: 2541 time to process: 22 seconds.
uf250-04.cnf fulfilled No. of Restarts: 371 No. of Flips: 2882 time to process: 22 seconds.
uf250-04.cnf fulfilled No. of Restarts: 1817 No. of Flips: 3748 time to process: 14 seconds.
uf250-04.cnf fulfilled No. of Restarts: 733 No. of Flips: 3722 time to process: 21 seconds.
uf250-04.cnf fulfilled No. of Restarts: 2968 No. of Flips: 3645 time to process: 22 seconds.
uf250-04.cnf fulfilled No. of Restarts: 571 No. of Flips: 1501 time to process: 22 seconds.
uf250-04.cnf fulfilled No. of Restarts: 731 No. of Flips: 3144 time to process: 21 seconds.
uf250-04.cnf fulfilled No. of Restarts: 430 No. of Flips: 2157 time to process: 21 seconds.
uf250-04.cnf fulfilled No. of Restarts: 696 No. of Flips: 1376 time to process: 21 seconds.
uf250-04.cnf fulfilled No. of Restarts: 422 No. of Flips: 4561 time to process: 21 seconds.
uf250-04.cnf fulfilled No. of Restarts: 438 No. of Flips: 1972 time to process: 19 seconds.
uf250-04.cnf fulfilled No. of Restarts: 449 No. of Flips: 3354 time to process: 21 seconds.
uf250-04.cnf fulfilled No. of Restarts: 1196 No. of Flips: 3885 time to process: 22 seconds.
uf250-04.cnf fulfilled No. of Restarts: 791 No. of Flips: 4450 time to process: 21 seconds.
uf250-04.cnf fulfilled No. of Restarts: 500 No. of Flips: 2577 time to process: 20 seconds.
uf250-04.cnf fulfilled No. of Restarts: 571 No. of Flips: 3601 time to process: 21 seconds.
uf250-04.cnf fulfilled No. of Restarts: 419 No. of Flips: 915 time to process: 21 seconds.
uf250-04.cnf fulfilled No. of Restarts: 870 No. of Flips: 2312 time to process: 8 seconds.
uf250-04.cnf fulfilled No. of Restarts: 683 No. of Flips: 4146 time to process: 22 seconds.
uf250-04.cnf fulfilled No. of Restarts: 600 No. of Flips: 811 time to process: 21 seconds.
uf250-04.cnf fulfilled No. of Restarts: 2361 No. of Flips: 3083 time to process: 21 seconds.
uf250-04.cnf fulfilled No. of Restarts: 921 No. of Flips: 1664 time to process: 21 seconds.
uf250-04.cnf fulfilled No. of Restarts: 1400 No. of Flips: 4401 time to process: 17 seconds.
uf250-04.cnf fulfilled No. of Restarts: 1567 No. of Flips: 3210 time to process: 22 seconds.
uf250-04.cnf fulfilled No. of Restarts: 184 No. of Flips: 2476 time to process: 9 seconds.
uf250-04.cnf fulfilled No. of Restarts: 603 No. of Flips: 2692 time to process: 21 seconds.
uf250-04.cnf fulfilled No. of Restarts: 1470 No. of Flips: 3741 time to process: 21 seconds.
uf250-04.cnf fulfilled No. of Restarts: 158 No. of Flips: 4085 time to process: 21 seconds.
uf250-04.cnf fulfilled No. of Restarts: 785 No. of Flips: 1263 time to process: 21 seconds.
uf250-04.cnf fulfilled No. of Restarts: 141 No. of Flips: 4908 time to process: 14 seconds.
uf250-04.cnf fulfilled No. of Restarts: 936 No. of Flips: 4053 time to process: 20 seconds.
uf250-04.cnf fulfilled No. of Restarts: 468 No. of Flips: 2054 time to process: 21 seconds.
uf250-04.cnf fulfilled No. of Restarts: 706 No. of Flips: 1315 time to process: 22 seconds.
uf250-04.cnf fulfilled No. of Restarts: 725 No. of Flips: 4351 time to process: 21 seconds.
uf250-04.cnf fulfilled No. of Restarts: 25 No. of Flips: 1608 time to process: 22 seconds.
uf250-04.cnf fulfilled No. of Restarts: 1091 No. of Flips: 1830 time to process: 22 seconds.
uf250-04.cnf fulfilled No. of Restarts: 34 No. of Flips: 3054 time to process: 16 seconds.
uf250-04.cnf fulfilled No. of Restarts: 837 No. of Flips: 3239 time to process: 22 seconds.
uf250-04.cnf fulfilled No. of Restarts: 1262 No. of Flips: 4696 time to process: 21 seconds.
uf250-04.cnf fulfilled No. of Restarts: 276 No. of Flips: 1500 time to process: 22 seconds.
uf250-04.cnf fulfilled No. of Restarts: 185 No. of Flips: 4010 time to process: 22 seconds.
uf250-04.cnf fulfilled No. of Restarts: 290 No. of Flips: 2142 time to process: 22 seconds.
uf250-04.cnf fulfilled No. of Restarts: 983 No. of Flips: 2442 time to process: 22 seconds.
uf250-04.cnf fulfilled No. of Restarts: 1745 No. of Flips: 3385 time to process: 13 seconds.
uf250-04.cnf fulfilled No. of Restarts: 11 No. of Flips: 4404 time to process: 14 seconds.
uf250-04.cnf fulfilled No. of Restarts: 514 No. of Flips: 3923 time to process: 22 seconds.
uf250-04.cnf fulfilled No. of Restarts: 189 No. of Flips: 3798 time to process: 21 seconds.
uf250-04.cnf fulfilled No. of Restarts: 242 No. of Flips: 4884 time to process: 17 seconds.
uf250-04.cnf fulfilled No. of Restarts: 3715 No. of Flips: 4883 time to process: 22 seconds.
uf250-04.cnf fulfilled No. of Restarts: 446 No. of Flips: 3549 time to process: 12 seconds.
uf250-04.cnf fulfilled No. of Restarts: 200 No. of Flips: 1826 time to process: 21 seconds.
uf250-04.cnf fulfilled No. of Restarts: 1446 No. of Flips: 2125 time to process: 22 seconds.
uf250-04.cnf fulfilled No. of Restarts: 1487 No. of Flips: 2324 time to process: 21 seconds.
uf250-04.cnf fulfilled No. of Restarts: 232 No. of Flips: 2625 time to process: 21 seconds.
uf250-04.cnf fulfilled No. of Restarts: 58 No. of Flips: 4118 time to process: 9 seconds.
uf250-04.cnf fulfilled No. of Restarts: 213 No. of Flips: 1423 time to process: 22 seconds.
uf250-04.cnf fulfilled No. of Restarts: 339 No. of Flips: 1411 time to process: 21 seconds.
uf250-04.cnf fulfilled No. of Restarts: 653 No. of Flips: 1976 time to process: 21 seconds.
uf250-04.cnf fulfilled No. of Restarts: 1621 No. of Flips: 3709 time to process: 22 seconds.
uf250-04.cnf fulfilled No. of Restarts: 702 No. of Flips: 2159 time to process: 21 seconds.
uf250-04.cnf fulfilled No. of Restarts: 457 No. of Flips: 1757 time to process: 21 seconds.
uf250-04.cnf fulfilled No. of Restarts: 1417 No. of Flips: 1992 time to process: 21 seconds.
uf250-04.cnf fulfilled No. of Restarts: 1295 No. of Flips: 4300 time to process: 21 seconds.
uf250-04.cnf fulfilled No. of Restarts: 1242 No. of Flips: 2558 time to process: 17 seconds.
uf250-04.cnf fulfilled No. of Restarts: 1655 No. of Flips: 4284 time to process: 21 seconds.
uf250-04.cnf fulfilled No. of Restarts: 1435 No. of Flips: 1197 time to process: 21 seconds.
uf250-04.cnf fulfilled No. of Restarts: 160 No. of Flips: 2167 time to process: 21 seconds.
uf250-04.cnf fulfilled No. of Restarts: 945 No. of Flips: 4579 time to process: 21 seconds.
uf250-04.cnf fulfilled No. of Restarts: 798 No. of Flips: 3116 time to process: 21 seconds.
uf250-04.cnf fulfilled No. of Restarts: 575 No. of Flips: 2436 time to process: 11 seconds.
uf250-04.cnf fulfilled No. of Restarts: 131 No. of Flips: 1591 time to process: 21 seconds.
uf250-04.cnf fulfilled No. of Restarts: 910 No. of Flips: 2484 time to process: 21 seconds.
uf250-04.cnf fulfilled No. of Restarts: 176 No. of Flips: 3992 time to process: 16 seconds.
uf250-04.cnf fulfilled No. of Restarts: 1231 No. of Flips: 2306 time to process: 21 seconds.
uf250-04.cnf fulfilled No. of Restarts: 291 No. of Flips: 4416 time to process: 21 seconds.
uf250-04.cnf fulfilled No. of Restarts: 51 No. of Flips: 2289 time to process: 20 seconds.
uf250-04.cnf fulfilled No. of Restarts: 1257 No. of Flips: 1444 time to process: 22 seconds.
uf250-04.cnf fulfilled No. of Restarts: 2009 No. of Flips: 2690 time to process: 21 seconds.
uf250-04.cnf fulfilled No. of Restarts: 930 No. of Flips: 2261 time to process: 19 seconds.
uf250-04.cnf fulfilled No. of Restarts: 32 No. of Flips: 1796 time to process: 21 seconds.
uf250-04.cnf fulfilled No. of Restarts: 742 No. of Flips: 3958 time to process: 21 seconds.
uf250-04.cnf fulfilled No. of Restarts: 861 No. of Flips: 2110 time to process: 10 seconds.
uf250-04.cnf fulfilled No. of Restarts: 151 No. of Flips: 1311 time to process: 21 seconds.
uf250-04.cnf fulfilled No. of Restarts: 944 No. of Flips: 1584 time to process: 21 seconds.
uf250-04.cnf fulfilled No. of Restarts: 128 No. of Flips: 1610 time to process: 21 seconds.
uf250-04.cnf fulfilled No. of Restarts: 1931 No. of Flips: 3585 time to process: 22 seconds.
uf250-04.cnf fulfilled No. of Restarts: 1241 No. of Flips: 3193 time to process: 19 seconds.
uf250-04.cnf fulfilled No. of Restarts: 778 No. of Flips: 3986 time to process: 22 seconds.
uf250-04.cnf fulfilled No. of Restarts: 774 No. of Flips: 843 time to process: 21 seconds.
uf250-04.cnf fulfilled No. of Restarts: 171 No. of Flips: 4540 time to process: 21 seconds.
uf250-04.cnf fulfilled No. of Restarts: 224 No. of Flips: 1764 time to process: 20 seconds.
uf250-04.cnf fulfilled No. of Restarts: 95 No. of Flips: 1789 time to process: 22 seconds.
uf250-04.cnf fulfilled No. of Restarts: 407 No. of Flips: 1505 time to process: 22 seconds.
uf250-04.cnf fulfilled No. of Restarts: 1790 No. of Flips: 691 time to process: 22 seconds.
uf250-04.cnf fulfilled No. of Restarts: 1383 No. of Flips: 4067 time to process: 21 seconds.
uf250-04.cnf fulfilled No. of Restarts: 937 No. of Flips: 4138 time to process: 21 seconds.
uf250-04.cnf fulfilled No. of Restarts: 3230 No. of Flips: 1875 time to process: 22 seconds.
uf250-04.cnf fulfilled No. of Restarts: 330 No. of Flips: 3992 time to process: 9 seconds.
uf250-04.cnf fulfilled No. of Restarts: 1183 No. of Flips: 2625 time to process: 22 seconds.
uf250-04.cnf fulfilled No. of Restarts: 100 No. of Flips: 1052 time to process: 4 seconds.
uf250-04.cnf fulfilled No. of Restarts: 358 No. of Flips: 4766 time to process: 21 seconds.
uf250-04.cnf fulfilled No. of Restarts: 1316 No. of Flips: 1610 time to process: 22 seconds.
uf250-04.cnf fulfilled No. of Restarts: 151 No. of Flips: 4354 time to process: 22 seconds.
uf250-04.cnf fulfilled No. of Restarts: 357 No. of Flips: 4571 time to process: 21 seconds.
uf250-04.cnf fulfilled No. of Restarts: 118 No. of Flips: 1069 time to process: 18 seconds.
uf250-04.cnf fulfilled No. of Restarts: 74 No. of Flips: 2854 time to process: 3 seconds.
uf250-04.cnf fulfilled No. of Restarts: 284 No. of Flips: 3785 time to process: 17 seconds.
uf250-04.cnf fulfilled No. of Restarts: 94 No. of Flips: 3271 time to process: 18 seconds.
uf250-04.cnf fulfilled No. of Restarts: 822 No. of Flips: 2870 time to process: 21 seconds.
uf250-04.cnf fulfilled No. of Restarts: 1192 No. of Flips: 1940 time to process: 21 seconds.
uf250-04.cnf fulfilled No. of Restarts: 1248 No. of Flips: 3674 time to process: 20 seconds.
uf250-04.cnf fulfilled No. of Restarts: 176 No. of Flips: 2116 time to process: 16 seconds.
uf250-04.cnf fulfilled No. of Restarts: 370 No. of Flips: 2282 time to process: 21 seconds.
uf250-04.cnf fulfilled No. of Restarts: 1742 No. of Flips: 2049 time to process: 18 seconds.
uf250-04.cnf fulfilled No. of Restarts: 332 No. of Flips: 1661 time to process: 21 seconds.
uf250-04.cnf fulfilled No. of Restarts: 623 No. of Flips: 2623 time to process: 21 seconds.
uf250-04.cnf fulfilled No. of Restarts: 56 No. of Flips: 1281 time to process: 15 seconds.
uf250-04.cnf fulfilled No. of Restarts: 1086 No. of Flips: 4456 time to process: 22 seconds.
uf250-04.cnf fulfilled No. of Restarts: 125 No. of Flips: 4814 time to process: 21 seconds.
uf250-04.cnf fulfilled No. of Restarts: 702 No. of Flips: 4602 time to process: 9 seconds.
uf250-04.cnf fulfilled No. of Restarts: 120 No. of Flips: 1124 time to process: 21 seconds.
uf250-04.cnf fulfilled No. of Restarts: 2188 No. of Flips: 2619 time to process: 21 seconds.
uf250-04.cnf fulfilled No. of Restarts: 336 No. of Flips: 2446 time to process: 21 seconds.
uf250-04.cnf fulfilled No. of Restarts: 52 No. of Flips: 1907 time to process: 22 seconds.
uf250-04.cnf fulfilled No. of Restarts: 617 No. of Flips: 1793 time to process: 21 seconds.
uf250-04.cnf fulfilled No. of Restarts: 1326 No. of Flips: 3807 time to process: 22 seconds.
uf250-04.cnf fulfilled No. of Restarts: 1333 No. of Flips: 2182 time to process: 21 seconds.
uf250-04.cnf fulfilled No. of Restarts: 738 No. of Flips: 4765 time to process: 17 seconds.
uf250-04.cnf fulfilled No. of Restarts: 1605 No. of Flips: 1748 time to process: 21 seconds.
uf250-04.cnf fulfilled No. of Restarts: 358 No. of Flips: 3058 time to process: 21 seconds.
uf250-04.cnf fulfilled No. of Restarts: 1498 No. of Flips: 1674 time to process: 22 seconds.
uf250-04.cnf fulfilled No. of Restarts: 146 No. of Flips: 3119 time to process: 16 seconds.
uf250-04.cnf fulfilled No. of Restarts: 222 No. of Flips: 4391 time to process: 13 seconds.
uf250-04.cnf fulfilled No. of Restarts: 177 No. of Flips: 1531 time to process: 9 seconds.
uf250-04.cnf fulfilled No. of Restarts: 224 No. of Flips: 1238 time to process: 14 seconds.
uf250-04.cnf fulfilled No. of Restarts: 3827 No. of Flips: 4446 time to process: 22 seconds.
uf250-04.cnf fulfilled No. of Restarts: 686 No. of Flips: 1866 time to process: 21 seconds.
uf250-04.cnf fulfilled No. of Restarts: 1650 No. of Flips: 4558 time to process: 21 seconds.
uf250-04.cnf fulfilled No. of Restarts: 547 No. of Flips: 1684 time to process: 21 seconds.
uf250-04.cnf fulfilled No. of Restarts: 228 No. of Flips: 2063 time to process: 21 seconds.
uf250-04.cnf fulfilled No. of Restarts: 2138 No. of Flips: 3546 time to process: 22 seconds.
uf250-04.cnf fulfilled No. of Restarts: 1406 No. of Flips: 1446 time to process: 21 seconds.
uf250-04.cnf fulfilled No. of Restarts: 1830 No. of Flips: 2167 time to process: 21 seconds.
uf250-04.cnf fulfilled No. of Restarts: 1088 No. of Flips: 3169 time to process: 21 seconds.
uf250-04.cnf fulfilled No. of Restarts: 169 No. of Flips: 1632 time to process: 21 seconds.
uf250-04.cnf fulfilled No. of Restarts: 1371 No. of Flips: 4521 time to process: 20 seconds.
uf250-04.cnf fulfilled No. of Restarts: 472 No. of Flips: 1827 time to process: 21 seconds.
uf250-04.cnf fulfilled No. of Restarts: 413 No. of Flips: 1126 time to process: 21 seconds.
uf250-04.cnf fulfilled No. of Restarts: 283 No. of Flips: 2520 time to process: 12 seconds.
uf250-04.cnf fulfilled No. of Restarts: 1132 No. of Flips: 3187 time to process: 21 seconds.
uf250-04.cnf fulfilled No. of Restarts: 339 No. of Flips: 3299 time to process: 21 seconds.
uf250-04.cnf fulfilled No. of Restarts: 310 No. of Flips: 4455 time to process: 18 seconds.
uf250-04.cnf fulfilled No. of Restarts: 385 No. of Flips: 2049 time to process: 21 seconds.
uf250-04.cnf fulfilled No. of Restarts: 597 No. of Flips: 1731 time to process: 21 seconds.
uf250-04.cnf fulfilled No. of Restarts: 83 No. of Flips: 3528 time to process: 9 seconds.
uf250-04.cnf fulfilled No. of Restarts: 341 No. of Flips: 3124 time to process: 15 seconds.
uf250-04.cnf fulfilled No. of Restarts: 9 No. of Flips: 1578 time to process: 10 seconds.
uf250-04.cnf fulfilled No. of Restarts: 550 No. of Flips: 2264 time to process: 17 seconds.
uf250-04.cnf fulfilled No. of Restarts: 363 No. of Flips: 2958 time to process: 21 seconds.
uf250-04.cnf fulfilled No. of Restarts: 93 No. of Flips: 4805 time to process: 9 seconds.
uf250-04.cnf fulfilled No. of Restarts: 10 No. of Flips: 1825 time to process: 21 seconds.
uf250-04.cnf fulfilled No. of Restarts: 816 No. of Flips: 4409 time to process: 21 seconds.
uf250-04.cnf fulfilled No. of Restarts: 388 No. of Flips: 4040 time to process: 7 seconds.
uf250-04.cnf fulfilled No. of Restarts: 134 No. of Flips: 1086 time to process: 20 seconds.
uf250-04.cnf fulfilled No. of Restarts: 3266 No. of Flips: 3927 time to process: 22 seconds.
uf250-04.cnf fulfilled No. of Restarts: 824 No. of Flips: 4371 time to process: 22 seconds.
uf250-04.cnf fulfilled No. of Restarts: 414 No. of Flips: 2044 time to process: 21 seconds.
uf250-04.cnf fulfilled No. of Restarts: 365 No. of Flips: 1082 time to process: 21 seconds.
uf250-04.cnf fulfilled No. of Restarts: 402 No. of Flips: 3349 time to process: 9 seconds.
uf250-04.cnf fulfilled No. of Restarts: 1122 No. of Flips: 1481 time to process: 21 seconds.
uf250-04.cnf fulfilled No. of Restarts: 98 No. of Flips: 3059 time to process: 6 seconds.
uf250-04.cnf fulfilled No. of Restarts: 1574 No. of Flips: 1128 time to process: 22 seconds.
uf250-04.cnf fulfilled No. of Restarts: 977 No. of Flips: 3555 time to process: 22 seconds.
uf250-04.cnf fulfilled No. of Restarts: 502 No. of Flips: 3598 time to process: 22 seconds.
uf250-04.cnf fulfilled No. of Restarts: 459 No. of Flips: 4097 time to process: 21 seconds.
uf250-04.cnf fulfilled No. of Restarts: 2242 No. of Flips: 1523 time to process: 22 seconds.
uf250-04.cnf fulfilled No. of Restarts: 694 No. of Flips: 2531 time to process: 21 seconds.
uf250-04.cnf fulfilled No. of Restarts: 798 No. of Flips: 1660 time to process: 21 seconds.
uf250-04.cnf fulfilled No. of Restarts: 450 No. of Flips: 2053 time to process: 22 seconds.
uf250-04.cnf fulfilled No. of Restarts: 1403 No. of Flips: 2026 time to process: 21 seconds.
uf250-04.cnf fulfilled No. of Restarts: 321 No. of Flips: 4374 time to process: 21 seconds.
uf250-04.cnf fulfilled No. of Restarts: 2549 No. of Flips: 3830 time to process: 21 seconds.
uf250-04.cnf fulfilled No. of Restarts: 156 No. of Flips: 2006 time to process: 17 seconds.
uf250-04.cnf fulfilled No. of Restarts: 700 No. of Flips: 2831 time to process: 19 seconds.
uf250-04.cnf fulfilled No. of Restarts: 597 No. of Flips: 1362 time to process: 21 seconds.
uf250-04.cnf fulfilled No. of Restarts: 529 No. of Flips: 4405 time to process: 21 seconds.
uf250-04.cnf fulfilled No. of Restarts: 1069 No. of Flips: 2668 time to process: 21 seconds.
uf250-04.cnf fulfilled No. of Restarts: 1835 No. of Flips: 2817 time to process: 22 seconds.
uf250-04.cnf fulfilled No. of Restarts: 1412 No. of Flips: 2630 time to process: 21 seconds.
uf250-04.cnf fulfilled No. of Restarts: 1204 No. of Flips: 4068 time to process: 22 seconds.
uf250-04.cnf fulfilled No. of Restarts: 983 No. of Flips: 3482 time to process: 21 seconds.
uf250-04.cnf fulfilled No. of Restarts: 1932 No. of Flips: 1799 time to process: 19 seconds.
uf250-04.cnf fulfilled No. of Restarts: 580 No. of Flips: 1914 time to process: 21 seconds.
uf250-04.cnf fulfilled No. of Restarts: 516 No. of Flips: 2760 time to process: 21 seconds.
uf250-04.cnf fulfilled No. of Restarts: 836 No. of Flips: 3744 time to process: 21 seconds.
uf250-04.cnf fulfilled No. of Restarts: 274 No. of Flips: 720 time to process: 21 seconds.
uf250-04.cnf fulfilled No. of Restarts: 889 No. of Flips: 1244 time to process: 15 seconds.
uf250-04.cnf fulfilled No. of Restarts: 52 No. of Flips: 3749 time to process: 9 seconds.
uf250-04.cnf fulfilled No. of Restarts: 261 No. of Flips: 3043 time to process: 19 seconds.
uf250-04.cnf fulfilled No. of Restarts: 1445 No. of Flips: 3623 time to process: 21 seconds.
uf250-04.cnf fulfilled No. of Restarts: 62 No. of Flips: 2577 time to process: 19 seconds.
uf250-04.cnf fulfilled No. of Restarts: 76 No. of Flips: 2877 time to process: 18 seconds.
uf250-04.cnf fulfilled No. of Restarts: 110 No. of Flips: 1912 time to process: 16 seconds.
uf250-04.cnf fulfilled No. of Restarts: 220 No. of Flips: 643 time to process: 15 seconds.
uf250-04.cnf fulfilled No. of Restarts: 2048 No. of Flips: 3739 time to process: 22 seconds.
uf250-04.cnf fulfilled No. of Restarts: 1567 No. of Flips: 3819 time to process: 22 seconds.
uf250-04.cnf fulfilled No. of Restarts: 1607 No. of Flips: 3518 time to process: 22 seconds.
uf250-04.cnf fulfilled No. of Restarts: 522 No. of Flips: 1425 time to process: 21 seconds.
uf250-04.cnf fulfilled No. of Restarts: 101 No. of Flips: 3103 time to process: 16 seconds.
uf250-04.cnf fulfilled No. of Restarts: 113 No. of Flips: 3800 time to process: 22 seconds.
uf250-04.cnf fulfilled No. of Restarts: 200 No. of Flips: 1746 time to process: 15 seconds.
uf250-04.cnf fulfilled No. of Restarts: 895 No. of Flips: 4448 time to process: 22 seconds.
uf250-04.cnf fulfilled No. of Restarts: 203 No. of Flips: 4026 time to process: 21 seconds.
uf250-04.cnf fulfilled No. of Restarts: 708 No. of Flips: 4889 time to process: 21 seconds.
uf250-04.cnf fulfilled No. of Restarts: 407 No. of Flips: 4046 time to process: 14 seconds.
uf250-04.cnf fulfilled No. of Restarts: 350 No. of Flips: 2328 time to process: 17 seconds.
uf250-04.cnf fulfilled No. of Restarts: 1930 No. of Flips: 4836 time to process: 22 seconds.
uf250-04.cnf fulfilled No. of Restarts: 131 No. of Flips: 3637 time to process: 22 seconds.
uf250-04.cnf fulfilled No. of Restarts: 387 No. of Flips: 2606 time to process: 22 seconds.
uf250-04.cnf fulfilled No. of Restarts: 3078 No. of Flips: 4866 time to process: 22 seconds.
uf250-04.cnf fulfilled No. of Restarts: 318 No. of Flips: 2782 time to process: 22 seconds.
uf250-04.cnf fulfilled No. of Restarts: 334 No. of Flips: 4511 time to process: 22 seconds.
uf250-04.cnf fulfilled No. of Restarts: 1065 No. of Flips: 2852 time to process: 21 seconds.
uf250-04.cnf fulfilled No. of Restarts: 476 No. of Flips: 1767 time to process: 13 seconds.
uf250-04.cnf fulfilled No. of Restarts: 659 No. of Flips: 1729 time to process: 22 seconds.
uf250-04.cnf fulfilled No. of Restarts: 460 No. of Flips: 2545 time to process: 21 seconds.
uf250-04.cnf fulfilled No. of Restarts: 1797 No. of Flips: 1264 time to process: 16 seconds.
uf250-04.cnf fulfilled No. of Restarts: 197 No. of Flips: 4213 time to process: 17 seconds.
uf250-04.cnf fulfilled No. of Restarts: 50 No. of Flips: 2598 time to process: 21 seconds.
uf250-04.cnf fulfilled No. of Restarts: 184 No. of Flips: 2151 time to process: 9 seconds.
uf250-04.cnf fulfilled No. of Restarts: 1143 No. of Flips: 4260 time to process: 21 seconds.
uf250-04.cnf fulfilled No. of Restarts: 307 No. of Flips: 2578 time to process: 21 seconds.
uf250-04.cnf fulfilled No. of Restarts: 1888 No. of Flips: 2949 time to process: 21 seconds.
uf250-04.cnf fulfilled No. of Restarts: 3820 No. of Flips: 2074 time to process: 22 seconds.
uf250-04.cnf fulfilled No. of Restarts: 1134 No. of Flips: 4981 time to process: 19 seconds.
uf250-04.cnf fulfilled No. of Restarts: 398 No. of Flips: 4664 time to process: 22 seconds.
uf250-04.cnf fulfilled No. of Restarts: 273 No. of Flips: 4642 time to process: 21 seconds.
uf250-04.cnf fulfilled No. of Restarts: 317 No. of Flips: 1976 time to process: 15 seconds.
uf250-04.cnf fulfilled No. of Restarts: 1370 No. of Flips: 1828 time to process: 21 seconds.
uf250-04.cnf fulfilled No. of Restarts: 133 No. of Flips: 4241 time to process: 21 seconds.
uf250-04.cnf fulfilled No. of Restarts: 1643 No. of Flips: 3363 time to process: 21 seconds.
uf250-04.cnf fulfilled No. of Restarts: 3546 No. of Flips: 1232 time to process: 22 seconds.
uf250-04.cnf fulfilled No. of Restarts: 817 No. of Flips: 4000 time to process: 21 seconds.
uf250-04.cnf fulfilled No. of Restarts: 1156 No. of Flips: 2776 time to process: 21 seconds.
uf250-04.cnf fulfilled No. of Restarts: 147 No. of Flips: 2722 time to process: 21 seconds.
uf250-04.cnf fulfilled No. of Restarts: 59 No. of Flips: 3089 time to process: 21 seconds.
uf250-04.cnf fulfilled No. of Restarts: 2580 No. of Flips: 4268 time to process: 22 seconds.
uf250-04.cnf fulfilled No. of Restarts: 27 No. of Flips: 4710 time to process: 15 seconds.
uf250-04.cnf fulfilled No. of Restarts: 840 No. of Flips: 2217 time to process: 21 seconds.
uf250-04.cnf fulfilled No. of Restarts: 224 No. of Flips: 4215 time to process: 16 seconds.
uf250-04.cnf fulfilled No. of Restarts: 154 No. of Flips: 3407 time to process: 21 seconds.
uf250-04.cnf fulfilled No. of Restarts: 1783 No. of Flips: 3138 time to process: 22 seconds.
uf250-04.cnf fulfilled No. of Restarts: 1057 No. of Flips: 2828 time to process: 21 seconds.
uf250-04.cnf fulfilled No. of Restarts: 12 No. of Flips: 1822 time to process: 6 seconds.
uf250-04.cnf fulfilled No. of Restarts: 1518 No. of Flips: 4724 time to process: 19 seconds.
uf250-04.cnf fulfilled No. of Restarts: 1098 No. of Flips: 1910 time to process: 22 seconds.
uf250-04.cnf fulfilled No. of Restarts: 1895 No. of Flips: 2202 time to process: 21 seconds.
uf250-04.cnf fulfilled No. of Restarts: 579 No. of Flips: 4824 time to process: 22 seconds.
uf250-04.cnf fulfilled No. of Restarts: 753 No. of Flips: 3002 time to process: 22 seconds.
uf250-04.cnf fulfilled No. of Restarts: 3505 No. of Flips: 3731 time to process: 22 seconds.
uf250-04.cnf fulfilled No. of Restarts: 515 No. of Flips: 3175 time to process: 17 seconds.
uf250-04.cnf fulfilled No. of Restarts: 2424 No. of Flips: 1395 time to process: 22 seconds.
uf250-04.cnf fulfilled No. of Restarts: 1246 No. of Flips: 1196 time to process: 22 seconds.
uf250-04.cnf fulfilled No. of Restarts: 71 No. of Flips: 618 time to process: 21 seconds.
uf250-04.cnf fulfilled No. of Restarts: 664 No. of Flips: 2705 time to process: 17 seconds.
uf250-04.cnf fulfilled No. of Restarts: 973 No. of Flips: 2974 time to process: 22 seconds.
uf250-04.cnf fulfilled No. of Restarts: 295 No. of Flips: 4953 time to process: 8 seconds.
uf250-04.cnf fulfilled No. of Restarts: 926 No. of Flips: 726 time to process: 22 seconds.
uf250-04.cnf fulfilled No. of Restarts: 2054 No. of Flips: 3393 time to process: 21 seconds.
uf250-04.cnf fulfilled No. of Restarts: 655 No. of Flips: 3268 time to process: 22 seconds.
uf250-04.cnf fulfilled No. of Restarts: 129 No. of Flips: 2529 time to process: 16 seconds.
uf250-04.cnf fulfilled No. of Restarts: 583 No. of Flips: 2117 time to process: 22 seconds.
uf250-04.cnf fulfilled No. of Restarts: 1357 No. of Flips: 1347 time to process: 22 seconds.
uf250-04.cnf fulfilled No. of Restarts: 222 No. of Flips: 4274 time to process: 7 seconds.
uf250-04.cnf fulfilled No. of Restarts: 787 No. of Flips: 4018 time to process: 22 seconds.
uf250-04.cnf fulfilled No. of Restarts: 2706 No. of Flips: 3310 time to process: 21 seconds.
uf250-04.cnf fulfilled No. of Restarts: 355 No. of Flips: 1621 time to process: 11 seconds.
uf250-04.cnf fulfilled No. of Restarts: 114 No. of Flips: 3473 time to process: 18 seconds.
uf250-04.cnf fulfilled No. of Restarts: 791 No. of Flips: 3918 time to process: 17 seconds.
uf250-04.cnf fulfilled No. of Restarts: 1977 No. of Flips: 4581 time to process: 21 seconds.
uf250-04.cnf fulfilled No. of Restarts: 167 No. of Flips: 2279 time to process: 21 seconds.
uf250-04.cnf fulfilled No. of Restarts: 926 No. of Flips: 2624 time to process: 21 seconds.
uf250-04.cnf fulfilled No. of Restarts: 1621 No. of Flips: 1992 time to process: 21 seconds.
uf250-04.cnf fulfilled No. of Restarts: 1947 No. of Flips: 660 time to process: 22 seconds.
uf250-04.cnf fulfilled No. of Restarts: 1966 No. of Flips: 2025 time to process: 22 seconds.
uf250-04.cnf fulfilled No. of Restarts: 691 No. of Flips: 1394 time to process: 9 seconds.
uf250-04.cnf fulfilled No. of Restarts: 280 No. of Flips: 1739 time to process: 21 seconds.
uf250-04.cnf fulfilled No. of Restarts: 1395 No. of Flips: 2318 time to process: 18 seconds.
uf250-04.cnf fulfilled No. of Restarts: 273 No. of Flips: 4019 time to process: 21 seconds.
uf250-04.cnf fulfilled No. of Restarts: 373 No. of Flips: 4051 time to process: 21 seconds.
uf250-04.cnf fulfilled No. of Restarts: 746 No. of Flips: 2080 time to process: 21 seconds.
uf250-04.cnf fulfilled No. of Restarts: 142 No. of Flips: 4017 time to process: 10 seconds.
uf250-04.cnf fulfilled No. of Restarts: 671 No. of Flips: 2027 time to process: 13 seconds.
uf250-04.cnf fulfilled No. of Restarts: 741 No. of Flips: 3533 time to process: 21 seconds.
uf250-04.cnf fulfilled No. of Restarts: 795 No. of Flips: 4697 time to process: 21 seconds.
uf250-04.cnf fulfilled No. of Restarts: 1470 No. of Flips: 3636 time to process: 21 seconds.
uf250-04.cnf fulfilled No. of Restarts: 1015 No. of Flips: 3778 time to process: 21 seconds.
uf250-04.cnf fulfilled No. of Restarts: 573 No. of Flips: 4131 time to process: 11 seconds.
uf250-04.cnf fulfilled No. of Restarts: 2386 No. of Flips: 4295 time to process: 21 seconds.
uf250-04.cnf fulfilled No. of Restarts: 2143 No. of Flips: 3648 time to process: 21 seconds.
uf250-04.cnf fulfilled No. of Restarts: 152 No. of Flips: 1880 time to process: 14 seconds.
uf250-04.cnf fulfilled No. of Restarts: 665 No. of Flips: 2689 time to process: 21 seconds.
uf250-04.cnf fulfilled No. of Restarts: 1454 No. of Flips: 1689 time to process: 21 seconds.
uf250-04.cnf fulfilled No. of Restarts: 236 No. of Flips: 970 time to process: 21 seconds.
uf250-04.cnf fulfilled No. of Restarts: 902 No. of Flips: 1691 time to process: 17 seconds.
uf250-04.cnf fulfilled No. of Restarts: 158 No. of Flips: 1533 time to process: 21 seconds.
uf250-04.cnf fulfilled No. of Restarts: 327 No. of Flips: 4131 time to process: 21 seconds.
uf250-04.cnf fulfilled No. of Restarts: 263 No. of Flips: 2339 time to process: 21 seconds.
uf250-04.cnf fulfilled No. of Restarts: 157 No. of Flips: 1035 time to process: 22 seconds.
uf250-04.cnf fulfilled No. of Restarts: 518 No. of Flips: 3413 time to process: 16 seconds.
uf250-04.cnf fulfilled No. of Restarts: 146 No. of Flips: 1336 time to process: 21 seconds.
uf250-04.cnf fulfilled No. of Restarts: 1414 No. of Flips: 4884 time to process: 21 seconds.
uf250-04.cnf fulfilled No. of Restarts: 676 No. of Flips: 3446 time to process: 21 seconds.
uf250-04.cnf fulfilled No. of Restarts: 793 No. of Flips: 2217 time to process: 21 seconds.
uf250-04.cnf fulfilled No. of Restarts: 647 No. of Flips: 1671 time to process: 8 seconds.
uf250-04.cnf fulfilled No. of Restarts: 574 No. of Flips: 3048 time to process: 21 seconds.
uf250-04.cnf fulfilled No. of Restarts: 667 No. of Flips: 3518 time to process: 18 seconds.
uf250-04.cnf fulfilled No. of Restarts: 435 No. of Flips: 1788 time to process: 14 seconds.
uf250-04.cnf fulfilled No. of Restarts: 307 No. of Flips: 2660 time to process: 21 seconds.
uf250-04.cnf fulfilled No. of Restarts: 897 No. of Flips: 4221 time to process: 21 seconds.
uf250-04.cnf fulfilled No. of Restarts: 186 No. of Flips: 1775 time to process: 21 seconds.
uf250-04.cnf fulfilled No. of Restarts: 188 No. of Flips: 2247 time to process: 21 seconds.
uf250-04.cnf fulfilled No. of Restarts: 1112 No. of Flips: 4201 time to process: 21 seconds.
uf250-04.cnf fulfilled No. of Restarts: 266 No. of Flips: 3670 time to process: 21 seconds.
uf250-04.cnf fulfilled No. of Restarts: 287 No. of Flips: 2990 time to process: 12 seconds.
uf250-04.cnf fulfilled No. of Restarts: 256 No. of Flips: 2143 time to process: 21 seconds.
uf250-04.cnf fulfilled No. of Restarts: 1174 No. of Flips: 3832 time to process: 21 seconds.
uf250-04.cnf fulfilled No. of Restarts: 690 No. of Flips: 1931 time to process: 22 seconds.
uf250-04.cnf fulfilled No. of Restarts: 378 No. of Flips: 2458 time to process: 19 seconds.
uf250-04.cnf fulfilled No. of Restarts: 159 No. of Flips: 4808 time to process: 21 seconds.
uf250-04.cnf fulfilled No. of Restarts: 760 No. of Flips: 2984 time to process: 21 seconds.
uf250-04.cnf fulfilled No. of Restarts: 844 No. of Flips: 2496 time to process: 21 seconds.
uf250-04.cnf fulfilled No. of Restarts: 709 No. of Flips: 4297 time to process: 11 seconds.
uf250-04.cnf fulfilled No. of Restarts: 1109 No. of Flips: 1943 time to process: 13 seconds.
uf250-04.cnf fulfilled No. of Restarts: 95 No. of Flips: 4013 time to process: 17 seconds.
uf250-04.cnf fulfilled No. of Restarts: 126 No. of Flips: 1368 time to process: 22 seconds.
uf250-04.cnf fulfilled No. of Restarts: 606 No. of Flips: 1587 time to process: 5 seconds.
uf250-04.cnf fulfilled No. of Restarts: 1546 No. of Flips: 1137 time to process: 21 seconds.
uf250-04.cnf fulfilled No. of Restarts: 516 No. of Flips: 3152 time to process: 21 seconds.
uf250-04.cnf fulfilled No. of Restarts: 361 No. of Flips: 1079 time to process: 11 seconds.
uf250-04.cnf fulfilled No. of Restarts: 1036 No. of Flips: 4839 time to process: 22 seconds.
uf250-04.cnf fulfilled No. of Restarts: 262 No. of Flips: 2606 time to process: 21 seconds.
uf250-04.cnf fulfilled No. of Restarts: 226 No. of Flips: 3416 time to process: 22 seconds.
uf250-04.cnf fulfilled No. of Restarts: 826 No. of Flips: 1327 time to process: 22 seconds.
uf250-04.cnf fulfilled No. of Restarts: 1278 No. of Flips: 3342 time to process: 22 seconds.
uf250-04.cnf fulfilled No. of Restarts: 1228 No. of Flips: 4972 time to process: 22 seconds.
uf250-04.cnf fulfilled No. of Restarts: 449 No. of Flips: 4058 time to process: 22 seconds.
uf250-04.cnf fulfilled No. of Restarts: 2235 No. of Flips: 3776 time to process: 21 seconds.
uf250-04.cnf fulfilled No. of Restarts: 208 No. of Flips: 4634 time to process: 22 seconds.
uf250-04.cnf fulfilled No. of Restarts: 244 No. of Flips: 2789 time to process: 21 seconds.
uf250-04.cnf fulfilled No. of Restarts: 2297 No. of Flips: 1181 time to process: 21 seconds.
uf250-04.cnf fulfilled No. of Restarts: 1430 No. of Flips: 3900 time to process: 21 seconds.
uf250-04.cnf fulfilled No. of Restarts: 1993 No. of Flips: 4863 time to process: 21 seconds.
uf250-04.cnf fulfilled No. of Restarts: 4122 No. of Flips: 3149 time to process: 22 seconds.
uf250-04.cnf fulfilled No. of Restarts: 167 No. of Flips: 3727 time to process: 21 seconds.
uf250-04.cnf fulfilled No. of Restarts: 610 No. of Flips: 4909 time to process: 21 seconds.
uf250-04.cnf fulfilled No. of Restarts: 1062 No. of Flips: 3912 time to process: 10 seconds.
uf250-04.cnf fulfilled No. of Restarts: 236 No. of Flips: 3159 time to process: 22 seconds.
uf250-04.cnf fulfilled No. of Restarts: 312 No. of Flips: 4580 time to process: 16 seconds.
uf250-04.cnf fulfilled No. of Restarts: 481 No. of Flips: 3897 time to process: 12 seconds.
uf250-04.cnf fulfilled No. of Restarts: 33 No. of Flips: 3133 time to process: 12 seconds.
uf250-04.cnf fulfilled No. of Restarts: 26 No. of Flips: 4545 time to process: 21 seconds.
uf250-04.cnf fulfilled No. of Restarts: 239 No. of Flips: 4367 time to process: 10 seconds.
uf250-04.cnf fulfilled No. of Restarts: 217 No. of Flips: 1727 time to process: 20 seconds.
uf250-04.cnf fulfilled No. of Restarts: 2142 No. of Flips: 3288 time to process: 21 seconds.
uf250-04.cnf fulfilled No. of Restarts: 2775 No. of Flips: 1919 time to process: 21 seconds.
uf250-04.cnf fulfilled No. of Restarts: 905 No. of Flips: 2892 time to process: 21 seconds.
uf250-04.cnf fulfilled No. of Restarts: 1016 No. of Flips: 4459 time to process: 15 seconds.
uf250-04.cnf fulfilled No. of Restarts: 1324 No. of Flips: 1285 time to process: 21 seconds.
uf250-04.cnf fulfilled No. of Restarts: 840 No. of Flips: 4065 time to process: 21 seconds.
uf250-04.cnf fulfilled No. of Restarts: 221 No. of Flips: 3319 time to process: 8 seconds.
uf250-04.cnf fulfilled No. of Restarts: 3012 No. of Flips: 4989 time to process: 21 seconds.
uf250-04.cnf fulfilled No. of Restarts: 1085 No. of Flips: 4476 time to process: 22 seconds.
uf250-04.cnf fulfilled No. of Restarts: 1541 No. of Flips: 3758 time to process: 11 seconds.
uf250-04.cnf fulfilled No. of Restarts: 996 No. of Flips: 2244 time to process: 21 seconds.
uf250-04.cnf fulfilled No. of Restarts: 911 No. of Flips: 4441 time to process: 21 seconds.
uf250-04.cnf fulfilled No. of Restarts: 459 No. of Flips: 1976 time to process: 22 seconds.
uf250-04.cnf fulfilled No. of Restarts: 55 No. of Flips: 1704 time to process: 15 seconds.
uf250-04.cnf fulfilled No. of Restarts: 2438 No. of Flips: 1445 time to process: 22 seconds.
uf250-04.cnf fulfilled No. of Restarts: 137 No. of Flips: 1505 time to process: 5 seconds.
uf250-04.cnf fulfilled No. of Restarts: 177 No. of Flips: 2557 time to process: 12 seconds.
uf250-04.cnf fulfilled No. of Restarts: 320 No. of Flips: 1363 time to process: 17 seconds.
uf250-04.cnf fulfilled No. of Restarts: 1715 No. of Flips: 3416 time to process: 22 seconds.
uf250-04.cnf fulfilled No. of Restarts: 421 No. of Flips: 4074 time to process: 21 seconds.
uf250-04.cnf fulfilled No. of Restarts: 685 No. of Flips: 1313 time to process: 8 seconds.
uf250-04.cnf fulfilled No. of Restarts: 393 No. of Flips: 4231 time to process: 21 seconds.
uf250-04.cnf fulfilled No. of Restarts: 1063 No. of Flips: 3649 time to process: 21 seconds.
uf250-04.cnf fulfilled No. of Restarts: 193 No. of Flips: 4891 time to process: 22 seconds.
uf250-04.cnf fulfilled No. of Restarts: 931 No. of Flips: 1213 time to process: 21 seconds.
uf250-04.cnf fulfilled No. of Restarts: 46 No. of Flips: 4453 time to process: 19 seconds.
uf250-04.cnf fulfilled No. of Restarts: 248 No. of Flips: 4571 time to process: 22 seconds.
uf250-04.cnf fulfilled No. of Restarts: 1864 No. of Flips: 2486 time to process: 22 seconds.
uf250-04.cnf fulfilled No. of Restarts: 2384 No. of Flips: 2112 time to process: 22 seconds.
uf250-04.cnf fulfilled No. of Restarts: 698 No. of Flips: 3815 time to process: 21 seconds.
uf250-04.cnf fulfilled No. of Restarts: 809 No. of Flips: 609 time to process: 21 seconds.
uf250-04.cnf fulfilled No. of Restarts: 561 No. of Flips: 3839 time to process: 22 seconds.
uf250-04.cnf fulfilled No. of Restarts: 510 No. of Flips: 996 time to process: 21 seconds.
uf250-04.cnf fulfilled No. of Restarts: 175 No. of Flips: 2574 time to process: 13 seconds.
uf250-04.cnf fulfilled No. of Restarts: 925 No. of Flips: 4437 time to process: 15 seconds.
uf250-04.cnf fulfilled No. of Restarts: 225 No. of Flips: 1004 time to process: 21 seconds.
uf250-04.cnf fulfilled No. of Restarts: 2195 No. of Flips: 1835 time to process: 21 seconds.
uf250-04.cnf fulfilled No. of Restarts: 334 No. of Flips: 3932 time to process: 10 seconds.
uf250-04.cnf fulfilled No. of Restarts: 2264 No. of Flips: 2173 time to process: 22 seconds.
uf250-04.cnf fulfilled No. of Restarts: 263 No. of Flips: 1718 time to process: 22 seconds.
uf250-04.cnf fulfilled No. of Restarts: 2724 No. of Flips: 2925 time to process: 22 seconds.
uf250-04.cnf fulfilled No. of Restarts: 679 No. of Flips: 1312 time to process: 22 seconds.
uf250-04.cnf fulfilled No. of Restarts: 1027 No. of Flips: 3452 time to process: 21 seconds.
uf250-04.cnf fulfilled No. of Restarts: 311 No. of Flips: 3449 time to process: 21 seconds.
uf250-04.cnf fulfilled No. of Restarts: 517 No. of Flips: 4897 time to process: 21 seconds.
uf250-04.cnf fulfilled No. of Restarts: 770 No. of Flips: 4468 time to process: 21 seconds.
uf250-04.cnf fulfilled No. of Restarts: 1364 No. of Flips: 4220 time to process: 20 seconds.
uf250-04.cnf fulfilled No. of Restarts: 4497 No. of Flips: 2400 time to process: 21 seconds.
uf250-04.cnf fulfilled No. of Restarts: 153 No. of Flips: 3336 time to process: 8 seconds.
uf250-04.cnf fulfilled No. of Restarts: 2022 No. of Flips: 1818 time to process: 15 seconds.
uf250-04.cnf fulfilled No. of Restarts: 909 No. of Flips: 2919 time to process: 21 seconds.
uf250-04.cnf fulfilled No. of Restarts: 125 No. of Flips: 1376 time to process: 21 seconds.
uf250-04.cnf fulfilled No. of Restarts: 1156 No. of Flips: 1959 time to process: 21 seconds.
uf250-04.cnf fulfilled No. of Restarts: 2586 No. of Flips: 1196 time to process: 21 seconds.
uf250-04.cnf fulfilled No. of Restarts: 1512 No. of Flips: 4533 time to process: 21 seconds.
uf250-04.cnf fulfilled No. of Restarts: 128 No. of Flips: 2222 time to process: 21 seconds.
uf250-04.cnf fulfilled No. of Restarts: 98 No. of Flips: 4734 time to process: 21 seconds.
uf250-04.cnf fulfilled No. of Restarts: 1960 No. of Flips: 3153 time to process: 21 seconds.
uf250-04.cnf fulfilled No. of Restarts: 424 No. of Flips: 3382 time to process: 21 seconds.
uf250-04.cnf fulfilled No. of Restarts: 4005 No. of Flips: 3610 time to process: 22 seconds.
uf250-04.cnf fulfilled No. of Restarts: 1627 No. of Flips: 3549 time to process: 21 seconds.
uf250-04.cnf fulfilled No. of Restarts: 509 No. of Flips: 4870 time to process: 21 seconds.
uf250-04.cnf fulfilled No. of Restarts: 815 No. of Flips: 4394 time to process: 22 seconds.
uf250-04.cnf fulfilled No. of Restarts: 1466 No. of Flips: 2287 time to process: 22 seconds.
uf250-04.cnf fulfilled No. of Restarts: 1871 No. of Flips: 1733 time to process: 21 seconds.
uf250-04.cnf fulfilled No. of Restarts: 489 No. of Flips: 1304 time to process: 21 seconds.
uf250-04.cnf fulfilled No. of Restarts: 243 No. of Flips: 2858 time to process: 21 seconds.
uf250-04.cnf fulfilled No. of Restarts: 1589 No. of Flips: 722 time to process: 21 seconds.
uf250-04.cnf fulfilled No. of Restarts: 825 No. of Flips: 1928 time to process: 22 seconds.
uf250-04.cnf fulfilled No. of Restarts: 471 No. of Flips: 1487 time to process: 21 seconds.
uf250-04.cnf fulfilled No. of Restarts: 364 No. of Flips: 4934 time to process: 22 seconds.
uf250-04.cnf fulfilled No. of Restarts: 1056 No. of Flips: 2847 time to process: 21 seconds.
uf250-04.cnf fulfilled No. of Restarts: 334 No. of Flips: 2781 time to process: 22 seconds.
uf250-04.cnf fulfilled No. of Restarts: 114 No. of Flips: 694 time to process: 19 seconds.
uf250-04.cnf fulfilled No. of Restarts: 43 No. of Flips: 4428 time to process: 18 seconds.
uf250-04.cnf fulfilled No. of Restarts: 573 No. of Flips: 1833 time to process: 21 seconds.
uf250-04.cnf fulfilled No. of Restarts: 1283 No. of Flips: 3787 time to process: 15 seconds.
uf250-04.cnf fulfilled No. of Restarts: 716 No. of Flips: 1157 time to process: 22 seconds.
uf250-04.cnf fulfilled No. of Restarts: 810 No. of Flips: 1696 time to process: 14 seconds.
uf250-04.cnf fulfilled No. of Restarts: 439 No. of Flips: 3911 time to process: 21 seconds.
uf250-04.cnf fulfilled No. of Restarts: 40 No. of Flips: 3821 time to process: 15 seconds.
uf250-04.cnf fulfilled No. of Restarts: 164 No. of Flips: 3357 time to process: 22 seconds.
uf250-04.cnf fulfilled No. of Restarts: 1250 No. of Flips: 1575 time to process: 21 seconds.
uf250-04.cnf fulfilled No. of Restarts: 295 No. of Flips: 754 time to process: 22 seconds.
uf250-04.cnf fulfilled No. of Restarts: 206 No. of Flips: 3664 time to process: 21 seconds.
uf250-04.cnf fulfilled No. of Restarts: 760 No. of Flips: 4815 time to process: 22 seconds.
uf250-04.cnf fulfilled No. of Restarts: 184 No. of Flips: 1621 time to process: 21 seconds.
uf250-04.cnf fulfilled No. of Restarts: 1684 No. of Flips: 4545 time to process: 21 seconds.
uf250-04.cnf fulfilled No. of Restarts: 549 No. of Flips: 3445 time to process: 21 seconds.
uf250-04.cnf fulfilled No. of Restarts: 400 No. of Flips: 1152 time to process: 21 seconds.
uf250-04.cnf fulfilled No. of Restarts: 3894 No. of Flips: 3824 time to process: 22 seconds.
uf250-04.cnf fulfilled No. of Restarts: 884 No. of Flips: 3395 time to process: 21 seconds.
uf250-04.cnf fulfilled No. of Restarts: 2574 No. of Flips: 2388 time to process: 21 seconds.
uf250-04.cnf fulfilled No. of Restarts: 156 No. of Flips: 871 time to process: 21 seconds.
uf250-04.cnf fulfilled No. of Restarts: 3310 No. of Flips: 1281 time to process: 21 seconds.
uf250-04.cnf fulfilled No. of Restarts: 1298 No. of Flips: 2008 time to process: 22 seconds.
uf250-04.cnf fulfilled No. of Restarts: 167 No. of Flips: 3494 time to process: 21 seconds.
uf250-04.cnf fulfilled No. of Restarts: 667 No. of Flips: 1747 time to process: 21 seconds.
uf250-04.cnf fulfilled No. of Restarts: 566 No. of Flips: 2164 time to process: 21 seconds.
uf250-04.cnf fulfilled No. of Restarts: 65 No. of Flips: 4471 time to process: 21 seconds.
uf250-04.cnf fulfilled No. of Restarts: 253 No. of Flips: 3793 time to process: 6 seconds.
uf250-04.cnf fulfilled No. of Restarts: 2168 No. of Flips: 3333 time to process: 21 seconds.
uf250-04.cnf fulfilled No. of Restarts: 585 No. of Flips: 3609 time to process: 21 seconds.
uf250-04.cnf fulfilled No. of Restarts: 140 No. of Flips: 4654 time to process: 21 seconds.
uf250-04.cnf fulfilled No. of Restarts: 415 No. of Flips: 2035 time to process: 21 seconds.
uf250-04.cnf fulfilled No. of Restarts: 348 No. of Flips: 3671 time to process: 21 seconds.
uf250-04.cnf fulfilled No. of Restarts: 94 No. of Flips: 2460 time to process: 22 seconds.
uf250-04.cnf fulfilled No. of Restarts: 798 No. of Flips: 2628 time to process: 21 seconds.
uf250-04.cnf fulfilled No. of Restarts: 534 No. of Flips: 1272 time to process: 11 seconds.
uf250-04.cnf fulfilled No. of Restarts: 692 No. of Flips: 1944 time to process: 14 seconds.
uf250-04.cnf fulfilled No. of Restarts: 31 No. of Flips: 3823 time to process: 21 seconds.
uf250-04.cnf fulfilled No. of Restarts: 6 No. of Flips: 3917 time to process: 22 seconds.
uf250-04.cnf fulfilled No. of Restarts: 702 No. of Flips: 2678 time to process: 21 seconds.
uf250-04.cnf fulfilled No. of Restarts: 374 No. of Flips: 3922 time to process: 21 seconds.
uf250-04.cnf fulfilled No. of Restarts: 606 No. of Flips: 4781 time to process: 21 seconds.
uf250-04.cnf fulfilled No. of Restarts: 762 No. of Flips: 1528 time to process: 21 seconds.
uf250-04.cnf fulfilled No. of Restarts: 626 No. of Flips: 2934 time to process: 21 seconds.
uf250-04.cnf fulfilled No. of Restarts: 327 No. of Flips: 1688 time to process: 21 seconds.
uf250-04.cnf fulfilled No. of Restarts: 284 No. of Flips: 1797 time to process: 21 seconds.
uf250-04.cnf fulfilled No. of Restarts: 1344 No. of Flips: 3526 time to process: 21 seconds.
uf250-04.cnf fulfilled No. of Restarts: 227 No. of Flips: 4861 time to process: 14 seconds.
uf250-04.cnf fulfilled No. of Restarts: 128 No. of Flips: 1214 time to process: 21 seconds.
uf250-04.cnf fulfilled No. of Restarts: 1262 No. of Flips: 1852 time to process: 21 seconds.
uf250-04.cnf fulfilled No. of Restarts: 558 No. of Flips: 1093 time to process: 21 seconds.
uf250-04.cnf fulfilled No. of Restarts: 677 No. of Flips: 4702 time to process: 21 seconds.
uf250-04.cnf fulfilled No. of Restarts: 1147 No. of Flips: 2219 time to process: 20 seconds.
uf250-04.cnf fulfilled No. of Restarts: 1258 No. of Flips: 4114 time to process: 21 seconds.
uf250-04.cnf fulfilled No. of Restarts: 178 No. of Flips: 3384 time to process: 21 seconds.
uf250-04.cnf fulfilled No. of Restarts: 498 No. of Flips: 3410 time to process: 21 seconds.
uf250-04.cnf fulfilled No. of Restarts: 440 No. of Flips: 3503 time to process: 21 seconds.
uf250-04.cnf fulfilled No. of Restarts: 438 No. of Flips: 2288 time to process: 21 seconds.
uf250-04.cnf fulfilled No. of Restarts: 195 No. of Flips: 2062 time to process: 21 seconds.
uf250-04.cnf fulfilled No. of Restarts: 27 No. of Flips: 1399 time to process: 8 seconds.
uf250-04.cnf fulfilled No. of Restarts: 1024 No. of Flips: 1492 time to process: 21 seconds.
uf250-04.cnf fulfilled No. of Restarts: 7 No. of Flips: 4213 time to process: 21 seconds.
uf250-04.cnf fulfilled No. of Restarts: 126 No. of Flips: 2889 time to process: 21 seconds.
uf250-04.cnf fulfilled No. of Restarts: 451 No. of Flips: 1924 time to process: 21 seconds.
uf250-04.cnf fulfilled No. of Restarts: 951 No. of Flips: 2829 time to process: 22 seconds.
uf250-04.cnf fulfilled No. of Restarts: 526 No. of Flips: 1029 time to process: 22 seconds.
uf250-04.cnf fulfilled No. of Restarts: 773 No. of Flips: 3459 time to process: 22 seconds.
uf250-04.cnf fulfilled No. of Restarts: 990 No. of Flips: 4645 time to process: 21 seconds.
uf250-04.cnf fulfilled No. of Restarts: 1405 No. of Flips: 3618 time to process: 21 seconds.
uf250-04.cnf fulfilled No. of Restarts: 1132 No. of Flips: 4673 time to process: 22 seconds.
uf250-04.cnf fulfilled No. of Restarts: 922 No. of Flips: 1284 time to process: 22 seconds.
uf250-04.cnf fulfilled No. of Restarts: 3136 No. of Flips: 2769 time to process: 22 seconds.
uf250-04.cnf fulfilled No. of Restarts: 504 No. of Flips: 1778 time to process: 21 seconds.
uf250-04.cnf fulfilled No. of Restarts: 2566 No. of Flips: 2800 time to process: 21 seconds.
uf250-04.cnf fulfilled No. of Restarts: 315 No. of Flips: 2269 time to process: 21 seconds.
uf250-04.cnf fulfilled No. of Restarts: 320 No. of Flips: 2071 time to process: 15 seconds.
uf250-04.cnf fulfilled No. of Restarts: 1493 No. of Flips: 4893 time to process: 21 seconds.
uf250-04.cnf fulfilled No. of Restarts: 4270 No. of Flips: 4631 time to process: 21 seconds.
uf250-04.cnf fulfilled No. of Restarts: 1758 No. of Flips: 2182 time to process: 21 seconds.
uf250-04.cnf fulfilled No. of Restarts: 1385 No. of Flips: 2012 time to process: 13 seconds.
uf250-04.cnf fulfilled No. of Restarts: 1716 No. of Flips: 3615 time to process: 21 seconds.
uf250-04.cnf fulfilled No. of Restarts: 237 No. of Flips: 3805 time to process: 14 seconds.
uf250-04.cnf fulfilled No. of Restarts: 3041 No. of Flips: 2694 time to process: 22 seconds.
uf250-04.cnf fulfilled No. of Restarts: 2450 No. of Flips: 4771 time to process: 22 seconds.
uf250-04.cnf fulfilled No. of Restarts: 247 No. of Flips: 2416 time to process: 21 seconds.
uf250-04.cnf fulfilled No. of Restarts: 660 No. of Flips: 4625 time to process: 22 seconds.
uf250-04.cnf fulfilled No. of Restarts: 43 No. of Flips: 4931 time to process: 8 seconds.
uf250-04.cnf fulfilled No. of Restarts: 538 No. of Flips: 2778 time to process: 21 seconds.
uf250-04.cnf fulfilled No. of Restarts: 1122 No. of Flips: 2733 time to process: 22 seconds.
uf250-04.cnf fulfilled No. of Restarts: 379 No. of Flips: 2650 time to process: 21 seconds.
uf250-04.cnf fulfilled No. of Restarts: 518 No. of Flips: 1775 time to process: 11 seconds.
uf250-04.cnf fulfilled No. of Restarts: 423 No. of Flips: 1717 time to process: 18 seconds.
uf250-04.cnf fulfilled No. of Restarts: 510 No. of Flips: 4661 time to process: 21 seconds.
uf250-04.cnf fulfilled No. of Restarts: 978 No. of Flips: 3239 time to process: 21 seconds.
uf250-04.cnf fulfilled No. of Restarts: 260 No. of Flips: 3545 time to process: 21 seconds.
uf250-04.cnf fulfilled No. of Restarts: 302 No. of Flips: 2644 time to process: 15 seconds.
uf250-04.cnf fulfilled No. of Restarts: 85 No. of Flips: 2047 time to process: 19 seconds.
uf250-04.cnf fulfilled No. of Restarts: 936 No. of Flips: 4212 time to process: 21 seconds.
uf250-04.cnf fulfilled No. of Restarts: 483 No. of Flips: 3834 time to process: 21 seconds.
uf250-04.cnf fulfilled No. of Restarts: 24 No. of Flips: 4828 time to process: 22 seconds.
uf250-04.cnf fulfilled No. of Restarts: 148 No. of Flips: 1833 time to process: 16 seconds.
uf250-04.cnf fulfilled No. of Restarts: 6 No. of Flips: 4759 time to process: 21 seconds.
uf250-04.cnf fulfilled No. of Restarts: 466 No. of Flips: 2618 time to process: 22 seconds.
uf250-04.cnf fulfilled No. of Restarts: 556 No. of Flips: 3087 time to process: 22 seconds.
uf250-04.cnf fulfilled No. of Restarts: 54 No. of Flips: 3066 time to process: 22 seconds.
uf250-04.cnf fulfilled No. of Restarts: 94 No. of Flips: 2486 time to process: 9 seconds.
uf250-04.cnf fulfilled No. of Restarts: 2563 No. of Flips: 4559 time to process: 22 seconds.
uf250-04.cnf fulfilled No. of Restarts: 969 No. of Flips: 4560 time to process: 7 seconds.
uf250-04.cnf fulfilled No. of Restarts: 582 No. of Flips: 4721 time to process: 21 seconds.
uf250-04.cnf fulfilled No. of Restarts: 538 No. of Flips: 3556 time to process: 22 seconds.
uf250-04.cnf fulfilled No. of Restarts: 168 No. of Flips: 1921 time to process: 19 seconds.
uf250-04.cnf fulfilled No. of Restarts: 502 No. of Flips: 1833 time to process: 11 seconds.
uf250-04.cnf fulfilled No. of Restarts: 1377 No. of Flips: 4044 time to process: 21 seconds.
uf250-04.cnf fulfilled No. of Restarts: 837 No. of Flips: 2639 time to process: 22 seconds.
uf250-04.cnf fulfilled No. of Restarts: 85 No. of Flips: 1102 time to process: 18 seconds.
uf250-04.cnf fulfilled No. of Restarts: 263 No. of Flips: 3086 time to process: 17 seconds.
uf250-04.cnf fulfilled No. of Restarts: 2237 No. of Flips: 4246 time to process: 21 seconds.
uf250-04.cnf fulfilled No. of Restarts: 927 No. of Flips: 3663 time to process: 9 seconds.
uf250-04.cnf fulfilled No. of Restarts: 2119 No. of Flips: 1402 time to process: 21 seconds.
uf250-04.cnf fulfilled No. of Restarts: 1289 No. of Flips: 4552 time to process: 21 seconds.
uf250-04.cnf fulfilled No. of Restarts: 595 No. of Flips: 4932 time to process: 21 seconds.
uf250-04.cnf fulfilled No. of Restarts: 773 No. of Flips: 4465 time to process: 22 seconds.
uf250-04.cnf fulfilled No. of Restarts: 1278 No. of Flips: 3598 time to process: 21 seconds.
uf250-04.cnf fulfilled No. of Restarts: 202 No. of Flips: 1741 time to process: 21 seconds.
uf250-04.cnf fulfilled No. of Restarts: 803 No. of Flips: 2402 time to process: 12 seconds.
uf250-04.cnf fulfilled No. of Restarts: 114 No. of Flips: 4557 time to process: 21 seconds.
uf250-04.cnf fulfilled No. of Restarts: 742 No. of Flips: 3368 time to process: 21 seconds.
uf250-04.cnf fulfilled No. of Restarts: 1129 No. of Flips: 2287 time to process: 21 seconds.
uf250-04.cnf fulfilled No. of Restarts: 622 No. of Flips: 3004 time to process: 12 seconds.
uf250-04.cnf fulfilled No. of Restarts: 1661 No. of Flips: 4302 time to process: 21 seconds.
uf250-04.cnf fulfilled No. of Restarts: 366 No. of Flips: 2510 time to process: 21 seconds.
uf250-04.cnf fulfilled No. of Restarts: 864 No. of Flips: 4683 time to process: 21 seconds.
uf250-04.cnf fulfilled No. of Restarts: 79 No. of Flips: 3890 time to process: 19 seconds.
uf250-04.cnf fulfilled No. of Restarts: 576 No. of Flips: 3021 time to process: 20 seconds.
uf250-04.cnf fulfilled No. of Restarts: 315 No. of Flips: 2801 time to process: 21 seconds.
uf250-04.cnf fulfilled No. of Restarts: 458 No. of Flips: 2339 time to process: 16 seconds.
uf250-04.cnf fulfilled No. of Restarts: 977 No. of Flips: 660 time to process: 13 seconds.
uf250-04.cnf fulfilled No. of Restarts: 887 No. of Flips: 2468 time to process: 14 seconds.
uf250-04.cnf fulfilled No. of Restarts: 311 No. of Flips: 3972 time to process: 17 seconds.
uf250-04.cnf fulfilled No. of Restarts: 70 No. of Flips: 2839 time to process: 8 seconds.
uf250-04.cnf fulfilled No. of Restarts: 79 No. of Flips: 4273 time to process: 21 seconds.
uf250-04.cnf fulfilled No. of Restarts: 96 No. of Flips: 4928 time to process: 13 seconds.
uf250-04.cnf fulfilled No. of Restarts: 274 No. of Flips: 1879 time to process: 22 seconds.
uf250-04.cnf fulfilled No. of Restarts: 381 No. of Flips: 3822 time to process: 20 seconds.
uf250-04.cnf fulfilled No. of Restarts: 47 No. of Flips: 3171 time to process: 21 seconds.
uf250-04.cnf fulfilled No. of Restarts: 245 No. of Flips: 2284 time to process: 21 seconds.
uf250-04.cnf fulfilled No. of Restarts: 1116 No. of Flips: 3886 time to process: 21 seconds.
uf250-04.cnf fulfilled No. of Restarts: 949 No. of Flips: 1484 time to process: 21 seconds.
uf250-04.cnf fulfilled No. of Restarts: 131 No. of Flips: 3970 time to process: 21 seconds.
uf250-04.cnf fulfilled No. of Restarts: 42 No. of Flips: 2589 time to process: 18 seconds.
uf250-04.cnf fulfilled No. of Restarts: 1868 No. of Flips: 2907 time to process: 21 seconds.
uf250-04.cnf fulfilled No. of Restarts: 1226 No. of Flips: 1775 time to process: 6 seconds.
uf250-04.cnf fulfilled No. of Restarts: 425 No. of Flips: 2375 time to process: 21 seconds.
uf250-04.cnf fulfilled No. of Restarts: 64 No. of Flips: 2222 time to process: 9 seconds.
uf250-04.cnf fulfilled No. of Restarts: 801 No. of Flips: 4883 time to process: 21 seconds.
uf250-04.cnf fulfilled No. of Restarts: 826 No. of Flips: 3537 time to process: 21 seconds.
uf250-04.cnf fulfilled No. of Restarts: 60 No. of Flips: 3374 time to process: 22 seconds.
uf250-04.cnf fulfilled No. of Restarts: 3024 No. of Flips: 4689 time to process: 21 seconds.
uf250-04.cnf fulfilled No. of Restarts: 422 No. of Flips: 1467 time to process: 22 seconds.
uf250-04.cnf fulfilled No. of Restarts: 388 No. of Flips: 3113 time to process: 22 seconds.
uf250-04.cnf fulfilled No. of Restarts: 720 No. of Flips: 4640 time to process: 22 seconds.
uf250-04.cnf fulfilled No. of Restarts: 329 No. of Flips: 2167 time to process: 22 seconds.
uf250-04.cnf fulfilled No. of Restarts: 2390 No. of Flips: 1802 time to process: 21 seconds.
uf250-04.cnf fulfilled No. of Restarts: 350 No. of Flips: 3634 time to process: 21 seconds.
uf250-04.cnf fulfilled No. of Restarts: 167 No. of Flips: 3896 time to process: 21 seconds.
uf250-04.cnf fulfilled No. of Restarts: 599 No. of Flips: 2755 time to process: 17 seconds.
uf250-04.cnf fulfilled No. of Restarts: 568 No. of Flips: 4783 time to process: 13 seconds.
uf250-04.cnf fulfilled No. of Restarts: 210 No. of Flips: 1917 time to process: 12 seconds.
uf250-04.cnf fulfilled No. of Restarts: 21 No. of Flips: 2919 time to process: 18 seconds.
uf250-04.cnf fulfilled No. of Restarts: 1142 No. of Flips: 1375 time to process: 22 seconds.
uf250-04.cnf fulfilled No. of Restarts: 196 No. of Flips: 4101 time to process: 21 seconds.
uf250-04.cnf fulfilled No. of Restarts: 97 No. of Flips: 2630 time to process: 17 seconds.
uf250-04.cnf fulfilled No. of Restarts: 835 No. of Flips: 4464 time to process: 21 seconds.
uf250-04.cnf fulfilled No. of Restarts: 112 No. of Flips: 714 time to process: 14 seconds.
uf250-04.cnf fulfilled No. of Restarts: 1573 No. of Flips: 2259 time to process: 21 seconds.
uf250-04.cnf fulfilled No. of Restarts: 521 No. of Flips: 4836 time to process: 22 seconds.
uf250-04.cnf fulfilled No. of Restarts: 438 No. of Flips: 3773 time to process: 22 seconds.
uf250-04.cnf fulfilled No. of Restarts: 1519 No. of Flips: 1725 time to process: 21 seconds.
uf250-04.cnf fulfilled No. of Restarts: 264 No. of Flips: 3867 time to process: 13 seconds.
uf250-04.cnf fulfilled No. of Restarts: 1946 No. of Flips: 4639 time to process: 22 seconds.
uf250-04.cnf fulfilled No. of Restarts: 1314 No. of Flips: 2343 time to process: 21 seconds.
uf250-04.cnf fulfilled No. of Restarts: 810 No. of Flips: 1552 time to process: 21 seconds.
uf250-04.cnf fulfilled No. of Restarts: 720 No. of Flips: 749 time to process: 19 seconds.
uf250-04.cnf fulfilled No. of Restarts: 2930 No. of Flips: 3111 time to process: 22 seconds.
uf250-04.cnf fulfilled No. of Restarts: 372 No. of Flips: 1496 time to process: 21 seconds.
uf250-04.cnf fulfilled No. of Restarts: 271 No. of Flips: 2329 time to process: 21 seconds.
uf250-04.cnf fulfilled No. of Restarts: 588 No. of Flips: 3488 time to process: 21 seconds.
uf250-04.cnf fulfilled No. of Restarts: 720 No. of Flips: 4882 time to process: 9 seconds.
uf250-04.cnf fulfilled No. of Restarts: 672 No. of Flips: 4277 time to process: 21 seconds.
uf250-04.cnf fulfilled No. of Restarts: 1873 No. of Flips: 2885 time to process: 21 seconds.
uf250-04.cnf fulfilled No. of Restarts: 2642 No. of Flips: 3029 time to process: 22 seconds.
uf250-04.cnf fulfilled No. of Restarts: 241 No. of Flips: 1617 time to process: 21 seconds.
uf250-04.cnf fulfilled No. of Restarts: 1508 No. of Flips: 2386 time to process: 21 seconds.
uf250-04.cnf fulfilled No. of Restarts: 76 No. of Flips: 3602 time to process: 21 seconds.
uf250-04.cnf fulfilled No. of Restarts: 597 No. of Flips: 2769 time to process: 22 seconds.
uf250-04.cnf fulfilled No. of Restarts: 743 No. of Flips: 3190 time to process: 15 seconds.
uf250-04.cnf fulfilled No. of Restarts: 1205 No. of Flips: 4272 time to process: 21 seconds.
uf250-04.cnf fulfilled No. of Restarts: 341 No. of Flips: 3016 time to process: 21 seconds.
uf250-04.cnf fulfilled No. of Restarts: 200 No. of Flips: 3789 time to process: 18 seconds.
uf250-04.cnf fulfilled No. of Restarts: 18 No. of Flips: 1458 time to process: 10 seconds.
uf250-04.cnf fulfilled No. of Restarts: 252 No. of Flips: 3360 time to process: 21 seconds.
uf250-04.cnf fulfilled No. of Restarts: 1880 No. of Flips: 3289 time to process: 21 seconds.
uf250-04.cnf fulfilled No. of Restarts: 804 No. of Flips: 2394 time to process: 21 seconds.
uf250-04.cnf fulfilled No. of Restarts: 4 No. of Flips: 4528 time to process: 12 seconds.
uf250-04.cnf fulfilled No. of Restarts: 207 No. of Flips: 4427 time to process: 21 seconds.
uf250-04.cnf fulfilled No. of Restarts: 224 No. of Flips: 2093 time to process: 20 seconds.
uf250-04.cnf fulfilled No. of Restarts: 1047 No. of Flips: 3320 time to process: 21 seconds.
uf250-04.cnf fulfilled No. of Restarts: 14 No. of Flips: 942 time to process: 21 seconds.
uf250-04.cnf fulfilled No. of Restarts: 120 No. of Flips: 2891 time to process: 21 seconds.
uf250-04.cnf fulfilled No. of Restarts: 137 No. of Flips: 2899 time to process: 21 seconds.
uf250-04.cnf fulfilled No. of Restarts: 33 No. of Flips: 3516 time to process: 18 seconds.
uf250-04.cnf fulfilled No. of Restarts: 648 No. of Flips: 2188 time to process: 21 seconds.
uf250-04.cnf fulfilled No. of Restarts: 354 No. of Flips: 516 time to process: 21 seconds.
uf250-04.cnf fulfilled No. of Restarts: 467 No. of Flips: 3855 time to process: 21 seconds.
uf250-04.cnf fulfilled No. of Restarts: 1451 No. of Flips: 1564 time to process: 21 seconds.
uf250-04.cnf fulfilled No. of Restarts: 69 No. of Flips: 2843 time to process: 21 seconds.
uf250-04.cnf fulfilled No. of Restarts: 116 No. of Flips: 3163 time to process: 21 seconds.
uf250-04.cnf fulfilled No. of Restarts: 54 No. of Flips: 2174 time to process: 21 seconds.
uf250-04.cnf fulfilled No. of Restarts: 2076 No. of Flips: 4141 time to process: 21 seconds.
uf250-04.cnf fulfilled No. of Restarts: 579 No. of Flips: 4988 time to process: 11 seconds.
uf250-04.cnf fulfilled No. of Restarts: 955 No. of Flips: 1117 time to process: 21 seconds.
uf250-04.cnf fulfilled No. of Restarts: 439 No. of Flips: 3495 time to process: 21 seconds.
uf250-04.cnf fulfilled No. of Restarts: 182 No. of Flips: 3859 time to process: 13 seconds.
uf250-04.cnf fulfilled No. of Restarts: 298 No. of Flips: 3604 time to process: 21 seconds.
uf250-04.cnf fulfilled No. of Restarts: 280 No. of Flips: 1239 time to process: 15 seconds.
uf250-04.cnf fulfilled No. of Restarts: 784 No. of Flips: 2494 time to process: 21 seconds.
uf250-04.cnf fulfilled No. of Restarts: 1469 No. of Flips: 2142 time to process: 21 seconds.
uf250-04.cnf fulfilled No. of Restarts: 339 No. of Flips: 3281 time to process: 20 seconds.
uf250-04.cnf fulfilled No. of Restarts: 259 No. of Flips: 1318 time to process: 21 seconds.
uf250-04.cnf fulfilled No. of Restarts: 232 No. of Flips: 3780 time to process: 16 seconds.
uf250-04.cnf fulfilled No. of Restarts: 906 No. of Flips: 1118 time to process: 21 seconds.
uf250-04.cnf fulfilled No. of Restarts: 58 No. of Flips: 2309 time to process: 21 seconds.
uf250-04.cnf fulfilled No. of Restarts: 3461 No. of Flips: 1877 time to process: 22 seconds.
uf250-04.cnf fulfilled No. of Restarts: 172 No. of Flips: 3481 time to process: 21 seconds.
uf250-04.cnf fulfilled No. of Restarts: 271 No. of Flips: 3581 time to process: 21 seconds.
uf250-04.cnf fulfilled No. of Restarts: 742 No. of Flips: 4446 time to process: 15 seconds.
uf250-04.cnf fulfilled No. of Restarts: 716 No. of Flips: 3638 time to process: 22 seconds.
uf250-04.cnf fulfilled No. of Restarts: 285 No. of Flips: 4344 time to process: 21 seconds.
uf250-04.cnf fulfilled No. of Restarts: 254 No. of Flips: 3929 time to process: 21 seconds.
uf250-04.cnf fulfilled No. of Restarts: 2153 No. of Flips: 3721 time to process: 22 seconds.
uf250-04.cnf fulfilled No. of Restarts: 74 No. of Flips: 1839 time to process: 21 seconds.
uf250-04.cnf fulfilled No. of Restarts: 257 No. of Flips: 1427 time to process: 17 seconds.
uf250-04.cnf fulfilled No. of Restarts: 974 No. of Flips: 4086 time to process: 21 seconds.
uf250-04.cnf fulfilled No. of Restarts: 209 No. of Flips: 3861 time to process: 21 seconds.
uf250-04.cnf fulfilled No. of Restarts: 147 No. of Flips: 2624 time to process: 21 seconds.
uf250-04.cnf fulfilled No. of Restarts: 43 No. of Flips: 3940 time to process: 8 seconds.
uf250-04.cnf fulfilled No. of Restarts: 0 No. of Flips: 1166 time to process: 15 seconds.
uf250-04.cnf fulfilled No. of Restarts: 52 No. of Flips: 4336 time to process: 8 seconds.
uf250-04.cnf fulfilled No. of Restarts: 1076 No. of Flips: 2065 time to process: 14 seconds.
uf250-04.cnf fulfilled No. of Restarts: 203 No. of Flips: 2872 time to process: 9 seconds.
uf250-04.cnf fulfilled No. of Restarts: 560 No. of Flips: 2554 time to process: 21 seconds.
uf250-04.cnf fulfilled No. of Restarts: 314 No. of Flips: 4424 time to process: 21 seconds.
uf250-04.cnf fulfilled No. of Restarts: 380 No. of Flips: 4181 time to process: 13 seconds.
uf250-04.cnf fulfilled No. of Restarts: 2916 No. of Flips: 968 time to process: 21 seconds.
uf250-04.cnf fulfilled No. of Restarts: 105 No. of Flips: 2669 time to process: 9 seconds.
uf250-04.cnf fulfilled No. of Restarts: 636 No. of Flips: 3681 time to process: 21 seconds.
uf250-04.cnf fulfilled No. of Restarts: 603 No. of Flips: 2340 time to process: 21 seconds.
uf250-04.cnf fulfilled No. of Restarts: 1179 No. of Flips: 4318 time to process: 21 seconds.
uf250-04.cnf fulfilled No. of Restarts: 169 No. of Flips: 1977 time to process: 21 seconds.
uf250-04.cnf fulfilled No. of Restarts: 3822 No. of Flips: 3016 time to process: 22 seconds.
uf250-04.cnf fulfilled No. of Restarts: 51 No. of Flips: 2630 time to process: 21 seconds.
uf250-04.cnf fulfilled No. of Restarts: 195 No. of Flips: 2696 time to process: 21 seconds.
uf250-04.cnf fulfilled No. of Restarts: 58 No. of Flips: 2066 time to process: 18 seconds.
uf250-04.cnf fulfilled No. of Restarts: 3131 No. of Flips: 4534 time to process: 22 seconds.
uf250-04.cnf fulfilled No. of Restarts: 654 No. of Flips: 3255 time to process: 7 seconds.
uf250-04.cnf fulfilled No. of Restarts: 146 No. of Flips: 3605 time to process: 21 seconds.
uf250-04.cnf fulfilled No. of Restarts: 837 No. of Flips: 4287 time to process: 21 seconds.
uf250-04.cnf fulfilled No. of Restarts: 763 No. of Flips: 1107 time to process: 21 seconds.
uf250-04.cnf fulfilled No. of Restarts: 443 No. of Flips: 3414 time to process: 13 seconds.
uf250-04.cnf fulfilled No. of Restarts: 262 No. of Flips: 1081 time to process: 13 seconds.
uf250-04.cnf fulfilled No. of Restarts: 115 No. of Flips: 1944 time to process: 6 seconds.
uf250-04.cnf fulfilled No. of Restarts: 1725 No. of Flips: 3919 time to process: 21 seconds.
uf250-04.cnf fulfilled No. of Restarts: 1322 No. of Flips: 3943 time to process: 11 seconds.
uf250-04.cnf fulfilled No. of Restarts: 523 No. of Flips: 2556 time to process: 21 seconds.
uf250-04.cnf fulfilled No. of Restarts: 340 No. of Flips: 3776 time to process: 5 seconds.
uf250-04.cnf fulfilled No. of Restarts: 1790 No. of Flips: 2352 time to process: 22 seconds.
uf250-04.cnf fulfilled No. of Restarts: 1968 No. of Flips: 2437 time to process: 15 seconds.
uf250-04.cnf fulfilled No. of Restarts: 1174 No. of Flips: 3514 time to process: 22 seconds.
uf250-04.cnf fulfilled No. of Restarts: 3206 No. of Flips: 1863 time to process: 21 seconds.
uf250-04.cnf fulfilled No. of Restarts: 734 No. of Flips: 1076 time to process: 19 seconds.
uf250-04.cnf fulfilled No. of Restarts: 1783 No. of Flips: 897 time to process: 21 seconds.
uf250-04.cnf fulfilled No. of Restarts: 984 No. of Flips: 2654 time to process: 21 seconds.
uf250-04.cnf fulfilled No. of Restarts: 104 No. of Flips: 4621 time to process: 10 seconds.
uf250-04.cnf fulfilled No. of Restarts: 1628 No. of Flips: 1045 time to process: 22 seconds.
uf250-04.cnf fulfilled No. of Restarts: 699 No. of Flips: 1819 time to process: 19 seconds.
uf250-04.cnf fulfilled No. of Restarts: 65 No. of Flips: 4099 time to process: 3 seconds.
uf250-04.cnf fulfilled No. of Restarts: 417 No. of Flips: 4788 time to process: 17 seconds.
uf250-04.cnf fulfilled No. of Restarts: 508 No. of Flips: 3018 time to process: 22 seconds.
uf250-04.cnf fulfilled No. of Restarts: 734 No. of Flips: 4012 time to process: 21 seconds.
uf250-04.cnf fulfilled No. of Restarts: 216 No. of Flips: 901 time to process: 21 seconds.
uf250-04.cnf fulfilled No. of Restarts: 746 No. of Flips: 2491 time to process: 21 seconds.
uf250-04.cnf fulfilled No. of Restarts: 159 No. of Flips: 3921 time to process: 21 seconds.
uf250-04.cnf fulfilled No. of Restarts: 12 No. of Flips: 3079 time to process: 21 seconds.
uf250-04.cnf fulfilled No. of Restarts: 121 No. of Flips: 4670 time to process: 21 seconds.
uf250-04.cnf fulfilled No. of Restarts: 1588 No. of Flips: 3546 time to process: 13 seconds.
uf250-04.cnf fulfilled No. of Restarts: 2511 No. of Flips: 2886 time to process: 22 seconds.
uf250-04.cnf fulfilled No. of Restarts: 93 No. of Flips: 3027 time to process: 12 seconds.
uf250-04.cnf fulfilled No. of Restarts: 441 No. of Flips: 1161 time to process: 21 seconds.
uf250-04.cnf fulfilled No. of Restarts: 376 No. of Flips: 2964 time to process: 21 seconds.
uf250-04.cnf fulfilled No. of Restarts: 646 No. of Flips: 3707 time to process: 20 seconds.
uf250-04.cnf fulfilled No. of Restarts: 2214 No. of Flips: 2568 time to process: 22 seconds.
uf250-04.cnf fulfilled No. of Restarts: 402 No. of Flips: 4103 time to process: 12 seconds.
uf250-04.cnf fulfilled No. of Restarts: 1858 No. of Flips: 1609 time to process: 19 seconds.
uf250-04.cnf fulfilled No. of Restarts: 630 No. of Flips: 4550 time to process: 16 seconds.
uf250-04.cnf fulfilled No. of Restarts: 1216 No. of Flips: 2286 time to process: 21 seconds.
uf250-04.cnf fulfilled No. of Restarts: 110 No. of Flips: 2308 time to process: 13 seconds.
uf250-04.cnf fulfilled No. of Restarts: 89 No. of Flips: 3053 time to process: 21 seconds.
uf250-04.cnf fulfilled No. of Restarts: 1710 No. of Flips: 4130 time to process: 21 seconds.
uf250-04.cnf fulfilled No. of Restarts: 310 No. of Flips: 1811 time to process: 21 seconds.
uf250-04.cnf fulfilled No. of Restarts: 233 No. of Flips: 4014 time to process: 21 seconds.
uf250-04.cnf fulfilled No. of Restarts: 624 No. of Flips: 4018 time to process: 21 seconds.
uf250-04.cnf fulfilled No. of Restarts: 2667 No. of Flips: 4351 time to process: 21 seconds.
uf250-04.cnf fulfilled No. of Restarts: 330 No. of Flips: 4634 time to process: 22 seconds.
uf250-04.cnf fulfilled No. of Restarts: 667 No. of Flips: 4907 time to process: 21 seconds.
uf250-04.cnf fulfilled No. of Restarts: 1380 No. of Flips: 3777 time to process: 21 seconds.
uf250-04.cnf fulfilled No. of Restarts: 905 No. of Flips: 2094 time to process: 21 seconds.
uf250-04.cnf fulfilled No. of Restarts: 1058 No. of Flips: 3054 time to process: 15 seconds.
uf250-04.cnf fulfilled No. of Restarts: 2184 No. of Flips: 4593 time to process: 21 seconds.
uf250-04.cnf fulfilled No. of Restarts: 1583 No. of Flips: 3645 time to process: 18 seconds.
uf250-04.cnf fulfilled No. of Restarts: 19 No. of Flips: 2856 time to process: 21 seconds.
uf250-04.cnf fulfilled No. of Restarts: 217 No. of Flips: 3273 time to process: 19 seconds.
uf250-04.cnf fulfilled No. of Restarts: 516 No. of Flips: 2785 time to process: 21 seconds.
uf250-04.cnf fulfilled No. of Restarts: 251 No. of Flips: 2962 time to process: 21 seconds.
uf250-04.cnf fulfilled No. of Restarts: 153 No. of Flips: 3828 time to process: 13 seconds.
uf250-04.cnf fulfilled No. of Restarts: 56 No. of Flips: 3280 time to process: 22 seconds.
uf250-04.cnf fulfilled No. of Restarts: 81 No. of Flips: 3818 time to process: 19 seconds.
uf250-04.cnf fulfilled No. of Restarts: 475 No. of Flips: 3366 time to process: 21 seconds.
uf250-04.cnf fulfilled No. of Restarts: 1399 No. of Flips: 3561 time to process: 10 seconds.
uf250-04.cnf fulfilled No. of Restarts: 2303 No. of Flips: 1941 time to process: 21 seconds.
uf250-04.cnf fulfilled No. of Restarts: 317 No. of Flips: 2748 time to process: 15 seconds.
uf250-04.cnf fulfilled No. of Restarts: 836 No. of Flips: 1064 time to process: 21 seconds.
uf250-04.cnf fulfilled No. of Restarts: 512 No. of Flips: 1024 time to process: 21 seconds.
uf250-04.cnf fulfilled No. of Restarts: 925 No. of Flips: 1032 time to process: 21 seconds.
uf250-04.cnf fulfilled No. of Restarts: 4086 No. of Flips: 2343 time to process: 22 seconds.
uf250-04.cnf fulfilled No. of Restarts: 89 No. of Flips: 2459 time to process: 20 seconds.
uf250-04.cnf fulfilled No. of Restarts: 3773 No. of Flips: 3523 time to process: 22 seconds.
uf250-04.cnf fulfilled No. of Restarts: 989 No. of Flips: 1816 time to process: 22 seconds.
uf250-04.cnf fulfilled No. of Restarts: 1052 No. of Flips: 1861 time to process: 22 seconds.
uf250-04.cnf fulfilled No. of Restarts: 248 No. of Flips: 2225 time to process: 21 seconds.
uf250-04.cnf fulfilled No. of Restarts: 1119 No. of Flips: 3030 time to process: 16 seconds.
uf250-04.cnf fulfilled No. of Restarts: 210 No. of Flips: 697 time to process: 21 seconds.
uf250-04.cnf fulfilled No. of Restarts: 380 No. of Flips: 2533 time to process: 21 seconds.
uf250-04.cnf fulfilled No. of Restarts: 1765 No. of Flips: 2284 time to process: 22 seconds.
uf250-04.cnf fulfilled No. of Restarts: 543 No. of Flips: 1307 time to process: 21 seconds.
uf250-04.cnf fulfilled No. of Restarts: 1094 No. of Flips: 4167 time to process: 21 seconds.
uf250-04.cnf fulfilled No. of Restarts: 66 No. of Flips: 4955 time to process: 22 seconds.
uf250-04.cnf fulfilled No. of Restarts: 477 No. of Flips: 4827 time to process: 21 seconds.
uf250-04.cnf fulfilled No. of Restarts: 694 No. of Flips: 2119 time to process: 17 seconds.
uf250-04.cnf fulfilled No. of Restarts: 403 No. of Flips: 4763 time to process: 14 seconds.
uf250-04.cnf fulfilled No. of Restarts: 3102 No. of Flips: 952 time to process: 22 seconds.
uf250-04.cnf fulfilled No. of Restarts: 377 No. of Flips: 2644 time to process: 20 seconds.
uf250-04.cnf fulfilled No. of Restarts: 1134 No. of Flips: 2989 time to process: 22 seconds.
uf250-04.cnf fulfilled No. of Restarts: 196 No. of Flips: 4834 time to process: 21 seconds.
uf250-04.cnf fulfilled No. of Restarts: 1021 No. of Flips: 3174 time to process: 22 seconds.
uf250-04.cnf fulfilled No. of Restarts: 1530 No. of Flips: 3117 time to process: 21 seconds.
uf250-04.cnf fulfilled No. of Restarts: 444 No. of Flips: 4339 time to process: 12 seconds.
uf250-04.cnf fulfilled No. of Restarts: 123 No. of Flips: 1748 time to process: 14 seconds.
uf250-04.cnf fulfilled No. of Restarts: 676 No. of Flips: 1717 time to process: 13 seconds.
uf250-04.cnf fulfilled No. of Restarts: 734 No. of Flips: 4820 time to process: 22 seconds.
uf250-04.cnf fulfilled No. of Restarts: 834 No. of Flips: 4421 time to process: 21 seconds.
uf250-04.cnf fulfilled No. of Restarts: 5 No. of Flips: 3755 time to process: 11 seconds.
uf250-04.cnf fulfilled No. of Restarts: 1040 No. of Flips: 876 time to process: 18 seconds.
uf250-04.cnf fulfilled No. of Restarts: 770 No. of Flips: 4328 time to process: 21 seconds.
uf250-04.cnf fulfilled No. of Restarts: 1822 No. of Flips: 3693 time to process: 21 seconds.
uf250-04.cnf fulfilled No. of Restarts: 122 No. of Flips: 4238 time to process: 21 seconds.
uf250-04.cnf fulfilled No. of Restarts: 906 No. of Flips: 1756 time to process: 6 seconds.
uf250-04.cnf fulfilled No. of Restarts: 2371 No. of Flips: 4135 time to process: 21 seconds.
uf250-04.cnf fulfilled No. of Restarts: 1910 No. of Flips: 4913 time to process: 17 seconds.
uf250-04.cnf fulfilled No. of Restarts: 894 No. of Flips: 2886 time to process: 16 seconds.
uf250-04.cnf fulfilled No. of Restarts: 342 No. of Flips: 3329 time to process: 21 seconds.
uf250-04.cnf fulfilled No. of Restarts: 658 No. of Flips: 1843 time to process: 21 seconds.
uf250-04.cnf fulfilled No. of Restarts: 321 No. of Flips: 2333 time to process: 6 seconds.
uf250-04.cnf fulfilled No. of Restarts: 78 No. of Flips: 3223 time to process: 17 seconds.
uf250-04.cnf fulfilled No. of Restarts: 643 No. of Flips: 4244 time to process: 21 seconds.
uf250-04.cnf fulfilled No. of Restarts: 251 No. of Flips: 4271 time to process: 16 seconds.
uf250-04.cnf fulfilled No. of Restarts: 459 No. of Flips: 2929 time to process: 20 seconds.
uf250-04.cnf fulfilled No. of Restarts: 1572 No. of Flips: 3355 time to process: 21 seconds.
uf250-04.cnf fulfilled No. of Restarts: 449 No. of Flips: 3520 time to process: 21 seconds.
uf250-04.cnf fulfilled No. of Restarts: 727 No. of Flips: 4714 time to process: 21 seconds.
uf250-04.cnf fulfilled No. of Restarts: 251 No. of Flips: 2699 time to process: 21 seconds.
uf250-04.cnf fulfilled No. of Restarts: 1832 No. of Flips: 1751 time to process: 21 seconds.
uf250-04.cnf fulfilled No. of Restarts: 1440 No. of Flips: 1894 time to process: 21 seconds.
uf250-04.cnf fulfilled No. of Restarts: 327 No. of Flips: 3642 time to process: 20 seconds.
uf250-04.cnf fulfilled No. of Restarts: 1943 No. of Flips: 4393 time to process: 21 seconds.
uf250-04.cnf fulfilled No. of Restarts: 177 No. of Flips: 3120 time to process: 3 seconds.
uf250-04.cnf fulfilled No. of Restarts: 268 No. of Flips: 1539 time to process: 21 seconds.
uf250-04.cnf fulfilled No. of Restarts: 401 No. of Flips: 1800 time to process: 21 seconds.
uf250-04.cnf fulfilled No. of Restarts: 988 No. of Flips: 2335 time to process: 21 seconds.
uf250-04.cnf fulfilled No. of Restarts: 461 No. of Flips: 3906 time to process: 18 seconds.
uf250-04.cnf fulfilled No. of Restarts: 2465 No. of Flips: 4935 time to process: 21 seconds.
uf250-04.cnf fulfilled No. of Restarts: 2137 No. of Flips: 4642 time to process: 21 seconds.
uf250-04.cnf fulfilled No. of Restarts: 56 No. of Flips: 1545 time to process: 9 seconds.
uf250-04.cnf fulfilled No. of Restarts: 1409 No. of Flips: 1974 time to process: 21 seconds.
uf250-04.cnf fulfilled No. of Restarts: 238 No. of Flips: 3873 time to process: 21 seconds.
uf250-04.cnf fulfilled No. of Restarts: 1443 No. of Flips: 4980 time to process: 12 seconds.
uf250-04.cnf fulfilled No. of Restarts: 2509 No. of Flips: 1385 time to process: 22 seconds.
uf250-04.cnf fulfilled No. of Restarts: 475 No. of Flips: 1677 time to process: 21 seconds.
uf250-04.cnf fulfilled No. of Restarts: 461 No. of Flips: 2363 time to process: 21 seconds.
uf250-04.cnf fulfilled No. of Restarts: 2941 No. of Flips: 4734 time to process: 22 seconds.
uf250-04.cnf fulfilled No. of Restarts: 587 No. of Flips: 2787 time to process: 21 seconds.
uf250-04.cnf fulfilled No. of Restarts: 4146 No. of Flips: 1670 time to process: 21 seconds.
uf250-04.cnf fulfilled No. of Restarts: 61 No. of Flips: 4720 time to process: 13 seconds.
uf250-04.cnf fulfilled No. of Restarts: 232 No. of Flips: 2059 time to process: 21 seconds.
uf250-04.cnf fulfilled No. of Restarts: 189 No. of Flips: 1446 time to process: 21 seconds.
uf250-04.cnf fulfilled No. of Restarts: 819 No. of Flips: 4030 time to process: 21 seconds.
uf250-04.cnf fulfilled No. of Restarts: 671 No. of Flips: 4832 time to process: 13 seconds.
uf250-04.cnf fulfilled No. of Restarts: 594 No. of Flips: 2988 time to process: 21 seconds.
uf250-04.cnf fulfilled No. of Restarts: 1198 No. of Flips: 1282 time to process: 21 seconds.
uf250-04.cnf fulfilled No. of Restarts: 727 No. of Flips: 2775 time to process: 21 seconds.
uf250-04.cnf fulfilled No. of Restarts: 161 No. of Flips: 1209 time to process: 22 seconds.
uf250-04.cnf fulfilled No. of Restarts: 151 No. of Flips: 2132 time to process: 19 seconds.
uf250-04.cnf fulfilled No. of Restarts: 2412 No. of Flips: 2487 time to process: 22 seconds.
uf250-04.cnf fulfilled No. of Restarts: 813 No. of Flips: 4978 time to process: 21 seconds.
uf250-04.cnf fulfilled No. of Restarts: 575 No. of Flips: 4779 time to process: 18 seconds.
uf250-04.cnf fulfilled No. of Restarts: 1232 No. of Flips: 2665 time to process: 21 seconds.
uf250-04.cnf fulfilled No. of Restarts: 277 No. of Flips: 3959 time to process: 12 seconds.
uf250-04.cnf fulfilled No. of Restarts: 1766 No. of Flips: 3415 time to process: 21 seconds.
uf250-04.cnf fulfilled No. of Restarts: 6 No. of Flips: 1457 time to process: 22 seconds.
uf250-04.cnf fulfilled No. of Restarts: 256 No. of Flips: 3808 time to process: 22 seconds.
uf250-04.cnf fulfilled No. of Restarts: 1390 No. of Flips: 2011 time to process: 22 seconds.
uf250-04.cnf fulfilled No. of Restarts: 1991 No. of Flips: 3758 time to process: 21 seconds.
uf250-04.cnf fulfilled No. of Restarts: 1188 No. of Flips: 1887 time to process: 21 seconds.
uf250-04.cnf fulfilled No. of Restarts: 1130 No. of Flips: 1966 time to process: 21 seconds.
uf250-04.cnf fulfilled No. of Restarts: 243 No. of Flips: 3306 time to process: 11 seconds.
uf250-04.cnf fulfilled No. of Restarts: 57 No. of Flips: 1985 time to process: 22 seconds.
uf250-04.cnf fulfilled No. of Restarts: 316 No. of Flips: 4330 time to process: 19 seconds.
uf250-04.cnf fulfilled No. of Restarts: 1630 No. of Flips: 2664 time to process: 21 seconds.
uf250-04.cnf fulfilled No. of Restarts: 269 No. of Flips: 1398 time to process: 21 seconds.
uf250-04.cnf fulfilled No. of Restarts: 2655 No. of Flips: 3990 time to process: 22 seconds.
uf250-04.cnf fulfilled No. of Restarts: 1257 No. of Flips: 4879 time to process: 21 seconds.
uf250-04.cnf fulfilled No. of Restarts: 198 No. of Flips: 2866 time to process: 10 seconds.
uf250-04.cnf fulfilled No. of Restarts: 69 No. of Flips: 2333 time to process: 16 seconds.
uf250-04.cnf fulfilled No. of Restarts: 349 No. of Flips: 3786 time to process: 21 seconds.
uf250-04.cnf fulfilled No. of Restarts: 2578 No. of Flips: 2299 time to process: 21 seconds.
uf250-04.cnf fulfilled No. of Restarts: 3548 No. of Flips: 2893 time to process: 21 seconds.
uf250-04.cnf fulfilled No. of Restarts: 4587 No. of Flips: 2399 time to process: 22 seconds.
uf250-04.cnf fulfilled No. of Restarts: 1704 No. of Flips: 1972 time to process: 21 seconds.
uf250-04.cnf fulfilled No. of Restarts: 73 No. of Flips: 1653 time to process: 6 seconds.
uf250-04.cnf fulfilled No. of Restarts: 796 No. of Flips: 2766 time to process: 21 seconds.
uf250-04.cnf fulfilled No. of Restarts: 802 No. of Flips: 2406 time to process: 21 seconds.
uf250-04.cnf fulfilled No. of Restarts: 431 No. of Flips: 2585 time to process: 21 seconds.
uf250-04.cnf fulfilled No. of Restarts: 358 No. of Flips: 2408 time to process: 21 seconds.
uf250-04.cnf fulfilled No. of Restarts: 43 No. of Flips: 1808 time to process: 16 seconds.
uf250-04.cnf fulfilled No. of Restarts: 460 No. of Flips: 2646 time to process: 11 seconds.
uf250-04.cnf fulfilled No. of Restarts: 477 No. of Flips: 3833 time to process: 18 seconds.
uf250-04.cnf fulfilled No. of Restarts: 112 No. of Flips: 977 time to process: 21 seconds.
uf250-04.cnf fulfilled No. of Restarts: 2065 No. of Flips: 3759 time to process: 21 seconds.
uf250-04.cnf fulfilled No. of Restarts: 147 No. of Flips: 3317 time to process: 21 seconds.
uf250-04.cnf fulfilled No. of Restarts: 1091 No. of Flips: 1789 time to process: 17 seconds.
uf250-04.cnf fulfilled No. of Restarts: 1970 No. of Flips: 4759 time to process: 19 seconds.
uf250-04.cnf fulfilled No. of Restarts: 3026 No. of Flips: 4712 time to process: 22 seconds.
uf250-04.cnf fulfilled No. of Restarts: 1091 No. of Flips: 4084 time to process: 22 seconds.
uf250-04.cnf fulfilled No. of Restarts: 202 No. of Flips: 1353 time to process: 22 seconds.
uf250-04.cnf fulfilled No. of Restarts: 94 No. of Flips: 2765 time to process: 13 seconds.
uf250-04.cnf fulfilled No. of Restarts: 1975 No. of Flips: 3115 time to process: 22 seconds.
uf250-04.cnf fulfilled No. of Restarts: 3569 No. of Flips: 4594 time to process: 21 seconds.
uf250-04.cnf fulfilled No. of Restarts: 520 No. of Flips: 1990 time to process: 22 seconds.
uf250-04.cnf fulfilled No. of Restarts: 1142 No. of Flips: 1202 time to process: 22 seconds.
uf250-04.cnf fulfilled No. of Restarts: 1999 No. of Flips: 2362 time to process: 22 seconds.
uf250-04.cnf fulfilled No. of Restarts: 633 No. of Flips: 2984 time to process: 22 seconds.
uf250-04.cnf fulfilled No. of Restarts: 1924 No. of Flips: 4044 time to process: 21 seconds.
uf250-04.cnf fulfilled No. of Restarts: 383 No. of Flips: 1408 time to process: 7 seconds.
uf250-04.cnf fulfilled No. of Restarts: 1011 No. of Flips: 3085 time to process: 22 seconds.
uf250-04.cnf fulfilled No. of Restarts: 3421 No. of Flips: 2756 time to process: 21 seconds.
uf250-04.cnf fulfilled No. of Restarts: 764 No. of Flips: 4183 time to process: 21 seconds.
uf250-04.cnf fulfilled No. of Restarts: 270 No. of Flips: 957 time to process: 22 seconds.
uf250-04.cnf fulfilled No. of Restarts: 2423 No. of Flips: 2326 time to process: 21 seconds.
uf250-04.cnf fulfilled No. of Restarts: 261 No. of Flips: 2048 time to process: 21 seconds.
uf250-04.cnf fulfilled No. of Restarts: 2318 No. of Flips: 3067 time to process: 22 seconds.
uf250-04.cnf fulfilled No. of Restarts: 2658 No. of Flips: 3822 time to process: 22 seconds.
uf250-04.cnf fulfilled No. of Restarts: 783 No. of Flips: 1230 time to process: 16 seconds.
uf250-04.cnf fulfilled No. of Restarts: 158 No. of Flips: 1346 time to process: 21 seconds.
uf250-04.cnf fulfilled No. of Restarts: 114 No. of Flips: 1264 time to process: 21 seconds.
uf250-04.cnf fulfilled No. of Restarts: 617 No. of Flips: 3493 time to process: 21 seconds.
uf250-04.cnf fulfilled No. of Restarts: 2018 No. of Flips: 2673 time to process: 21 seconds.
uf250-04.cnf fulfilled No. of Restarts: 200 No. of Flips: 1631 time to process: 18 seconds.
uf250-04.cnf fulfilled No. of Restarts: 1049 No. of Flips: 2422 time to process: 21 seconds.
uf250-04.cnf fulfilled No. of Restarts: 650 No. of Flips: 1526 time to process: 15 seconds.
uf250-04.cnf fulfilled No. of Restarts: 515 No. of Flips: 3819 time to process: 14 seconds.
uf250-04.cnf fulfilled No. of Restarts: 1382 No. of Flips: 4424 time to process: 17 seconds.
uf250-04.cnf fulfilled No. of Restarts: 292 No. of Flips: 1058 time to process: 21 seconds.
uf250-04.cnf fulfilled No. of Restarts: 1617 No. of Flips: 3174 time to process: 21 seconds.
uf250-04.cnf fulfilled No. of Restarts: 1674 No. of Flips: 1331 time to process: 21 seconds.
uf250-04.cnf fulfilled No. of Restarts: 57 No. of Flips: 3316 time to process: 21 seconds.
uf250-04.cnf fulfilled No. of Restarts: 579 No. of Flips: 4302 time to process: 10 seconds.
uf250-04.cnf fulfilled No. of Restarts: 1501 No. of Flips: 4623 time to process: 21 seconds.
uf250-04.cnf fulfilled No. of Restarts: 164 No. of Flips: 3790 time to process: 21 seconds.
uf250-04.cnf fulfilled No. of Restarts: 1 No. of Flips: 1692 time to process: 21 seconds.
uf250-04.cnf fulfilled No. of Restarts: 197 No. of Flips: 2995 time to process: 21 seconds.
uf250-04.cnf fulfilled No. of Restarts: 1370 No. of Flips: 3533 time to process: 21 seconds.
uf250-04.cnf fulfilled No. of Restarts: 72 No. of Flips: 4649 time to process: 8 seconds.
uf250-04.cnf fulfilled No. of Restarts: 1761 No. of Flips: 1945 time to process: 21 seconds.
uf250-04.cnf fulfilled No. of Restarts: 1674 No. of Flips: 2764 time to process: 18 seconds.
uf250-04.cnf fulfilled No. of Restarts: 624 No. of Flips: 1969 time to process: 21 seconds.
uf250-04.cnf fulfilled No. of Restarts: 1626 No. of Flips: 2118 time to process: 21 seconds.
uf250-04.cnf fulfilled No. of Restarts: 628 No. of Flips: 2357 time to process: 21 seconds.
uf250-04.cnf fulfilled No. of Restarts: 817 No. of Flips: 2984 time to process: 21 seconds.
uf250-04.cnf fulfilled No. of Restarts: 8 No. of Flips: 3963 time to process: 21 seconds.
uf250-04.cnf fulfilled No. of Restarts: 12 No. of Flips: 4668 time to process: 22 seconds.
uf250-04.cnf fulfilled No. of Restarts: 27 No. of Flips: 3144 time to process: 21 seconds.
uf250-04.cnf fulfilled No. of Restarts: 1035 No. of Flips: 1690 time to process: 21 seconds.
uf250-04.cnf fulfilled No. of Restarts: 32 No. of Flips: 4934 time to process: 22 seconds.
uf250-04.cnf fulfilled No. of Restarts: 738 No. of Flips: 3587 time to process: 22 seconds.
uf250-04.cnf fulfilled No. of Restarts: 442 No. of Flips: 2696 time to process: 21 seconds.
uf250-04.cnf fulfilled No. of Restarts: 960 No. of Flips: 4407 time to process: 22 seconds.
uf250-04.cnf fulfilled No. of Restarts: 291 No. of Flips: 4784 time to process: 21 seconds.
uf250-04.cnf fulfilled No. of Restarts: 480 No. of Flips: 2342 time to process: 22 seconds.
uf250-04.cnf fulfilled No. of Restarts: 721 No. of Flips: 2108 time to process: 21 seconds.
uf250-04.cnf fulfilled No. of Restarts: 976 No. of Flips: 3790 time to process: 21 seconds.
uf250-04.cnf fulfilled No. of Restarts: 132 No. of Flips: 4048 time to process: 21 seconds.
uf250-04.cnf fulfilled No. of Restarts: 62 No. of Flips: 2653 time to process: 17 seconds.
uf250-04.cnf fulfilled No. of Restarts: 975 No. of Flips: 2325 time to process: 21 seconds.
uf250-04.cnf fulfilled No. of Restarts: 1430 No. of Flips: 4744 time to process: 22 seconds.
uf250-04.cnf fulfilled No. of Restarts: 59 No. of Flips: 2902 time to process: 5 seconds.
uf250-04.cnf fulfilled No. of Restarts: 680 No. of Flips: 1984 time to process: 18 seconds.
uf250-04.cnf fulfilled No. of Restarts: 345 No. of Flips: 3430 time to process: 16 seconds.
uf250-04.cnf fulfilled No. of Restarts: 862 No. of Flips: 3874 time to process: 8 seconds.
uf250-04.cnf fulfilled No. of Restarts: 127 No. of Flips: 3572 time to process: 9 seconds.
uf250-04.cnf fulfilled No. of Restarts: 578 No. of Flips: 4262 time to process: 21 seconds.
uf250-04.cnf , deadline. Restarts: 4620
uf250-04.cnf fulfilled No. of Restarts: 304 No. of Flips: 3771 time to process: 21 seconds.
uf250-04.cnf fulfilled No. of Restarts: 470 No. of Flips: 4209 time to process: 13 seconds.
uf250-04.cnf fulfilled No. of Restarts: 888 No. of Flips: 2254 time to process: 21 seconds.
uf250-04.cnf fulfilled No. of Restarts: 823 No. of Flips: 4044 time to process: 19 seconds.
uf250-04.cnf fulfilled No. of Restarts: 529 No. of Flips: 4870 time to process: 21 seconds.
uf250-04.cnf fulfilled No. of Restarts: 466 No. of Flips: 2942 time to process: 21 seconds.
uf250-04.cnf fulfilled No. of Restarts: 133 No. of Flips: 1244 time to process: 21 seconds.
uf250-04.cnf fulfilled No. of Restarts: 693 No. of Flips: 2386 time to process: 21 seconds.
uf250-04.cnf fulfilled No. of Restarts: 571 No. of Flips: 4601 time to process: 21 seconds.
uf250-04.cnf fulfilled No. of Restarts: 19 No. of Flips: 4673 time to process: 21 seconds.
uf250-04.cnf fulfilled No. of Restarts: 707 No. of Flips: 2054 time to process: 21 seconds.
uf250-04.cnf fulfilled No. of Restarts: 1523 No. of Flips: 3790 time to process: 21 seconds.
uf250-04.cnf fulfilled No. of Restarts: 262 No. of Flips: 4900 time to process: 21 seconds.
uf250-04.cnf fulfilled No. of Restarts: 845 No. of Flips: 2814 time to process: 10 seconds.
uf250-04.cnf fulfilled No. of Restarts: 62 No. of Flips: 931 time to process: 21 seconds.
uf250-04.cnf fulfilled No. of Restarts: 730 No. of Flips: 3361 time to process: 21 seconds.
uf250-04.cnf fulfilled No. of Restarts: 428 No. of Flips: 3588 time to process: 15 seconds.
uf250-04.cnf fulfilled No. of Restarts: 761 No. of Flips: 2872 time to process: 21 seconds.
uf250-04.cnf fulfilled No. of Restarts: 1405 No. of Flips: 3840 time to process: 18 seconds.
uf250-04.cnf fulfilled No. of Restarts: 555 No. of Flips: 2118 time to process: 21 seconds.
uf250-04.cnf fulfilled No. of Restarts: 379 No. of Flips: 4734 time to process: 21 seconds.
uf250-04.cnf fulfilled No. of Restarts: 369 No. of Flips: 4844 time to process: 7 seconds.
uf250-04.cnf fulfilled No. of Restarts: 714 No. of Flips: 2981 time to process: 17 seconds.
uf250-04.cnf fulfilled No. of Restarts: 345 No. of Flips: 3743 time to process: 11 seconds.
uf250-04.cnf fulfilled No. of Restarts: 303 No. of Flips: 3739 time to process: 21 seconds.
uf250-04.cnf fulfilled No. of Restarts: 1476 No. of Flips: 4213 time to process: 10 seconds.
uf250-04.cnf fulfilled No. of Restarts: 1175 No. of Flips: 3384 time to process: 21 seconds.
uf250-04.cnf fulfilled No. of Restarts: 265 No. of Flips: 3051 time to process: 21 seconds.
uf250-04.cnf fulfilled No. of Restarts: 441 No. of Flips: 4704 time to process: 22 seconds.
uf250-04.cnf fulfilled No. of Restarts: 48 No. of Flips: 1585 time to process: 4 seconds.
uf250-04.cnf fulfilled No. of Restarts: 479 No. of Flips: 4336 time to process: 21 seconds.
uf250-04.cnf fulfilled No. of Restarts: 416 No. of Flips: 3640 time to process: 21 seconds.
uf250-04.cnf fulfilled No. of Restarts: 25 No. of Flips: 3033 time to process: 21 seconds.
uf250-04.cnf fulfilled No. of Restarts: 156 No. of Flips: 1485 time to process: 14 seconds.
uf250-04.cnf fulfilled No. of Restarts: 1059 No. of Flips: 2974 time to process: 14 seconds.
uf250-04.cnf fulfilled No. of Restarts: 932 No. of Flips: 4054 time to process: 21 seconds.
uf250-04.cnf fulfilled No. of Restarts: 1300 No. of Flips: 2376 time to process: 22 seconds.
uf250-04.cnf fulfilled No. of Restarts: 1257 No. of Flips: 2739 time to process: 14 seconds.
uf250-04.cnf fulfilled No. of Restarts: 89 No. of Flips: 4956 time to process: 21 seconds.
uf250-04.cnf fulfilled No. of Restarts: 353 No. of Flips: 4194 time to process: 21 seconds.
uf250-04.cnf fulfilled No. of Restarts: 47 No. of Flips: 1364 time to process: 15 seconds.
uf250-04.cnf fulfilled No. of Restarts: 725 No. of Flips: 4230 time to process: 21 seconds.
uf250-04.cnf fulfilled No. of Restarts: 3565 No. of Flips: 4958 time to process: 21 seconds.
uf250-04.cnf fulfilled No. of Restarts: 2561 No. of Flips: 3280 time to process: 22 seconds.
uf250-04.cnf fulfilled No. of Restarts: 1262 No. of Flips: 1231 time to process: 21 seconds.
uf250-04.cnf fulfilled No. of Restarts: 422 No. of Flips: 1570 time to process: 21 seconds.
uf250-04.cnf fulfilled No. of Restarts: 292 No. of Flips: 689 time to process: 21 seconds.
uf250-04.cnf fulfilled No. of Restarts: 1392 No. of Flips: 2656 time to process: 19 seconds.
uf250-04.cnf fulfilled No. of Restarts: 1368 No. of Flips: 2584 time to process: 21 seconds.
uf250-04.cnf fulfilled No. of Restarts: 437 No. of Flips: 2405 time to process: 21 seconds.
uf250-04.cnf fulfilled No. of Restarts: 870 No. of Flips: 1687 time to process: 15 seconds.
uf250-04.cnf fulfilled No. of Restarts: 999 No. of Flips: 819 time to process: 21 seconds.
uf250-04.cnf fulfilled No. of Restarts: 1255 No. of Flips: 2461 time to process: 21 seconds.
uf250-04.cnf fulfilled No. of Restarts: 883 No. of Flips: 1088 time to process: 21 seconds.
uf250-04.cnf fulfilled No. of Restarts: 485 No. of Flips: 3195 time to process: 8 seconds.
uf250-04.cnf fulfilled No. of Restarts: 14 No. of Flips: 3606 time to process: 21 seconds.
uf250-04.cnf fulfilled No. of Restarts: 103 No. of Flips: 1986 time to process: 4 seconds.
uf250-04.cnf fulfilled No. of Restarts: 1268 No. of Flips: 1548 time to process: 22 seconds.
uf250-04.cnf fulfilled No. of Restarts: 776 No. of Flips: 4171 time to process: 6 seconds.
uf250-04.cnf fulfilled No. of Restarts: 342 No. of Flips: 3794 time to process: 21 seconds.
uf250-04.cnf fulfilled No. of Restarts: 13 No. of Flips: 3350 time to process: 21 seconds.
uf250-04.cnf fulfilled No. of Restarts: 163 No. of Flips: 3067 time to process: 21 seconds.
uf250-04.cnf fulfilled No. of Restarts: 1835 No. of Flips: 4743 time to process: 22 seconds.
uf250-04.cnf fulfilled No. of Restarts: 702 No. of Flips: 3799 time to process: 21 seconds.
uf250-04.cnf fulfilled No. of Restarts: 307 No. of Flips: 2459 time to process: 7 seconds.
uf250-04.cnf fulfilled No. of Restarts: 866 No. of Flips: 4180 time to process: 21 seconds.
uf250-04.cnf fulfilled No. of Restarts: 616 No. of Flips: 4171 time to process: 11 seconds.
uf250-04.cnf fulfilled No. of Restarts: 82 No. of Flips: 4067 time to process: 21 seconds.
uf250-04.cnf fulfilled No. of Restarts: 1562 No. of Flips: 4931 time to process: 18 seconds.
uf250-04.cnf fulfilled No. of Restarts: 397 No. of Flips: 3925 time to process: 13 seconds.
uf250-04.cnf fulfilled No. of Restarts: 160 No. of Flips: 4732 time to process: 21 seconds.
uf250-04.cnf fulfilled No. of Restarts: 650 No. of Flips: 1755 time to process: 11 seconds.
uf250-04.cnf fulfilled No. of Restarts: 256 No. of Flips: 3082 time to process: 22 seconds.
uf250-04.cnf fulfilled No. of Restarts: 273 No. of Flips: 4213 time to process: 17 seconds.
uf250-04.cnf fulfilled No. of Restarts: 136 No. of Flips: 1988 time to process: 8 seconds.
uf250-04.cnf fulfilled No. of Restarts: 2719 No. of Flips: 2123 time to process: 22 seconds.
uf250-04.cnf fulfilled No. of Restarts: 162 No. of Flips: 831 time to process: 8 seconds.
uf250-04.cnf fulfilled No. of Restarts: 89 No. of Flips: 4078 time to process: 21 seconds.
uf250-04.cnf fulfilled No. of Restarts: 1064 No. of Flips: 2803 time to process: 21 seconds.
uf250-04.cnf fulfilled No. of Restarts: 78 No. of Flips: 4867 time to process: 21 seconds.
uf250-04.cnf fulfilled No. of Restarts: 837 No. of Flips: 551 time to process: 21 seconds.
uf250-04.cnf fulfilled No. of Restarts: 27 No. of Flips: 4844 time to process: 21 seconds.
uf250-04.cnf fulfilled No. of Restarts: 1720 No. of Flips: 2219 time to process: 21 seconds.
uf250-04.cnf fulfilled No. of Restarts: 762 No. of Flips: 1775 time to process: 21 seconds.
uf250-04.cnf fulfilled No. of Restarts: 736 No. of Flips: 3455 time to process: 20 seconds.
uf250-04.cnf fulfilled No. of Restarts: 1627 No. of Flips: 4846 time to process: 21 seconds.
uf250-04.cnf fulfilled No. of Restarts: 1581 No. of Flips: 2744 time to process: 21 seconds.
uf250-04.cnf fulfilled No. of Restarts: 2101 No. of Flips: 2230 time to process: 21 seconds.
uf250-04.cnf fulfilled No. of Restarts: 221 No. of Flips: 2726 time to process: 22 seconds.
uf250-04.cnf fulfilled No. of Restarts: 368 No. of Flips: 4189 time to process: 17 seconds.
uf250-04.cnf fulfilled No. of Restarts: 169 No. of Flips: 4903 time to process: 13 seconds.
uf250-04.cnf fulfilled No. of Restarts: 468 No. of Flips: 3544 time to process: 21 seconds.
uf250-04.cnf fulfilled No. of Restarts: 781 No. of Flips: 4132 time to process: 18 seconds.
uf250-04.cnf fulfilled No. of Restarts: 308 No. of Flips: 3472 time to process: 15 seconds.
uf250-04.cnf fulfilled No. of Restarts: 155 No. of Flips: 1789 time to process: 21 seconds.
uf250-04.cnf fulfilled No. of Restarts: 320 No. of Flips: 2573 time to process: 21 seconds.
uf250-04.cnf fulfilled No. of Restarts: 1794 No. of Flips: 1087 time to process: 21 seconds.
uf250-04.cnf fulfilled No. of Restarts: 95 No. of Flips: 3166 time to process: 21 seconds.
uf250-04.cnf fulfilled No. of Restarts: 1062 No. of Flips: 3351 time to process: 21 seconds.
uf250-04.cnf fulfilled No. of Restarts: 149 No. of Flips: 1558 time to process: 22 seconds.
uf250-04.cnf fulfilled No. of Restarts: 641 No. of Flips: 4571 time to process: 21 seconds.
uf250-04.cnf fulfilled No. of Restarts: 230 No. of Flips: 2486 time to process: 16 seconds.
uf250-04.cnf fulfilled No. of Restarts: 1716 No. of Flips: 2972 time to process: 21 seconds.
uf250-04.cnf fulfilled No. of Restarts: 851 No. of Flips: 2207 time to process: 21 seconds.
uf250-04.cnf fulfilled No. of Restarts: 542 No. of Flips: 3247 time to process: 10 seconds.
uf250-04.cnf fulfilled No. of Restarts: 103 No. of Flips: 1143 time to process: 21 seconds.
uf250-04.cnf fulfilled No. of Restarts: 1033 No. of Flips: 3830 time to process: 22 seconds.
uf250-04.cnf fulfilled No. of Restarts: 1078 No. of Flips: 4827 time to process: 21 seconds.
uf250-04.cnf fulfilled No. of Restarts: 1396 No. of Flips: 2529 time to process: 21 seconds.
uf250-04.cnf fulfilled No. of Restarts: 949 No. of Flips: 2249 time to process: 14 seconds.
uf250-04.cnf fulfilled No. of Restarts: 886 No. of Flips: 1324 time to process: 14 seconds.
uf250-04.cnf fulfilled No. of Restarts: 1029 No. of Flips: 4626 time to process: 21 seconds.
uf250-04.cnf fulfilled No. of Restarts: 344 No. of Flips: 2954 time to process: 11 seconds.
uf250-04.cnf fulfilled No. of Restarts: 546 No. of Flips: 4505 time to process: 21 seconds.
uf250-04.cnf fulfilled No. of Restarts: 327 No. of Flips: 3284 time to process: 17 seconds.
uf250-04.cnf fulfilled No. of Restarts: 1701 No. of Flips: 758 time to process: 22 seconds.
uf250-04.cnf fulfilled No. of Restarts: 810 No. of Flips: 4575 time to process: 21 seconds.
uf250-04.cnf fulfilled No. of Restarts: 1635 No. of Flips: 2318 time to process: 21 seconds.
uf250-04.cnf fulfilled No. of Restarts: 2000 No. of Flips: 4812 time to process: 22 seconds.
uf250-04.cnf fulfilled No. of Restarts: 351 No. of Flips: 2577 time to process: 21 seconds.
uf250-04.cnf fulfilled No. of Restarts: 304 No. of Flips: 4513 time to process: 21 seconds.
uf250-04.cnf fulfilled No. of Restarts: 2533 No. of Flips: 1515 time to process: 21 seconds.
uf250-04.cnf fulfilled No. of Restarts: 88 No. of Flips: 1260 time to process: 15 seconds.
uf250-04.cnf fulfilled No. of Restarts: 280 No. of Flips: 1209 time to process: 21 seconds.
uf250-04.cnf fulfilled No. of Restarts: 256 No. of Flips: 1530 time to process: 21 seconds.
uf250-04.cnf fulfilled No. of Restarts: 501 No. of Flips: 4543 time to process: 21 seconds.
uf250-04.cnf fulfilled No. of Restarts: 761 No. of Flips: 1440 time to process: 19 seconds.
uf250-04.cnf fulfilled No. of Restarts: 932 No. of Flips: 2960 time to process: 21 seconds.
uf250-04.cnf fulfilled No. of Restarts: 156 No. of Flips: 2646 time to process: 15 seconds.
uf250-04.cnf fulfilled No. of Restarts: 195 No. of Flips: 3057 time to process: 14 seconds.
uf250-04.cnf fulfilled No. of Restarts: 225 No. of Flips: 2254 time to process: 16 seconds.
uf250-04.cnf fulfilled No. of Restarts: 1137 No. of Flips: 1582 time to process: 21 seconds.
uf250-04.cnf fulfilled No. of Restarts: 2844 No. of Flips: 1143 time to process: 21 seconds.
uf250-04.cnf fulfilled No. of Restarts: 153 No. of Flips: 2512 time to process: 21 seconds.
uf250-04.cnf fulfilled No. of Restarts: 1268 No. of Flips: 3028 time to process: 21 seconds.
uf250-04.cnf fulfilled No. of Restarts: 376 No. of Flips: 4781 time to process: 22 seconds.
uf250-04.cnf fulfilled No. of Restarts: 698 No. of Flips: 4772 time to process: 21 seconds.
uf250-04.cnf fulfilled No. of Restarts: 213 No. of Flips: 2698 time to process: 22 seconds.
uf250-04.cnf fulfilled No. of Restarts: 79 No. of Flips: 1739 time to process: 6 seconds.
uf250-04.cnf fulfilled No. of Restarts: 1041 No. of Flips: 1780 time to process: 21 seconds.
uf250-04.cnf fulfilled No. of Restarts: 284 No. of Flips: 1951 time to process: 21 seconds.
uf250-04.cnf fulfilled No. of Restarts: 79 No. of Flips: 3322 time to process: 16 seconds.
uf250-04.cnf fulfilled No. of Restarts: 660 No. of Flips: 2811 time to process: 21 seconds.
uf250-04.cnf fulfilled No. of Restarts: 100 No. of Flips: 3050 time to process: 21 seconds.
uf250-04.cnf fulfilled No. of Restarts: 1519 No. of Flips: 2435 time to process: 16 seconds.
uf250-04.cnf fulfilled No. of Restarts: 1328 No. of Flips: 3502 time to process: 21 seconds.
uf250-04.cnf fulfilled No. of Restarts: 488 No. of Flips: 2276 time to process: 10 seconds.
uf250-04.cnf fulfilled No. of Restarts: 720 No. of Flips: 1871 time to process: 21 seconds.
uf250-04.cnf fulfilled No. of Restarts: 55 No. of Flips: 3115 time to process: 21 seconds.
uf250-04.cnf fulfilled No. of Restarts: 101 No. of Flips: 4069 time to process: 19 seconds.
uf250-04.cnf fulfilled No. of Restarts: 1904 No. of Flips: 4790 time to process: 21 seconds.
uf250-04.cnf fulfilled No. of Restarts: 857 No. of Flips: 4644 time to process: 10 seconds.
uf250-04.cnf fulfilled No. of Restarts: 827 No. of Flips: 3538 time to process: 21 seconds.
uf250-04.cnf fulfilled No. of Restarts: 292 No. of Flips: 3227 time to process: 10 seconds.
uf250-04.cnf fulfilled No. of Restarts: 14 No. of Flips: 4662 time to process: 21 seconds.
uf250-04.cnf fulfilled No. of Restarts: 1896 No. of Flips: 3586 time to process: 22 seconds.
uf250-04.cnf fulfilled No. of Restarts: 477 No. of Flips: 4627 time to process: 21 seconds.
uf250-04.cnf fulfilled No. of Restarts: 1830 No. of Flips: 1588 time to process: 21 seconds.
uf250-04.cnf fulfilled No. of Restarts: 324 No. of Flips: 1755 time to process: 21 seconds.
uf250-04.cnf fulfilled No. of Restarts: 1021 No. of Flips: 4547 time to process: 10 seconds.
uf250-04.cnf fulfilled No. of Restarts: 651 No. of Flips: 2273 time to process: 20 seconds.
uf250-04.cnf fulfilled No. of Restarts: 433 No. of Flips: 2014 time to process: 21 seconds.
uf250-04.cnf fulfilled No. of Restarts: 1469 No. of Flips: 3180 time to process: 21 seconds.
uf250-04.cnf fulfilled No. of Restarts: 1043 No. of Flips: 3723 time to process: 21 seconds.
uf250-04.cnf fulfilled No. of Restarts: 1429 No. of Flips: 2830 time to process: 20 seconds.
uf250-04.cnf fulfilled No. of Restarts: 1177 No. of Flips: 4010 time to process: 21 seconds.
uf250-04.cnf fulfilled No. of Restarts: 1201 No. of Flips: 3420 time to process: 21 seconds.
uf250-04.cnf fulfilled No. of Restarts: 646 No. of Flips: 2412 time to process: 18 seconds.
uf250-04.cnf fulfilled No. of Restarts: 761 No. of Flips: 2698 time to process: 21 seconds.
uf250-04.cnf fulfilled No. of Restarts: 422 No. of Flips: 4539 time to process: 10 seconds.
uf250-04.cnf fulfilled No. of Restarts: 2296 No. of Flips: 4904 time to process: 21 seconds.
uf250-04.cnf fulfilled No. of Restarts: 193 No. of Flips: 1908 time to process: 21 seconds.
uf250-04.cnf fulfilled No. of Restarts: 2776 No. of Flips: 3493 time to process: 22 seconds.
uf250-04.cnf fulfilled No. of Restarts: 896 No. of Flips: 4368 time to process: 21 seconds.
uf250-04.cnf fulfilled No. of Restarts: 775 No. of Flips: 4864 time to process: 21 seconds.
uf250-04.cnf fulfilled No. of Restarts: 1863 No. of Flips: 3148 time to process: 21 seconds.
uf250-04.cnf fulfilled No. of Restarts: 273 No. of Flips: 1941 time to process: 17 seconds.
uf250-04.cnf fulfilled No. of Restarts: 904 No. of Flips: 3589 time to process: 13 seconds.
uf250-04.cnf fulfilled No. of Restarts: 559 No. of Flips: 4420 time to process: 21 seconds.
uf250-04.cnf fulfilled No. of Restarts: 866 No. of Flips: 4502 time to process: 14 seconds.
uf250-04.cnf fulfilled No. of Restarts: 845 No. of Flips: 2389 time to process: 21 seconds.
uf250-04.cnf fulfilled No. of Restarts: 1593 No. of Flips: 2699 time to process: 15 seconds.
uf250-04.cnf fulfilled No. of Restarts: 695 No. of Flips: 2965 time to process: 21 seconds.
uf250-04.cnf fulfilled No. of Restarts: 731 No. of Flips: 2379 time to process: 21 seconds.
uf250-04.cnf fulfilled No. of Restarts: 3442 No. of Flips: 2751 time to process: 21 seconds.
uf250-04.cnf fulfilled No. of Restarts: 339 No. of Flips: 2766 time to process: 21 seconds.
uf250-04.cnf fulfilled No. of Restarts: 2002 No. of Flips: 3874 time to process: 21 seconds.
uf250-04.cnf fulfilled No. of Restarts: 213 No. of Flips: 4600 time to process: 21 seconds.
uf250-04.cnf fulfilled No. of Restarts: 1590 No. of Flips: 1295 time to process: 21 seconds.
uf250-04.cnf fulfilled No. of Restarts: 1037 No. of Flips: 4400 time to process: 21 seconds.
uf250-04.cnf fulfilled No. of Restarts: 321 No. of Flips: 1991 time to process: 21 seconds.
uf250-04.cnf fulfilled No. of Restarts: 56 No. of Flips: 3118 time to process: 22 seconds.
uf250-04.cnf fulfilled No. of Restarts: 382 No. of Flips: 4562 time to process: 21 seconds.
uf250-04.cnf fulfilled No. of Restarts: 168 No. of Flips: 2193 time to process: 17 seconds.
uf250-04.cnf fulfilled No. of Restarts: 461 No. of Flips: 4326 time to process: 20 seconds.
uf250-04.cnf fulfilled No. of Restarts: 4009 No. of Flips: 3904 time to process: 21 seconds.
uf250-04.cnf fulfilled No. of Restarts: 1003 No. of Flips: 2820 time to process: 22 seconds.
uf250-04.cnf fulfilled No. of Restarts: 1387 No. of Flips: 3398 time to process: 21 seconds.
uf250-04.cnf fulfilled No. of Restarts: 63 No. of Flips: 2898 time to process: 20 seconds.
uf250-04.cnf fulfilled No. of Restarts: 2817 No. of Flips: 1968 time to process: 21 seconds.
uf250-04.cnf fulfilled No. of Restarts: 452 No. of Flips: 3329 time to process: 21 seconds.
uf250-04.cnf fulfilled No. of Restarts: 1264 No. of Flips: 4687 time to process: 21 seconds.
uf250-04.cnf fulfilled No. of Restarts: 254 No. of Flips: 4088 time to process: 19 seconds.
uf250-04.cnf , deadline. Restarts: 4620
uf250-04.cnf fulfilled No. of Restarts: 360 No. of Flips: 2764 time to process: 22 seconds.
uf250-04.cnf fulfilled No. of Restarts: 2739 No. of Flips: 3009 time to process: 22 seconds.
uf250-04.cnf fulfilled No. of Restarts: 42 No. of Flips: 2753 time to process: 4 seconds.
uf250-04.cnf fulfilled No. of Restarts: 163 No. of Flips: 3268 time to process: 17 seconds.
uf250-04.cnf fulfilled No. of Restarts: 432 No. of Flips: 1309 time to process: 16 seconds.
uf250-04.cnf fulfilled No. of Restarts: 12 No. of Flips: 4343 time to process: 16 seconds.
uf250-04.cnf fulfilled No. of Restarts: 3760 No. of Flips: 2808 time to process: 22 seconds.
uf250-04.cnf fulfilled No. of Restarts: 7 No. of Flips: 907 time to process: 21 seconds.
uf250-04.cnf fulfilled No. of Restarts: 56 No. of Flips: 3261 time to process: 21 seconds.
uf250-04.cnf fulfilled No. of Restarts: 2474 No. of Flips: 1335 time to process: 21 seconds.
uf250-04.cnf fulfilled No. of Restarts: 147 No. of Flips: 4392 time to process: 21 seconds.
uf250-04.cnf fulfilled No. of Restarts: 252 No. of Flips: 1232 time to process: 9 seconds.
uf250-04.cnf fulfilled No. of Restarts: 1286 No. of Flips: 4721 time to process: 21 seconds.
uf250-04.cnf fulfilled No. of Restarts: 643 No. of Flips: 4764 time to process: 21 seconds.
uf250-04.cnf fulfilled No. of Restarts: 664 No. of Flips: 3461 time to process: 20 seconds.
uf250-04.cnf fulfilled No. of Restarts: 1065 No. of Flips: 3590 time to process: 21 seconds.
uf250-04.cnf fulfilled No. of Restarts: 1326 No. of Flips: 4544 time to process: 21 seconds.
uf250-04.cnf fulfilled No. of Restarts: 541 No. of Flips: 2853 time to process: 21 seconds.
uf250-04.cnf fulfilled No. of Restarts: 2179 No. of Flips: 4944 time to process: 21 seconds.
uf250-04.cnf fulfilled No. of Restarts: 942 No. of Flips: 4226 time to process: 21 seconds.
uf250-04.cnf fulfilled No. of Restarts: 1206 No. of Flips: 4057 time to process: 21 seconds.
uf250-04.cnf fulfilled No. of Restarts: 1227 No. of Flips: 3643 time to process: 21 seconds.
uf250-04.cnf fulfilled No. of Restarts: 92 No. of Flips: 3057 time to process: 21 seconds.
uf250-04.cnf fulfilled No. of Restarts: 2058 No. of Flips: 3016 time to process: 21 seconds.
uf250-04.cnf fulfilled No. of Restarts: 30 No. of Flips: 2014 time to process: 3 seconds.
uf250-04.cnf fulfilled No. of Restarts: 1447 No. of Flips: 3459 time to process: 12 seconds.
uf250-04.cnf fulfilled No. of Restarts: 1803 No. of Flips: 697 time to process: 21 seconds.
uf250-04.cnf fulfilled No. of Restarts: 143 No. of Flips: 1383 time to process: 22 seconds.
uf250-04.cnf fulfilled No. of Restarts: 4363 No. of Flips: 3416 time to process: 22 seconds.
uf250-04.cnf fulfilled No. of Restarts: 100 No. of Flips: 2037 time to process: 22 seconds.
uf250-04.cnf fulfilled No. of Restarts: 1624 No. of Flips: 4065 time to process: 22 seconds.
uf250-04.cnf fulfilled No. of Restarts: 933 No. of Flips: 3297 time to process: 22 seconds.
uf250-04.cnf fulfilled No. of Restarts: 40 No. of Flips: 1959 time to process: 14 seconds.
uf250-04.cnf fulfilled No. of Restarts: 1207 No. of Flips: 3052 time to process: 22 seconds.
uf250-04.cnf fulfilled No. of Restarts: 1956 No. of Flips: 4082 time to process: 21 seconds.
uf250-04.cnf fulfilled No. of Restarts: 391 No. of Flips: 2790 time to process: 21 seconds.
uf250-04.cnf fulfilled No. of Restarts: 152 No. of Flips: 4912 time to process: 22 seconds.
uf250-04.cnf fulfilled No. of Restarts: 332 No. of Flips: 4985 time to process: 21 seconds.
uf250-04.cnf fulfilled No. of Restarts: 324 No. of Flips: 1234 time to process: 21 seconds.
uf250-04.cnf fulfilled No. of Restarts: 615 No. of Flips: 2338 time to process: 21 seconds.
uf250-04.cnf fulfilled No. of Restarts: 487 No. of Flips: 3562 time to process: 21 seconds.
uf250-04.cnf fulfilled No. of Restarts: 765 No. of Flips: 3804 time to process: 14 seconds.
uf250-04.cnf fulfilled No. of Restarts: 867 No. of Flips: 2858 time to process: 22 seconds.
uf250-04.cnf fulfilled No. of Restarts: 940 No. of Flips: 1794 time to process: 21 seconds.
uf250-04.cnf fulfilled No. of Restarts: 3443 No. of Flips: 3801 time to process: 22 seconds.
uf250-04.cnf fulfilled No. of Restarts: 282 No. of Flips: 3133 time to process: 21 seconds.
uf250-04.cnf fulfilled No. of Restarts: 54 No. of Flips: 1312 time to process: 21 seconds.
uf250-04.cnf fulfilled No. of Restarts: 633 No. of Flips: 4038 time to process: 21 seconds.
uf250-04.cnf fulfilled No. of Restarts: 559 No. of Flips: 2370 time to process: 21 seconds.
uf250-04.cnf fulfilled No. of Restarts: 2949 No. of Flips: 1002 time to process: 21 seconds.
uf250-04.cnf fulfilled No. of Restarts: 2616 No. of Flips: 1790 time to process: 22 seconds.
uf250-04.cnf fulfilled No. of Restarts: 748 No. of Flips: 2654 time to process: 16 seconds.
uf250-04.cnf fulfilled No. of Restarts: 406 No. of Flips: 2064 time to process: 21 seconds.
uf250-04.cnf fulfilled No. of Restarts: 898 No. of Flips: 3206 time to process: 16 seconds.
uf250-04.cnf fulfilled No. of Restarts: 684 No. of Flips: 1914 time to process: 21 seconds.
uf250-04.cnf fulfilled No. of Restarts: 690 No. of Flips: 4696 time to process: 21 seconds.
uf250-04.cnf fulfilled No. of Restarts: 1066 No. of Flips: 3836 time to process: 17 seconds.
uf250-04.cnf fulfilled No. of Restarts: 463 No. of Flips: 3916 time to process: 21 seconds.
uf250-04.cnf fulfilled No. of Restarts: 758 No. of Flips: 3421 time to process: 21 seconds.
uf250-04.cnf fulfilled No. of Restarts: 715 No. of Flips: 3971 time to process: 21 seconds.
uf250-04.cnf fulfilled No. of Restarts: 214 No. of Flips: 2414 time to process: 16 seconds.
uf250-04.cnf fulfilled No. of Restarts: 873 No. of Flips: 2299 time to process: 21 seconds.
uf250-04.cnf fulfilled No. of Restarts: 45 No. of Flips: 4964 time to process: 21 seconds.
uf250-04.cnf fulfilled No. of Restarts: 220 No. of Flips: 1827 time to process: 22 seconds.
uf250-04.cnf fulfilled No. of Restarts: 1225 No. of Flips: 3683 time to process: 22 seconds.
uf250-04.cnf fulfilled No. of Restarts: 1230 No. of Flips: 2775 time to process: 22 seconds.
uf250-04.cnf fulfilled No. of Restarts: 3509 No. of Flips: 1904 time to process: 22 seconds.
uf250-04.cnf fulfilled No. of Restarts: 1205 No. of Flips: 2847 time to process: 22 seconds.
uf250-04.cnf fulfilled No. of Restarts: 398 No. of Flips: 3863 time to process: 14 seconds.
uf250-04.cnf fulfilled No. of Restarts: 1369 No. of Flips: 3129 time to process: 22 seconds.
uf250-04.cnf fulfilled No. of Restarts: 1902 No. of Flips: 1631 time to process: 22 seconds.
uf250-04.cnf fulfilled No. of Restarts: 168 No. of Flips: 2064 time to process: 22 seconds.
uf250-04.cnf fulfilled No. of Restarts: 30 No. of Flips: 2081 time to process: 21 seconds.
uf250-04.cnf fulfilled No. of Restarts: 454 No. of Flips: 4321 time to process: 21 seconds.
uf250-04.cnf fulfilled No. of Restarts: 369 No. of Flips: 3327 time to process: 21 seconds.
uf250-04.cnf fulfilled No. of Restarts: 67 No. of Flips: 4790 time to process: 22 seconds.
uf250-04.cnf fulfilled No. of Restarts: 1203 No. of Flips: 3333 time to process: 21 seconds.
uf250-04.cnf fulfilled No. of Restarts: 616 No. of Flips: 3092 time to process: 8 seconds.
uf250-04.cnf fulfilled No. of Restarts: 593 No. of Flips: 1909 time to process: 18 seconds.
uf250-04.cnf fulfilled No. of Restarts: 1784 No. of Flips: 3331 time to process: 21 seconds.
uf250-04.cnf fulfilled No. of Restarts: 2044 No. of Flips: 1537 time to process: 21 seconds.
uf250-04.cnf fulfilled No. of Restarts: 3248 No. of Flips: 4823 time to process: 22 seconds.
uf250-04.cnf fulfilled No. of Restarts: 429 No. of Flips: 1056 time to process: 22 seconds.
uf250-04.cnf fulfilled No. of Restarts: 146 No. of Flips: 3666 time to process: 21 seconds.
uf250-04.cnf fulfilled No. of Restarts: 393 No. of Flips: 4444 time to process: 22 seconds.
uf250-04.cnf fulfilled No. of Restarts: 871 No. of Flips: 4551 time to process: 14 seconds.
uf250-04.cnf fulfilled No. of Restarts: 3243 No. of Flips: 3976 time to process: 22 seconds.
uf250-04.cnf fulfilled No. of Restarts: 8 No. of Flips: 4767 time to process: 21 seconds.
uf250-04.cnf fulfilled No. of Restarts: 985 No. of Flips: 2215 time to process: 13 seconds.
uf250-04.cnf fulfilled No. of Restarts: 493 No. of Flips: 3365 time to process: 21 seconds.
uf250-04.cnf fulfilled No. of Restarts: 12 No. of Flips: 2284 time to process: 22 seconds.
uf250-04.cnf fulfilled No. of Restarts: 441 No. of Flips: 4358 time to process: 16 seconds.
uf250-04.cnf fulfilled No. of Restarts: 97 No. of Flips: 3372 time to process: 7 seconds.
uf250-04.cnf fulfilled No. of Restarts: 882 No. of Flips: 1286 time to process: 21 seconds.
uf250-04.cnf fulfilled No. of Restarts: 106 No. of Flips: 2357 time to process: 14 seconds.
uf250-04.cnf fulfilled No. of Restarts: 1125 No. of Flips: 2384 time to process: 21 seconds.
uf250-04.cnf fulfilled No. of Restarts: 71 No. of Flips: 4339 time to process: 11 seconds.
uf250-04.cnf fulfilled No. of Restarts: 189 No. of Flips: 4561 time to process: 21 seconds.
uf250-04.cnf fulfilled No. of Restarts: 1673 No. of Flips: 4693 time to process: 21 seconds.
uf250-04.cnf fulfilled No. of Restarts: 119 No. of Flips: 2535 time to process: 21 seconds.
uf250-04.cnf fulfilled No. of Restarts: 292 No. of Flips: 1241 time to process: 21 seconds.
uf250-04.cnf fulfilled No. of Restarts: 648 No. of Flips: 3179 time to process: 22 seconds.
uf250-04.cnf fulfilled No. of Restarts: 127 No. of Flips: 4315 time to process: 21 seconds.
uf250-04.cnf fulfilled No. of Restarts: 1472 No. of Flips: 2439 time to process: 21 seconds.
uf250-04.cnf fulfilled No. of Restarts: 1024 No. of Flips: 4984 time to process: 18 seconds.
uf250-04.cnf fulfilled No. of Restarts: 108 No. of Flips: 4048 time to process: 13 seconds.
uf250-04.cnf fulfilled No. of Restarts: 592 No. of Flips: 3964 time to process: 19 seconds.
uf250-04.cnf fulfilled No. of Restarts: 2523 No. of Flips: 2751 time to process: 21 seconds.
uf250-04.cnf fulfilled No. of Restarts: 738 No. of Flips: 2931 time to process: 21 seconds.
uf250-04.cnf fulfilled No. of Restarts: 1125 No. of Flips: 2854 time to process: 21 seconds.
uf250-04.cnf fulfilled No. of Restarts: 1308 No. of Flips: 4955 time to process: 21 seconds.
uf250-04.cnf fulfilled No. of Restarts: 138 No. of Flips: 4240 time to process: 22 seconds.
uf250-04.cnf fulfilled No. of Restarts: 16 No. of Flips: 3305 time to process: 21 seconds.
uf250-04.cnf fulfilled No. of Restarts: 239 No. of Flips: 3400 time to process: 12 seconds.
uf250-04.cnf fulfilled No. of Restarts: 988 No. of Flips: 3190 time to process: 21 seconds.
uf250-04.cnf fulfilled No. of Restarts: 296 No. of Flips: 1838 time to process: 21 seconds.
uf250-04.cnf fulfilled No. of Restarts: 1104 No. of Flips: 2849 time to process: 21 seconds.
uf250-04.cnf fulfilled No. of Restarts: 1086 No. of Flips: 3690 time to process: 21 seconds.
uf250-04.cnf fulfilled No. of Restarts: 472 No. of Flips: 1218 time to process: 21 seconds.
uf250-04.cnf fulfilled No. of Restarts: 19 No. of Flips: 2021 time to process: 21 seconds.
uf250-04.cnf fulfilled No. of Restarts: 103 No. of Flips: 2530 time to process: 22 seconds.
uf250-04.cnf fulfilled No. of Restarts: 1155 No. of Flips: 2026 time to process: 12 seconds.
uf250-04.cnf fulfilled No. of Restarts: 827 No. of Flips: 3985 time to process: 21 seconds.
uf250-04.cnf fulfilled No. of Restarts: 2520 No. of Flips: 4873 time to process: 21 seconds.
uf250-04.cnf fulfilled No. of Restarts: 1248 No. of Flips: 3534 time to process: 13 seconds.
uf250-04.cnf fulfilled No. of Restarts: 61 No. of Flips: 3808 time to process: 21 seconds.
uf250-04.cnf fulfilled No. of Restarts: 9 No. of Flips: 2614 time to process: 13 seconds.
uf250-04.cnf fulfilled No. of Restarts: 1320 No. of Flips: 4054 time to process: 16 seconds.
uf250-04.cnf fulfilled No. of Restarts: 577 No. of Flips: 2512 time to process: 11 seconds.
uf250-04.cnf fulfilled No. of Restarts: 1723 No. of Flips: 4389 time to process: 21 seconds.
uf250-04.cnf fulfilled No. of Restarts: 685 No. of Flips: 2919 time to process: 21 seconds.
uf250-04.cnf fulfilled No. of Restarts: 944 No. of Flips: 2282 time to process: 20 seconds.
uf250-04.cnf fulfilled No. of Restarts: 309 No. of Flips: 1702 time to process: 14 seconds.
uf250-04.cnf fulfilled No. of Restarts: 539 No. of Flips: 3812 time to process: 16 seconds.
uf250-04.cnf fulfilled No. of Restarts: 1094 No. of Flips: 3973 time to process: 21 seconds.
uf250-04.cnf fulfilled No. of Restarts: 77 No. of Flips: 4246 time to process: 21 seconds.
uf250-04.cnf fulfilled No. of Restarts: 486 No. of Flips: 1936 time to process: 22 seconds.
uf250-04.cnf fulfilled No. of Restarts: 182 No. of Flips: 3918 time to process: 22 seconds.
uf250-04.cnf fulfilled No. of Restarts: 957 No. of Flips: 2173 time to process: 21 seconds.
uf250-04.cnf fulfilled No. of Restarts: 412 No. of Flips: 4672 time to process: 21 seconds.
uf250-04.cnf fulfilled No. of Restarts: 429 No. of Flips: 2228 time to process: 21 seconds.
uf250-04.cnf fulfilled No. of Restarts: 666 No. of Flips: 3135 time to process: 12 seconds.
uf250-04.cnf fulfilled No. of Restarts: 348 No. of Flips: 2594 time to process: 21 seconds.
uf250-04.cnf fulfilled No. of Restarts: 313 No. of Flips: 3207 time to process: 21 seconds.
uf250-04.cnf fulfilled No. of Restarts: 745 No. of Flips: 1427 time to process: 21 seconds.
uf250-04.cnf fulfilled No. of Restarts: 200 No. of Flips: 1629 time to process: 15 seconds.
uf250-04.cnf fulfilled No. of Restarts: 1070 No. of Flips: 4310 time to process: 21 seconds.
uf250-04.cnf fulfilled No. of Restarts: 636 No. of Flips: 4721 time to process: 20 seconds.
uf250-04.cnf fulfilled No. of Restarts: 194 No. of Flips: 1567 time to process: 21 seconds.
uf250-04.cnf fulfilled No. of Restarts: 145 No. of Flips: 4318 time to process: 21 seconds.
uf250-04.cnf fulfilled No. of Restarts: 61 No. of Flips: 3965 time to process: 21 seconds.
uf250-04.cnf fulfilled No. of Restarts: 104 No. of Flips: 4960 time to process: 17 seconds.
uf250-04.cnf fulfilled No. of Restarts: 1001 No. of Flips: 1897 time to process: 21 seconds.
uf250-04.cnf fulfilled No. of Restarts: 28 No. of Flips: 1958 time to process: 10 seconds.
uf250-04.cnf fulfilled No. of Restarts: 312 No. of Flips: 3956 time to process: 21 seconds.
uf250-04.cnf fulfilled No. of Restarts: 205 No. of Flips: 2615 time to process: 21 seconds.
uf250-04.cnf fulfilled No. of Restarts: 798 No. of Flips: 4901 time to process: 14 seconds.
uf250-04.cnf fulfilled No. of Restarts: 918 No. of Flips: 2644 time to process: 9 seconds.
uf250-04.cnf fulfilled No. of Restarts: 3031 No. of Flips: 4369 time to process: 22 seconds.
uf250-04.cnf fulfilled No. of Restarts: 1018 No. of Flips: 878 time to process: 21 seconds.
uf250-04.cnf fulfilled No. of Restarts: 482 No. of Flips: 2215 time to process: 20 seconds.
uf250-04.cnf fulfilled No. of Restarts: 1236 No. of Flips: 3664 time to process: 12 seconds.
uf250-04.cnf fulfilled No. of Restarts: 321 No. of Flips: 1570 time to process: 16 seconds.
uf250-04.cnf fulfilled No. of Restarts: 50 No. of Flips: 4444 time to process: 21 seconds.
uf250-04.cnf fulfilled No. of Restarts: 239 No. of Flips: 4857 time to process: 21 seconds.
uf250-04.cnf fulfilled No. of Restarts: 181 No. of Flips: 3988 time to process: 21 seconds.
uf250-04.cnf fulfilled No. of Restarts: 104 No. of Flips: 3015 time to process: 21 seconds.
uf250-04.cnf fulfilled No. of Restarts: 1162 No. of Flips: 3425 time to process: 18 seconds.
uf250-04.cnf fulfilled No. of Restarts: 731 No. of Flips: 4672 time to process: 21 seconds.
uf250-04.cnf fulfilled No. of Restarts: 1119 No. of Flips: 4418 time to process: 13 seconds.
uf250-04.cnf fulfilled No. of Restarts: 762 No. of Flips: 3354 time to process: 22 seconds.
uf250-04.cnf fulfilled No. of Restarts: 880 No. of Flips: 2362 time to process: 21 seconds.
uf250-04.cnf fulfilled No. of Restarts: 808 No. of Flips: 3426 time to process: 15 seconds.
uf250-04.cnf fulfilled No. of Restarts: 516 No. of Flips: 4656 time to process: 21 seconds.
uf250-04.cnf fulfilled No. of Restarts: 1173 No. of Flips: 991 time to process: 17 seconds.
uf250-04.cnf fulfilled No. of Restarts: 1547 No. of Flips: 3713 time to process: 22 seconds.
uf250-04.cnf fulfilled No. of Restarts: 1101 No. of Flips: 4609 time to process: 21 seconds.
uf250-04.cnf fulfilled No. of Restarts: 3065 No. of Flips: 4581 time to process: 21 seconds.
uf250-04.cnf fulfilled No. of Restarts: 1842 No. of Flips: 2402 time to process: 21 seconds.
uf250-04.cnf fulfilled No. of Restarts: 267 No. of Flips: 2236 time to process: 13 seconds.
uf250-04.cnf fulfilled No. of Restarts: 129 No. of Flips: 1282 time to process: 17 seconds.
uf250-04.cnf fulfilled No. of Restarts: 123 No. of Flips: 4932 time to process: 12 seconds.
uf250-04.cnf fulfilled No. of Restarts: 20 No. of Flips: 2392 time to process: 21 seconds.
uf250-04.cnf fulfilled No. of Restarts: 399 No. of Flips: 1274 time to process: 21 seconds.
uf250-04.cnf fulfilled No. of Restarts: 944 No. of Flips: 855 time to process: 21 seconds.
uf250-04.cnf fulfilled No. of Restarts: 279 No. of Flips: 4494 time to process: 11 seconds.
uf250-04.cnf fulfilled No. of Restarts: 188 No. of Flips: 4640 time to process: 21 seconds.
uf250-04.cnf fulfilled No. of Restarts: 350 No. of Flips: 2153 time to process: 21 seconds.
uf250-04.cnf fulfilled No. of Restarts: 412 No. of Flips: 4993 time to process: 7 seconds.
uf250-04.cnf fulfilled No. of Restarts: 944 No. of Flips: 1946 time to process: 21 seconds.
uf250-04.cnf fulfilled No. of Restarts: 2171 No. of Flips: 4124 time to process: 19 seconds.
uf250-04.cnf fulfilled No. of Restarts: 196 No. of Flips: 3004 time to process: 21 seconds.
uf250-04.cnf fulfilled No. of Restarts: 795 No. of Flips: 4875 time to process: 22 seconds.
uf250-04.cnf fulfilled No. of Restarts: 136 No. of Flips: 2552 time to process: 15 seconds.
uf250-04.cnf fulfilled No. of Restarts: 192 No. of Flips: 2586 time to process: 14 seconds.
uf250-04.cnf fulfilled No. of Restarts: 142 No. of Flips: 1545 time to process: 22 seconds.
uf250-04.cnf fulfilled No. of Restarts: 569 No. of Flips: 1171 time to process: 22 seconds.
uf250-04.cnf fulfilled No. of Restarts: 49 No. of Flips: 1948 time to process: 21 seconds.
uf250-04.cnf fulfilled No. of Restarts: 2100 No. of Flips: 4566 time to process: 21 seconds.
uf250-04.cnf fulfilled No. of Restarts: 3286 No. of Flips: 1629 time to process: 22 seconds.
uf250-04.cnf fulfilled No. of Restarts: 1304 No. of Flips: 1399 time to process: 12 seconds.
uf250-04.cnf fulfilled No. of Restarts: 535 No. of Flips: 2130 time to process: 21 seconds.
uf250-04.cnf fulfilled No. of Restarts: 238 No. of Flips: 3597 time to process: 15 seconds.
uf250-04.cnf fulfilled No. of Restarts: 112 No. of Flips: 4064 time to process: 21 seconds.
uf250-04.cnf fulfilled No. of Restarts: 442 No. of Flips: 4057 time to process: 21 seconds.
uf250-04.cnf fulfilled No. of Restarts: 649 No. of Flips: 4945 time to process: 21 seconds.
uf250-04.cnf fulfilled No. of Restarts: 2171 No. of Flips: 2849 time to process: 21 seconds.
uf250-04.cnf fulfilled No. of Restarts: 1639 No. of Flips: 4459 time to process: 22 seconds.
uf250-04.cnf fulfilled No. of Restarts: 505 No. of Flips: 3108 time to process: 12 seconds.
uf250-04.cnf fulfilled No. of Restarts: 1470 No. of Flips: 4614 time to process: 21 seconds.
uf250-04.cnf fulfilled No. of Restarts: 906 No. of Flips: 3519 time to process: 21 seconds.
uf250-04.cnf fulfilled No. of Restarts: 129 No. of Flips: 3489 time to process: 14 seconds.
uf250-04.cnf fulfilled No. of Restarts: 561 No. of Flips: 4865 time to process: 11 seconds.
uf250-04.cnf fulfilled No. of Restarts: 832 No. of Flips: 4759 time to process: 16 seconds.
uf250-04.cnf fulfilled No. of Restarts: 749 No. of Flips: 4774 time to process: 21 seconds.
uf250-04.cnf fulfilled No. of Restarts: 2759 No. of Flips: 2706 time to process: 21 seconds.
uf250-04.cnf fulfilled No. of Restarts: 1564 No. of Flips: 3237 time to process: 21 seconds.
uf250-04.cnf fulfilled No. of Restarts: 438 No. of Flips: 3906 time to process: 6 seconds.
uf250-04.cnf fulfilled No. of Restarts: 98 No. of Flips: 3647 time to process: 22 seconds.
uf250-04.cnf fulfilled No. of Restarts: 303 No. of Flips: 3273 time to process: 21 seconds.
uf250-04.cnf fulfilled No. of Restarts: 922 No. of Flips: 2322 time to process: 21 seconds.
uf250-04.cnf fulfilled No. of Restarts: 20 No. of Flips: 4053 time to process: 21 seconds.
uf250-04.cnf fulfilled No. of Restarts: 2483 No. of Flips: 3345 time to process: 21 seconds.
uf250-04.cnf fulfilled No. of Restarts: 1029 No. of Flips: 3771 time to process: 21 seconds.
uf250-04.cnf fulfilled No. of Restarts: 888 No. of Flips: 829 time to process: 21 seconds.
uf250-04.cnf fulfilled No. of Restarts: 119 No. of Flips: 2115 time to process: 21 seconds.
uf250-04.cnf fulfilled No. of Restarts: 316 No. of Flips: 488 time to process: 21 seconds.
uf250-04.cnf fulfilled No. of Restarts: 1342 No. of Flips: 709 time to process: 15 seconds.
uf250-04.cnf fulfilled No. of Restarts: 2017 No. of Flips: 2395 time to process: 21 seconds.
uf250-04.cnf fulfilled No. of Restarts: 774 No. of Flips: 3885 time to process: 18 seconds.
uf250-04.cnf fulfilled No. of Restarts: 2383 No. of Flips: 1355 time to process: 22 seconds.
uf250-04.cnf fulfilled No. of Restarts: 890 No. of Flips: 3091 time to process: 11 seconds.
uf250-04.cnf fulfilled No. of Restarts: 785 No. of Flips: 990 time to process: 21 seconds.
uf250-04.cnf fulfilled No. of Restarts: 421 No. of Flips: 2263 time to process: 21 seconds.
uf250-04.cnf fulfilled No. of Restarts: 413 No. of Flips: 4168 time to process: 20 seconds.
uf250-04.cnf fulfilled No. of Restarts: 579 No. of Flips: 976 time to process: 22 seconds.
uf250-04.cnf fulfilled No. of Restarts: 2370 No. of Flips: 3550 time to process: 22 seconds.
uf250-04.cnf fulfilled No. of Restarts: 379 No. of Flips: 3122 time to process: 22 seconds.
uf250-04.cnf fulfilled No. of Restarts: 50 No. of Flips: 3141 time to process: 5 seconds.
uf250-04.cnf fulfilled No. of Restarts: 1171 No. of Flips: 1810 time to process: 21 seconds.
uf250-04.cnf fulfilled No. of Restarts: 535 No. of Flips: 4954 time to process: 21 seconds.
uf250-04.cnf fulfilled No. of Restarts: 996 No. of Flips: 2315 time to process: 22 seconds.
uf250-04.cnf fulfilled No. of Restarts: 27 No. of Flips: 4381 time to process: 22 seconds.
uf250-04.cnf fulfilled No. of Restarts: 701 No. of Flips: 3858 time to process: 21 seconds.
uf250-04.cnf fulfilled No. of Restarts: 730 No. of Flips: 3537 time to process: 11 seconds.
uf250-04.cnf fulfilled No. of Restarts: 296 No. of Flips: 3693 time to process: 21 seconds.
uf250-04.cnf fulfilled No. of Restarts: 895 No. of Flips: 2351 time to process: 18 seconds.
uf250-04.cnf fulfilled No. of Restarts: 344 No. of Flips: 4226 time to process: 9 seconds.
uf250-04.cnf fulfilled No. of Restarts: 949 No. of Flips: 3759 time to process: 22 seconds.
uf250-04.cnf fulfilled No. of Restarts: 665 No. of Flips: 3842 time to process: 22 seconds.
uf250-04.cnf fulfilled No. of Restarts: 187 No. of Flips: 1652 time to process: 8 seconds.
uf250-04.cnf fulfilled No. of Restarts: 1220 No. of Flips: 3294 time to process: 10 seconds.
uf250-04.cnf fulfilled No. of Restarts: 1976 No. of Flips: 1986 time to process: 22 seconds.
uf250-04.cnf fulfilled No. of Restarts: 825 No. of Flips: 4810 time to process: 19 seconds.
uf250-04.cnf fulfilled No. of Restarts: 556 No. of Flips: 2114 time to process: 14 seconds.
uf250-04.cnf fulfilled No. of Restarts: 74 No. of Flips: 1764 time to process: 7 seconds.
uf250-04.cnf fulfilled No. of Restarts: 345 No. of Flips: 1485 time to process: 16 seconds.
uf250-04.cnf fulfilled No. of Restarts: 531 No. of Flips: 821 time to process: 21 seconds.
uf250-04.cnf fulfilled No. of Restarts: 109 No. of Flips: 4917 time to process: 22 seconds.
uf250-04.cnf fulfilled No. of Restarts: 1083 No. of Flips: 1999 time to process: 21 seconds.
uf250-04.cnf fulfilled No. of Restarts: 124 No. of Flips: 1708 time to process: 21 seconds.
uf250-04.cnf fulfilled No. of Restarts: 1999 No. of Flips: 2578 time to process: 22 seconds.
uf250-04.cnf fulfilled No. of Restarts: 89 No. of Flips: 3285 time to process: 22 seconds.
uf250-04.cnf fulfilled No. of Restarts: 197 No. of Flips: 4276 time to process: 21 seconds.
uf250-04.cnf fulfilled No. of Restarts: 31 No. of Flips: 2177 time to process: 14 seconds.
uf250-04.cnf fulfilled No. of Restarts: 70 No. of Flips: 693 time to process: 19 seconds.
uf250-04.cnf fulfilled No. of Restarts: 886 No. of Flips: 1622 time to process: 21 seconds.
uf250-04.cnf fulfilled No. of Restarts: 733 No. of Flips: 3950 time to process: 21 seconds.
uf250-04.cnf fulfilled No. of Restarts: 114 No. of Flips: 1350 time to process: 21 seconds.
uf250-04.cnf fulfilled No. of Restarts: 297 No. of Flips: 2203 time to process: 21 seconds.
uf250-04.cnf fulfilled No. of Restarts: 220 No. of Flips: 3738 time to process: 21 seconds.
uf250-04.cnf fulfilled No. of Restarts: 1349 No. of Flips: 4610 time to process: 21 seconds.
uf250-04.cnf fulfilled No. of Restarts: 1332 No. of Flips: 3833 time to process: 22 seconds.
uf250-04.cnf fulfilled No. of Restarts: 519 No. of Flips: 4040 time to process: 21 seconds.
uf250-04.cnf fulfilled No. of Restarts: 177 No. of Flips: 3261 time to process: 22 seconds.
uf250-04.cnf fulfilled No. of Restarts: 1947 No. of Flips: 4542 time to process: 21 seconds.
uf250-04.cnf fulfilled No. of Restarts: 946 No. of Flips: 3410 time to process: 21 seconds.
uf250-04.cnf fulfilled No. of Restarts: 596 No. of Flips: 3286 time to process: 12 seconds.
uf250-04.cnf fulfilled No. of Restarts: 351 No. of Flips: 3569 time to process: 9 seconds.
uf250-04.cnf fulfilled No. of Restarts: 471 No. of Flips: 1516 time to process: 8 seconds.
uf250-04.cnf fulfilled No. of Restarts: 127 No. of Flips: 1283 time to process: 21 seconds.
uf250-04.cnf fulfilled No. of Restarts: 902 No. of Flips: 2584 time to process: 21 seconds.
uf250-04.cnf fulfilled No. of Restarts: 252 No. of Flips: 2747 time to process: 16 seconds.
uf250-04.cnf fulfilled No. of Restarts: 451 No. of Flips: 1624 time to process: 21 seconds.
uf250-04.cnf fulfilled No. of Restarts: 549 No. of Flips: 1357 time to process: 22 seconds.
uf250-04.cnf fulfilled No. of Restarts: 273 No. of Flips: 1660 time to process: 21 seconds.
uf250-04.cnf fulfilled No. of Restarts: 1717 No. of Flips: 885 time to process: 18 seconds.
uf250-04.cnf fulfilled No. of Restarts: 321 No. of Flips: 2445 time to process: 22 seconds.
uf250-04.cnf fulfilled No. of Restarts: 415 No. of Flips: 2526 time to process: 12 seconds.
uf250-04.cnf fulfilled No. of Restarts: 104 No. of Flips: 3173 time to process: 22 seconds.
uf250-04.cnf fulfilled No. of Restarts: 67 No. of Flips: 3011 time to process: 21 seconds.
uf250-04.cnf fulfilled No. of Restarts: 4141 No. of Flips: 2714 time to process: 22 seconds.
uf250-04.cnf fulfilled No. of Restarts: 91 No. of Flips: 3871 time to process: 12 seconds.
uf250-04.cnf fulfilled No. of Restarts: 132 No. of Flips: 4218 time to process: 13 seconds.
uf250-04.cnf fulfilled No. of Restarts: 435 No. of Flips: 3781 time to process: 16 seconds.
uf250-04.cnf fulfilled No. of Restarts: 41 No. of Flips: 1971 time to process: 22 seconds.
uf250-04.cnf fulfilled No. of Restarts: 264 No. of Flips: 3333 time to process: 19 seconds.
uf250-04.cnf fulfilled No. of Restarts: 481 No. of Flips: 3741 time to process: 21 seconds.
uf250-04.cnf fulfilled No. of Restarts: 1145 No. of Flips: 2628 time to process: 22 seconds.
uf250-04.cnf fulfilled No. of Restarts: 471 No. of Flips: 1676 time to process: 18 seconds.
uf250-04.cnf fulfilled No. of Restarts: 1682 No. of Flips: 3151 time to process: 22 seconds.
uf250-04.cnf fulfilled No. of Restarts: 181 No. of Flips: 4619 time to process: 10 seconds.
uf250-04.cnf fulfilled No. of Restarts: 41 No. of Flips: 4152 time to process: 14 seconds.
uf250-04.cnf fulfilled No. of Restarts: 2105 No. of Flips: 1476 time to process: 22 seconds.
uf250-04.cnf fulfilled No. of Restarts: 1283 No. of Flips: 4142 time to process: 17 seconds.
uf250-04.cnf fulfilled No. of Restarts: 1197 No. of Flips: 2344 time to process: 22 seconds.
uf250-04.cnf fulfilled No. of Restarts: 202 No. of Flips: 3812 time to process: 22 seconds.
uf250-04.cnf fulfilled No. of Restarts: 1599 No. of Flips: 1128 time to process: 21 seconds.
uf250-04.cnf fulfilled No. of Restarts: 893 No. of Flips: 4708 time to process: 21 seconds.
uf250-04.cnf fulfilled No. of Restarts: 1109 No. of Flips: 3471 time to process: 22 seconds.
uf250-04.cnf fulfilled No. of Restarts: 256 No. of Flips: 3463 time to process: 22 seconds.
uf250-04.cnf fulfilled No. of Restarts: 1219 No. of Flips: 1814 time to process: 21 seconds.
uf250-04.cnf fulfilled No. of Restarts: 326 No. of Flips: 4861 time to process: 10 seconds.
uf250-04.cnf fulfilled No. of Restarts: 451 No. of Flips: 1492 time to process: 16 seconds.
uf250-04.cnf fulfilled No. of Restarts: 723 No. of Flips: 1526 time to process: 20 seconds.
uf250-04.cnf fulfilled No. of Restarts: 2303 No. of Flips: 2452 time to process: 21 seconds.
uf250-04.cnf fulfilled No. of Restarts: 987 No. of Flips: 2632 time to process: 15 seconds.
uf250-04.cnf fulfilled No. of Restarts: 143 No. of Flips: 2408 time to process: 11 seconds.
uf250-04.cnf fulfilled No. of Restarts: 272 No. of Flips: 1634 time to process: 21 seconds.
uf250-04.cnf fulfilled No. of Restarts: 251 No. of Flips: 1981 time to process: 21 seconds.
uf250-04.cnf fulfilled No. of Restarts: 243 No. of Flips: 4278 time to process: 21 seconds.
uf250-04.cnf fulfilled No. of Restarts: 37 No. of Flips: 4729 time to process: 21 seconds.
uf250-04.cnf fulfilled No. of Restarts: 2621 No. of Flips: 863 time to process: 21 seconds.
uf250-04.cnf fulfilled No. of Restarts: 291 No. of Flips: 3214 time to process: 10 seconds.
uf250-04.cnf fulfilled No. of Restarts: 578 No. of Flips: 3576 time to process: 21 seconds.
uf250-04.cnf fulfilled No. of Restarts: 986 No. of Flips: 3717 time to process: 21 seconds.
uf250-04.cnf fulfilled No. of Restarts: 1515 No. of Flips: 4675 time to process: 21 seconds.
uf250-04.cnf fulfilled No. of Restarts: 161 No. of Flips: 1566 time to process: 7 seconds.
uf250-04.cnf fulfilled No. of Restarts: 467 No. of Flips: 4893 time to process: 8 seconds.
uf250-04.cnf fulfilled No. of Restarts: 1708 No. of Flips: 3712 time to process: 21 seconds.
uf250-04.cnf , deadline. Restarts: 4620
uf250-04.cnf fulfilled No. of Restarts: 545 No. of Flips: 3453 time to process: 8 seconds.
uf250-04.cnf fulfilled No. of Restarts: 250 No. of Flips: 3112 time to process: 21 seconds.
uf250-04.cnf fulfilled No. of Restarts: 202 No. of Flips: 3067 time to process: 17 seconds.
uf250-04.cnf fulfilled No. of Restarts: 569 No. of Flips: 4263 time to process: 21 seconds.
uf250-04.cnf fulfilled No. of Restarts: 1139 No. of Flips: 1865 time to process: 21 seconds.
uf250-04.cnf fulfilled No. of Restarts: 288 No. of Flips: 3959 time to process: 21 seconds.
uf250-04.cnf fulfilled No. of Restarts: 731 No. of Flips: 3003 time to process: 21 seconds.
uf250-04.cnf fulfilled No. of Restarts: 406 No. of Flips: 2600 time to process: 9 seconds.
uf250-04.cnf fulfilled No. of Restarts: 19 No. of Flips: 4770 time to process: 12 seconds.
uf250-04.cnf fulfilled No. of Restarts: 434 No. of Flips: 4267 time to process: 21 seconds.
uf250-04.cnf fulfilled No. of Restarts: 1727 No. of Flips: 2627 time to process: 21 seconds.
uf250-04.cnf fulfilled No. of Restarts: 586 No. of Flips: 1800 time to process: 5 seconds.
uf250-04.cnf fulfilled No. of Restarts: 529 No. of Flips: 2915 time to process: 21 seconds.
uf250-04.cnf fulfilled No. of Restarts: 284 No. of Flips: 1838 time to process: 21 seconds.
uf250-04.cnf fulfilled No. of Restarts: 82 No. of Flips: 1968 time to process: 21 seconds.
uf250-04.cnf fulfilled No. of Restarts: 159 No. of Flips: 4226 time to process: 15 seconds.
uf250-04.cnf fulfilled No. of Restarts: 351 No. of Flips: 2515 time to process: 21 seconds.
uf250-04.cnf fulfilled No. of Restarts: 306 No. of Flips: 2851 time to process: 22 seconds.
uf250-04.cnf fulfilled No. of Restarts: 1151 No. of Flips: 3074 time to process: 21 seconds.
uf250-04.cnf fulfilled No. of Restarts: 2448 No. of Flips: 2564 time to process: 21 seconds.
uf250-04.cnf fulfilled No. of Restarts: 3721 No. of Flips: 2357 time to process: 22 seconds.
uf250-04.cnf fulfilled No. of Restarts: 760 No. of Flips: 4054 time to process: 7 seconds.
uf250-04.cnf fulfilled No. of Restarts: 1036 No. of Flips: 1665 time to process: 21 seconds.
uf250-04.cnf fulfilled No. of Restarts: 2095 No. of Flips: 1506 time to process: 21 seconds.
uf250-04.cnf fulfilled No. of Restarts: 1029 No. of Flips: 2267 time to process: 6 seconds.
uf250-04.cnf fulfilled No. of Restarts: 235 No. of Flips: 3486 time to process: 22 seconds.
uf250-04.cnf fulfilled No. of Restarts: 3414 No. of Flips: 1037 time to process: 22 seconds.
uf250-04.cnf fulfilled No. of Restarts: 2197 No. of Flips: 2757 time to process: 22 seconds.
uf250-04.cnf fulfilled No. of Restarts: 328 No. of Flips: 2531 time to process: 21 seconds.
uf250-04.cnf fulfilled No. of Restarts: 1799 No. of Flips: 2046 time to process: 22 seconds.
uf250-04.cnf fulfilled No. of Restarts: 106 No. of Flips: 1882 time to process: 22 seconds.
uf250-04.cnf fulfilled No. of Restarts: 1242 No. of Flips: 4289 time to process: 21 seconds.
uf250-04.cnf fulfilled No. of Restarts: 116 No. of Flips: 3256 time to process: 21 seconds.
uf250-04.cnf fulfilled No. of Restarts: 1368 No. of Flips: 4195 time to process: 21 seconds.
uf250-04.cnf fulfilled No. of Restarts: 864 No. of Flips: 3412 time to process: 21 seconds.
uf250-04.cnf fulfilled No. of Restarts: 614 No. of Flips: 3506 time to process: 18 seconds.
uf250-04.cnf fulfilled No. of Restarts: 669 No. of Flips: 2646 time to process: 21 seconds.
uf250-04.cnf fulfilled No. of Restarts: 2567 No. of Flips: 1547 time to process: 22 seconds.
uf250-04.cnf fulfilled No. of Restarts: 332 No. of Flips: 4121 time to process: 22 seconds.
uf250-04.cnf fulfilled No. of Restarts: 559 No. of Flips: 1386 time to process: 21 seconds.
uf250-04.cnf fulfilled No. of Restarts: 2136 No. of Flips: 3830 time to process: 21 seconds.
uf250-04.cnf fulfilled No. of Restarts: 420 No. of Flips: 2543 time to process: 21 seconds.
uf250-04.cnf fulfilled No. of Restarts: 1091 No. of Flips: 3140 time to process: 21 seconds.
uf250-04.cnf fulfilled No. of Restarts: 327 No. of Flips: 2962 time to process: 22 seconds.
uf250-04.cnf fulfilled No. of Restarts: 1347 No. of Flips: 2038 time to process: 22 seconds.
uf250-04.cnf fulfilled No. of Restarts: 1457 No. of Flips: 3389 time to process: 21 seconds.
uf250-04.cnf fulfilled No. of Restarts: 1057 No. of Flips: 3723 time to process: 14 seconds.
uf250-04.cnf fulfilled No. of Restarts: 140 No. of Flips: 2800 time to process: 21 seconds.
uf250-04.cnf fulfilled No. of Restarts: 1334 No. of Flips: 4050 time to process: 22 seconds.
uf250-04.cnf fulfilled No. of Restarts: 1411 No. of Flips: 1546 time to process: 21 seconds.
uf250-04.cnf fulfilled No. of Restarts: 492 No. of Flips: 1957 time to process: 21 seconds.
uf250-04.cnf fulfilled No. of Restarts: 2314 No. of Flips: 3749 time to process: 19 seconds.
uf250-04.cnf fulfilled No. of Restarts: 17 No. of Flips: 2602 time to process: 21 seconds.
uf250-04.cnf fulfilled No. of Restarts: 1762 No. of Flips: 2030 time to process: 21 seconds.
uf250-04.cnf fulfilled No. of Restarts: 11 No. of Flips: 4078 time to process: 18 seconds.
uf250-04.cnf fulfilled No. of Restarts: 62 No. of Flips: 3741 time to process: 21 seconds.
uf250-04.cnf fulfilled No. of Restarts: 126 No. of Flips: 3634 time to process: 12 seconds.
uf250-04.cnf fulfilled No. of Restarts: 319 No. of Flips: 4243 time to process: 4 seconds.
uf250-04.cnf fulfilled No. of Restarts: 1688 No. of Flips: 4413 time to process: 22 seconds.
uf250-04.cnf fulfilled No. of Restarts: 1713 No. of Flips: 849 time to process: 21 seconds.
uf250-04.cnf fulfilled No. of Restarts: 706 No. of Flips: 4973 time to process: 21 seconds.
uf250-04.cnf fulfilled No. of Restarts: 649 No. of Flips: 1890 time to process: 21 seconds.
uf250-04.cnf fulfilled No. of Restarts: 636 No. of Flips: 1290 time to process: 21 seconds.
uf250-04.cnf fulfilled No. of Restarts: 187 No. of Flips: 3851 time to process: 21 seconds.
uf250-04.cnf fulfilled No. of Restarts: 633 No. of Flips: 3268 time to process: 21 seconds.
uf250-04.cnf fulfilled No. of Restarts: 23 No. of Flips: 4743 time to process: 18 seconds.
uf250-04.cnf fulfilled No. of Restarts: 286 No. of Flips: 2385 time to process: 21 seconds.
uf250-04.cnf fulfilled No. of Restarts: 1133 No. of Flips: 1575 time to process: 21 seconds.
uf250-04.cnf fulfilled No. of Restarts: 214 No. of Flips: 1322 time to process: 15 seconds.
uf250-04.cnf fulfilled No. of Restarts: 701 No. of Flips: 2527 time to process: 20 seconds.
uf250-04.cnf fulfilled No. of Restarts: 80 No. of Flips: 3228 time to process: 9 seconds.
uf250-04.cnf fulfilled No. of Restarts: 575 No. of Flips: 2881 time to process: 21 seconds.
uf250-04.cnf fulfilled No. of Restarts: 909 No. of Flips: 4857 time to process: 9 seconds.
uf250-04.cnf fulfilled No. of Restarts: 1059 No. of Flips: 3137 time to process: 21 seconds.
uf250-04.cnf fulfilled No. of Restarts: 1319 No. of Flips: 669 time to process: 22 seconds.
uf250-04.cnf fulfilled No. of Restarts: 18 No. of Flips: 3206 time to process: 22 seconds.
uf250-04.cnf fulfilled No. of Restarts: 518 No. of Flips: 3283 time to process: 22 seconds.
uf250-04.cnf fulfilled No. of Restarts: 300 No. of Flips: 3970 time to process: 13 seconds.
uf250-04.cnf fulfilled No. of Restarts: 21 No. of Flips: 3122 time to process: 22 seconds.
uf250-04.cnf fulfilled No. of Restarts: 1181 No. of Flips: 1700 time to process: 22 seconds.
uf250-04.cnf fulfilled No. of Restarts: 250 No. of Flips: 3879 time to process: 22 seconds.
uf250-04.cnf fulfilled No. of Restarts: 597 No. of Flips: 3107 time to process: 22 seconds.
uf250-04.cnf fulfilled No. of Restarts: 472 No. of Flips: 1077 time to process: 22 seconds.
uf250-04.cnf fulfilled No. of Restarts: 824 No. of Flips: 3659 time to process: 19 seconds.
uf250-04.cnf fulfilled No. of Restarts: 2735 No. of Flips: 3890 time to process: 22 seconds.
uf250-04.cnf fulfilled No. of Restarts: 1252 No. of Flips: 2105 time to process: 17 seconds.
uf250-04.cnf fulfilled No. of Restarts: 634 No. of Flips: 3273 time to process: 19 seconds.
uf250-04.cnf fulfilled No. of Restarts: 159 No. of Flips: 4378 time to process: 22 seconds.
uf250-04.cnf fulfilled No. of Restarts: 545 No. of Flips: 2378 time to process: 21 seconds.
uf250-04.cnf fulfilled No. of Restarts: 739 No. of Flips: 4379 time to process: 17 seconds.
uf250-04.cnf fulfilled No. of Restarts: 186 No. of Flips: 2129 time to process: 18 seconds.
uf250-04.cnf fulfilled No. of Restarts: 1082 No. of Flips: 2363 time to process: 18 seconds.
uf250-04.cnf fulfilled No. of Restarts: 590 No. of Flips: 3651 time to process: 21 seconds.
uf250-04.cnf fulfilled No. of Restarts: 153 No. of Flips: 3001 time to process: 21 seconds.
uf250-04.cnf fulfilled No. of Restarts: 2555 No. of Flips: 4391 time to process: 22 seconds.
uf250-04.cnf fulfilled No. of Restarts: 1036 No. of Flips: 1561 time to process: 21 seconds.
uf250-04.cnf fulfilled No. of Restarts: 1002 No. of Flips: 4582 time to process: 22 seconds.
uf250-04.cnf fulfilled No. of Restarts: 2038 No. of Flips: 2280 time to process: 21 seconds.
uf250-04.cnf fulfilled No. of Restarts: 669 No. of Flips: 2775 time to process: 21 seconds.
uf250-04.cnf fulfilled No. of Restarts: 64 No. of Flips: 2943 time to process: 21 seconds.
uf250-04.cnf fulfilled No. of Restarts: 445 No. of Flips: 3575 time to process: 21 seconds.
uf250-04.cnf fulfilled No. of Restarts: 45 No. of Flips: 3469 time to process: 20 seconds.
uf250-04.cnf fulfilled No. of Restarts: 600 No. of Flips: 2984 time to process: 13 seconds.
uf250-04.cnf fulfilled No. of Restarts: 890 No. of Flips: 3278 time to process: 16 seconds.
uf250-04.cnf fulfilled No. of Restarts: 1665 No. of Flips: 3580 time to process: 21 seconds.
uf250-04.cnf fulfilled No. of Restarts: 215 No. of Flips: 4287 time to process: 21 seconds.
uf250-04.cnf fulfilled No. of Restarts: 595 No. of Flips: 3551 time to process: 17 seconds.
uf250-04.cnf fulfilled No. of Restarts: 4247 No. of Flips: 1934 time to process: 22 seconds.
uf250-04.cnf fulfilled No. of Restarts: 224 No. of Flips: 1222 time to process: 21 seconds.
uf250-04.cnf fulfilled No. of Restarts: 281 No. of Flips: 4634 time to process: 21 seconds.
uf250-04.cnf fulfilled No. of Restarts: 14 No. of Flips: 2107 time to process: 7 seconds.
uf250-04.cnf fulfilled No. of Restarts: 378 No. of Flips: 3150 time to process: 21 seconds.
uf250-04.cnf fulfilled No. of Restarts: 61 No. of Flips: 1597 time to process: 21 seconds.
uf250-04.cnf fulfilled No. of Restarts: 751 No. of Flips: 4226 time to process: 10 seconds.
uf250-04.cnf fulfilled No. of Restarts: 931 No. of Flips: 2085 time to process: 21 seconds.
uf250-04.cnf fulfilled No. of Restarts: 1221 No. of Flips: 3962 time to process: 21 seconds.
uf250-04.cnf fulfilled No. of Restarts: 290 No. of Flips: 3782 time to process: 21 seconds.
uf250-04.cnf fulfilled No. of Restarts: 241 No. of Flips: 2646 time to process: 21 seconds.
uf250-04.cnf fulfilled No. of Restarts: 4528 No. of Flips: 3134 time to process: 21 seconds.
uf250-04.cnf fulfilled No. of Restarts: 3276 No. of Flips: 2643 time to process: 21 seconds.
uf250-04.cnf fulfilled No. of Restarts: 1553 No. of Flips: 3577 time to process: 21 seconds.
uf250-04.cnf fulfilled No. of Restarts: 71 No. of Flips: 3063 time to process: 22 seconds.
uf250-04.cnf fulfilled No. of Restarts: 1173 No. of Flips: 1109 time to process: 15 seconds.
uf250-04.cnf fulfilled No. of Restarts: 785 No. of Flips: 2489 time to process: 18 seconds.
uf250-04.cnf fulfilled No. of Restarts: 350 No. of Flips: 2727 time to process: 8 seconds.
uf250-04.cnf fulfilled No. of Restarts: 891 No. of Flips: 4141 time to process: 21 seconds.
uf250-04.cnf fulfilled No. of Restarts: 194 No. of Flips: 1886 time to process: 19 seconds.
uf250-04.cnf fulfilled No. of Restarts: 452 No. of Flips: 2998 time to process: 21 seconds.
uf250-04.cnf fulfilled No. of Restarts: 1235 No. of Flips: 2677 time to process: 21 seconds.
uf250-04.cnf fulfilled No. of Restarts: 900 No. of Flips: 4324 time to process: 21 seconds.
uf250-04.cnf fulfilled No. of Restarts: 585 No. of Flips: 3332 time to process: 21 seconds.
uf250-04.cnf fulfilled No. of Restarts: 1904 No. of Flips: 3952 time to process: 19 seconds.
uf250-04.cnf fulfilled No. of Restarts: 287 No. of Flips: 2168 time to process: 16 seconds.
uf250-04.cnf fulfilled No. of Restarts: 621 No. of Flips: 1504 time to process: 13 seconds.
uf250-04.cnf fulfilled No. of Restarts: 971 No. of Flips: 4287 time to process: 12 seconds.
uf250-04.cnf fulfilled No. of Restarts: 740 No. of Flips: 2385 time to process: 21 seconds.
uf250-04.cnf fulfilled No. of Restarts: 381 No. of Flips: 4344 time to process: 15 seconds.
uf250-04.cnf fulfilled No. of Restarts: 816 No. of Flips: 3530 time to process: 21 seconds.
uf250-04.cnf fulfilled No. of Restarts: 883 No. of Flips: 3248 time to process: 21 seconds.
uf250-04.cnf fulfilled No. of Restarts: 193 No. of Flips: 4712 time to process: 21 seconds.
uf250-04.cnf fulfilled No. of Restarts: 911 No. of Flips: 4624 time to process: 21 seconds.
uf250-04.cnf fulfilled No. of Restarts: 270 No. of Flips: 4616 time to process: 22 seconds.
uf250-04.cnf fulfilled No. of Restarts: 566 No. of Flips: 2566 time to process: 10 seconds.
uf250-04.cnf fulfilled No. of Restarts: 687 No. of Flips: 2672 time to process: 21 seconds.
uf250-04.cnf fulfilled No. of Restarts: 1079 No. of Flips: 1457 time to process: 21 seconds.
uf250-04.cnf fulfilled No. of Restarts: 584 No. of Flips: 3629 time to process: 21 seconds.
uf250-04.cnf fulfilled No. of Restarts: 128 No. of Flips: 4101 time to process: 22 seconds.
uf250-04.cnf fulfilled No. of Restarts: 13 No. of Flips: 4502 time to process: 18 seconds.
uf250-04.cnf fulfilled No. of Restarts: 380 No. of Flips: 1908 time to process: 21 seconds.
uf250-04.cnf fulfilled No. of Restarts: 40 No. of Flips: 1022 time to process: 21 seconds.
uf250-04.cnf fulfilled No. of Restarts: 260 No. of Flips: 4435 time to process: 18 seconds.
uf250-04.cnf fulfilled No. of Restarts: 252 No. of Flips: 4634 time to process: 21 seconds.
uf250-04.cnf fulfilled No. of Restarts: 992 No. of Flips: 2556 time to process: 13 seconds.
uf250-04.cnf fulfilled No. of Restarts: 248 No. of Flips: 4449 time to process: 22 seconds.
uf250-04.cnf fulfilled No. of Restarts: 4056 No. of Flips: 4278 time to process: 21 seconds.
uf250-04.cnf fulfilled No. of Restarts: 367 No. of Flips: 2878 time to process: 21 seconds.
uf250-04.cnf fulfilled No. of Restarts: 172 No. of Flips: 4200 time to process: 17 seconds.
uf250-04.cnf fulfilled No. of Restarts: 952 No. of Flips: 3960 time to process: 21 seconds.
uf250-04.cnf fulfilled No. of Restarts: 1043 No. of Flips: 2169 time to process: 9 seconds.
uf250-04.cnf fulfilled No. of Restarts: 698 No. of Flips: 4412 time to process: 21 seconds.
uf250-04.cnf fulfilled No. of Restarts: 25 No. of Flips: 3765 time to process: 21 seconds.
uf250-04.cnf fulfilled No. of Restarts: 795 No. of Flips: 1717 time to process: 21 seconds.
uf250-04.cnf fulfilled No. of Restarts: 1422 No. of Flips: 4947 time to process: 21 seconds.
uf250-04.cnf fulfilled No. of Restarts: 2912 No. of Flips: 2301 time to process: 21 seconds.
uf250-04.cnf fulfilled No. of Restarts: 772 No. of Flips: 2860 time to process: 21 seconds.
uf250-04.cnf fulfilled No. of Restarts: 221 No. of Flips: 4436 time to process: 22 seconds.
uf250-04.cnf fulfilled No. of Restarts: 391 No. of Flips: 3429 time to process: 16 seconds.
uf250-04.cnf fulfilled No. of Restarts: 319 No. of Flips: 2241 time to process: 15 seconds.
uf250-04.cnf fulfilled No. of Restarts: 779 No. of Flips: 956 time to process: 15 seconds.
uf250-04.cnf fulfilled No. of Restarts: 542 No. of Flips: 4939 time to process: 21 seconds.
uf250-04.cnf fulfilled No. of Restarts: 863 No. of Flips: 2910 time to process: 16 seconds.
uf250-04.cnf fulfilled No. of Restarts: 1638 No. of Flips: 3681 time to process: 21 seconds.
uf250-04.cnf fulfilled No. of Restarts: 996 No. of Flips: 4681 time to process: 21 seconds.
uf250-04.cnf fulfilled No. of Restarts: 446 No. of Flips: 4648 time to process: 17 seconds.
uf250-04.cnf fulfilled No. of Restarts: 506 No. of Flips: 4290 time to process: 18 seconds.
uf250-04.cnf fulfilled No. of Restarts: 492 No. of Flips: 3942 time to process: 21 seconds.
uf250-04.cnf fulfilled No. of Restarts: 109 No. of Flips: 3396 time to process: 21 seconds.
uf250-04.cnf fulfilled No. of Restarts: 451 No. of Flips: 2070 time to process: 21 seconds.
uf250-04.cnf fulfilled No. of Restarts: 206 No. of Flips: 2080 time to process: 22 seconds.
uf250-04.cnf fulfilled No. of Restarts: 192 No. of Flips: 4800 time to process: 10 seconds.
uf250-04.cnf fulfilled No. of Restarts: 3012 No. of Flips: 1314 time to process: 21 seconds.
uf250-04.cnf fulfilled No. of Restarts: 645 No. of Flips: 3311 time to process: 22 seconds.
uf250-04.cnf fulfilled No. of Restarts: 1574 No. of Flips: 4749 time to process: 14 seconds.
uf250-04.cnf fulfilled No. of Restarts: 496 No. of Flips: 2772 time to process: 22 seconds.
uf250-04.cnf fulfilled No. of Restarts: 1472 No. of Flips: 2478 time to process: 21 seconds.
uf250-04.cnf fulfilled No. of Restarts: 136 No. of Flips: 3261 time to process: 21 seconds.
uf250-04.cnf fulfilled No. of Restarts: 434 No. of Flips: 4791 time to process: 21 seconds.
uf250-04.cnf fulfilled No. of Restarts: 1393 No. of Flips: 3055 time to process: 21 seconds.
uf250-04.cnf fulfilled No. of Restarts: 3230 No. of Flips: 2689 time to process: 21 seconds.
uf250-04.cnf fulfilled No. of Restarts: 2590 No. of Flips: 4785 time to process: 21 seconds.
uf250-04.cnf fulfilled No. of Restarts: 193 No. of Flips: 1633 time to process: 21 seconds.
uf250-04.cnf fulfilled No. of Restarts: 225 No. of Flips: 4647 time to process: 21 seconds.
uf250-04.cnf fulfilled No. of Restarts: 479 No. of Flips: 3211 time to process: 21 seconds.
uf250-04.cnf fulfilled No. of Restarts: 1442 No. of Flips: 3600 time to process: 21 seconds.
uf250-04.cnf fulfilled No. of Restarts: 640 No. of Flips: 2430 time to process: 20 seconds.
uf250-04.cnf fulfilled No. of Restarts: 437 No. of Flips: 1377 time to process: 21 seconds.
uf250-04.cnf fulfilled No. of Restarts: 62 No. of Flips: 2172 time to process: 21 seconds.
uf250-04.cnf fulfilled No. of Restarts: 846 No. of Flips: 2992 time to process: 9 seconds.
uf250-04.cnf fulfilled No. of Restarts: 1848 No. of Flips: 3808 time to process: 21 seconds.
uf250-04.cnf fulfilled No. of Restarts: 1280 No. of Flips: 4261 time to process: 19 seconds.
uf250-04.cnf fulfilled No. of Restarts: 826 No. of Flips: 1949 time to process: 14 seconds.
uf250-04.cnf fulfilled No. of Restarts: 251 No. of Flips: 3792 time to process: 21 seconds.
uf250-04.cnf fulfilled No. of Restarts: 828 No. of Flips: 2453 time to process: 6 seconds.
uf250-04.cnf fulfilled No. of Restarts: 688 No. of Flips: 4349 time to process: 21 seconds.
uf250-04.cnf fulfilled No. of Restarts: 1244 No. of Flips: 984 time to process: 21 seconds.
uf250-04.cnf fulfilled No. of Restarts: 812 No. of Flips: 4078 time to process: 21 seconds.
uf250-04.cnf fulfilled No. of Restarts: 863 No. of Flips: 2210 time to process: 15 seconds.
uf250-04.cnf fulfilled No. of Restarts: 908 No. of Flips: 1839 time to process: 21 seconds.
uf250-04.cnf fulfilled No. of Restarts: 1560 No. of Flips: 4621 time to process: 22 seconds.
uf250-04.cnf fulfilled No. of Restarts: 2406 No. of Flips: 1289 time to process: 16 seconds.
uf250-04.cnf fulfilled No. of Restarts: 462 No. of Flips: 2298 time to process: 17 seconds.
uf250-04.cnf fulfilled No. of Restarts: 104 No. of Flips: 4408 time to process: 21 seconds.
uf250-04.cnf fulfilled No. of Restarts: 1375 No. of Flips: 4559 time to process: 22 seconds.
uf250-04.cnf fulfilled No. of Restarts: 4 No. of Flips: 1062 time to process: 21 seconds.
uf250-04.cnf fulfilled No. of Restarts: 373 No. of Flips: 1764 time to process: 19 seconds.
uf250-04.cnf fulfilled No. of Restarts: 477 No. of Flips: 3171 time to process: 21 seconds.
uf250-04.cnf fulfilled No. of Restarts: 2474 No. of Flips: 881 time to process: 22 seconds.
uf250-04.cnf fulfilled No. of Restarts: 276 No. of Flips: 4930 time to process: 22 seconds.
uf250-04.cnf fulfilled No. of Restarts: 714 No. of Flips: 4444 time to process: 16 seconds.
uf250-04.cnf fulfilled No. of Restarts: 1984 No. of Flips: 4836 time to process: 22 seconds.
uf250-04.cnf fulfilled No. of Restarts: 490 No. of Flips: 3123 time to process: 22 seconds.
uf250-04.cnf fulfilled No. of Restarts: 12 No. of Flips: 3389 time to process: 21 seconds.
uf250-04.cnf fulfilled No. of Restarts: 1026 No. of Flips: 2019 time to process: 21 seconds.
uf250-04.cnf fulfilled No. of Restarts: 1786 No. of Flips: 4751 time to process: 21 seconds.
uf250-04.cnf fulfilled No. of Restarts: 357 No. of Flips: 797 time to process: 21 seconds.
uf250-04.cnf fulfilled No. of Restarts: 182 No. of Flips: 2921 time to process: 21 seconds.
uf250-04.cnf fulfilled No. of Restarts: 335 No. of Flips: 1947 time to process: 21 seconds.
uf250-04.cnf fulfilled No. of Restarts: 960 No. of Flips: 3485 time to process: 21 seconds.
uf250-04.cnf fulfilled No. of Restarts: 16 No. of Flips: 4150 time to process: 11 seconds.
uf250-04.cnf fulfilled No. of Restarts: 118 No. of Flips: 3075 time to process: 21 seconds.
uf250-04.cnf fulfilled No. of Restarts: 2850 No. of Flips: 2560 time to process: 22 seconds.
uf250-04.cnf fulfilled No. of Restarts: 2666 No. of Flips: 2381 time to process: 21 seconds.
uf250-04.cnf fulfilled No. of Restarts: 875 No. of Flips: 1320 time to process: 21 seconds.
uf250-04.cnf fulfilled No. of Restarts: 835 No. of Flips: 4196 time to process: 21 seconds.
uf250-04.cnf fulfilled No. of Restarts: 302 No. of Flips: 4083 time to process: 21 seconds.
uf250-04.cnf fulfilled No. of Restarts: 615 No. of Flips: 2378 time to process: 21 seconds.
uf250-04.cnf fulfilled No. of Restarts: 607 No. of Flips: 1987 time to process: 21 seconds.
uf250-04.cnf fulfilled No. of Restarts: 1487 No. of Flips: 2460 time to process: 21 seconds.
uf250-04.cnf fulfilled No. of Restarts: 783 No. of Flips: 1767 time to process: 16 seconds.
uf250-04.cnf fulfilled No. of Restarts: 282 No. of Flips: 1615 time to process: 22 seconds.
uf250-04.cnf fulfilled No. of Restarts: 141 No. of Flips: 1667 time to process: 21 seconds.
uf250-04.cnf fulfilled No. of Restarts: 244 No. of Flips: 3966 time to process: 21 seconds.
uf250-04.cnf fulfilled No. of Restarts: 68 No. of Flips: 3350 time to process: 13 seconds.
uf250-04.cnf fulfilled No. of Restarts: 492 No. of Flips: 2414 time to process: 21 seconds.
uf250-04.cnf fulfilled No. of Restarts: 3021 No. of Flips: 1013 time to process: 21 seconds.
uf250-04.cnf fulfilled No. of Restarts: 418 No. of Flips: 3482 time to process: 21 seconds.
uf250-04.cnf fulfilled No. of Restarts: 261 No. of Flips: 1174 time to process: 20 seconds.
uf250-04.cnf fulfilled No. of Restarts: 721 No. of Flips: 1685 time to process: 22 seconds.
uf250-04.cnf fulfilled No. of Restarts: 1892 No. of Flips: 2099 time to process: 22 seconds.
uf250-04.cnf fulfilled No. of Restarts: 356 No. of Flips: 3580 time to process: 19 seconds.
uf250-04.cnf fulfilled No. of Restarts: 216 No. of Flips: 2256 time to process: 21 seconds.
uf250-04.cnf fulfilled No. of Restarts: 2237 No. of Flips: 3884 time to process: 22 seconds.
uf250-04.cnf fulfilled No. of Restarts: 287 No. of Flips: 2893 time to process: 22 seconds.
uf250-04.cnf fulfilled No. of Restarts: 2409 No. of Flips: 2465 time to process: 21 seconds.
uf250-04.cnf fulfilled No. of Restarts: 796 No. of Flips: 1774 time to process: 21 seconds.
uf250-04.cnf fulfilled No. of Restarts: 697 No. of Flips: 3457 time to process: 21 seconds.
uf250-04.cnf fulfilled No. of Restarts: 390 No. of Flips: 3172 time to process: 22 seconds.
uf250-04.cnf fulfilled No. of Restarts: 172 No. of Flips: 4510 time to process: 22 seconds.
uf250-04.cnf fulfilled No. of Restarts: 1902 No. of Flips: 4739 time to process: 22 seconds.
uf250-04.cnf fulfilled No. of Restarts: 898 No. of Flips: 2545 time to process: 21 seconds.
uf250-04.cnf fulfilled No. of Restarts: 23 No. of Flips: 1811 time to process: 22 seconds.
uf250-04.cnf fulfilled No. of Restarts: 1515 No. of Flips: 3026 time to process: 21 seconds.
uf250-04.cnf fulfilled No. of Restarts: 657 No. of Flips: 3259 time to process: 14 seconds.
uf250-04.cnf fulfilled No. of Restarts: 493 No. of Flips: 4018 time to process: 21 seconds.
uf250-04.cnf fulfilled No. of Restarts: 621 No. of Flips: 2163 time to process: 10 seconds.
uf250-04.cnf fulfilled No. of Restarts: 509 No. of Flips: 3476 time to process: 22 seconds.
uf250-04.cnf fulfilled No. of Restarts: 729 No. of Flips: 4812 time to process: 21 seconds.
uf250-04.cnf fulfilled No. of Restarts: 267 No. of Flips: 4338 time to process: 21 seconds.
uf250-04.cnf fulfilled No. of Restarts: 2538 No. of Flips: 3853 time to process: 21 seconds.
uf250-04.cnf fulfilled No. of Restarts: 1983 No. of Flips: 2086 time to process: 21 seconds.
uf250-04.cnf fulfilled No. of Restarts: 958 No. of Flips: 3086 time to process: 21 seconds.
uf250-04.cnf fulfilled No. of Restarts: 1155 No. of Flips: 2661 time to process: 22 seconds.
uf250-04.cnf fulfilled No. of Restarts: 540 No. of Flips: 4182 time to process: 21 seconds.
uf250-04.cnf fulfilled No. of Restarts: 1935 No. of Flips: 3853 time to process: 22 seconds.
uf250-04.cnf fulfilled No. of Restarts: 447 No. of Flips: 2336 time to process: 12 seconds.
uf250-04.cnf fulfilled No. of Restarts: 1487 No. of Flips: 1092 time to process: 21 seconds.
uf250-04.cnf fulfilled No. of Restarts: 408 No. of Flips: 784 time to process: 16 seconds.
uf250-04.cnf fulfilled No. of Restarts: 666 No. of Flips: 1962 time to process: 21 seconds.
uf250-04.cnf fulfilled No. of Restarts: 478 No. of Flips: 3394 time to process: 21 seconds.
uf250-04.cnf fulfilled No. of Restarts: 216 No. of Flips: 3360 time to process: 19 seconds.
uf250-04.cnf fulfilled No. of Restarts: 1436 No. of Flips: 3012 time to process: 21 seconds.
uf250-04.cnf fulfilled No. of Restarts: 1524 No. of Flips: 3063 time to process: 21 seconds.
uf250-04.cnf fulfilled No. of Restarts: 684 No. of Flips: 3827 time to process: 21 seconds.
uf250-04.cnf fulfilled No. of Restarts: 429 No. of Flips: 2660 time to process: 21 seconds.
uf250-04.cnf fulfilled No. of Restarts: 1248 No. of Flips: 3615 time to process: 21 seconds.
uf250-04.cnf fulfilled No. of Restarts: 857 No. of Flips: 2352 time to process: 21 seconds.
uf250-04.cnf fulfilled No. of Restarts: 637 No. of Flips: 1998 time to process: 21 seconds.
uf250-04.cnf fulfilled No. of Restarts: 1329 No. of Flips: 1707 time to process: 21 seconds.
uf250-04.cnf fulfilled No. of Restarts: 591 No. of Flips: 2365 time to process: 21 seconds.
uf250-04.cnf fulfilled No. of Restarts: 1797 No. of Flips: 4299 time to process: 22 seconds.
uf250-04.cnf fulfilled No. of Restarts: 1976 No. of Flips: 2838 time to process: 21 seconds.
uf250-04.cnf fulfilled No. of Restarts: 714 No. of Flips: 2196 time to process: 21 seconds.
uf250-04.cnf fulfilled No. of Restarts: 500 No. of Flips: 920 time to process: 21 seconds.
uf250-04.cnf fulfilled No. of Restarts: 362 No. of Flips: 4229 time to process: 21 seconds.
uf250-04.cnf fulfilled No. of Restarts: 1032 No. of Flips: 1929 time to process: 21 seconds.
uf250-04.cnf fulfilled No. of Restarts: 2401 No. of Flips: 4549 time to process: 21 seconds.
uf250-04.cnf fulfilled No. of Restarts: 356 No. of Flips: 3177 time to process: 14 seconds.
uf250-04.cnf fulfilled No. of Restarts: 583 No. of Flips: 2655 time to process: 15 seconds.
uf250-04.cnf fulfilled No. of Restarts: 462 No. of Flips: 909 time to process: 15 seconds.
uf250-04.cnf fulfilled No. of Restarts: 1552 No. of Flips: 4144 time to process: 22 seconds.
uf250-04.cnf fulfilled No. of Restarts: 1195 No. of Flips: 4794 time to process: 21 seconds.
uf250-04.cnf fulfilled No. of Restarts: 89 No. of Flips: 1905 time to process: 19 seconds.
uf250-04.cnf fulfilled No. of Restarts: 1658 No. of Flips: 4567 time to process: 22 seconds.
uf250-04.cnf fulfilled No. of Restarts: 1692 No. of Flips: 4194 time to process: 22 seconds.
uf250-04.cnf fulfilled No. of Restarts: 1207 No. of Flips: 2420 time to process: 12 seconds.
uf250-04.cnf fulfilled No. of Restarts: 337 No. of Flips: 2096 time to process: 21 seconds.
uf250-04.cnf fulfilled No. of Restarts: 246 No. of Flips: 2052 time to process: 22 seconds.
uf250-04.cnf fulfilled No. of Restarts: 275 No. of Flips: 4684 time to process: 21 seconds.
uf250-04.cnf fulfilled No. of Restarts: 1223 No. of Flips: 1318 time to process: 21 seconds.
uf250-04.cnf fulfilled No. of Restarts: 845 No. of Flips: 2248 time to process: 22 seconds.
uf250-04.cnf fulfilled No. of Restarts: 1115 No. of Flips: 4188 time to process: 21 seconds.
uf250-04.cnf fulfilled No. of Restarts: 239 No. of Flips: 787 time to process: 13 seconds.
uf250-04.cnf fulfilled No. of Restarts: 210 No. of Flips: 2294 time to process: 21 seconds.
uf250-04.cnf fulfilled No. of Restarts: 1168 No. of Flips: 3929 time to process: 21 seconds.
uf250-04.cnf fulfilled No. of Restarts: 770 No. of Flips: 4555 time to process: 22 seconds.
uf250-04.cnf fulfilled No. of Restarts: 1758 No. of Flips: 4016 time to process: 22 seconds.
uf250-04.cnf fulfilled No. of Restarts: 349 No. of Flips: 3085 time to process: 21 seconds.
uf250-04.cnf fulfilled No. of Restarts: 559 No. of Flips: 4877 time to process: 21 seconds.
uf250-04.cnf fulfilled No. of Restarts: 699 No. of Flips: 3069 time to process: 17 seconds.
uf250-04.cnf fulfilled No. of Restarts: 139 No. of Flips: 1721 time to process: 21 seconds.
uf250-04.cnf fulfilled No. of Restarts: 1184 No. of Flips: 991 time to process: 22 seconds.
uf250-04.cnf fulfilled No. of Restarts: 709 No. of Flips: 1526 time to process: 21 seconds.
uf250-04.cnf fulfilled No. of Restarts: 2285 No. of Flips: 2502 time to process: 21 seconds.
uf250-04.cnf fulfilled No. of Restarts: 1263 No. of Flips: 2718 time to process: 18 seconds.
uf250-04.cnf fulfilled No. of Restarts: 573 No. of Flips: 4914 time to process: 21 seconds.
uf250-04.cnf fulfilled No. of Restarts: 199 No. of Flips: 3564 time to process: 18 seconds.
uf250-04.cnf fulfilled No. of Restarts: 1876 No. of Flips: 2332 time to process: 21 seconds.
uf250-04.cnf fulfilled No. of Restarts: 490 No. of Flips: 3891 time to process: 21 seconds.
uf250-04.cnf fulfilled No. of Restarts: 188 No. of Flips: 2804 time to process: 22 seconds.
uf250-04.cnf fulfilled No. of Restarts: 662 No. of Flips: 1591 time to process: 15 seconds.
uf250-04.cnf fulfilled No. of Restarts: 1182 No. of Flips: 2415 time to process: 21 seconds.
uf250-04.cnf fulfilled No. of Restarts: 960 No. of Flips: 4272 time to process: 21 seconds.
uf250-04.cnf fulfilled No. of Restarts: 443 No. of Flips: 2514 time to process: 21 seconds.
uf250-04.cnf fulfilled No. of Restarts: 33 No. of Flips: 2605 time to process: 21 seconds.
uf250-04.cnf fulfilled No. of Restarts: 157 No. of Flips: 1866 time to process: 21 seconds.
uf250-04.cnf fulfilled No. of Restarts: 981 No. of Flips: 2276 time to process: 21 seconds.
uf250-04.cnf fulfilled No. of Restarts: 182 No. of Flips: 2976 time to process: 21 seconds.
uf250-04.cnf fulfilled No. of Restarts: 252 No. of Flips: 2641 time to process: 12 seconds.
uf250-04.cnf fulfilled No. of Restarts: 104 No. of Flips: 4334 time to process: 14 seconds.
uf250-04.cnf fulfilled No. of Restarts: 2579 No. of Flips: 4756 time to process: 22 seconds.
uf250-04.cnf fulfilled No. of Restarts: 433 No. of Flips: 1067 time to process: 21 seconds.
uf250-04.cnf fulfilled No. of Restarts: 2473 No. of Flips: 1994 time to process: 21 seconds.
uf250-04.cnf fulfilled No. of Restarts: 1478 No. of Flips: 3091 time to process: 22 seconds.
uf250-04.cnf fulfilled No. of Restarts: 1456 No. of Flips: 3594 time to process: 14 seconds.
uf250-04.cnf fulfilled No. of Restarts: 490 No. of Flips: 2386 time to process: 14 seconds.
uf250-04.cnf fulfilled No. of Restarts: 36 No. of Flips: 3105 time to process: 13 seconds.
uf250-04.cnf fulfilled No. of Restarts: 210 No. of Flips: 4440 time to process: 21 seconds.
uf250-04.cnf fulfilled No. of Restarts: 102 No. of Flips: 2245 time to process: 16 seconds.
uf250-04.cnf fulfilled No. of Restarts: 901 No. of Flips: 2174 time to process: 21 seconds.
uf250-04.cnf fulfilled No. of Restarts: 538 No. of Flips: 1335 time to process: 22 seconds.
uf250-04.cnf fulfilled No. of Restarts: 951 No. of Flips: 2835 time to process: 21 seconds.
uf250-04.cnf fulfilled No. of Restarts: 641 No. of Flips: 2533 time to process: 21 seconds.
uf250-04.cnf fulfilled No. of Restarts: 94 No. of Flips: 3478 time to process: 21 seconds.
uf250-04.cnf fulfilled No. of Restarts: 1882 No. of Flips: 2276 time to process: 21 seconds.
uf250-04.cnf fulfilled No. of Restarts: 384 No. of Flips: 3375 time to process: 21 seconds.
uf250-04.cnf fulfilled No. of Restarts: 3888 No. of Flips: 2268 time to process: 21 seconds.
uf250-04.cnf fulfilled No. of Restarts: 276 No. of Flips: 1636 time to process: 22 seconds.
uf250-04.cnf fulfilled No. of Restarts: 77 No. of Flips: 3888 time to process: 8 seconds.
uf250-04.cnf fulfilled No. of Restarts: 1279 No. of Flips: 2910 time to process: 15 seconds.
uf250-04.cnf fulfilled No. of Restarts: 805 No. of Flips: 4426 time to process: 22 seconds.
uf250-04.cnf fulfilled No. of Restarts: 717 No. of Flips: 1638 time to process: 22 seconds.
uf250-04.cnf fulfilled No. of Restarts: 1241 No. of Flips: 4342 time to process: 21 seconds.
uf250-04.cnf fulfilled No. of Restarts: 1190 No. of Flips: 3269 time to process: 21 seconds.
uf250-04.cnf fulfilled No. of Restarts: 70 No. of Flips: 1762 time to process: 12 seconds.
uf250-04.cnf fulfilled No. of Restarts: 51 No. of Flips: 1910 time to process: 21 seconds.
uf250-04.cnf fulfilled No. of Restarts: 80 No. of Flips: 3743 time to process: 9 seconds.
uf250-04.cnf fulfilled No. of Restarts: 1181 No. of Flips: 1092 time to process: 14 seconds.
uf250-04.cnf fulfilled No. of Restarts: 552 No. of Flips: 3600 time to process: 21 seconds.
uf250-04.cnf fulfilled No. of Restarts: 1090 No. of Flips: 2185 time to process: 21 seconds.
uf250-04.cnf fulfilled No. of Restarts: 1350 No. of Flips: 3251 time to process: 22 seconds.
uf250-04.cnf fulfilled No. of Restarts: 195 No. of Flips: 2862 time to process: 21 seconds.
uf250-04.cnf fulfilled No. of Restarts: 139 No. of Flips: 2584 time to process: 21 seconds.
uf250-04.cnf fulfilled No. of Restarts: 250 No. of Flips: 3059 time to process: 21 seconds.
uf250-04.cnf fulfilled No. of Restarts: 1538 No. of Flips: 3414 time to process: 21 seconds.
uf250-04.cnf fulfilled No. of Restarts: 1476 No. of Flips: 1442 time to process: 18 seconds.
uf250-04.cnf fulfilled No. of Restarts: 76 No. of Flips: 2643 time to process: 22 seconds.
uf250-04.cnf fulfilled No. of Restarts: 97 No. of Flips: 3965 time to process: 13 seconds.
uf250-04.cnf fulfilled No. of Restarts: 794 No. of Flips: 871 time to process: 13 seconds.
uf250-04.cnf fulfilled No. of Restarts: 243 No. of Flips: 3624 time to process: 13 seconds.
uf250-04.cnf fulfilled No. of Restarts: 771 No. of Flips: 3966 time to process: 7 seconds.
uf250-04.cnf fulfilled No. of Restarts: 473 No. of Flips: 3673 time to process: 22 seconds.
uf250-04.cnf fulfilled No. of Restarts: 86 No. of Flips: 4846 time to process: 21 seconds.
uf250-04.cnf fulfilled No. of Restarts: 1100 No. of Flips: 4674 time to process: 22 seconds.
uf250-04.cnf fulfilled No. of Restarts: 1844 No. of Flips: 2720 time to process: 22 seconds.
uf250-04.cnf fulfilled No. of Restarts: 247 No. of Flips: 4634 time to process: 21 seconds.
uf250-04.cnf fulfilled No. of Restarts: 108 No. of Flips: 2213 time to process: 21 seconds.
uf250-04.cnf fulfilled No. of Restarts: 68 No. of Flips: 4429 time to process: 18 seconds.
uf250-04.cnf fulfilled No. of Restarts: 752 No. of Flips: 1449 time to process: 21 seconds.
uf250-04.cnf fulfilled No. of Restarts: 235 No. of Flips: 1791 time to process: 21 seconds.
uf250-04.cnf fulfilled No. of Restarts: 3394 No. of Flips: 1176 time to process: 21 seconds.
uf250-04.cnf fulfilled No. of Restarts: 487 No. of Flips: 3226 time to process: 21 seconds.
uf250-04.cnf fulfilled No. of Restarts: 871 No. of Flips: 4752 time to process: 21 seconds.
uf250-04.cnf fulfilled No. of Restarts: 1294 No. of Flips: 1658 time to process: 21 seconds.
uf250-04.cnf fulfilled No. of Restarts: 762 No. of Flips: 1761 time to process: 21 seconds.
uf250-04.cnf fulfilled No. of Restarts: 167 No. of Flips: 1670 time to process: 10 seconds.
uf250-04.cnf fulfilled No. of Restarts: 501 No. of Flips: 2565 time to process: 9 seconds.
uf250-04.cnf fulfilled No. of Restarts: 38 No. of Flips: 2413 time to process: 14 seconds.
uf250-04.cnf fulfilled No. of Restarts: 2782 No. of Flips: 4309 time to process: 22 seconds.
uf250-04.cnf fulfilled No. of Restarts: 2666 No. of Flips: 2977 time to process: 20 seconds.
uf250-04.cnf fulfilled No. of Restarts: 167 No. of Flips: 2832 time to process: 13 seconds.
uf250-04.cnf fulfilled No. of Restarts: 297 No. of Flips: 2151 time to process: 21 seconds.
uf250-04.cnf fulfilled No. of Restarts: 429 No. of Flips: 1685 time to process: 21 seconds.
uf250-04.cnf fulfilled No. of Restarts: 420 No. of Flips: 2904 time to process: 10 seconds.
uf250-04.cnf fulfilled No. of Restarts: 23 No. of Flips: 4632 time to process: 9 seconds.
uf250-04.cnf fulfilled No. of Restarts: 238 No. of Flips: 2291 time to process: 3 seconds.
uf250-04.cnf fulfilled No. of Restarts: 57 No. of Flips: 3049 time to process: 20 seconds.
uf250-04.cnf fulfilled No. of Restarts: 293 No. of Flips: 3895 time to process: 21 seconds.
uf250-04.cnf fulfilled No. of Restarts: 781 No. of Flips: 3977 time to process: 21 seconds.
uf250-04.cnf fulfilled No. of Restarts: 336 No. of Flips: 2728 time to process: 14 seconds.
uf250-04.cnf fulfilled No. of Restarts: 849 No. of Flips: 1358 time to process: 21 seconds.
uf250-04.cnf , deadline. Restarts: 4620
uf250-04.cnf fulfilled No. of Restarts: 212 No. of Flips: 3027 time to process: 21 seconds.
uf250-04.cnf fulfilled No. of Restarts: 1181 No. of Flips: 4622 time to process: 11 seconds.
uf250-04.cnf fulfilled No. of Restarts: 964 No. of Flips: 4549 time to process: 21 seconds.
uf250-04.cnf fulfilled No. of Restarts: 1459 No. of Flips: 4524 time to process: 21 seconds.
uf250-04.cnf fulfilled No. of Restarts: 393 No. of Flips: 2232 time to process: 18 seconds.
uf250-04.cnf fulfilled No. of Restarts: 209 No. of Flips: 880 time to process: 21 seconds.
uf250-04.cnf fulfilled No. of Restarts: 1884 No. of Flips: 2141 time to process: 21 seconds.
uf250-04.cnf fulfilled No. of Restarts: 2302 No. of Flips: 1887 time to process: 21 seconds.
uf250-04.cnf fulfilled No. of Restarts: 1263 No. of Flips: 3792 time to process: 22 seconds.
uf250-04.cnf fulfilled No. of Restarts: 111 No. of Flips: 2874 time to process: 22 seconds.
uf250-04.cnf fulfilled No. of Restarts: 24 No. of Flips: 4276 time to process: 22 seconds.
uf250-04.cnf fulfilled No. of Restarts: 745 No. of Flips: 685 time to process: 21 seconds.
uf250-04.cnf fulfilled No. of Restarts: 297 No. of Flips: 1643 time to process: 18 seconds.
uf250-04.cnf fulfilled No. of Restarts: 97 No. of Flips: 2669 time to process: 18 seconds.
uf250-04.cnf fulfilled No. of Restarts: 725 No. of Flips: 2740 time to process: 21 seconds.
uf250-04.cnf fulfilled No. of Restarts: 957 No. of Flips: 2721 time to process: 22 seconds.
uf250-04.cnf fulfilled No. of Restarts: 908 No. of Flips: 1743 time to process: 21 seconds.
uf250-04.cnf fulfilled No. of Restarts: 2194 No. of Flips: 641 time to process: 22 seconds.
uf250-04.cnf fulfilled No. of Restarts: 8 No. of Flips: 4958 time to process: 13 seconds.
uf250-04.cnf fulfilled No. of Restarts: 691 No. of Flips: 833 time to process: 22 seconds.
uf250-04.cnf fulfilled No. of Restarts: 437 No. of Flips: 2405 time to process: 21 seconds.
uf250-04.cnf fulfilled No. of Restarts: 427 No. of Flips: 3487 time to process: 22 seconds.
uf250-04.cnf fulfilled No. of Restarts: 771 No. of Flips: 2784 time to process: 22 seconds.
uf250-04.cnf fulfilled No. of Restarts: 257 No. of Flips: 4683 time to process: 21 seconds.
uf250-04.cnf fulfilled No. of Restarts: 3107 No. of Flips: 2750 time to process: 22 seconds.
uf250-04.cnf fulfilled No. of Restarts: 1846 No. of Flips: 4897 time to process: 16 seconds.
uf250-04.cnf fulfilled No. of Restarts: 168 No. of Flips: 4862 time to process: 9 seconds.
uf250-04.cnf fulfilled No. of Restarts: 831 No. of Flips: 2622 time to process: 22 seconds.
uf250-04.cnf fulfilled No. of Restarts: 1193 No. of Flips: 2711 time to process: 22 seconds.
uf250-04.cnf fulfilled No. of Restarts: 250 No. of Flips: 4206 time to process: 21 seconds.
uf250-04.cnf fulfilled No. of Restarts: 787 No. of Flips: 2739 time to process: 21 seconds.
uf250-04.cnf fulfilled No. of Restarts: 156 No. of Flips: 1223 time to process: 21 seconds.
uf250-04.cnf fulfilled No. of Restarts: 998 No. of Flips: 4005 time to process: 21 seconds.
uf250-04.cnf fulfilled No. of Restarts: 916 No. of Flips: 1325 time to process: 21 seconds.
uf250-04.cnf fulfilled No. of Restarts: 713 No. of Flips: 2739 time to process: 21 seconds.
uf250-04.cnf fulfilled No. of Restarts: 3362 No. of Flips: 3957 time to process: 21 seconds.
uf250-04.cnf fulfilled No. of Restarts: 351 No. of Flips: 2018 time to process: 20 seconds.
uf250-04.cnf fulfilled No. of Restarts: 134 No. of Flips: 2449 time to process: 21 seconds.
uf250-04.cnf fulfilled No. of Restarts: 968 No. of Flips: 4421 time to process: 21 seconds.
uf250-04.cnf fulfilled No. of Restarts: 1354 No. of Flips: 3599 time to process: 21 seconds.
uf250-04.cnf fulfilled No. of Restarts: 106 No. of Flips: 4533 time to process: 21 seconds.
uf250-04.cnf fulfilled No. of Restarts: 510 No. of Flips: 3040 time to process: 21 seconds.
uf250-04.cnf fulfilled No. of Restarts: 41 No. of Flips: 2789 time to process: 21 seconds.
uf250-04.cnf fulfilled No. of Restarts: 255 No. of Flips: 4712 time to process: 21 seconds.
uf250-04.cnf fulfilled No. of Restarts: 91 No. of Flips: 4743 time to process: 21 seconds.
uf250-04.cnf fulfilled No. of Restarts: 623 No. of Flips: 1209 time to process: 21 seconds.
uf250-04.cnf fulfilled No. of Restarts: 1080 No. of Flips: 831 time to process: 21 seconds.
uf250-04.cnf fulfilled No. of Restarts: 1029 No. of Flips: 4648 time to process: 21 seconds.
uf250-04.cnf fulfilled No. of Restarts: 2855 No. of Flips: 2086 time to process: 21 seconds.
uf250-04.cnf fulfilled No. of Restarts: 307 No. of Flips: 2323 time to process: 21 seconds.
uf250-04.cnf fulfilled No. of Restarts: 615 No. of Flips: 3426 time to process: 17 seconds.
uf250-04.cnf fulfilled No. of Restarts: 654 No. of Flips: 1161 time to process: 21 seconds.
uf250-04.cnf fulfilled No. of Restarts: 452 No. of Flips: 2269 time to process: 21 seconds.
uf250-04.cnf fulfilled No. of Restarts: 9 No. of Flips: 4414 time to process: 21 seconds.
uf250-04.cnf fulfilled No. of Restarts: 66 No. of Flips: 1826 time to process: 18 seconds.
uf250-04.cnf fulfilled No. of Restarts: 1396 No. of Flips: 4516 time to process: 22 seconds.
uf250-04.cnf fulfilled No. of Restarts: 802 No. of Flips: 1724 time to process: 21 seconds.
uf250-04.cnf fulfilled No. of Restarts: 1837 No. of Flips: 2926 time to process: 22 seconds.
uf250-04.cnf fulfilled No. of Restarts: 90 No. of Flips: 4284 time to process: 22 seconds.
uf250-04.cnf fulfilled No. of Restarts: 1297 No. of Flips: 2425 time to process: 22 seconds.
uf250-04.cnf fulfilled No. of Restarts: 405 No. of Flips: 1583 time to process: 22 seconds.
uf250-04.cnf fulfilled No. of Restarts: 275 No. of Flips: 2907 time to process: 14 seconds.
uf250-04.cnf fulfilled No. of Restarts: 245 No. of Flips: 910 time to process: 20 seconds.
uf250-04.cnf fulfilled No. of Restarts: 1621 No. of Flips: 2356 time to process: 19 seconds.
uf250-04.cnf fulfilled No. of Restarts: 453 No. of Flips: 3668 time to process: 21 seconds.
uf250-04.cnf fulfilled No. of Restarts: 425 No. of Flips: 2882 time to process: 10 seconds.
uf250-04.cnf fulfilled No. of Restarts: 2376 No. of Flips: 1185 time to process: 22 seconds.
uf250-04.cnf fulfilled No. of Restarts: 1543 No. of Flips: 3331 time to process: 22 seconds.
uf250-04.cnf fulfilled No. of Restarts: 397 No. of Flips: 3678 time to process: 21 seconds.
uf250-04.cnf fulfilled No. of Restarts: 860 No. of Flips: 1786 time to process: 7 seconds.
uf250-04.cnf fulfilled No. of Restarts: 121 No. of Flips: 4959 time to process: 15 seconds.
uf250-04.cnf fulfilled No. of Restarts: 128 No. of Flips: 1724 time to process: 22 seconds.
uf250-04.cnf fulfilled No. of Restarts: 374 No. of Flips: 4421 time to process: 22 seconds.
uf250-04.cnf fulfilled No. of Restarts: 1579 No. of Flips: 1705 time to process: 21 seconds.
uf250-04.cnf fulfilled No. of Restarts: 3 No. of Flips: 4402 time to process: 19 seconds.
uf250-04.cnf fulfilled No. of Restarts: 333 No. of Flips: 4492 time to process: 13 seconds.
uf250-04.cnf fulfilled No. of Restarts: 13 No. of Flips: 4034 time to process: 21 seconds.
uf250-04.cnf fulfilled No. of Restarts: 1188 No. of Flips: 4340 time to process: 21 seconds.
uf250-04.cnf fulfilled No. of Restarts: 213 No. of Flips: 4468 time to process: 21 seconds.
uf250-04.cnf fulfilled No. of Restarts: 325 No. of Flips: 760 time to process: 21 seconds.
uf250-04.cnf fulfilled No. of Restarts: 36 No. of Flips: 1682 time to process: 21 seconds.
uf250-04.cnf fulfilled No. of Restarts: 1444 No. of Flips: 2438 time to process: 21 seconds.
uf250-04.cnf fulfilled No. of Restarts: 542 No. of Flips: 3145 time to process: 13 seconds.
uf250-04.cnf fulfilled No. of Restarts: 1613 No. of Flips: 2219 time to process: 21 seconds.
uf250-04.cnf fulfilled No. of Restarts: 1194 No. of Flips: 3990 time to process: 21 seconds.
uf250-04.cnf fulfilled No. of Restarts: 177 No. of Flips: 1021 time to process: 10 seconds.
uf250-04.cnf fulfilled No. of Restarts: 13 No. of Flips: 1728 time to process: 14 seconds.
uf250-04.cnf fulfilled No. of Restarts: 1384 No. of Flips: 2621 time to process: 22 seconds.
uf250-04.cnf fulfilled No. of Restarts: 378 No. of Flips: 4831 time to process: 10 seconds.
uf250-04.cnf fulfilled No. of Restarts: 1590 No. of Flips: 4675 time to process: 21 seconds.
uf250-04.cnf fulfilled No. of Restarts: 1481 No. of Flips: 4530 time to process: 21 seconds.
uf250-04.cnf fulfilled No. of Restarts: 68 No. of Flips: 4084 time to process: 19 seconds.
uf250-04.cnf fulfilled No. of Restarts: 1591 No. of Flips: 1406 time to process: 19 seconds.
uf250-04.cnf fulfilled No. of Restarts: 942 No. of Flips: 1864 time to process: 21 seconds.
uf250-04.cnf fulfilled No. of Restarts: 19 No. of Flips: 1981 time to process: 19 seconds.
uf250-04.cnf fulfilled No. of Restarts: 60 No. of Flips: 2295 time to process: 7 seconds.
uf250-04.cnf fulfilled No. of Restarts: 364 No. of Flips: 4503 time to process: 13 seconds.
uf250-04.cnf fulfilled No. of Restarts: 262 No. of Flips: 3862 time to process: 19 seconds.
uf250-04.cnf fulfilled No. of Restarts: 1072 No. of Flips: 1803 time to process: 21 seconds.
uf250-04.cnf fulfilled No. of Restarts: 192 No. of Flips: 4325 time to process: 21 seconds.
uf250-04.cnf fulfilled No. of Restarts: 1879 No. of Flips: 4574 time to process: 21 seconds.
uf250-04.cnf fulfilled No. of Restarts: 144 No. of Flips: 2690 time to process: 21 seconds.
uf250-04.cnf fulfilled No. of Restarts: 560 No. of Flips: 4440 time to process: 21 seconds.
uf250-04.cnf fulfilled No. of Restarts: 397 No. of Flips: 2913 time to process: 21 seconds.
uf250-04.cnf fulfilled No. of Restarts: 218 No. of Flips: 4491 time to process: 21 seconds.
uf250-04.cnf fulfilled No. of Restarts: 487 No. of Flips: 2825 time to process: 11 seconds.
uf250-04.cnf fulfilled No. of Restarts: 963 No. of Flips: 1419 time to process: 18 seconds.
uf250-04.cnf fulfilled No. of Restarts: 1173 No. of Flips: 3233 time to process: 21 seconds.
uf250-04.cnf fulfilled No. of Restarts: 2222 No. of Flips: 3921 time to process: 21 seconds.
uf250-04.cnf fulfilled No. of Restarts: 2288 No. of Flips: 1647 time to process: 22 seconds.
uf250-04.cnf fulfilled No. of Restarts: 50 No. of Flips: 3345 time to process: 21 seconds.
uf250-04.cnf fulfilled No. of Restarts: 968 No. of Flips: 2104 time to process: 21 seconds.
uf250-04.cnf fulfilled No. of Restarts: 413 No. of Flips: 1162 time to process: 21 seconds.
uf250-04.cnf fulfilled No. of Restarts: 285 No. of Flips: 1964 time to process: 21 seconds.
uf250-04.cnf fulfilled No. of Restarts: 531 No. of Flips: 2335 time to process: 17 seconds.
uf250-04.cnf fulfilled No. of Restarts: 281 No. of Flips: 3409 time to process: 21 seconds.
uf250-04.cnf fulfilled No. of Restarts: 2559 No. of Flips: 1460 time to process: 21 seconds.
uf250-04.cnf fulfilled No. of Restarts: 749 No. of Flips: 1828 time to process: 21 seconds.
uf250-04.cnf fulfilled No. of Restarts: 414 No. of Flips: 3363 time to process: 10 seconds.
uf250-04.cnf fulfilled No. of Restarts: 1417 No. of Flips: 3132 time to process: 9 seconds.
uf250-04.cnf fulfilled No. of Restarts: 2801 No. of Flips: 1537 time to process: 21 seconds.
uf250-04.cnf fulfilled No. of Restarts: 401 No. of Flips: 2832 time to process: 18 seconds.
uf250-04.cnf fulfilled No. of Restarts: 893 No. of Flips: 2640 time to process: 21 seconds.
uf250-04.cnf fulfilled No. of Restarts: 134 No. of Flips: 4525 time to process: 17 seconds.
uf250-04.cnf fulfilled No. of Restarts: 336 No. of Flips: 2776 time to process: 21 seconds.
uf250-04.cnf fulfilled No. of Restarts: 3190 No. of Flips: 3844 time to process: 21 seconds.
uf250-04.cnf fulfilled No. of Restarts: 1396 No. of Flips: 1524 time to process: 21 seconds.
uf250-04.cnf fulfilled No. of Restarts: 163 No. of Flips: 2632 time to process: 21 seconds.
uf250-04.cnf fulfilled No. of Restarts: 969 No. of Flips: 2441 time to process: 21 seconds.
uf250-04.cnf fulfilled No. of Restarts: 715 No. of Flips: 2954 time to process: 22 seconds.
uf250-04.cnf fulfilled No. of Restarts: 1648 No. of Flips: 2765 time to process: 22 seconds.
uf250-04.cnf fulfilled No. of Restarts: 1100 No. of Flips: 4379 time to process: 21 seconds.
uf250-04.cnf fulfilled No. of Restarts: 22 No. of Flips: 2308 time to process: 22 seconds.
uf250-04.cnf fulfilled No. of Restarts: 1380 No. of Flips: 1657 time to process: 20 seconds.
uf250-04.cnf fulfilled No. of Restarts: 1151 No. of Flips: 3533 time to process: 21 seconds.
uf250-04.cnf fulfilled No. of Restarts: 301 No. of Flips: 3819 time to process: 21 seconds.
uf250-04.cnf fulfilled No. of Restarts: 728 No. of Flips: 4767 time to process: 22 seconds.
uf250-04.cnf fulfilled No. of Restarts: 202 No. of Flips: 4442 time to process: 22 seconds.
uf250-04.cnf fulfilled No. of Restarts: 206 No. of Flips: 3591 time to process: 22 seconds.
uf250-04.cnf fulfilled No. of Restarts: 878 No. of Flips: 4890 time to process: 21 seconds.
uf250-04.cnf fulfilled No. of Restarts: 1645 No. of Flips: 1975 time to process: 21 seconds.
uf250-04.cnf fulfilled No. of Restarts: 453 No. of Flips: 1153 time to process: 22 seconds.
uf250-04.cnf fulfilled No. of Restarts: 985 No. of Flips: 3226 time to process: 22 seconds.
uf250-04.cnf fulfilled No. of Restarts: 830 No. of Flips: 4218 time to process: 21 seconds.
uf250-04.cnf fulfilled No. of Restarts: 1127 No. of Flips: 4794 time to process: 16 seconds.
uf250-04.cnf fulfilled No. of Restarts: 1075 No. of Flips: 1401 time to process: 22 seconds.
uf250-04.cnf fulfilled No. of Restarts: 272 No. of Flips: 1888 time to process: 21 seconds.
uf250-04.cnf fulfilled No. of Restarts: 874 No. of Flips: 3331 time to process: 11 seconds.
uf250-04.cnf fulfilled No. of Restarts: 415 No. of Flips: 1395 time to process: 21 seconds.
uf250-04.cnf fulfilled No. of Restarts: 238 No. of Flips: 3233 time to process: 21 seconds.
uf250-04.cnf fulfilled No. of Restarts: 213 No. of Flips: 3877 time to process: 21 seconds.
uf250-04.cnf fulfilled No. of Restarts: 593 No. of Flips: 3905 time to process: 10 seconds.
uf250-04.cnf fulfilled No. of Restarts: 4 No. of Flips: 1900 time to process: 5 seconds.
uf250-04.cnf fulfilled No. of Restarts: 1047 No. of Flips: 3078 time to process: 21 seconds.
uf250-04.cnf fulfilled No. of Restarts: 655 No. of Flips: 4232 time to process: 17 seconds.
uf250-04.cnf fulfilled No. of Restarts: 725 No. of Flips: 4787 time to process: 15 seconds.
uf250-04.cnf fulfilled No. of Restarts: 341 No. of Flips: 4722 time to process: 19 seconds.
uf250-04.cnf fulfilled No. of Restarts: 426 No. of Flips: 1709 time to process: 21 seconds.
uf250-04.cnf fulfilled No. of Restarts: 1212 No. of Flips: 1095 time to process: 14 seconds.
uf250-04.cnf fulfilled No. of Restarts: 505 No. of Flips: 2807 time to process: 21 seconds.
uf250-04.cnf fulfilled No. of Restarts: 382 No. of Flips: 3125 time to process: 21 seconds.
uf250-04.cnf fulfilled No. of Restarts: 1670 No. of Flips: 4770 time to process: 21 seconds.
uf250-04.cnf fulfilled No. of Restarts: 413 No. of Flips: 3050 time to process: 21 seconds.
uf250-04.cnf fulfilled No. of Restarts: 131 No. of Flips: 4468 time to process: 6 seconds.
uf250-04.cnf fulfilled No. of Restarts: 1117 No. of Flips: 3976 time to process: 21 seconds.
uf250-04.cnf fulfilled No. of Restarts: 193 No. of Flips: 2508 time to process: 21 seconds.
uf250-04.cnf fulfilled No. of Restarts: 418 No. of Flips: 3602 time to process: 22 seconds.
uf250-04.cnf fulfilled No. of Restarts: 1199 No. of Flips: 3785 time to process: 21 seconds.
uf250-04.cnf fulfilled No. of Restarts: 45 No. of Flips: 4932 time to process: 15 seconds.
uf250-04.cnf fulfilled No. of Restarts: 371 No. of Flips: 2145 time to process: 22 seconds.
uf250-04.cnf fulfilled No. of Restarts: 648 No. of Flips: 967 time to process: 21 seconds.
uf250-04.cnf fulfilled No. of Restarts: 657 No. of Flips: 444 time to process: 22 seconds.
uf250-04.cnf fulfilled No. of Restarts: 4013 No. of Flips: 3865 time to process: 22 seconds.
uf250-04.cnf fulfilled No. of Restarts: 314 No. of Flips: 4903 time to process: 22 seconds.
uf250-04.cnf fulfilled No. of Restarts: 595 No. of Flips: 815 time to process: 22 seconds.
uf250-04.cnf fulfilled No. of Restarts: 1346 No. of Flips: 3683 time to process: 18 seconds.
uf250-04.cnf fulfilled No. of Restarts: 1454 No. of Flips: 3944 time to process: 22 seconds.
uf250-04.cnf fulfilled No. of Restarts: 248 No. of Flips: 2641 time to process: 21 seconds.
uf250-04.cnf fulfilled No. of Restarts: 1151 No. of Flips: 3269 time to process: 11 seconds.
uf250-04.cnf fulfilled No. of Restarts: 1953 No. of Flips: 4503 time to process: 21 seconds.
uf250-04.cnf fulfilled No. of Restarts: 61 No. of Flips: 3749 time to process: 21 seconds.
uf250-04.cnf fulfilled No. of Restarts: 0 No. of Flips: 1862 time to process: 7 seconds.
uf250-04.cnf fulfilled No. of Restarts: 160 No. of Flips: 2786 time to process: 17 seconds.
uf250-04.cnf fulfilled No. of Restarts: 41 No. of Flips: 2863 time to process: 22 seconds.
uf250-04.cnf fulfilled No. of Restarts: 1591 No. of Flips: 4337 time to process: 22 seconds.
uf250-04.cnf fulfilled No. of Restarts: 662 No. of Flips: 2158 time to process: 21 seconds.
uf250-04.cnf fulfilled No. of Restarts: 2010 No. of Flips: 4479 time to process: 22 seconds.
uf250-04.cnf fulfilled No. of Restarts: 2321 No. of Flips: 3563 time to process: 22 seconds.
uf250-04.cnf fulfilled No. of Restarts: 379 No. of Flips: 1305 time to process: 21 seconds.
uf250-04.cnf fulfilled No. of Restarts: 504 No. of Flips: 2084 time to process: 10 seconds.
uf250-04.cnf fulfilled No. of Restarts: 1432 No. of Flips: 2021 time to process: 21 seconds.
uf250-04.cnf fulfilled No. of Restarts: 1219 No. of Flips: 4469 time to process: 21 seconds.
uf250-04.cnf fulfilled No. of Restarts: 1359 No. of Flips: 1470 time to process: 22 seconds.
uf250-04.cnf fulfilled No. of Restarts: 1318 No. of Flips: 3753 time to process: 21 seconds.
uf250-04.cnf fulfilled No. of Restarts: 867 No. of Flips: 4875 time to process: 22 seconds.
uf250-04.cnf fulfilled No. of Restarts: 662 No. of Flips: 3957 time to process: 12 seconds.
uf250-04.cnf fulfilled No. of Restarts: 157 No. of Flips: 4027 time to process: 22 seconds.
uf250-04.cnf fulfilled No. of Restarts: 947 No. of Flips: 2262 time to process: 21 seconds.
uf250-04.cnf fulfilled No. of Restarts: 379 No. of Flips: 1636 time to process: 21 seconds.
uf250-04.cnf fulfilled No. of Restarts: 1066 No. of Flips: 3283 time to process: 21 seconds.
uf250-04.cnf fulfilled No. of Restarts: 802 No. of Flips: 3847 time to process: 21 seconds.
uf250-04.cnf fulfilled No. of Restarts: 39 No. of Flips: 2152 time to process: 21 seconds.
uf250-04.cnf fulfilled No. of Restarts: 48 No. of Flips: 3745 time to process: 18 seconds.
uf250-04.cnf fulfilled No. of Restarts: 1215 No. of Flips: 4862 time to process: 22 seconds.
uf250-04.cnf fulfilled No. of Restarts: 1546 No. of Flips: 4731 time to process: 21 seconds.
uf250-04.cnf fulfilled No. of Restarts: 213 No. of Flips: 3949 time to process: 21 seconds.
uf250-04.cnf fulfilled No. of Restarts: 1822 No. of Flips: 1281 time to process: 22 seconds.
uf250-04.cnf fulfilled No. of Restarts: 422 No. of Flips: 4879 time to process: 21 seconds.
uf250-04.cnf fulfilled No. of Restarts: 236 No. of Flips: 4720 time to process: 21 seconds.
uf250-04.cnf fulfilled No. of Restarts: 1090 No. of Flips: 4746 time to process: 21 seconds.
uf250-04.cnf fulfilled No. of Restarts: 2331 No. of Flips: 4015 time to process: 21 seconds.
uf250-04.cnf fulfilled No. of Restarts: 908 No. of Flips: 3349 time to process: 14 seconds.
uf250-04.cnf fulfilled No. of Restarts: 270 No. of Flips: 3829 time to process: 12 seconds.
uf250-04.cnf fulfilled No. of Restarts: 78 No. of Flips: 4150 time to process: 3 seconds.
uf250-04.cnf fulfilled No. of Restarts: 1408 No. of Flips: 1244 time to process: 21 seconds.
uf250-04.cnf fulfilled No. of Restarts: 3746 No. of Flips: 2305 time to process: 22 seconds.
uf250-04.cnf fulfilled No. of Restarts: 66 No. of Flips: 3648 time to process: 12 seconds.
uf250-04.cnf fulfilled No. of Restarts: 2315 No. of Flips: 1308 time to process: 21 seconds.
uf250-04.cnf fulfilled No. of Restarts: 200 No. of Flips: 1565 time to process: 21 seconds.
uf250-04.cnf fulfilled No. of Restarts: 494 No. of Flips: 3841 time to process: 21 seconds.
uf250-04.cnf fulfilled No. of Restarts: 2646 No. of Flips: 3855 time to process: 21 seconds.
uf250-04.cnf fulfilled No. of Restarts: 1202 No. of Flips: 4247 time to process: 21 seconds.
uf250-04.cnf fulfilled No. of Restarts: 220 No. of Flips: 1946 time to process: 21 seconds.
uf250-04.cnf fulfilled No. of Restarts: 1711 No. of Flips: 4168 time to process: 21 seconds.
uf250-04.cnf fulfilled No. of Restarts: 418 No. of Flips: 4894 time to process: 21 seconds.
uf250-04.cnf fulfilled No. of Restarts: 140 No. of Flips: 3220 time to process: 21 seconds.
uf250-04.cnf fulfilled No. of Restarts: 1381 No. of Flips: 1891 time to process: 21 seconds.
uf250-04.cnf fulfilled No. of Restarts: 131 No. of Flips: 4339 time to process: 21 seconds.
uf250-04.cnf fulfilled No. of Restarts: 2089 No. of Flips: 1072 time to process: 22 seconds.
uf250-04.cnf fulfilled No. of Restarts: 560 No. of Flips: 3873 time to process: 15 seconds.
uf250-04.cnf fulfilled No. of Restarts: 876 No. of Flips: 3994 time to process: 15 seconds.
uf250-04.cnf fulfilled No. of Restarts: 363 No. of Flips: 4497 time to process: 18 seconds.
uf250-04.cnf fulfilled No. of Restarts: 320 No. of Flips: 3388 time to process: 14 seconds.
uf250-04.cnf fulfilled No. of Restarts: 971 No. of Flips: 1928 time to process: 22 seconds.
uf250-04.cnf fulfilled No. of Restarts: 516 No. of Flips: 3868 time to process: 21 seconds.
uf250-04.cnf fulfilled No. of Restarts: 3155 No. of Flips: 3587 time to process: 22 seconds.
uf250-04.cnf fulfilled No. of Restarts: 1871 No. of Flips: 4698 time to process: 21 seconds.
uf250-04.cnf fulfilled No. of Restarts: 93 No. of Flips: 4786 time to process: 22 seconds.
uf250-04.cnf fulfilled No. of Restarts: 1543 No. of Flips: 2714 time to process: 22 seconds.
uf250-04.cnf fulfilled No. of Restarts: 169 No. of Flips: 3962 time to process: 22 seconds.
uf250-04.cnf fulfilled No. of Restarts: 317 No. of Flips: 4747 time to process: 21 seconds.
uf250-04.cnf fulfilled No. of Restarts: 252 No. of Flips: 1463 time to process: 5 seconds.
uf250-04.cnf fulfilled No. of Restarts: 1083 No. of Flips: 3105 time to process: 21 seconds.
uf250-04.cnf fulfilled No. of Restarts: 787 No. of Flips: 2201 time to process: 21 seconds.
uf250-04.cnf fulfilled No. of Restarts: 142 No. of Flips: 1024 time to process: 21 seconds.
uf250-04.cnf fulfilled No. of Restarts: 2219 No. of Flips: 2371 time to process: 18 seconds.
uf250-04.cnf fulfilled No. of Restarts: 557 No. of Flips: 2755 time to process: 21 seconds.
uf250-04.cnf fulfilled No. of Restarts: 270 No. of Flips: 2153 time to process: 21 seconds.
uf250-04.cnf fulfilled No. of Restarts: 1330 No. of Flips: 4431 time to process: 21 seconds.
uf250-04.cnf fulfilled No. of Restarts: 1609 No. of Flips: 2759 time to process: 21 seconds.
uf250-04.cnf fulfilled No. of Restarts: 1615 No. of Flips: 2773 time to process: 21 seconds.
uf250-04.cnf fulfilled No. of Restarts: 164 No. of Flips: 3654 time to process: 21 seconds.
uf250-04.cnf fulfilled No. of Restarts: 1596 No. of Flips: 2310 time to process: 21 seconds.
uf250-04.cnf fulfilled No. of Restarts: 887 No. of Flips: 4597 time to process: 21 seconds.
uf250-04.cnf fulfilled No. of Restarts: 126 No. of Flips: 2104 time to process: 16 seconds.
uf250-04.cnf fulfilled No. of Restarts: 35 No. of Flips: 4835 time to process: 21 seconds.
uf250-04.cnf fulfilled No. of Restarts: 25 No. of Flips: 4637 time to process: 21 seconds.
uf250-04.cnf fulfilled No. of Restarts: 178 No. of Flips: 956 time to process: 22 seconds.
uf250-04.cnf fulfilled No. of Restarts: 400 No. of Flips: 3588 time to process: 21 seconds.
uf250-04.cnf fulfilled No. of Restarts: 553 No. of Flips: 1331 time to process: 21 seconds.
uf250-04.cnf fulfilled No. of Restarts: 21 No. of Flips: 1539 time to process: 11 seconds.
uf250-04.cnf fulfilled No. of Restarts: 508 No. of Flips: 2186 time to process: 19 seconds.
uf250-04.cnf fulfilled No. of Restarts: 712 No. of Flips: 3855 time to process: 14 seconds.
uf250-04.cnf fulfilled No. of Restarts: 8 No. of Flips: 3539 time to process: 21 seconds.
uf250-04.cnf fulfilled No. of Restarts: 378 No. of Flips: 3109 time to process: 21 seconds.
uf250-04.cnf fulfilled No. of Restarts: 973 No. of Flips: 3047 time to process: 22 seconds.
uf250-04.cnf fulfilled No. of Restarts: 919 No. of Flips: 4872 time to process: 21 seconds.
uf250-04.cnf fulfilled No. of Restarts: 412 No. of Flips: 3243 time to process: 18 seconds.
uf250-04.cnf fulfilled No. of Restarts: 777 No. of Flips: 2510 time to process: 21 seconds.
uf250-04.cnf fulfilled No. of Restarts: 1344 No. of Flips: 1413 time to process: 21 seconds.
uf250-04.cnf fulfilled No. of Restarts: 1130 No. of Flips: 4377 time to process: 18 seconds.
uf250-04.cnf fulfilled No. of Restarts: 108 No. of Flips: 3398 time to process: 16 seconds.
uf250-04.cnf fulfilled No. of Restarts: 788 No. of Flips: 1202 time to process: 16 seconds.
uf250-04.cnf fulfilled No. of Restarts: 505 No. of Flips: 2892 time to process: 8 seconds.
uf250-04.cnf fulfilled No. of Restarts: 845 No. of Flips: 2944 time to process: 21 seconds.
uf250-04.cnf fulfilled No. of Restarts: 697 No. of Flips: 4751 time to process: 22 seconds.
uf250-04.cnf fulfilled No. of Restarts: 209 No. of Flips: 4519 time to process: 22 seconds.
uf250-04.cnf fulfilled No. of Restarts: 217 No. of Flips: 1975 time to process: 21 seconds.
uf250-04.cnf fulfilled No. of Restarts: 569 No. of Flips: 1552 time to process: 18 seconds.
uf250-04.cnf fulfilled No. of Restarts: 20 No. of Flips: 4752 time to process: 22 seconds.
uf250-04.cnf fulfilled No. of Restarts: 164 No. of Flips: 4769 time to process: 21 seconds.
uf250-04.cnf fulfilled No. of Restarts: 307 No. of Flips: 2001 time to process: 19 seconds.
uf250-04.cnf fulfilled No. of Restarts: 871 No. of Flips: 1257 time to process: 21 seconds.
uf250-04.cnf fulfilled No. of Restarts: 540 No. of Flips: 2899 time to process: 18 seconds.
uf250-04.cnf fulfilled No. of Restarts: 578 No. of Flips: 2652 time to process: 21 seconds.
uf250-04.cnf fulfilled No. of Restarts: 487 No. of Flips: 4797 time to process: 21 seconds.
uf250-04.cnf fulfilled No. of Restarts: 392 No. of Flips: 4497 time to process: 8 seconds.
uf250-04.cnf fulfilled No. of Restarts: 242 No. of Flips: 2121 time to process: 21 seconds.
uf250-04.cnf fulfilled No. of Restarts: 9 No. of Flips: 2238 time to process: 21 seconds.
uf250-04.cnf fulfilled No. of Restarts: 1485 No. of Flips: 4363 time to process: 21 seconds.
uf250-04.cnf fulfilled No. of Restarts: 6 No. of Flips: 3656 time to process: 17 seconds.
uf250-04.cnf fulfilled No. of Restarts: 968 No. of Flips: 4264 time to process: 22 seconds.
uf250-04.cnf fulfilled No. of Restarts: 110 No. of Flips: 3457 time to process: 16 seconds.
uf250-04.cnf fulfilled No. of Restarts: 428 No. of Flips: 3109 time to process: 16 seconds.
uf250-04.cnf fulfilled No. of Restarts: 672 No. of Flips: 2376 time to process: 15 seconds.
uf250-04.cnf fulfilled No. of Restarts: 2270 No. of Flips: 2071 time to process: 22 seconds.
uf250-04.cnf fulfilled No. of Restarts: 824 No. of Flips: 3574 time to process: 22 seconds.
uf250-04.cnf fulfilled No. of Restarts: 612 No. of Flips: 3669 time to process: 21 seconds.
uf250-04.cnf fulfilled No. of Restarts: 1831 No. of Flips: 2611 time to process: 21 seconds.
uf250-04.cnf fulfilled No. of Restarts: 1270 No. of Flips: 4944 time to process: 19 seconds.
uf250-04.cnf fulfilled No. of Restarts: 174 No. of Flips: 3231 time to process: 21 seconds.
uf250-04.cnf fulfilled No. of Restarts: 432 No. of Flips: 1500 time to process: 17 seconds.
uf250-04.cnf fulfilled No. of Restarts: 873 No. of Flips: 4567 time to process: 8 seconds.
uf250-04.cnf fulfilled No. of Restarts: 415 No. of Flips: 1141 time to process: 21 seconds.
uf250-04.cnf fulfilled No. of Restarts: 651 No. of Flips: 2756 time to process: 15 seconds.
uf250-04.cnf fulfilled No. of Restarts: 205 No. of Flips: 4666 time to process: 16 seconds.
uf250-04.cnf fulfilled No. of Restarts: 1207 No. of Flips: 3552 time to process: 22 seconds.
uf250-04.cnf fulfilled No. of Restarts: 941 No. of Flips: 4288 time to process: 22 seconds.
uf250-04.cnf fulfilled No. of Restarts: 2053 No. of Flips: 1703 time to process: 21 seconds.
uf250-04.cnf fulfilled No. of Restarts: 2028 No. of Flips: 2951 time to process: 21 seconds.
uf250-04.cnf fulfilled No. of Restarts: 1029 No. of Flips: 4829 time to process: 22 seconds.
uf250-04.cnf fulfilled No. of Restarts: 1298 No. of Flips: 1889 time to process: 22 seconds.
uf250-04.cnf fulfilled No. of Restarts: 111 No. of Flips: 419 time to process: 21 seconds.
uf250-04.cnf fulfilled No. of Restarts: 319 No. of Flips: 3059 time to process: 21 seconds.
uf250-04.cnf fulfilled No. of Restarts: 2470 No. of Flips: 2300 time to process: 22 seconds.
uf250-04.cnf fulfilled No. of Restarts: 909 No. of Flips: 4881 time to process: 11 seconds.
uf250-04.cnf fulfilled No. of Restarts: 118 No. of Flips: 3426 time to process: 20 seconds.
uf250-04.cnf fulfilled No. of Restarts: 1904 No. of Flips: 999 time to process: 21 seconds.
uf250-04.cnf fulfilled No. of Restarts: 98 No. of Flips: 3170 time to process: 16 seconds.
uf250-04.cnf fulfilled No. of Restarts: 2822 No. of Flips: 2601 time to process: 21 seconds.
uf250-04.cnf fulfilled No. of Restarts: 2327 No. of Flips: 2490 time to process: 21 seconds.
uf250-04.cnf fulfilled No. of Restarts: 1262 No. of Flips: 4408 time to process: 19 seconds.
uf250-04.cnf fulfilled No. of Restarts: 1349 No. of Flips: 1610 time to process: 11 seconds.
uf250-04.cnf fulfilled No. of Restarts: 537 No. of Flips: 1483 time to process: 22 seconds.
uf250-04.cnf fulfilled No. of Restarts: 726 No. of Flips: 1873 time to process: 21 seconds.
uf250-04.cnf fulfilled No. of Restarts: 183 No. of Flips: 2077 time to process: 17 seconds.
uf250-04.cnf fulfilled No. of Restarts: 1124 No. of Flips: 4595 time to process: 21 seconds.
uf250-04.cnf fulfilled No. of Restarts: 760 No. of Flips: 1226 time to process: 19 seconds.
uf250-04.cnf fulfilled No. of Restarts: 706 No. of Flips: 1094 time to process: 21 seconds.
uf250-04.cnf fulfilled No. of Restarts: 923 No. of Flips: 2254 time to process: 21 seconds.
uf250-04.cnf fulfilled No. of Restarts: 1600 No. of Flips: 3892 time to process: 21 seconds.
uf250-04.cnf fulfilled No. of Restarts: 530 No. of Flips: 1609 time to process: 11 seconds.
uf250-04.cnf fulfilled No. of Restarts: 839 No. of Flips: 1312 time to process: 21 seconds.
uf250-04.cnf fulfilled No. of Restarts: 692 No. of Flips: 1815 time to process: 21 seconds.
uf250-04.cnf fulfilled No. of Restarts: 929 No. of Flips: 4837 time to process: 21 seconds.
uf250-04.cnf fulfilled No. of Restarts: 309 No. of Flips: 2658 time to process: 21 seconds.
uf250-04.cnf fulfilled No. of Restarts: 334 No. of Flips: 1484 time to process: 6 seconds.
uf250-04.cnf fulfilled No. of Restarts: 107 No. of Flips: 1147 time to process: 11 seconds.
uf250-04.cnf fulfilled No. of Restarts: 398 No. of Flips: 1967 time to process: 16 seconds.
uf250-04.cnf fulfilled No. of Restarts: 108 No. of Flips: 2943 time to process: 21 seconds.
uf250-04.cnf fulfilled No. of Restarts: 266 No. of Flips: 3063 time to process: 20 seconds.
uf250-04.cnf fulfilled No. of Restarts: 2200 No. of Flips: 1968 time to process: 21 seconds.
uf250-04.cnf fulfilled No. of Restarts: 193 No. of Flips: 3485 time to process: 21 seconds.
uf250-04.cnf fulfilled No. of Restarts: 23 No. of Flips: 3707 time to process: 21 seconds.
uf250-04.cnf fulfilled No. of Restarts: 2191 No. of Flips: 3531 time to process: 22 seconds.
uf250-04.cnf fulfilled No. of Restarts: 281 No. of Flips: 3696 time to process: 12 seconds.
uf250-04.cnf fulfilled No. of Restarts: 534 No. of Flips: 1577 time to process: 22 seconds.
uf250-04.cnf fulfilled No. of Restarts: 351 No. of Flips: 4380 time to process: 22 seconds.
uf250-04.cnf fulfilled No. of Restarts: 534 No. of Flips: 4046 time to process: 17 seconds.
uf250-04.cnf fulfilled No. of Restarts: 660 No. of Flips: 3990 time to process: 21 seconds.
uf250-04.cnf fulfilled No. of Restarts: 314 No. of Flips: 3288 time to process: 12 seconds.
uf250-04.cnf fulfilled No. of Restarts: 61 No. of Flips: 2194 time to process: 6 seconds.
uf250-04.cnf fulfilled No. of Restarts: 160 No. of Flips: 4051 time to process: 22 seconds.
uf250-04.cnf fulfilled No. of Restarts: 1139 No. of Flips: 4312 time to process: 13 seconds.
uf250-04.cnf fulfilled No. of Restarts: 127 No. of Flips: 1253 time to process: 19 seconds.
uf250-04.cnf fulfilled No. of Restarts: 2671 No. of Flips: 2584 time to process: 21 seconds.
uf250-04.cnf fulfilled No. of Restarts: 2367 No. of Flips: 1506 time to process: 21 seconds.
uf250-04.cnf fulfilled No. of Restarts: 214 No. of Flips: 4432 time to process: 21 seconds.
uf250-04.cnf fulfilled No. of Restarts: 563 No. of Flips: 2550 time to process: 22 seconds.
uf250-04.cnf fulfilled No. of Restarts: 836 No. of Flips: 1167 time to process: 11 seconds.
uf250-04.cnf fulfilled No. of Restarts: 1182 No. of Flips: 2648 time to process: 21 seconds.
uf250-04.cnf fulfilled No. of Restarts: 22 No. of Flips: 3538 time to process: 21 seconds.
uf250-04.cnf fulfilled No. of Restarts: 608 No. of Flips: 2803 time to process: 21 seconds.
uf250-04.cnf fulfilled No. of Restarts: 155 No. of Flips: 4763 time to process: 21 seconds.
uf250-04.cnf fulfilled No. of Restarts: 11 No. of Flips: 1851 time to process: 21 seconds.
uf250-04.cnf fulfilled No. of Restarts: 151 No. of Flips: 1901 time to process: 19 seconds.
uf250-04.cnf fulfilled No. of Restarts: 951 No. of Flips: 4560 time to process: 21 seconds.
uf250-04.cnf fulfilled No. of Restarts: 1285 No. of Flips: 4263 time to process: 21 seconds.
uf250-04.cnf fulfilled No. of Restarts: 932 No. of Flips: 2822 time to process: 10 seconds.
uf250-04.cnf fulfilled No. of Restarts: 713 No. of Flips: 2374 time to process: 22 seconds.
uf250-04.cnf fulfilled No. of Restarts: 625 No. of Flips: 3679 time to process: 21 seconds.
uf250-04.cnf fulfilled No. of Restarts: 209 No. of Flips: 3799 time to process: 21 seconds.
uf250-04.cnf fulfilled No. of Restarts: 254 No. of Flips: 3350 time to process: 21 seconds.
uf250-04.cnf fulfilled No. of Restarts: 3004 No. of Flips: 3201 time to process: 20 seconds.
uf250-04.cnf fulfilled No. of Restarts: 188 No. of Flips: 4950 time to process: 22 seconds.
uf250-04.cnf fulfilled No. of Restarts: 428 No. of Flips: 920 time to process: 21 seconds.
uf250-04.cnf fulfilled No. of Restarts: 537 No. of Flips: 2972 time to process: 22 seconds.
uf250-04.cnf fulfilled No. of Restarts: 1934 No. of Flips: 3951 time to process: 21 seconds.
uf250-04.cnf fulfilled No. of Restarts: 1077 No. of Flips: 2171 time to process: 21 seconds.
uf250-04.cnf fulfilled No. of Restarts: 287 No. of Flips: 2956 time to process: 21 seconds.
uf250-04.cnf fulfilled No. of Restarts: 275 No. of Flips: 2701 time to process: 20 seconds.
uf250-04.cnf fulfilled No. of Restarts: 380 No. of Flips: 2039 time to process: 21 seconds.
uf250-04.cnf fulfilled No. of Restarts: 3019 No. of Flips: 3316 time to process: 21 seconds.
uf250-04.cnf fulfilled No. of Restarts: 158 No. of Flips: 4511 time to process: 21 seconds.
uf250-04.cnf fulfilled No. of Restarts: 666 No. of Flips: 1950 time to process: 9 seconds.
uf250-04.cnf fulfilled No. of Restarts: 806 No. of Flips: 3984 time to process: 8 seconds.
uf250-04.cnf fulfilled No. of Restarts: 1944 No. of Flips: 3835 time to process: 21 seconds.
uf250-04.cnf fulfilled No. of Restarts: 50 No. of Flips: 2320 time to process: 19 seconds.
uf250-04.cnf fulfilled No. of Restarts: 35 No. of Flips: 2343 time to process: 6 seconds.
uf250-04.cnf fulfilled No. of Restarts: 366 No. of Flips: 2835 time to process: 17 seconds.
uf250-04.cnf fulfilled No. of Restarts: 135 No. of Flips: 3229 time to process: 22 seconds.
uf250-04.cnf fulfilled No. of Restarts: 114 No. of Flips: 3182 time to process: 18 seconds.
uf250-04.cnf fulfilled No. of Restarts: 2619 No. of Flips: 1049 time to process: 21 seconds.
uf250-04.cnf fulfilled No. of Restarts: 1175 No. of Flips: 545 time to process: 21 seconds.
uf250-04.cnf fulfilled No. of Restarts: 938 No. of Flips: 3284 time to process: 21 seconds.
uf250-04.cnf fulfilled No. of Restarts: 1079 No. of Flips: 4107 time to process: 17 seconds.
uf250-04.cnf fulfilled No. of Restarts: 383 No. of Flips: 3161 time to process: 15 seconds.
uf250-04.cnf fulfilled No. of Restarts: 170 No. of Flips: 3409 time to process: 21 seconds.
uf250-04.cnf fulfilled No. of Restarts: 631 No. of Flips: 4856 time to process: 21 seconds.
uf250-04.cnf fulfilled No. of Restarts: 1056 No. of Flips: 531 time to process: 21 seconds.
uf250-04.cnf fulfilled No. of Restarts: 478 No. of Flips: 2318 time to process: 21 seconds.
uf250-04.cnf fulfilled No. of Restarts: 215 No. of Flips: 3640 time to process: 22 seconds.
uf250-04.cnf fulfilled No. of Restarts: 1891 No. of Flips: 2722 time to process: 21 seconds.
uf250-04.cnf fulfilled No. of Restarts: 1070 No. of Flips: 2248 time to process: 21 seconds.
uf250-04.cnf fulfilled No. of Restarts: 196 No. of Flips: 3605 time to process: 21 seconds.
uf250-04.cnf fulfilled No. of Restarts: 1086 No. of Flips: 2260 time to process: 22 seconds.
uf250-04.cnf fulfilled No. of Restarts: 407 No. of Flips: 2829 time to process: 22 seconds.
uf250-04.cnf fulfilled No. of Restarts: 808 No. of Flips: 2517 time to process: 22 seconds.
uf250-04.cnf fulfilled No. of Restarts: 622 No. of Flips: 4496 time to process: 21 seconds.
uf250-04.cnf fulfilled No. of Restarts: 2518 No. of Flips: 2131 time to process: 21 seconds.
uf250-04.cnf fulfilled No. of Restarts: 357 No. of Flips: 3745 time to process: 21 seconds.
uf250-04.cnf fulfilled No. of Restarts: 65 No. of Flips: 4424 time to process: 9 seconds.
uf250-04.cnf fulfilled No. of Restarts: 508 No. of Flips: 2502 time to process: 21 seconds.
uf250-04.cnf fulfilled No. of Restarts: 1601 No. of Flips: 4472 time to process: 17 seconds.
uf250-04.cnf fulfilled No. of Restarts: 485 No. of Flips: 1611 time to process: 21 seconds.
uf250-04.cnf fulfilled No. of Restarts: 267 No. of Flips: 2683 time to process: 18 seconds.
uf250-04.cnf fulfilled No. of Restarts: 267 No. of Flips: 2125 time to process: 21 seconds.
uf250-04.cnf fulfilled No. of Restarts: 1086 No. of Flips: 2994 time to process: 18 seconds.
uf250-04.cnf fulfilled No. of Restarts: 1952 No. of Flips: 2820 time to process: 21 seconds.
uf250-04.cnf fulfilled No. of Restarts: 461 No. of Flips: 1692 time to process: 21 seconds.
uf250-04.cnf fulfilled No. of Restarts: 855 No. of Flips: 3382 time to process: 21 seconds.
uf250-04.cnf fulfilled No. of Restarts: 1509 No. of Flips: 4367 time to process: 21 seconds.
uf250-04.cnf fulfilled No. of Restarts: 290 No. of Flips: 3927 time to process: 14 seconds.
uf250-04.cnf fulfilled No. of Restarts: 291 No. of Flips: 3062 time to process: 21 seconds.
uf250-04.cnf fulfilled No. of Restarts: 1048 No. of Flips: 3949 time to process: 21 seconds.
uf250-04.cnf fulfilled No. of Restarts: 2055 No. of Flips: 3955 time to process: 21 seconds.
uf250-04.cnf fulfilled No. of Restarts: 951 No. of Flips: 3537 time to process: 21 seconds.
uf250-04.cnf fulfilled No. of Restarts: 1013 No. of Flips: 1419 time to process: 21 seconds.
uf250-04.cnf fulfilled No. of Restarts: 79 No. of Flips: 3000 time to process: 14 seconds.
uf250-04.cnf fulfilled No. of Restarts: 2310 No. of Flips: 1262 time to process: 22 seconds.
uf250-04.cnf fulfilled No. of Restarts: 369 No. of Flips: 2410 time to process: 21 seconds.
uf250-04.cnf fulfilled No. of Restarts: 59 No. of Flips: 1075 time to process: 21 seconds.
uf250-04.cnf fulfilled No. of Restarts: 1103 No. of Flips: 3805 time to process: 21 seconds.
uf250-04.cnf fulfilled No. of Restarts: 976 No. of Flips: 3939 time to process: 20 seconds.
uf250-04.cnf fulfilled No. of Restarts: 1431 No. of Flips: 1819 time to process: 21 seconds.
uf250-04.cnf fulfilled No. of Restarts: 2223 No. of Flips: 2395 time to process: 21 seconds.
uf250-04.cnf fulfilled No. of Restarts: 915 No. of Flips: 2020 time to process: 21 seconds.
uf250-04.cnf fulfilled No. of Restarts: 588 No. of Flips: 3025 time to process: 21 seconds.
uf250-04.cnf fulfilled No. of Restarts: 99 No. of Flips: 2328 time to process: 21 seconds.
uf250-04.cnf fulfilled No. of Restarts: 449 No. of Flips: 4668 time to process: 13 seconds.
uf250-04.cnf fulfilled No. of Restarts: 897 No. of Flips: 2643 time to process: 21 seconds.
uf250-04.cnf fulfilled No. of Restarts: 95 No. of Flips: 2110 time to process: 22 seconds.
uf250-04.cnf fulfilled No. of Restarts: 777 No. of Flips: 2369 time to process: 21 seconds.
uf250-04.cnf fulfilled No. of Restarts: 291 No. of Flips: 898 time to process: 16 seconds.
uf250-04.cnf fulfilled No. of Restarts: 731 No. of Flips: 3382 time to process: 21 seconds.
uf250-04.cnf fulfilled No. of Restarts: 1508 No. of Flips: 3596 time to process: 22 seconds.
uf250-04.cnf fulfilled No. of Restarts: 1609 No. of Flips: 4000 time to process: 17 seconds.
uf250-04.cnf fulfilled No. of Restarts: 503 No. of Flips: 1367 time to process: 7 seconds.
uf250-04.cnf fulfilled No. of Restarts: 528 No. of Flips: 3710 time to process: 21 seconds.
uf250-04.cnf fulfilled No. of Restarts: 853 No. of Flips: 1748 time to process: 21 seconds.
uf250-04.cnf fulfilled No. of Restarts: 238 No. of Flips: 4513 time to process: 21 seconds.
uf250-04.cnf fulfilled No. of Restarts: 113 No. of Flips: 2567 time to process: 6 seconds.
uf250-04.cnf fulfilled No. of Restarts: 797 No. of Flips: 3299 time to process: 17 seconds.
uf250-04.cnf fulfilled No. of Restarts: 11 No. of Flips: 4891 time to process: 10 seconds.
uf250-04.cnf fulfilled No. of Restarts: 4000 No. of Flips: 2984 time to process: 22 seconds.
uf250-04.cnf fulfilled No. of Restarts: 357 No. of Flips: 4987 time to process: 21 seconds.
uf250-04.cnf fulfilled No. of Restarts: 356 No. of Flips: 940 time to process: 21 seconds.
uf250-04.cnf fulfilled No. of Restarts: 178 No. of Flips: 3289 time to process: 20 seconds.
uf250-04.cnf fulfilled No. of Restarts: 1855 No. of Flips: 3216 time to process: 22 seconds.
uf250-04.cnf fulfilled No. of Restarts: 591 No. of Flips: 1613 time to process: 17 seconds.
uf250-04.cnf fulfilled No. of Restarts: 401 No. of Flips: 2623 time to process: 21 seconds.
uf250-04.cnf fulfilled No. of Restarts: 752 No. of Flips: 2814 time to process: 21 seconds.
uf250-04.cnf fulfilled No. of Restarts: 232 No. of Flips: 3651 time to process: 6 seconds.
uf250-04.cnf fulfilled No. of Restarts: 275 No. of Flips: 4636 time to process: 21 seconds.
uf250-04.cnf fulfilled No. of Restarts: 51 No. of Flips: 1612 time to process: 21 seconds.
uf250-04.cnf fulfilled No. of Restarts: 100 No. of Flips: 4114 time to process: 22 seconds.
uf250-04.cnf fulfilled No. of Restarts: 137 No. of Flips: 4313 time to process: 22 seconds.
uf250-04.cnf fulfilled No. of Restarts: 678 No. of Flips: 2618 time to process: 12 seconds.
uf250-04.cnf fulfilled No. of Restarts: 861 No. of Flips: 3362 time to process: 21 seconds.
uf250-04.cnf fulfilled No. of Restarts: 137 No. of Flips: 1770 time to process: 21 seconds.
uf250-04.cnf fulfilled No. of Restarts: 330 No. of Flips: 1610 time to process: 20 seconds.
uf250-04.cnf fulfilled No. of Restarts: 361 No. of Flips: 2559 time to process: 21 seconds.
uf250-04.cnf fulfilled No. of Restarts: 1900 No. of Flips: 1105 time to process: 21 seconds.
uf250-04.cnf fulfilled No. of Restarts: 573 No. of Flips: 2982 time to process: 21 seconds.
uf250-04.cnf fulfilled No. of Restarts: 21 No. of Flips: 3725 time to process: 8 seconds.
uf250-04.cnf fulfilled No. of Restarts: 918 No. of Flips: 1150 time to process: 20 seconds.
uf250-04.cnf fulfilled No. of Restarts: 1064 No. of Flips: 2924 time to process: 21 seconds.
uf250-04.cnf fulfilled No. of Restarts: 934 No. of Flips: 3001 time to process: 21 seconds.
uf250-04.cnf fulfilled No. of Restarts: 817 No. of Flips: 3428 time to process: 21 seconds.
uf250-04.cnf fulfilled No. of Restarts: 209 No. of Flips: 2775 time to process: 22 seconds.
uf250-04.cnf fulfilled No. of Restarts: 604 No. of Flips: 3576 time to process: 20 seconds.
uf250-04.cnf fulfilled No. of Restarts: 1289 No. of Flips: 1636 time to process: 19 seconds.
uf250-04.cnf fulfilled No. of Restarts: 429 No. of Flips: 4890 time to process: 21 seconds.
uf250-04.cnf fulfilled No. of Restarts: 884 No. of Flips: 2870 time to process: 20 seconds.
uf250-04.cnf fulfilled No. of Restarts: 3695 No. of Flips: 1563 time to process: 22 seconds.
uf250-04.cnf fulfilled No. of Restarts: 242 No. of Flips: 1565 time to process: 12 seconds.
uf250-04.cnf fulfilled No. of Restarts: 531 No. of Flips: 1354 time to process: 21 seconds.
uf250-04.cnf fulfilled No. of Restarts: 760 No. of Flips: 3845 time to process: 22 seconds.
uf250-04.cnf fulfilled No. of Restarts: 1837 No. of Flips: 4276 time to process: 22 seconds.
uf250-04.cnf fulfilled No. of Restarts: 220 No. of Flips: 2974 time to process: 21 seconds.
uf250-04.cnf fulfilled No. of Restarts: 293 No. of Flips: 2728 time to process: 19 seconds.
uf250-04.cnf fulfilled No. of Restarts: 1910 No. of Flips: 4090 time to process: 21 seconds.
uf250-04.cnf fulfilled No. of Restarts: 264 No. of Flips: 4127 time to process: 14 seconds.
uf250-04.cnf fulfilled No. of Restarts: 230 No. of Flips: 3655 time to process: 22 seconds.
uf250-04.cnf fulfilled No. of Restarts: 1224 No. of Flips: 4042 time to process: 17 seconds.
uf250-04.cnf fulfilled No. of Restarts: 333 No. of Flips: 2683 time to process: 21 seconds.
uf250-04.cnf fulfilled No. of Restarts: 1888 No. of Flips: 4663 time to process: 21 seconds.
uf250-04.cnf fulfilled No. of Restarts: 1884 No. of Flips: 3330 time to process: 21 seconds.
uf250-04.cnf fulfilled No. of Restarts: 524 No. of Flips: 1685 time to process: 21 seconds.
uf250-04.cnf fulfilled No. of Restarts: 212 No. of Flips: 3390 time to process: 21 seconds.
uf250-04.cnf fulfilled No. of Restarts: 688 No. of Flips: 2609 time to process: 22 seconds.
uf250-04.cnf fulfilled No. of Restarts: 268 No. of Flips: 4749 time to process: 17 seconds.
uf250-04.cnf fulfilled No. of Restarts: 1144 No. of Flips: 2821 time to process: 17 seconds.
uf250-04.cnf fulfilled No. of Restarts: 46 No. of Flips: 4009 time to process: 21 seconds.
uf250-04.cnf fulfilled No. of Restarts: 2305 No. of Flips: 2645 time to process: 21 seconds.
uf250-04.cnf fulfilled No. of Restarts: 507 No. of Flips: 1812 time to process: 22 seconds.
uf250-04.cnf fulfilled No. of Restarts: 2154 No. of Flips: 1330 time to process: 21 seconds.
uf250-04.cnf fulfilled No. of Restarts: 651 No. of Flips: 1007 time to process: 21 seconds.
uf250-04.cnf fulfilled No. of Restarts: 340 No. of Flips: 3468 time to process: 21 seconds.
uf250-04.cnf fulfilled No. of Restarts: 517 No. of Flips: 1675 time to process: 21 seconds.
uf250-04.cnf fulfilled No. of Restarts: 226 No. of Flips: 4020 time to process: 15 seconds.
uf250-04.cnf fulfilled No. of Restarts: 508 No. of Flips: 1393 time to process: 21 seconds.
uf250-04.cnf fulfilled No. of Restarts: 1148 No. of Flips: 789 time to process: 16 seconds.
uf250-04.cnf fulfilled No. of Restarts: 165 No. of Flips: 3079 time to process: 11 seconds.
uf250-04.cnf fulfilled No. of Restarts: 2035 No. of Flips: 2010 time to process: 21 seconds.
uf250-04.cnf fulfilled No. of Restarts: 2070 No. of Flips: 4831 time to process: 21 seconds.
uf250-04.cnf fulfilled No. of Restarts: 77 No. of Flips: 2852 time to process: 21 seconds.
uf250-04.cnf fulfilled No. of Restarts: 838 No. of Flips: 1611 time to process: 22 seconds.
uf250-04.cnf fulfilled No. of Restarts: 524 No. of Flips: 2888 time to process: 22 seconds.
uf250-04.cnf fulfilled No. of Restarts: 1639 No. of Flips: 2648 time to process: 22 seconds.
uf250-04.cnf fulfilled No. of Restarts: 836 No. of Flips: 3193 time to process: 21 seconds.
uf250-04.cnf fulfilled No. of Restarts: 787 No. of Flips: 4074 time to process: 18 seconds.
uf250-04.cnf fulfilled No. of Restarts: 98 No. of Flips: 2334 time to process: 18 seconds.
uf250-04.cnf fulfilled No. of Restarts: 379 No. of Flips: 3622 time to process: 20 seconds.
uf250-04.cnf fulfilled No. of Restarts: 463 No. of Flips: 1891 time to process: 22 seconds.
uf250-04.cnf fulfilled No. of Restarts: 604 No. of Flips: 4086 time to process: 21 seconds.
uf250-04.cnf fulfilled No. of Restarts: 81 No. of Flips: 2286 time to process: 16 seconds.
uf250-04.cnf fulfilled No. of Restarts: 737 No. of Flips: 1940 time to process: 22 seconds.
uf250-04.cnf fulfilled No. of Restarts: 381 No. of Flips: 3271 time to process: 21 seconds.
uf250-04.cnf fulfilled No. of Restarts: 1922 No. of Flips: 1940 time to process: 20 seconds.
uf250-04.cnf fulfilled No. of Restarts: 1322 No. of Flips: 3672 time to process: 11 seconds.
uf250-04.cnf fulfilled No. of Restarts: 74 No. of Flips: 1085 time to process: 2 seconds.
uf250-04.cnf fulfilled No. of Restarts: 518 No. of Flips: 3633 time to process: 21 seconds.
uf250-04.cnf fulfilled No. of Restarts: 2336 No. of Flips: 2133 time to process: 21 seconds.
uf250-04.cnf fulfilled No. of Restarts: 1038 No. of Flips: 4399 time to process: 22 seconds.
uf250-04.cnf fulfilled No. of Restarts: 193 No. of Flips: 3709 time to process: 18 seconds.
uf250-04.cnf fulfilled No. of Restarts: 15 No. of Flips: 3702 time to process: 15 seconds.
uf250-04.cnf fulfilled No. of Restarts: 58 No. of Flips: 2048 time to process: 21 seconds.
uf250-04.cnf fulfilled No. of Restarts: 271 No. of Flips: 1611 time to process: 21 seconds.
uf250-04.cnf fulfilled No. of Restarts: 27 No. of Flips: 2831 time to process: 22 seconds.
uf250-04.cnf fulfilled No. of Restarts: 2074 No. of Flips: 1439 time to process: 21 seconds.
uf250-04.cnf fulfilled No. of Restarts: 1375 No. of Flips: 4779 time to process: 21 seconds.
uf250-04.cnf fulfilled No. of Restarts: 53 No. of Flips: 4063 time to process: 22 seconds.
uf250-04.cnf fulfilled No. of Restarts: 477 No. of Flips: 4246 time to process: 21 seconds.
uf250-04.cnf fulfilled No. of Restarts: 3020 No. of Flips: 2897 time to process: 21 seconds.
uf250-04.cnf fulfilled No. of Restarts: 250 No. of Flips: 3477 time to process: 21 seconds.
uf250-04.cnf fulfilled No. of Restarts: 555 No. of Flips: 4645 time to process: 21 seconds.
uf250-04.cnf fulfilled No. of Restarts: 362 No. of Flips: 1328 time to process: 12 seconds.
uf250-04.cnf fulfilled No. of Restarts: 1612 No. of Flips: 3550 time to process: 21 seconds.
uf250-04.cnf fulfilled No. of Restarts: 1385 No. of Flips: 4412 time to process: 18 seconds.
uf250-04.cnf fulfilled No. of Restarts: 57 No. of Flips: 2312 time to process: 18 seconds.
uf250-04.cnf fulfilled No. of Restarts: 190 No. of Flips: 1994 time to process: 21 seconds.
uf250-04.cnf fulfilled No. of Restarts: 1061 No. of Flips: 4117 time to process: 21 seconds.
uf250-04.cnf fulfilled No. of Restarts: 698 No. of Flips: 2415 time to process: 21 seconds.
uf250-04.cnf fulfilled No. of Restarts: 837 No. of Flips: 4284 time to process: 21 seconds.
uf250-04.cnf fulfilled No. of Restarts: 101 No. of Flips: 4826 time to process: 21 seconds.
uf250-04.cnf , deadline. Restarts: 4620
uf250-04.cnf fulfilled No. of Restarts: 250 No. of Flips: 2370 time to process: 11 seconds.
uf250-04.cnf fulfilled No. of Restarts: 224 No. of Flips: 4167 time to process: 21 seconds.
uf250-04.cnf fulfilled No. of Restarts: 12 No. of Flips: 4302 time to process: 17 seconds.
uf250-04.cnf fulfilled No. of Restarts: 426 No. of Flips: 2967 time to process: 21 seconds.
uf250-04.cnf fulfilled No. of Restarts: 385 No. of Flips: 2113 time to process: 13 seconds.
uf250-04.cnf fulfilled No. of Restarts: 1011 No. of Flips: 3160 time to process: 21 seconds.
uf250-04.cnf fulfilled No. of Restarts: 1346 No. of Flips: 1258 time to process: 21 seconds.
uf250-04.cnf fulfilled No. of Restarts: 1554 No. of Flips: 984 time to process: 21 seconds.
uf250-04.cnf fulfilled No. of Restarts: 42 No. of Flips: 2025 time to process: 21 seconds.
uf250-04.cnf fulfilled No. of Restarts: 1419 No. of Flips: 2888 time to process: 20 seconds.
uf250-04.cnf fulfilled No. of Restarts: 481 No. of Flips: 3391 time to process: 9 seconds.
uf250-04.cnf fulfilled No. of Restarts: 97 No. of Flips: 2235 time to process: 21 seconds.
uf250-04.cnf fulfilled No. of Restarts: 249 No. of Flips: 2854 time to process: 21 seconds.
uf250-04.cnf fulfilled No. of Restarts: 178 No. of Flips: 3209 time to process: 21 seconds.
uf250-04.cnf fulfilled No. of Restarts: 509 No. of Flips: 2819 time to process: 21 seconds.
uf250-04.cnf fulfilled No. of Restarts: 1700 No. of Flips: 4066 time to process: 21 seconds.
uf250-04.cnf fulfilled No. of Restarts: 606 No. of Flips: 2003 time to process: 12 seconds.
uf250-04.cnf fulfilled No. of Restarts: 1217 No. of Flips: 4543 time to process: 21 seconds.
uf250-04.cnf fulfilled No. of Restarts: 22 No. of Flips: 4006 time to process: 21 seconds.
uf250-04.cnf fulfilled No. of Restarts: 185 No. of Flips: 1514 time to process: 21 seconds.
uf250-04.cnf fulfilled No. of Restarts: 501 No. of Flips: 3163 time to process: 21 seconds.
uf250-04.cnf fulfilled No. of Restarts: 1306 No. of Flips: 4844 time to process: 21 seconds.
uf250-04.cnf fulfilled No. of Restarts: 691 No. of Flips: 3855 time to process: 13 seconds.
uf250-04.cnf fulfilled No. of Restarts: 1119 No. of Flips: 1334 time to process: 13 seconds.
uf250-04.cnf fulfilled No. of Restarts: 996 No. of Flips: 3441 time to process: 21 seconds.
uf250-04.cnf fulfilled No. of Restarts: 1190 No. of Flips: 3028 time to process: 22 seconds.
uf250-04.cnf fulfilled No. of Restarts: 262 No. of Flips: 3332 time to process: 21 seconds.
uf250-04.cnf fulfilled No. of Restarts: 110 No. of Flips: 4733 time to process: 22 seconds.
uf250-04.cnf fulfilled No. of Restarts: 652 No. of Flips: 3082 time to process: 22 seconds.
uf250-04.cnf fulfilled No. of Restarts: 944 No. of Flips: 4110 time to process: 13 seconds.
uf250-04.cnf fulfilled No. of Restarts: 415 No. of Flips: 1572 time to process: 21 seconds.
uf250-04.cnf fulfilled No. of Restarts: 159 No. of Flips: 1378 time to process: 21 seconds.
uf250-04.cnf fulfilled No. of Restarts: 1505 No. of Flips: 4951 time to process: 19 seconds.
uf250-04.cnf fulfilled No. of Restarts: 343 No. of Flips: 4981 time to process: 9 seconds.
uf250-04.cnf fulfilled No. of Restarts: 2458 No. of Flips: 1515 time to process: 21 seconds.
uf250-04.cnf fulfilled No. of Restarts: 192 No. of Flips: 3174 time to process: 16 seconds.
uf250-04.cnf fulfilled No. of Restarts: 229 No. of Flips: 2322 time to process: 21 seconds.
uf250-04.cnf fulfilled No. of Restarts: 1171 No. of Flips: 4453 time to process: 16 seconds.
uf250-04.cnf fulfilled No. of Restarts: 62 No. of Flips: 4918 time to process: 16 seconds.
uf250-04.cnf fulfilled No. of Restarts: 55 No. of Flips: 2973 time to process: 22 seconds.
uf250-04.cnf fulfilled No. of Restarts: 90 No. of Flips: 4510 time to process: 21 seconds.
uf250-04.cnf fulfilled No. of Restarts: 3295 No. of Flips: 2349 time to process: 22 seconds.
uf250-04.cnf fulfilled No. of Restarts: 3026 No. of Flips: 2103 time to process: 21 seconds.
uf250-04.cnf fulfilled No. of Restarts: 91 No. of Flips: 3339 time to process: 21 seconds.
uf250-04.cnf fulfilled No. of Restarts: 2826 No. of Flips: 4760 time to process: 21 seconds.
uf250-04.cnf fulfilled No. of Restarts: 204 No. of Flips: 2825 time to process: 20 seconds.
uf250-04.cnf fulfilled No. of Restarts: 171 No. of Flips: 2454 time to process: 15 seconds.
uf250-04.cnf fulfilled No. of Restarts: 1424 No. of Flips: 1967 time to process: 21 seconds.
uf250-04.cnf fulfilled No. of Restarts: 392 No. of Flips: 3538 time to process: 21 seconds.
uf250-04.cnf fulfilled No. of Restarts: 204 No. of Flips: 4003 time to process: 21 seconds.
uf250-04.cnf fulfilled No. of Restarts: 328 No. of Flips: 3859 time to process: 21 seconds.
uf250-04.cnf fulfilled No. of Restarts: 1188 No. of Flips: 4246 time to process: 21 seconds.
uf250-04.cnf fulfilled No. of Restarts: 1359 No. of Flips: 3187 time to process: 17 seconds.
uf250-04.cnf fulfilled No. of Restarts: 1484 No. of Flips: 4931 time to process: 21 seconds.
uf250-04.cnf fulfilled No. of Restarts: 2290 No. of Flips: 3408 time to process: 21 seconds.
uf250-04.cnf fulfilled No. of Restarts: 180 No. of Flips: 981 time to process: 8 seconds.
uf250-04.cnf fulfilled No. of Restarts: 1878 No. of Flips: 4710 time to process: 21 seconds.
uf250-04.cnf fulfilled No. of Restarts: 1836 No. of Flips: 3122 time to process: 21 seconds.
uf250-04.cnf fulfilled No. of Restarts: 666 No. of Flips: 1692 time to process: 21 seconds.
uf250-04.cnf fulfilled No. of Restarts: 591 No. of Flips: 2022 time to process: 21 seconds.
uf250-04.cnf fulfilled No. of Restarts: 58 No. of Flips: 4798 time to process: 21 seconds.
uf250-04.cnf fulfilled No. of Restarts: 62 No. of Flips: 4344 time to process: 22 seconds.
uf250-04.cnf fulfilled No. of Restarts: 429 No. of Flips: 1922 time to process: 20 seconds.
uf250-04.cnf fulfilled No. of Restarts: 1588 No. of Flips: 2915 time to process: 21 seconds.
uf250-04.cnf fulfilled No. of Restarts: 310 No. of Flips: 3078 time to process: 8 seconds.
uf250-04.cnf fulfilled No. of Restarts: 558 No. of Flips: 2383 time to process: 14 seconds.
uf250-04.cnf fulfilled No. of Restarts: 147 No. of Flips: 1034 time to process: 21 seconds.
uf250-04.cnf fulfilled No. of Restarts: 1165 No. of Flips: 1636 time to process: 21 seconds.
uf250-04.cnf fulfilled No. of Restarts: 943 No. of Flips: 3214 time to process: 21 seconds.
uf250-04.cnf fulfilled No. of Restarts: 210 No. of Flips: 3358 time to process: 21 seconds.
uf250-04.cnf fulfilled No. of Restarts: 304 No. of Flips: 3464 time to process: 21 seconds.
uf250-04.cnf fulfilled No. of Restarts: 1459 No. of Flips: 4621 time to process: 21 seconds.
uf250-04.cnf fulfilled No. of Restarts: 337 No. of Flips: 4965 time to process: 15 seconds.
uf250-04.cnf fulfilled No. of Restarts: 298 No. of Flips: 3782 time to process: 21 seconds.
uf250-04.cnf fulfilled No. of Restarts: 659 No. of Flips: 4992 time to process: 15 seconds.
uf250-04.cnf fulfilled No. of Restarts: 686 No. of Flips: 2803 time to process: 21 seconds.
uf250-04.cnf fulfilled No. of Restarts: 501 No. of Flips: 2616 time to process: 21 seconds.
uf250-04.cnf fulfilled No. of Restarts: 1072 No. of Flips: 3907 time to process: 22 seconds.
uf250-04.cnf fulfilled No. of Restarts: 1836 No. of Flips: 3450 time to process: 21 seconds.
uf250-04.cnf fulfilled No. of Restarts: 1574 No. of Flips: 3109 time to process: 21 seconds.
uf250-04.cnf fulfilled No. of Restarts: 230 No. of Flips: 1549 time to process: 21 seconds.
uf250-04.cnf fulfilled No. of Restarts: 488 No. of Flips: 2250 time to process: 21 seconds.
uf250-04.cnf fulfilled No. of Restarts: 197 No. of Flips: 3100 time to process: 21 seconds.
uf250-04.cnf fulfilled No. of Restarts: 157 No. of Flips: 3026 time to process: 21 seconds.
uf250-04.cnf fulfilled No. of Restarts: 228 No. of Flips: 3509 time to process: 21 seconds.
uf250-04.cnf fulfilled No. of Restarts: 291 No. of Flips: 2795 time to process: 21 seconds.
uf250-04.cnf fulfilled No. of Restarts: 392 No. of Flips: 3994 time to process: 22 seconds.
uf250-04.cnf fulfilled No. of Restarts: 2057 No. of Flips: 4406 time to process: 22 seconds.
uf250-04.cnf fulfilled No. of Restarts: 56 No. of Flips: 1686 time to process: 21 seconds.
uf250-04.cnf fulfilled No. of Restarts: 1244 No. of Flips: 2166 time to process: 22 seconds.
uf250-04.cnf fulfilled No. of Restarts: 347 No. of Flips: 3284 time to process: 18 seconds.
uf250-04.cnf fulfilled No. of Restarts: 1253 No. of Flips: 4755 time to process: 21 seconds.
uf250-04.cnf fulfilled No. of Restarts: 1379 No. of Flips: 1608 time to process: 19 seconds.
uf250-04.cnf fulfilled No. of Restarts: 3854 No. of Flips: 1793 time to process: 22 seconds.
uf250-04.cnf fulfilled No. of Restarts: 216 No. of Flips: 2687 time to process: 22 seconds.
uf250-04.cnf fulfilled No. of Restarts: 672 No. of Flips: 2192 time to process: 21 seconds.
uf250-04.cnf fulfilled No. of Restarts: 333 No. of Flips: 1198 time to process: 22 seconds.
uf250-04.cnf fulfilled No. of Restarts: 753 No. of Flips: 2158 time to process: 22 seconds.
uf250-04.cnf fulfilled No. of Restarts: 363 No. of Flips: 2778 time to process: 21 seconds.
uf250-04.cnf fulfilled No. of Restarts: 2709 No. of Flips: 4458 time to process: 22 seconds.
uf250-04.cnf fulfilled No. of Restarts: 2375 No. of Flips: 4219 time to process: 22 seconds.
uf250-04.cnf fulfilled No. of Restarts: 878 No. of Flips: 3685 time to process: 21 seconds.
uf250-04.cnf fulfilled No. of Restarts: 1210 No. of Flips: 2060 time to process: 15 seconds.
uf250-04.cnf fulfilled No. of Restarts: 1010 No. of Flips: 1426 time to process: 21 seconds.
uf250-04.cnf fulfilled No. of Restarts: 63 No. of Flips: 1489 time to process: 21 seconds.
uf250-04.cnf fulfilled No. of Restarts: 634 No. of Flips: 4444 time to process: 21 seconds.
uf250-04.cnf fulfilled No. of Restarts: 99 No. of Flips: 3321 time to process: 16 seconds.
uf250-04.cnf fulfilled No. of Restarts: 2570 No. of Flips: 2833 time to process: 21 seconds.
uf250-04.cnf fulfilled No. of Restarts: 2015 No. of Flips: 4967 time to process: 21 seconds.
uf250-04.cnf fulfilled No. of Restarts: 876 No. of Flips: 3665 time to process: 21 seconds.
uf250-04.cnf fulfilled No. of Restarts: 1647 No. of Flips: 1551 time to process: 21 seconds.
uf250-04.cnf fulfilled No. of Restarts: 1513 No. of Flips: 2468 time to process: 21 seconds.
uf250-04.cnf fulfilled No. of Restarts: 1098 No. of Flips: 2927 time to process: 21 seconds.
uf250-04.cnf fulfilled No. of Restarts: 1249 No. of Flips: 3676 time to process: 21 seconds.
uf250-04.cnf fulfilled No. of Restarts: 586 No. of Flips: 2696 time to process: 21 seconds.
uf250-04.cnf fulfilled No. of Restarts: 1898 No. of Flips: 3819 time to process: 21 seconds.
uf250-04.cnf fulfilled No. of Restarts: 1419 No. of Flips: 3413 time to process: 14 seconds.
uf250-04.cnf fulfilled No. of Restarts: 268 No. of Flips: 4559 time to process: 18 seconds.
uf250-04.cnf fulfilled No. of Restarts: 1685 No. of Flips: 2395 time to process: 21 seconds.
uf250-04.cnf fulfilled No. of Restarts: 1820 No. of Flips: 1661 time to process: 22 seconds.
uf250-04.cnf fulfilled No. of Restarts: 269 No. of Flips: 2511 time to process: 21 seconds.
uf250-04.cnf fulfilled No. of Restarts: 25 No. of Flips: 1006 time to process: 21 seconds.
uf250-04.cnf fulfilled No. of Restarts: 1555 No. of Flips: 2374 time to process: 21 seconds.
uf250-04.cnf fulfilled No. of Restarts: 867 No. of Flips: 1319 time to process: 19 seconds.
uf250-04.cnf fulfilled No. of Restarts: 929 No. of Flips: 1401 time to process: 21 seconds.
uf250-04.cnf fulfilled No. of Restarts: 306 No. of Flips: 3623 time to process: 20 seconds.
uf250-04.cnf fulfilled No. of Restarts: 190 No. of Flips: 2019 time to process: 21 seconds.
uf250-04.cnf fulfilled No. of Restarts: 319 No. of Flips: 1318 time to process: 22 seconds.
uf250-04.cnf fulfilled No. of Restarts: 143 No. of Flips: 3960 time to process: 21 seconds.
uf250-04.cnf fulfilled No. of Restarts: 1077 No. of Flips: 1454 time to process: 9 seconds.
uf250-04.cnf fulfilled No. of Restarts: 119 No. of Flips: 3114 time to process: 21 seconds.
uf250-04.cnf fulfilled No. of Restarts: 571 No. of Flips: 4913 time to process: 14 seconds.
uf250-04.cnf fulfilled No. of Restarts: 343 No. of Flips: 4576 time to process: 5 seconds.
uf250-04.cnf fulfilled No. of Restarts: 253 No. of Flips: 3153 time to process: 21 seconds.
uf250-04.cnf fulfilled No. of Restarts: 517 No. of Flips: 4644 time to process: 21 seconds.
uf250-04.cnf fulfilled No. of Restarts: 1849 No. of Flips: 4913 time to process: 22 seconds.
uf250-04.cnf fulfilled No. of Restarts: 633 No. of Flips: 2207 time to process: 12 seconds.
uf250-04.cnf fulfilled No. of Restarts: 237 No. of Flips: 1520 time to process: 12 seconds.
uf250-04.cnf fulfilled No. of Restarts: 316 No. of Flips: 2230 time to process: 21 seconds.
uf250-04.cnf fulfilled No. of Restarts: 1373 No. of Flips: 772 time to process: 21 seconds.
uf250-04.cnf fulfilled No. of Restarts: 105 No. of Flips: 4518 time to process: 21 seconds.
uf250-04.cnf fulfilled No. of Restarts: 456 No. of Flips: 2866 time to process: 22 seconds.
uf250-04.cnf fulfilled No. of Restarts: 1663 No. of Flips: 3848 time to process: 22 seconds.
uf250-04.cnf fulfilled No. of Restarts: 2153 No. of Flips: 1883 time to process: 22 seconds.
uf250-04.cnf fulfilled No. of Restarts: 873 No. of Flips: 4822 time to process: 21 seconds.
uf250-04.cnf fulfilled No. of Restarts: 1097 No. of Flips: 2133 time to process: 20 seconds.
uf250-04.cnf fulfilled No. of Restarts: 588 No. of Flips: 3071 time to process: 21 seconds.
uf250-04.cnf fulfilled No. of Restarts: 104 No. of Flips: 4358 time to process: 5 seconds.
uf250-04.cnf fulfilled No. of Restarts: 912 No. of Flips: 2887 time to process: 22 seconds.
uf250-04.cnf fulfilled No. of Restarts: 216 No. of Flips: 1832 time to process: 21 seconds.
uf250-04.cnf fulfilled No. of Restarts: 291 No. of Flips: 3663 time to process: 17 seconds.
uf250-04.cnf fulfilled No. of Restarts: 490 No. of Flips: 3063 time to process: 22 seconds.
uf250-04.cnf fulfilled No. of Restarts: 154 No. of Flips: 4592 time to process: 22 seconds.
uf250-04.cnf fulfilled No. of Restarts: 1307 No. of Flips: 1838 time to process: 22 seconds.
uf250-04.cnf fulfilled No. of Restarts: 261 No. of Flips: 2179 time to process: 22 seconds.
uf250-04.cnf fulfilled No. of Restarts: 910 No. of Flips: 4619 time to process: 21 seconds.
uf250-04.cnf fulfilled No. of Restarts: 410 No. of Flips: 4842 time to process: 21 seconds.
uf250-04.cnf fulfilled No. of Restarts: 508 No. of Flips: 4453 time to process: 21 seconds.
uf250-04.cnf fulfilled No. of Restarts: 2072 No. of Flips: 1740 time to process: 21 seconds.
uf250-04.cnf fulfilled No. of Restarts: 2499 No. of Flips: 2163 time to process: 22 seconds.
uf250-04.cnf fulfilled No. of Restarts: 3432 No. of Flips: 1096 time to process: 21 seconds.
uf250-04.cnf fulfilled No. of Restarts: 1109 No. of Flips: 3517 time to process: 20 seconds.
uf250-04.cnf fulfilled No. of Restarts: 692 No. of Flips: 2534 time to process: 21 seconds.
uf250-04.cnf fulfilled No. of Restarts: 1090 No. of Flips: 4170 time to process: 21 seconds.
uf250-04.cnf fulfilled No. of Restarts: 231 No. of Flips: 3020 time to process: 22 seconds.
uf250-04.cnf fulfilled No. of Restarts: 125 No. of Flips: 2244 time to process: 19 seconds.
uf250-04.cnf fulfilled No. of Restarts: 197 No. of Flips: 2046 time to process: 6 seconds.
uf250-04.cnf fulfilled No. of Restarts: 1422 No. of Flips: 2520 time to process: 18 seconds.
uf250-04.cnf fulfilled No. of Restarts: 204 No. of Flips: 2455 time to process: 21 seconds.
uf250-04.cnf fulfilled No. of Restarts: 1209 No. of Flips: 3191 time to process: 21 seconds.
uf250-04.cnf fulfilled No. of Restarts: 1884 No. of Flips: 1143 time to process: 21 seconds.
uf250-04.cnf fulfilled No. of Restarts: 2416 No. of Flips: 2687 time to process: 21 seconds.
uf250-04.cnf fulfilled No. of Restarts: 762 No. of Flips: 3453 time to process: 21 seconds.
uf250-04.cnf fulfilled No. of Restarts: 91 No. of Flips: 4537 time to process: 21 seconds.
uf250-04.cnf fulfilled No. of Restarts: 875 No. of Flips: 2610 time to process: 11 seconds.
uf250-04.cnf fulfilled No. of Restarts: 1643 No. of Flips: 3630 time to process: 21 seconds.
uf250-04.cnf fulfilled No. of Restarts: 636 No. of Flips: 483 time to process: 21 seconds.
uf250-04.cnf fulfilled No. of Restarts: 172 No. of Flips: 3229 time to process: 21 seconds.
uf250-04.cnf fulfilled No. of Restarts: 705 No. of Flips: 2380 time to process: 21 seconds.
uf250-04.cnf fulfilled No. of Restarts: 2125 No. of Flips: 2460 time to process: 20 seconds.
uf250-04.cnf fulfilled No. of Restarts: 2187 No. of Flips: 4002 time to process: 21 seconds.
uf250-04.cnf fulfilled No. of Restarts: 742 No. of Flips: 2324 time to process: 21 seconds.
uf250-04.cnf fulfilled No. of Restarts: 699 No. of Flips: 2828 time to process: 22 seconds.
uf250-04.cnf fulfilled No. of Restarts: 1091 No. of Flips: 3661 time to process: 19 seconds.
uf250-04.cnf fulfilled No. of Restarts: 177 No. of Flips: 3437 time to process: 21 seconds.
uf250-04.cnf fulfilled No. of Restarts: 3182 No. of Flips: 4077 time to process: 22 seconds.
uf250-04.cnf fulfilled No. of Restarts: 895 No. of Flips: 4132 time to process: 9 seconds.
uf250-04.cnf fulfilled No. of Restarts: 3411 No. of Flips: 3596 time to process: 21 seconds.
uf250-04.cnf fulfilled No. of Restarts: 2245 No. of Flips: 4809 time to process: 22 seconds.
uf250-04.cnf fulfilled No. of Restarts: 838 No. of Flips: 3355 time to process: 21 seconds.
uf250-04.cnf fulfilled No. of Restarts: 40 No. of Flips: 3951 time to process: 21 seconds.
uf250-04.cnf fulfilled No. of Restarts: 1152 No. of Flips: 3670 time to process: 21 seconds.
uf250-04.cnf fulfilled No. of Restarts: 761 No. of Flips: 3562 time to process: 21 seconds.
uf250-04.cnf fulfilled No. of Restarts: 567 No. of Flips: 1638 time to process: 21 seconds.
uf250-04.cnf fulfilled No. of Restarts: 3092 No. of Flips: 4290 time to process: 22 seconds.
uf250-04.cnf fulfilled No. of Restarts: 1949 No. of Flips: 4290 time to process: 21 seconds.
uf250-04.cnf fulfilled No. of Restarts: 75 No. of Flips: 4902 time to process: 18 seconds.
uf250-04.cnf fulfilled No. of Restarts: 1323 No. of Flips: 2682 time to process: 22 seconds.
uf250-04.cnf fulfilled No. of Restarts: 2638 No. of Flips: 4688 time to process: 22 seconds.
uf250-04.cnf fulfilled No. of Restarts: 893 No. of Flips: 2397 time to process: 21 seconds.
uf250-04.cnf fulfilled No. of Restarts: 32 No. of Flips: 1995 time to process: 10 seconds.
uf250-04.cnf fulfilled No. of Restarts: 1121 No. of Flips: 2113 time to process: 22 seconds.
uf250-04.cnf fulfilled No. of Restarts: 308 No. of Flips: 2322 time to process: 21 seconds.
uf250-04.cnf fulfilled No. of Restarts: 1043 No. of Flips: 4449 time to process: 21 seconds.
uf250-04.cnf fulfilled No. of Restarts: 2354 No. of Flips: 4470 time to process: 21 seconds.
uf250-04.cnf fulfilled No. of Restarts: 411 No. of Flips: 3905 time to process: 22 seconds.
uf250-04.cnf fulfilled No. of Restarts: 1098 No. of Flips: 1648 time to process: 22 seconds.
uf250-04.cnf fulfilled No. of Restarts: 525 No. of Flips: 1490 time to process: 5 seconds.
uf250-04.cnf fulfilled No. of Restarts: 1716 No. of Flips: 3021 time to process: 22 seconds.
uf250-04.cnf fulfilled No. of Restarts: 310 No. of Flips: 3664 time to process: 21 seconds.
uf250-04.cnf fulfilled No. of Restarts: 3166 No. of Flips: 2942 time to process: 21 seconds.
uf250-04.cnf fulfilled No. of Restarts: 988 No. of Flips: 4817 time to process: 21 seconds.
uf250-04.cnf fulfilled No. of Restarts: 158 No. of Flips: 3486 time to process: 13 seconds.
uf250-04.cnf fulfilled No. of Restarts: 163 No. of Flips: 1154 time to process: 21 seconds.
uf250-04.cnf fulfilled No. of Restarts: 92 No. of Flips: 4547 time to process: 21 seconds.
uf250-04.cnf fulfilled No. of Restarts: 134 No. of Flips: 3425 time to process: 15 seconds.
uf250-04.cnf fulfilled No. of Restarts: 91 No. of Flips: 4384 time to process: 5 seconds.
uf250-04.cnf fulfilled No. of Restarts: 298 No. of Flips: 2874 time to process: 21 seconds.
uf250-04.cnf fulfilled No. of Restarts: 792 No. of Flips: 4221 time to process: 21 seconds.
uf250-04.cnf fulfilled No. of Restarts: 422 No. of Flips: 3784 time to process: 9 seconds.
uf250-04.cnf fulfilled No. of Restarts: 602 No. of Flips: 2001 time to process: 21 seconds.
uf250-04.cnf fulfilled No. of Restarts: 318 No. of Flips: 3150 time to process: 22 seconds.
uf250-04.cnf fulfilled No. of Restarts: 781 No. of Flips: 4883 time to process: 21 seconds.
uf250-04.cnf fulfilled No. of Restarts: 91 No. of Flips: 4663 time to process: 8 seconds.
uf250-04.cnf fulfilled No. of Restarts: 127 No. of Flips: 4804 time to process: 22 seconds.
uf250-04.cnf fulfilled No. of Restarts: 2295 No. of Flips: 3208 time to process: 22 seconds.
uf250-04.cnf fulfilled No. of Restarts: 630 No. of Flips: 1000 time to process: 21 seconds.
uf250-04.cnf fulfilled No. of Restarts: 469 No. of Flips: 3676 time to process: 21 seconds.
uf250-04.cnf fulfilled No. of Restarts: 1092 No. of Flips: 3971 time to process: 21 seconds.
uf250-04.cnf fulfilled No. of Restarts: 168 No. of Flips: 3395 time to process: 15 seconds.
uf250-04.cnf fulfilled No. of Restarts: 71 No. of Flips: 4369 time to process: 22 seconds.
uf250-04.cnf fulfilled No. of Restarts: 2822 No. of Flips: 4507 time to process: 21 seconds.
uf250-04.cnf fulfilled No. of Restarts: 1515 No. of Flips: 1730 time to process: 21 seconds.
uf250-04.cnf fulfilled No. of Restarts: 215 No. of Flips: 3455 time to process: 17 seconds.
uf250-04.cnf fulfilled No. of Restarts: 652 No. of Flips: 1528 time to process: 21 seconds.
uf250-04.cnf fulfilled No. of Restarts: 320 No. of Flips: 2201 time to process: 14 seconds.
uf250-04.cnf fulfilled No. of Restarts: 1812 No. of Flips: 1684 time to process: 21 seconds.
uf250-04.cnf fulfilled No. of Restarts: 2797 No. of Flips: 2477 time to process: 22 seconds.
uf250-04.cnf fulfilled No. of Restarts: 921 No. of Flips: 4785 time to process: 21 seconds.
uf250-04.cnf fulfilled No. of Restarts: 124 No. of Flips: 3946 time to process: 21 seconds.
uf250-04.cnf fulfilled No. of Restarts: 485 No. of Flips: 3026 time to process: 21 seconds.
uf250-04.cnf fulfilled No. of Restarts: 661 No. of Flips: 4974 time to process: 14 seconds.
uf250-04.cnf fulfilled No. of Restarts: 207 No. of Flips: 2554 time to process: 9 seconds.
uf250-04.cnf fulfilled No. of Restarts: 1398 No. of Flips: 2646 time to process: 21 seconds.
uf250-04.cnf fulfilled No. of Restarts: 75 No. of Flips: 3410 time to process: 21 seconds.
uf250-04.cnf fulfilled No. of Restarts: 30 No. of Flips: 3041 time to process: 21 seconds.
uf250-04.cnf fulfilled No. of Restarts: 540 No. of Flips: 1499 time to process: 21 seconds.
uf250-04.cnf fulfilled No. of Restarts: 1314 No. of Flips: 4904 time to process: 19 seconds.
uf250-04.cnf fulfilled No. of Restarts: 825 No. of Flips: 2890 time to process: 21 seconds.
uf250-04.cnf fulfilled No. of Restarts: 274 No. of Flips: 2482 time to process: 21 seconds.
uf250-04.cnf fulfilled No. of Restarts: 748 No. of Flips: 3414 time to process: 21 seconds.
uf250-04.cnf fulfilled No. of Restarts: 162 No. of Flips: 3328 time to process: 7 seconds.
uf250-04.cnf fulfilled No. of Restarts: 407 No. of Flips: 4697 time to process: 14 seconds.
uf250-04.cnf fulfilled No. of Restarts: 1374 No. of Flips: 3219 time to process: 21 seconds.
uf250-04.cnf , deadline. Restarts: 4620
uf250-04.cnf fulfilled No. of Restarts: 2368 No. of Flips: 3872 time to process: 21 seconds.
uf250-04.cnf fulfilled No. of Restarts: 505 No. of Flips: 2488 time to process: 21 seconds.
uf250-04.cnf fulfilled No. of Restarts: 2928 No. of Flips: 4064 time to process: 21 seconds.
uf250-04.cnf fulfilled No. of Restarts: 715 No. of Flips: 823 time to process: 21 seconds.
uf250-04.cnf fulfilled No. of Restarts: 1210 No. of Flips: 3974 time to process: 13 seconds.
uf250-04.cnf fulfilled No. of Restarts: 1978 No. of Flips: 4094 time to process: 21 seconds.
uf250-04.cnf fulfilled No. of Restarts: 2014 No. of Flips: 3610 time to process: 21 seconds.
uf250-04.cnf fulfilled No. of Restarts: 57 No. of Flips: 1989 time to process: 21 seconds.
uf250-04.cnf fulfilled No. of Restarts: 279 No. of Flips: 3453 time to process: 10 seconds.
uf250-04.cnf fulfilled No. of Restarts: 2582 No. of Flips: 3584 time to process: 22 seconds.
uf250-04.cnf fulfilled No. of Restarts: 1707 No. of Flips: 3557 time to process: 22 seconds.
uf250-04.cnf fulfilled No. of Restarts: 29 No. of Flips: 4126 time to process: 22 seconds.
uf250-04.cnf fulfilled No. of Restarts: 30 No. of Flips: 1169 time to process: 8 seconds.
uf250-04.cnf fulfilled No. of Restarts: 2229 No. of Flips: 2989 time to process: 21 seconds.
uf250-04.cnf fulfilled No. of Restarts: 595 No. of Flips: 860 time to process: 21 seconds.
uf250-04.cnf fulfilled No. of Restarts: 1143 No. of Flips: 1866 time to process: 21 seconds.
uf250-04.cnf fulfilled No. of Restarts: 571 No. of Flips: 2736 time to process: 21 seconds.
uf250-04.cnf fulfilled No. of Restarts: 59 No. of Flips: 2715 time to process: 14 seconds.
uf250-04.cnf fulfilled No. of Restarts: 309 No. of Flips: 3237 time to process: 21 seconds.
uf250-04.cnf fulfilled No. of Restarts: 348 No. of Flips: 1950 time to process: 21 seconds.
uf250-04.cnf fulfilled No. of Restarts: 892 No. of Flips: 2632 time to process: 21 seconds.
uf250-04.cnf fulfilled No. of Restarts: 2024 No. of Flips: 4756 time to process: 21 seconds.
uf250-04.cnf fulfilled No. of Restarts: 10 No. of Flips: 2480 time to process: 21 seconds.
uf250-04.cnf fulfilled No. of Restarts: 757 No. of Flips: 3734 time to process: 21 seconds.
uf250-04.cnf fulfilled No. of Restarts: 1493 No. of Flips: 917 time to process: 21 seconds.
uf250-04.cnf fulfilled No. of Restarts: 906 No. of Flips: 2481 time to process: 21 seconds.
uf250-04.cnf fulfilled No. of Restarts: 774 No. of Flips: 4963 time to process: 21 seconds.
uf250-04.cnf fulfilled No. of Restarts: 1070 No. of Flips: 2515 time to process: 18 seconds.
uf250-04.cnf fulfilled No. of Restarts: 29 No. of Flips: 2456 time to process: 21 seconds.
uf250-04.cnf fulfilled No. of Restarts: 2594 No. of Flips: 1872 time to process: 22 seconds.
uf250-04.cnf fulfilled No. of Restarts: 54 No. of Flips: 3773 time to process: 7 seconds.
uf250-04.cnf fulfilled No. of Restarts: 120 No. of Flips: 4954 time to process: 21 seconds.
uf250-04.cnf fulfilled No. of Restarts: 143 No. of Flips: 2981 time to process: 10 seconds.
uf250-04.cnf fulfilled No. of Restarts: 652 No. of Flips: 4449 time to process: 21 seconds.
uf250-04.cnf fulfilled No. of Restarts: 2882 No. of Flips: 1418 time to process: 21 seconds.
uf250-04.cnf fulfilled No. of Restarts: 383 No. of Flips: 2632 time to process: 12 seconds.
uf250-04.cnf fulfilled No. of Restarts: 155 No. of Flips: 4350 time to process: 21 seconds.
uf250-04.cnf fulfilled No. of Restarts: 773 No. of Flips: 4473 time to process: 21 seconds.
uf250-04.cnf fulfilled No. of Restarts: 248 No. of Flips: 4583 time to process: 21 seconds.
uf250-04.cnf fulfilled No. of Restarts: 89 No. of Flips: 2609 time to process: 10 seconds.
uf250-04.cnf fulfilled No. of Restarts: 2369 No. of Flips: 2462 time to process: 21 seconds.
uf250-04.cnf fulfilled No. of Restarts: 1360 No. of Flips: 4323 time to process: 21 seconds.
uf250-04.cnf fulfilled No. of Restarts: 183 No. of Flips: 1049 time to process: 4 seconds.
uf250-04.cnf fulfilled No. of Restarts: 889 No. of Flips: 1265 time to process: 17 seconds.
uf250-04.cnf fulfilled No. of Restarts: 1534 No. of Flips: 2153 time to process: 22 seconds.
uf250-04.cnf fulfilled No. of Restarts: 718 No. of Flips: 3052 time to process: 6 seconds.
uf250-04.cnf fulfilled No. of Restarts: 130 No. of Flips: 2125 time to process: 22 seconds.
uf250-04.cnf fulfilled No. of Restarts: 318 No. of Flips: 2402 time to process: 12 seconds.
uf250-04.cnf fulfilled No. of Restarts: 344 No. of Flips: 1105 time to process: 11 seconds.
uf250-04.cnf fulfilled No. of Restarts: 87 No. of Flips: 4928 time to process: 6 seconds.
uf250-04.cnf fulfilled No. of Restarts: 292 No. of Flips: 2471 time to process: 14 seconds.
uf250-04.cnf fulfilled No. of Restarts: 232 No. of Flips: 4591 time to process: 21 seconds.
uf250-04.cnf fulfilled No. of Restarts: 26 No. of Flips: 4602 time to process: 21 seconds.
uf250-04.cnf fulfilled No. of Restarts: 6 No. of Flips: 4406 time to process: 19 seconds.
uf250-04.cnf fulfilled No. of Restarts: 1615 No. of Flips: 4123 time to process: 20 seconds.
uf250-04.cnf fulfilled No. of Restarts: 1301 No. of Flips: 2232 time to process: 22 seconds.
uf250-04.cnf fulfilled No. of Restarts: 317 No. of Flips: 2084 time to process: 3 seconds.
uf250-04.cnf fulfilled No. of Restarts: 63 No. of Flips: 2436 time to process: 14 seconds.
uf250-04.cnf fulfilled No. of Restarts: 562 No. of Flips: 2628 time to process: 18 seconds.
uf250-04.cnf fulfilled No. of Restarts: 768 No. of Flips: 4073 time to process: 12 seconds.
uf250-04.cnf fulfilled No. of Restarts: 133 No. of Flips: 4996 time to process: 21 seconds.
uf250-04.cnf fulfilled No. of Restarts: 1899 No. of Flips: 4903 time to process: 21 seconds.
uf250-04.cnf fulfilled No. of Restarts: 68 No. of Flips: 3572 time to process: 15 seconds.
uf250-04.cnf fulfilled No. of Restarts: 267 No. of Flips: 4202 time to process: 21 seconds.
uf250-04.cnf fulfilled No. of Restarts: 1374 No. of Flips: 2051 time to process: 22 seconds.
uf250-04.cnf fulfilled No. of Restarts: 1169 No. of Flips: 1552 time to process: 21 seconds.
uf250-04.cnf fulfilled No. of Restarts: 346 No. of Flips: 4243 time to process: 22 seconds.
uf250-04.cnf fulfilled No. of Restarts: 1967 No. of Flips: 2709 time to process: 22 seconds.
uf250-04.cnf fulfilled No. of Restarts: 1068 No. of Flips: 4935 time to process: 21 seconds.
uf250-04.cnf fulfilled No. of Restarts: 56 No. of Flips: 3773 time to process: 9 seconds.
uf250-04.cnf fulfilled No. of Restarts: 2687 No. of Flips: 2071 time to process: 21 seconds.
uf250-04.cnf fulfilled No. of Restarts: 1055 No. of Flips: 1216 time to process: 18 seconds.
uf250-04.cnf fulfilled No. of Restarts: 1027 No. of Flips: 4566 time to process: 22 seconds.
uf250-04.cnf fulfilled No. of Restarts: 1335 No. of Flips: 4320 time to process: 22 seconds.
uf250-04.cnf fulfilled No. of Restarts: 158 No. of Flips: 3595 time to process: 21 seconds.
uf250-04.cnf fulfilled No. of Restarts: 800 No. of Flips: 4742 time to process: 21 seconds.
uf250-04.cnf fulfilled No. of Restarts: 69 No. of Flips: 4731 time to process: 10 seconds.
uf250-04.cnf fulfilled No. of Restarts: 205 No. of Flips: 3483 time to process: 8 seconds.
uf250-04.cnf fulfilled No. of Restarts: 154 No. of Flips: 3736 time to process: 21 seconds.
uf250-04.cnf fulfilled No. of Restarts: 1223 No. of Flips: 2986 time to process: 21 seconds.
uf250-04.cnf fulfilled No. of Restarts: 2327 No. of Flips: 1577 time to process: 21 seconds.
uf250-04.cnf fulfilled No. of Restarts: 1110 No. of Flips: 4380 time to process: 21 seconds.
uf250-04.cnf fulfilled No. of Restarts: 24 No. of Flips: 2763 time to process: 14 seconds.
uf250-04.cnf fulfilled No. of Restarts: 3220 No. of Flips: 2639 time to process: 21 seconds.
uf250-04.cnf fulfilled No. of Restarts: 183 No. of Flips: 1025 time to process: 22 seconds.
uf250-04.cnf fulfilled No. of Restarts: 46 No. of Flips: 4538 time to process: 19 seconds.
uf250-04.cnf fulfilled No. of Restarts: 308 No. of Flips: 1586 time to process: 10 seconds.
uf250-04.cnf fulfilled No. of Restarts: 985 No. of Flips: 2710 time to process: 11 seconds.
uf250-04.cnf fulfilled No. of Restarts: 1259 No. of Flips: 1187 time to process: 15 seconds.
uf250-04.cnf fulfilled No. of Restarts: 376 No. of Flips: 3131 time to process: 21 seconds.
uf250-04.cnf fulfilled No. of Restarts: 1635 No. of Flips: 1591 time to process: 21 seconds.
uf250-04.cnf fulfilled No. of Restarts: 2259 No. of Flips: 4322 time to process: 22 seconds.
uf250-04.cnf fulfilled No. of Restarts: 165 No. of Flips: 2893 time to process: 19 seconds.
uf250-04.cnf fulfilled No. of Restarts: 1209 No. of Flips: 3074 time to process: 21 seconds.
uf250-04.cnf fulfilled No. of Restarts: 1562 No. of Flips: 2557 time to process: 22 seconds.
uf250-04.cnf fulfilled No. of Restarts: 57 No. of Flips: 1750 time to process: 21 seconds.
uf250-04.cnf fulfilled No. of Restarts: 398 No. of Flips: 2052 time to process: 19 seconds.
uf250-04.cnf fulfilled No. of Restarts: 724 No. of Flips: 3422 time to process: 21 seconds.
uf250-04.cnf fulfilled No. of Restarts: 1356 No. of Flips: 4933 time to process: 18 seconds.
uf250-04.cnf fulfilled No. of Restarts: 931 No. of Flips: 4249 time to process: 22 seconds.
uf250-04.cnf fulfilled No. of Restarts: 102 No. of Flips: 2563 time to process: 6 seconds.
uf250-04.cnf fulfilled No. of Restarts: 2769 No. of Flips: 4316 time to process: 21 seconds.
uf250-04.cnf fulfilled No. of Restarts: 1140 No. of Flips: 4727 time to process: 21 seconds.
uf250-04.cnf fulfilled No. of Restarts: 432 No. of Flips: 4626 time to process: 9 seconds.
uf250-04.cnf fulfilled No. of Restarts: 35 No. of Flips: 3569 time to process: 16 seconds.
uf250-04.cnf fulfilled No. of Restarts: 2111 No. of Flips: 1371 time to process: 22 seconds.
uf250-04.cnf fulfilled No. of Restarts: 21 No. of Flips: 2354 time to process: 22 seconds.
uf250-04.cnf fulfilled No. of Restarts: 406 No. of Flips: 3673 time to process: 13 seconds.
uf250-04.cnf fulfilled No. of Restarts: 241 No. of Flips: 4547 time to process: 21 seconds.
uf250-04.cnf fulfilled No. of Restarts: 706 No. of Flips: 4032 time to process: 21 seconds.
uf250-04.cnf fulfilled No. of Restarts: 751 No. of Flips: 3575 time to process: 5 seconds.
uf250-04.cnf fulfilled No. of Restarts: 1 No. of Flips: 1983 time to process: 22 seconds.
uf250-04.cnf fulfilled No. of Restarts: 288 No. of Flips: 1986 time to process: 21 seconds.
uf250-04.cnf fulfilled No. of Restarts: 59 No. of Flips: 3308 time to process: 13 seconds.
uf250-04.cnf fulfilled No. of Restarts: 13 No. of Flips: 2783 time to process: 16 seconds.
uf250-04.cnf fulfilled No. of Restarts: 1261 No. of Flips: 4011 time to process: 22 seconds.
uf250-04.cnf fulfilled No. of Restarts: 643 No. of Flips: 3236 time to process: 21 seconds.
uf250-04.cnf fulfilled No. of Restarts: 221 No. of Flips: 2474 time to process: 13 seconds.
uf250-04.cnf fulfilled No. of Restarts: 1111 No. of Flips: 3037 time to process: 22 seconds.
uf250-04.cnf fulfilled No. of Restarts: 47 No. of Flips: 999 time to process: 21 seconds.
uf250-04.cnf fulfilled No. of Restarts: 413 No. of Flips: 3653 time to process: 22 seconds.
uf250-04.cnf fulfilled No. of Restarts: 467 No. of Flips: 3164 time to process: 18 seconds.
uf250-04.cnf fulfilled No. of Restarts: 2375 No. of Flips: 2430 time to process: 22 seconds.
uf250-04.cnf fulfilled No. of Restarts: 227 No. of Flips: 4997 time to process: 21 seconds.
uf250-04.cnf fulfilled No. of Restarts: 799 No. of Flips: 1893 time to process: 21 seconds.
uf250-04.cnf fulfilled No. of Restarts: 780 No. of Flips: 3038 time to process: 21 seconds.
uf250-04.cnf fulfilled No. of Restarts: 1809 No. of Flips: 1413 time to process: 21 seconds.
uf250-04.cnf fulfilled No. of Restarts: 643 No. of Flips: 2401 time to process: 22 seconds.
uf250-04.cnf fulfilled No. of Restarts: 1659 No. of Flips: 727 time to process: 21 seconds.
uf250-04.cnf fulfilled No. of Restarts: 859 No. of Flips: 2592 time to process: 21 seconds.
uf250-04.cnf fulfilled No. of Restarts: 2646 No. of Flips: 2894 time to process: 22 seconds.
uf250-04.cnf fulfilled No. of Restarts: 649 No. of Flips: 4375 time to process: 18 seconds.
uf250-04.cnf fulfilled No. of Restarts: 897 No. of Flips: 4001 time to process: 21 seconds.
uf250-04.cnf fulfilled No. of Restarts: 1019 No. of Flips: 3118 time to process: 12 seconds.
uf250-04.cnf fulfilled No. of Restarts: 662 No. of Flips: 4786 time to process: 21 seconds.
uf250-04.cnf fulfilled No. of Restarts: 1761 No. of Flips: 3936 time to process: 21 seconds.
uf250-04.cnf fulfilled No. of Restarts: 378 No. of Flips: 4542 time to process: 21 seconds.
uf250-04.cnf fulfilled No. of Restarts: 99 No. of Flips: 4138 time to process: 21 seconds.
uf250-04.cnf fulfilled No. of Restarts: 757 No. of Flips: 4937 time to process: 21 seconds.
uf250-04.cnf fulfilled No. of Restarts: 242 No. of Flips: 3146 time to process: 21 seconds.
uf250-04.cnf fulfilled No. of Restarts: 746 No. of Flips: 1341 time to process: 7 seconds.
uf250-04.cnf fulfilled No. of Restarts: 111 No. of Flips: 2877 time to process: 21 seconds.
uf250-04.cnf fulfilled No. of Restarts: 1014 No. of Flips: 2141 time to process: 22 seconds.
uf250-04.cnf fulfilled No. of Restarts: 1257 No. of Flips: 2820 time to process: 21 seconds.
uf250-04.cnf fulfilled No. of Restarts: 778 No. of Flips: 3984 time to process: 15 seconds.
uf250-04.cnf fulfilled No. of Restarts: 236 No. of Flips: 1262 time to process: 21 seconds.
uf250-04.cnf fulfilled No. of Restarts: 2314 No. of Flips: 3145 time to process: 21 seconds.
uf250-04.cnf fulfilled No. of Restarts: 531 No. of Flips: 4965 time to process: 16 seconds.
uf250-04.cnf fulfilled No. of Restarts: 1892 No. of Flips: 4548 time to process: 22 seconds.
uf250-04.cnf fulfilled No. of Restarts: 2049 No. of Flips: 1970 time to process: 21 seconds.
uf250-04.cnf fulfilled No. of Restarts: 71 No. of Flips: 2476 time to process: 21 seconds.
uf250-04.cnf fulfilled No. of Restarts: 1128 No. of Flips: 3525 time to process: 22 seconds.
uf250-04.cnf fulfilled No. of Restarts: 293 No. of Flips: 4997 time to process: 18 seconds.
uf250-04.cnf fulfilled No. of Restarts: 142 No. of Flips: 4342 time to process: 21 seconds.
uf250-04.cnf fulfilled No. of Restarts: 1125 No. of Flips: 2112 time to process: 20 seconds.
uf250-04.cnf fulfilled No. of Restarts: 114 No. of Flips: 2520 time to process: 21 seconds.
uf250-04.cnf fulfilled No. of Restarts: 1137 No. of Flips: 4311 time to process: 22 seconds.
uf250-04.cnf fulfilled No. of Restarts: 179 No. of Flips: 1951 time to process: 18 seconds.
uf250-04.cnf fulfilled No. of Restarts: 163 No. of Flips: 3076 time to process: 21 seconds.
uf250-04.cnf fulfilled No. of Restarts: 13 No. of Flips: 3381 time to process: 21 seconds.
uf250-04.cnf fulfilled No. of Restarts: 88 No. of Flips: 4730 time to process: 8 seconds.
uf250-04.cnf fulfilled No. of Restarts: 694 No. of Flips: 496 time to process: 22 seconds.
uf250-04.cnf fulfilled No. of Restarts: 1549 No. of Flips: 3777 time to process: 21 seconds.
uf250-04.cnf fulfilled No. of Restarts: 1496 No. of Flips: 4721 time to process: 21 seconds.
uf250-04.cnf fulfilled No. of Restarts: 857 No. of Flips: 1785 time to process: 21 seconds.
uf250-04.cnf fulfilled No. of Restarts: 745 No. of Flips: 2643 time to process: 13 seconds.
uf250-04.cnf fulfilled No. of Restarts: 837 No. of Flips: 2030 time to process: 21 seconds.
uf250-04.cnf fulfilled No. of Restarts: 374 No. of Flips: 3406 time to process: 8 seconds.
uf250-04.cnf fulfilled No. of Restarts: 462 No. of Flips: 4030 time to process: 21 seconds.
uf250-04.cnf fulfilled No. of Restarts: 2088 No. of Flips: 1306 time to process: 22 seconds.
uf250-04.cnf fulfilled No. of Restarts: 966 No. of Flips: 2016 time to process: 21 seconds.
uf250-04.cnf fulfilled No. of Restarts: 603 No. of Flips: 4957 time to process: 21 seconds.
uf250-04.cnf fulfilled No. of Restarts: 1050 No. of Flips: 3169 time to process: 16 seconds.
uf250-04.cnf fulfilled No. of Restarts: 968 No. of Flips: 1391 time to process: 21 seconds.
uf250-04.cnf fulfilled No. of Restarts: 1842 No. of Flips: 4225 time to process: 21 seconds.
uf250-04.cnf fulfilled No. of Restarts: 1105 No. of Flips: 1799 time to process: 21 seconds.
uf250-04.cnf fulfilled No. of Restarts: 1281 No. of Flips: 2087 time to process: 21 seconds.
uf250-04.cnf fulfilled No. of Restarts: 647 No. of Flips: 2669 time to process: 21 seconds.
uf250-04.cnf fulfilled No. of Restarts: 494 No. of Flips: 4893 time to process: 21 seconds.
uf250-04.cnf fulfilled No. of Restarts: 6 No. of Flips: 4387 time to process: 21 seconds.
uf250-04.cnf fulfilled No. of Restarts: 210 No. of Flips: 1235 time to process: 21 seconds.
uf250-04.cnf fulfilled No. of Restarts: 65 No. of Flips: 1799 time to process: 22 seconds.
uf250-04.cnf fulfilled No. of Restarts: 129 No. of Flips: 1392 time to process: 21 seconds.
uf250-04.cnf fulfilled No. of Restarts: 268 No. of Flips: 1317 time to process: 21 seconds.
uf250-04.cnf fulfilled No. of Restarts: 212 No. of Flips: 1271 time to process: 21 seconds.
uf250-04.cnf fulfilled No. of Restarts: 416 No. of Flips: 2754 time to process: 21 seconds.
uf250-04.cnf fulfilled No. of Restarts: 38 No. of Flips: 3416 time to process: 22 seconds.
uf250-04.cnf fulfilled No. of Restarts: 826 No. of Flips: 4568 time to process: 15 seconds.
uf250-04.cnf fulfilled No. of Restarts: 450 No. of Flips: 3418 time to process: 21 seconds.
uf250-04.cnf fulfilled No. of Restarts: 36 No. of Flips: 3070 time to process: 22 seconds.
uf250-04.cnf fulfilled No. of Restarts: 274 No. of Flips: 2472 time to process: 21 seconds.
uf250-04.cnf fulfilled No. of Restarts: 1346 No. of Flips: 1870 time to process: 21 seconds.
uf250-04.cnf fulfilled No. of Restarts: 48 No. of Flips: 1076 time to process: 19 seconds.
uf250-04.cnf fulfilled No. of Restarts: 164 No. of Flips: 2792 time to process: 22 seconds.
uf250-04.cnf fulfilled No. of Restarts: 1588 No. of Flips: 1289 time to process: 21 seconds.
uf250-04.cnf fulfilled No. of Restarts: 429 No. of Flips: 3311 time to process: 21 seconds.
uf250-04.cnf fulfilled No. of Restarts: 1657 No. of Flips: 2311 time to process: 21 seconds.
uf250-04.cnf fulfilled No. of Restarts: 370 No. of Flips: 3338 time to process: 21 seconds.
uf250-04.cnf fulfilled No. of Restarts: 931 No. of Flips: 4491 time to process: 21 seconds.
uf250-04.cnf fulfilled No. of Restarts: 421 No. of Flips: 4201 time to process: 21 seconds.
uf250-04.cnf fulfilled No. of Restarts: 1095 No. of Flips: 2178 time to process: 16 seconds.
uf250-04.cnf fulfilled No. of Restarts: 81 No. of Flips: 3769 time to process: 21 seconds.
uf250-04.cnf fulfilled No. of Restarts: 3618 No. of Flips: 2699 time to process: 22 seconds.
uf250-04.cnf fulfilled No. of Restarts: 565 No. of Flips: 4689 time to process: 20 seconds.
uf250-04.cnf fulfilled No. of Restarts: 1816 No. of Flips: 4968 time to process: 21 seconds.
uf250-04.cnf fulfilled No. of Restarts: 731 No. of Flips: 1873 time to process: 21 seconds.
uf250-04.cnf fulfilled No. of Restarts: 1584 No. of Flips: 3358 time to process: 21 seconds.
uf250-04.cnf fulfilled No. of Restarts: 613 No. of Flips: 3737 time to process: 21 seconds.
uf250-04.cnf fulfilled No. of Restarts: 814 No. of Flips: 1962 time to process: 21 seconds.
uf250-04.cnf fulfilled No. of Restarts: 260 No. of Flips: 2427 time to process: 13 seconds.
uf250-04.cnf fulfilled No. of Restarts: 934 No. of Flips: 3319 time to process: 21 seconds.
uf250-04.cnf fulfilled No. of Restarts: 704 No. of Flips: 1005 time to process: 10 seconds.
uf250-04.cnf fulfilled No. of Restarts: 179 No. of Flips: 1886 time to process: 21 seconds.
uf250-04.cnf fulfilled No. of Restarts: 1080 No. of Flips: 4870 time to process: 21 seconds.
uf250-04.cnf fulfilled No. of Restarts: 788 No. of Flips: 4309 time to process: 15 seconds.
uf250-04.cnf fulfilled No. of Restarts: 203 No. of Flips: 2574 time to process: 21 seconds.
uf250-04.cnf fulfilled No. of Restarts: 827 No. of Flips: 4633 time to process: 9 seconds.
uf250-04.cnf fulfilled No. of Restarts: 1308 No. of Flips: 3399 time to process: 21 seconds.
uf250-04.cnf fulfilled No. of Restarts: 30 No. of Flips: 2029 time to process: 12 seconds.
uf250-04.cnf fulfilled No. of Restarts: 358 No. of Flips: 4958 time to process: 21 seconds.
uf250-04.cnf fulfilled No. of Restarts: 190 No. of Flips: 4415 time to process: 21 seconds.
uf250-04.cnf fulfilled No. of Restarts: 1662 No. of Flips: 4618 time to process: 21 seconds.
uf250-04.cnf fulfilled No. of Restarts: 312 No. of Flips: 2776 time to process: 21 seconds.
uf250-04.cnf fulfilled No. of Restarts: 96 No. of Flips: 4430 time to process: 17 seconds.
uf250-04.cnf fulfilled No. of Restarts: 258 No. of Flips: 2548 time to process: 17 seconds.
uf250-04.cnf fulfilled No. of Restarts: 201 No. of Flips: 4117 time to process: 14 seconds.
uf250-04.cnf fulfilled No. of Restarts: 264 No. of Flips: 3884 time to process: 21 seconds.
uf250-04.cnf fulfilled No. of Restarts: 1118 No. of Flips: 3034 time to process: 20 seconds.
uf250-04.cnf fulfilled No. of Restarts: 1172 No. of Flips: 4144 time to process: 22 seconds.
uf250-04.cnf fulfilled No. of Restarts: 2628 No. of Flips: 2855 time to process: 22 seconds.
uf250-04.cnf fulfilled No. of Restarts: 881 No. of Flips: 3609 time to process: 13 seconds.
uf250-04.cnf fulfilled No. of Restarts: 4274 No. of Flips: 3877 time to process: 22 seconds.
uf250-04.cnf fulfilled No. of Restarts: 204 No. of Flips: 2215 time to process: 21 seconds.
uf250-04.cnf fulfilled No. of Restarts: 470 No. of Flips: 2175 time to process: 22 seconds.
uf250-04.cnf fulfilled No. of Restarts: 781 No. of Flips: 1713 time to process: 20 seconds.
uf250-04.cnf fulfilled No. of Restarts: 510 No. of Flips: 4636 time to process: 21 seconds.
uf250-04.cnf fulfilled No. of Restarts: 157 No. of Flips: 1939 time to process: 21 seconds.
uf250-04.cnf fulfilled No. of Restarts: 913 No. of Flips: 2893 time to process: 22 seconds.
uf250-04.cnf fulfilled No. of Restarts: 827 No. of Flips: 3695 time to process: 21 seconds.
uf250-04.cnf fulfilled No. of Restarts: 1630 No. of Flips: 1963 time to process: 22 seconds.
uf250-04.cnf fulfilled No. of Restarts: 253 No. of Flips: 744 time to process: 21 seconds.
uf250-04.cnf fulfilled No. of Restarts: 2556 No. of Flips: 4622 time to process: 21 seconds.
[truncated: 519,048 more chars]
