# Supplementary material for: Completion Probabilities and Parallel Restart Strategies under an Imposed Deadline
Source: PLoS One. 2016 Oct 12;11(10):e0164605. doi: 10.1371/journal.pone.0164605 (PMC5061357; doi:10.1371/journal.pone.0164605)
Supplement: S2 File — The file “S2_File.zip” is the data gathered from the experiments regarding expected runtime. (ZIP) [file pone.0164605.s005.zip › results_Multi_r4950.744.txt]

uf250-04.cnf fulfilled No. of Restarts: 72 No. of Flips: 2296 time to process: 6 seconds.
uf250-04.cnf fulfilled No. of Restarts: 515 No. of Flips: 2539 time to process: 22 seconds.
uf250-04.cnf fulfilled No. of Restarts: 1136 No. of Flips: 2829 time to process: 15 seconds.
uf250-04.cnf fulfilled No. of Restarts: 594 No. of Flips: 3585 time to process: 22 seconds.
uf250-04.cnf fulfilled No. of Restarts: 703 No. of Flips: 2910 time to process: 8 seconds.
uf250-04.cnf fulfilled No. of Restarts: 67 No. of Flips: 3177 time to process: 19 seconds.
uf250-04.cnf fulfilled No. of Restarts: 306 No. of Flips: 2639 time to process: 21 seconds.
uf250-04.cnf fulfilled No. of Restarts: 272 No. of Flips: 2163 time to process: 22 seconds.
uf250-04.cnf fulfilled No. of Restarts: 1440 No. of Flips: 1236 time to process: 23 seconds.
uf250-04.cnf fulfilled No. of Restarts: 648 No. of Flips: 1100 time to process: 22 seconds.
uf250-04.cnf fulfilled No. of Restarts: 1533 No. of Flips: 2827 time to process: 21 seconds.
uf250-04.cnf fulfilled No. of Restarts: 2871 No. of Flips: 2617 time to process: 21 seconds.
uf250-04.cnf fulfilled No. of Restarts: 540 No. of Flips: 3746 time to process: 22 seconds.
uf250-04.cnf fulfilled No. of Restarts: 893 No. of Flips: 1506 time to process: 22 seconds.
uf250-04.cnf fulfilled No. of Restarts: 906 No. of Flips: 4614 time to process: 13 seconds.
uf250-04.cnf fulfilled No. of Restarts: 701 No. of Flips: 1725 time to process: 5 seconds.
uf250-04.cnf fulfilled No. of Restarts: 2649 No. of Flips: 2889 time to process: 23 seconds.
uf250-04.cnf fulfilled No. of Restarts: 958 No. of Flips: 2119 time to process: 16 seconds.
uf250-04.cnf fulfilled No. of Restarts: 2089 No. of Flips: 3741 time to process: 23 seconds.
uf250-04.cnf fulfilled No. of Restarts: 1164 No. of Flips: 3797 time to process: 22 seconds.
uf250-04.cnf fulfilled No. of Restarts: 523 No. of Flips: 2758 time to process: 23 seconds.
uf250-04.cnf fulfilled No. of Restarts: 1205 No. of Flips: 3160 time to process: 10 seconds.
uf250-04.cnf fulfilled No. of Restarts: 898 No. of Flips: 2517 time to process: 23 seconds.
uf250-04.cnf fulfilled No. of Restarts: 1455 No. of Flips: 3264 time to process: 21 seconds.
uf250-04.cnf fulfilled No. of Restarts: 184 No. of Flips: 4563 time to process: 21 seconds.
uf250-04.cnf fulfilled No. of Restarts: 96 No. of Flips: 3904 time to process: 15 seconds.
uf250-04.cnf fulfilled No. of Restarts: 559 No. of Flips: 2376 time to process: 22 seconds.
uf250-04.cnf fulfilled No. of Restarts: 56 No. of Flips: 2909 time to process: 7 seconds.
uf250-04.cnf , deadline. Restarts: 4950
uf250-04.cnf fulfilled No. of Restarts: 372 No. of Flips: 4917 time to process: 10 seconds.
uf250-04.cnf fulfilled No. of Restarts: 505 No. of Flips: 3419 time to process: 22 seconds.
uf250-04.cnf fulfilled No. of Restarts: 348 No. of Flips: 4054 time to process: 22 seconds.
uf250-04.cnf fulfilled No. of Restarts: 991 No. of Flips: 3766 time to process: 21 seconds.
uf250-04.cnf fulfilled No. of Restarts: 135 No. of Flips: 1698 time to process: 14 seconds.
uf250-04.cnf fulfilled No. of Restarts: 197 No. of Flips: 3109 time to process: 22 seconds.
uf250-04.cnf fulfilled No. of Restarts: 570 No. of Flips: 2653 time to process: 22 seconds.
uf250-04.cnf fulfilled No. of Restarts: 1 No. of Flips: 4066 time to process: 17 seconds.
uf250-04.cnf fulfilled No. of Restarts: 568 No. of Flips: 3848 time to process: 22 seconds.
uf250-04.cnf fulfilled No. of Restarts: 47 No. of Flips: 4457 time to process: 22 seconds.
uf250-04.cnf fulfilled No. of Restarts: 2075 No. of Flips: 3038 time to process: 22 seconds.
uf250-04.cnf fulfilled No. of Restarts: 51 No. of Flips: 3872 time to process: 11 seconds.
uf250-04.cnf fulfilled No. of Restarts: 1876 No. of Flips: 1994 time to process: 22 seconds.
uf250-04.cnf fulfilled No. of Restarts: 7 No. of Flips: 2200 time to process: 13 seconds.
uf250-04.cnf fulfilled No. of Restarts: 3559 No. of Flips: 4312 time to process: 23 seconds.
uf250-04.cnf fulfilled No. of Restarts: 695 No. of Flips: 1774 time to process: 22 seconds.
uf250-04.cnf fulfilled No. of Restarts: 339 No. of Flips: 2847 time to process: 8 seconds.
uf250-04.cnf fulfilled No. of Restarts: 1502 No. of Flips: 2365 time to process: 22 seconds.
uf250-04.cnf fulfilled No. of Restarts: 2100 No. of Flips: 904 time to process: 23 seconds.
uf250-04.cnf fulfilled No. of Restarts: 134 No. of Flips: 4087 time to process: 22 seconds.
uf250-04.cnf fulfilled No. of Restarts: 935 No. of Flips: 2310 time to process: 21 seconds.
uf250-04.cnf fulfilled No. of Restarts: 83 No. of Flips: 2084 time to process: 16 seconds.
uf250-04.cnf fulfilled No. of Restarts: 3148 No. of Flips: 4417 time to process: 23 seconds.
uf250-04.cnf fulfilled No. of Restarts: 713 No. of Flips: 4741 time to process: 12 seconds.
uf250-04.cnf fulfilled No. of Restarts: 879 No. of Flips: 2628 time to process: 19 seconds.
uf250-04.cnf fulfilled No. of Restarts: 638 No. of Flips: 2928 time to process: 22 seconds.
uf250-04.cnf fulfilled No. of Restarts: 400 No. of Flips: 4179 time to process: 21 seconds.
uf250-04.cnf fulfilled No. of Restarts: 411 No. of Flips: 3841 time to process: 21 seconds.
uf250-04.cnf fulfilled No. of Restarts: 1155 No. of Flips: 2180 time to process: 22 seconds.
uf250-04.cnf fulfilled No. of Restarts: 370 No. of Flips: 4868 time to process: 21 seconds.
uf250-04.cnf fulfilled No. of Restarts: 171 No. of Flips: 1731 time to process: 22 seconds.
uf250-04.cnf fulfilled No. of Restarts: 239 No. of Flips: 4723 time to process: 22 seconds.
uf250-04.cnf fulfilled No. of Restarts: 1223 No. of Flips: 4656 time to process: 22 seconds.
uf250-04.cnf fulfilled No. of Restarts: 115 No. of Flips: 4183 time to process: 17 seconds.
uf250-04.cnf fulfilled No. of Restarts: 642 No. of Flips: 2716 time to process: 21 seconds.
uf250-04.cnf fulfilled No. of Restarts: 1198 No. of Flips: 2995 time to process: 22 seconds.
uf250-04.cnf fulfilled No. of Restarts: 246 No. of Flips: 3616 time to process: 22 seconds.
uf250-04.cnf fulfilled No. of Restarts: 244 No. of Flips: 3796 time to process: 18 seconds.
uf250-04.cnf fulfilled No. of Restarts: 194 No. of Flips: 3778 time to process: 11 seconds.
uf250-04.cnf fulfilled No. of Restarts: 542 No. of Flips: 1753 time to process: 21 seconds.
uf250-04.cnf fulfilled No. of Restarts: 481 No. of Flips: 4062 time to process: 8 seconds.
uf250-04.cnf fulfilled No. of Restarts: 1095 No. of Flips: 4371 time to process: 16 seconds.
uf250-04.cnf fulfilled No. of Restarts: 485 No. of Flips: 4406 time to process: 21 seconds.
uf250-04.cnf fulfilled No. of Restarts: 594 No. of Flips: 3018 time to process: 21 seconds.
uf250-04.cnf fulfilled No. of Restarts: 279 No. of Flips: 3524 time to process: 22 seconds.
uf250-04.cnf fulfilled No. of Restarts: 957 No. of Flips: 4896 time to process: 22 seconds.
uf250-04.cnf fulfilled No. of Restarts: 1431 No. of Flips: 1287 time to process: 21 seconds.
uf250-04.cnf fulfilled No. of Restarts: 1859 No. of Flips: 3089 time to process: 23 seconds.
uf250-04.cnf , deadline. Restarts: 4950
uf250-04.cnf fulfilled No. of Restarts: 174 No. of Flips: 2066 time to process: 7 seconds.
uf250-04.cnf fulfilled No. of Restarts: 621 No. of Flips: 2282 time to process: 19 seconds.
uf250-04.cnf fulfilled No. of Restarts: 889 No. of Flips: 3375 time to process: 21 seconds.
uf250-04.cnf fulfilled No. of Restarts: 727 No. of Flips: 2967 time to process: 15 seconds.
uf250-04.cnf fulfilled No. of Restarts: 1319 No. of Flips: 4480 time to process: 23 seconds.
uf250-04.cnf fulfilled No. of Restarts: 3100 No. of Flips: 1718 time to process: 22 seconds.
uf250-04.cnf fulfilled No. of Restarts: 161 No. of Flips: 4462 time to process: 12 seconds.
uf250-04.cnf fulfilled No. of Restarts: 1560 No. of Flips: 4991 time to process: 23 seconds.
uf250-04.cnf fulfilled No. of Restarts: 435 No. of Flips: 2900 time to process: 7 seconds.
uf250-04.cnf fulfilled No. of Restarts: 1406 No. of Flips: 4377 time to process: 18 seconds.
uf250-04.cnf fulfilled No. of Restarts: 80 No. of Flips: 2822 time to process: 21 seconds.
uf250-04.cnf fulfilled No. of Restarts: 1363 No. of Flips: 827 time to process: 11 seconds.
uf250-04.cnf fulfilled No. of Restarts: 283 No. of Flips: 3725 time to process: 23 seconds.
uf250-04.cnf fulfilled No. of Restarts: 100 No. of Flips: 4893 time to process: 22 seconds.
uf250-04.cnf fulfilled No. of Restarts: 837 No. of Flips: 4030 time to process: 22 seconds.
uf250-04.cnf fulfilled No. of Restarts: 1281 No. of Flips: 3121 time to process: 9 seconds.
uf250-04.cnf fulfilled No. of Restarts: 401 No. of Flips: 3545 time to process: 22 seconds.
uf250-04.cnf fulfilled No. of Restarts: 203 No. of Flips: 2813 time to process: 22 seconds.
uf250-04.cnf fulfilled No. of Restarts: 36 No. of Flips: 2530 time to process: 21 seconds.
uf250-04.cnf fulfilled No. of Restarts: 391 No. of Flips: 1392 time to process: 23 seconds.
uf250-04.cnf fulfilled No. of Restarts: 55 No. of Flips: 3890 time to process: 22 seconds.
uf250-04.cnf fulfilled No. of Restarts: 514 No. of Flips: 3136 time to process: 22 seconds.
uf250-04.cnf fulfilled No. of Restarts: 53 No. of Flips: 2358 time to process: 22 seconds.
uf250-04.cnf fulfilled No. of Restarts: 113 No. of Flips: 3915 time to process: 21 seconds.
uf250-04.cnf fulfilled No. of Restarts: 2418 No. of Flips: 4847 time to process: 22 seconds.
uf250-04.cnf fulfilled No. of Restarts: 501 No. of Flips: 4588 time to process: 22 seconds.
uf250-04.cnf fulfilled No. of Restarts: 131 No. of Flips: 1469 time to process: 23 seconds.
uf250-04.cnf fulfilled No. of Restarts: 1064 No. of Flips: 4094 time to process: 16 seconds.
uf250-04.cnf fulfilled No. of Restarts: 1157 No. of Flips: 1463 time to process: 23 seconds.
uf250-04.cnf fulfilled No. of Restarts: 3780 No. of Flips: 1507 time to process: 23 seconds.
uf250-04.cnf fulfilled No. of Restarts: 176 No. of Flips: 3120 time to process: 22 seconds.
uf250-04.cnf fulfilled No. of Restarts: 232 No. of Flips: 4978 time to process: 22 seconds.
uf250-04.cnf fulfilled No. of Restarts: 1900 No. of Flips: 3375 time to process: 11 seconds.
uf250-04.cnf fulfilled No. of Restarts: 98 No. of Flips: 1689 time to process: 22 seconds.
uf250-04.cnf fulfilled No. of Restarts: 922 No. of Flips: 946 time to process: 21 seconds.
uf250-04.cnf fulfilled No. of Restarts: 1101 No. of Flips: 2461 time to process: 23 seconds.
uf250-04.cnf fulfilled No. of Restarts: 824 No. of Flips: 781 time to process: 22 seconds.
uf250-04.cnf fulfilled No. of Restarts: 1863 No. of Flips: 844 time to process: 22 seconds.
uf250-04.cnf fulfilled No. of Restarts: 272 No. of Flips: 3293 time to process: 21 seconds.
uf250-04.cnf fulfilled No. of Restarts: 104 No. of Flips: 4603 time to process: 20 seconds.
uf250-04.cnf fulfilled No. of Restarts: 469 No. of Flips: 3848 time to process: 15 seconds.
uf250-04.cnf fulfilled No. of Restarts: 1151 No. of Flips: 3796 time to process: 21 seconds.
uf250-04.cnf fulfilled No. of Restarts: 4124 No. of Flips: 4008 time to process: 22 seconds.
uf250-04.cnf fulfilled No. of Restarts: 163 No. of Flips: 4219 time to process: 12 seconds.
uf250-04.cnf fulfilled No. of Restarts: 763 No. of Flips: 1325 time to process: 22 seconds.
uf250-04.cnf fulfilled No. of Restarts: 40 No. of Flips: 2818 time to process: 22 seconds.
uf250-04.cnf fulfilled No. of Restarts: 128 No. of Flips: 1891 time to process: 22 seconds.
uf250-04.cnf fulfilled No. of Restarts: 1121 No. of Flips: 4939 time to process: 21 seconds.
uf250-04.cnf fulfilled No. of Restarts: 420 No. of Flips: 871 time to process: 22 seconds.
uf250-04.cnf fulfilled No. of Restarts: 1098 No. of Flips: 2232 time to process: 22 seconds.
uf250-04.cnf fulfilled No. of Restarts: 2232 No. of Flips: 3642 time to process: 22 seconds.
uf250-04.cnf fulfilled No. of Restarts: 388 No. of Flips: 2850 time to process: 21 seconds.
uf250-04.cnf fulfilled No. of Restarts: 171 No. of Flips: 1901 time to process: 11 seconds.
uf250-04.cnf fulfilled No. of Restarts: 26 No. of Flips: 2876 time to process: 12 seconds.
uf250-04.cnf fulfilled No. of Restarts: 340 No. of Flips: 794 time to process: 17 seconds.
uf250-04.cnf fulfilled No. of Restarts: 1236 No. of Flips: 3175 time to process: 22 seconds.
uf250-04.cnf fulfilled No. of Restarts: 624 No. of Flips: 2988 time to process: 21 seconds.
uf250-04.cnf fulfilled No. of Restarts: 92 No. of Flips: 4767 time to process: 13 seconds.
uf250-04.cnf fulfilled No. of Restarts: 1261 No. of Flips: 4030 time to process: 22 seconds.
uf250-04.cnf fulfilled No. of Restarts: 133 No. of Flips: 907 time to process: 22 seconds.
uf250-04.cnf fulfilled No. of Restarts: 589 No. of Flips: 3031 time to process: 20 seconds.
uf250-04.cnf fulfilled No. of Restarts: 336 No. of Flips: 4758 time to process: 22 seconds.
uf250-04.cnf fulfilled No. of Restarts: 435 No. of Flips: 2701 time to process: 22 seconds.
uf250-04.cnf fulfilled No. of Restarts: 206 No. of Flips: 4409 time to process: 22 seconds.
uf250-04.cnf fulfilled No. of Restarts: 639 No. of Flips: 1911 time to process: 21 seconds.
uf250-04.cnf fulfilled No. of Restarts: 524 No. of Flips: 1422 time to process: 22 seconds.
uf250-04.cnf fulfilled No. of Restarts: 523 No. of Flips: 4212 time to process: 12 seconds.
uf250-04.cnf fulfilled No. of Restarts: 29 No. of Flips: 4198 time to process: 22 seconds.
uf250-04.cnf fulfilled No. of Restarts: 91 No. of Flips: 2481 time to process: 21 seconds.
uf250-04.cnf fulfilled No. of Restarts: 54 No. of Flips: 1761 time to process: 14 seconds.
uf250-04.cnf fulfilled No. of Restarts: 1306 No. of Flips: 2250 time to process: 16 seconds.
uf250-04.cnf fulfilled No. of Restarts: 2 No. of Flips: 2730 time to process: 20 seconds.
uf250-04.cnf fulfilled No. of Restarts: 1415 No. of Flips: 931 time to process: 22 seconds.
uf250-04.cnf fulfilled No. of Restarts: 3290 No. of Flips: 1688 time to process: 22 seconds.
uf250-04.cnf fulfilled No. of Restarts: 656 No. of Flips: 2226 time to process: 15 seconds.
uf250-04.cnf fulfilled No. of Restarts: 830 No. of Flips: 1424 time to process: 11 seconds.
uf250-04.cnf fulfilled No. of Restarts: 701 No. of Flips: 2197 time to process: 22 seconds.
uf250-04.cnf fulfilled No. of Restarts: 76 No. of Flips: 4990 time to process: 10 seconds.
uf250-04.cnf fulfilled No. of Restarts: 3842 No. of Flips: 3733 time to process: 23 seconds.
uf250-04.cnf fulfilled No. of Restarts: 105 No. of Flips: 3993 time to process: 8 seconds.
uf250-04.cnf fulfilled No. of Restarts: 375 No. of Flips: 2188 time to process: 15 seconds.
uf250-04.cnf fulfilled No. of Restarts: 128 No. of Flips: 2342 time to process: 21 seconds.
uf250-04.cnf fulfilled No. of Restarts: 33 No. of Flips: 1015 time to process: 22 seconds.
uf250-04.cnf fulfilled No. of Restarts: 184 No. of Flips: 4992 time to process: 21 seconds.
uf250-04.cnf fulfilled No. of Restarts: 594 No. of Flips: 3176 time to process: 21 seconds.
uf250-04.cnf fulfilled No. of Restarts: 416 No. of Flips: 3864 time to process: 22 seconds.
uf250-04.cnf fulfilled No. of Restarts: 33 No. of Flips: 4569 time to process: 7 seconds.
uf250-04.cnf fulfilled No. of Restarts: 50 No. of Flips: 2190 time to process: 22 seconds.
uf250-04.cnf fulfilled No. of Restarts: 735 No. of Flips: 2117 time to process: 21 seconds.
uf250-04.cnf fulfilled No. of Restarts: 1488 No. of Flips: 1880 time to process: 22 seconds.
uf250-04.cnf fulfilled No. of Restarts: 576 No. of Flips: 1349 time to process: 17 seconds.
uf250-04.cnf fulfilled No. of Restarts: 466 No. of Flips: 3748 time to process: 21 seconds.
uf250-04.cnf fulfilled No. of Restarts: 394 No. of Flips: 2488 time to process: 18 seconds.
uf250-04.cnf fulfilled No. of Restarts: 145 No. of Flips: 976 time to process: 10 seconds.
uf250-04.cnf fulfilled No. of Restarts: 904 No. of Flips: 2689 time to process: 21 seconds.
uf250-04.cnf fulfilled No. of Restarts: 3260 No. of Flips: 2095 time to process: 22 seconds.
uf250-04.cnf fulfilled No. of Restarts: 2022 No. of Flips: 2466 time to process: 20 seconds.
uf250-04.cnf fulfilled No. of Restarts: 566 No. of Flips: 4180 time to process: 15 seconds.
uf250-04.cnf fulfilled No. of Restarts: 389 No. of Flips: 1690 time to process: 22 seconds.
uf250-04.cnf fulfilled No. of Restarts: 1126 No. of Flips: 2696 time to process: 13 seconds.
uf250-04.cnf fulfilled No. of Restarts: 451 No. of Flips: 1386 time to process: 21 seconds.
uf250-04.cnf fulfilled No. of Restarts: 532 No. of Flips: 2387 time to process: 22 seconds.
uf250-04.cnf fulfilled No. of Restarts: 615 No. of Flips: 3523 time to process: 22 seconds.
uf250-04.cnf fulfilled No. of Restarts: 928 No. of Flips: 3158 time to process: 20 seconds.
uf250-04.cnf fulfilled No. of Restarts: 1800 No. of Flips: 4468 time to process: 22 seconds.
uf250-04.cnf fulfilled No. of Restarts: 646 No. of Flips: 3545 time to process: 22 seconds.
uf250-04.cnf fulfilled No. of Restarts: 1366 No. of Flips: 2275 time to process: 23 seconds.
uf250-04.cnf fulfilled No. of Restarts: 233 No. of Flips: 857 time to process: 14 seconds.
uf250-04.cnf fulfilled No. of Restarts: 1173 No. of Flips: 3883 time to process: 21 seconds.
uf250-04.cnf fulfilled No. of Restarts: 357 No. of Flips: 3728 time to process: 11 seconds.
uf250-04.cnf fulfilled No. of Restarts: 4152 No. of Flips: 4413 time to process: 21 seconds.
uf250-04.cnf fulfilled No. of Restarts: 461 No. of Flips: 2021 time to process: 19 seconds.
uf250-04.cnf fulfilled No. of Restarts: 440 No. of Flips: 4531 time to process: 20 seconds.
uf250-04.cnf fulfilled No. of Restarts: 324 No. of Flips: 4996 time to process: 20 seconds.
uf250-04.cnf fulfilled No. of Restarts: 223 No. of Flips: 1907 time to process: 21 seconds.
uf250-04.cnf fulfilled No. of Restarts: 350 No. of Flips: 2722 time to process: 20 seconds.
uf250-04.cnf fulfilled No. of Restarts: 508 No. of Flips: 1988 time to process: 20 seconds.
uf250-04.cnf fulfilled No. of Restarts: 400 No. of Flips: 573 time to process: 20 seconds.
uf250-04.cnf fulfilled No. of Restarts: 57 No. of Flips: 4188 time to process: 20 seconds.
uf250-04.cnf fulfilled No. of Restarts: 800 No. of Flips: 3843 time to process: 19 seconds.
uf250-04.cnf fulfilled No. of Restarts: 308 No. of Flips: 3548 time to process: 20 seconds.
uf250-04.cnf fulfilled No. of Restarts: 357 No. of Flips: 2849 time to process: 21 seconds.
uf250-04.cnf fulfilled No. of Restarts: 192 No. of Flips: 3922 time to process: 20 seconds.
uf250-04.cnf fulfilled No. of Restarts: 117 No. of Flips: 3269 time to process: 12 seconds.
uf250-04.cnf fulfilled No. of Restarts: 933 No. of Flips: 3524 time to process: 18 seconds.
uf250-04.cnf fulfilled No. of Restarts: 952 No. of Flips: 2621 time to process: 20 seconds.
uf250-04.cnf fulfilled No. of Restarts: 691 No. of Flips: 3974 time to process: 20 seconds.
uf250-04.cnf fulfilled No. of Restarts: 140 No. of Flips: 4486 time to process: 7 seconds.
uf250-04.cnf fulfilled No. of Restarts: 580 No. of Flips: 3659 time to process: 20 seconds.
uf250-04.cnf fulfilled No. of Restarts: 11 No. of Flips: 4960 time to process: 20 seconds.
uf250-04.cnf fulfilled No. of Restarts: 2714 No. of Flips: 4003 time to process: 20 seconds.
uf250-04.cnf fulfilled No. of Restarts: 411 No. of Flips: 2777 time to process: 20 seconds.
uf250-04.cnf fulfilled No. of Restarts: 1169 No. of Flips: 1119 time to process: 20 seconds.
uf250-04.cnf fulfilled No. of Restarts: 778 No. of Flips: 4492 time to process: 20 seconds.
uf250-04.cnf fulfilled No. of Restarts: 1276 No. of Flips: 4685 time to process: 20 seconds.
uf250-04.cnf fulfilled No. of Restarts: 1866 No. of Flips: 1409 time to process: 16 seconds.
uf250-04.cnf fulfilled No. of Restarts: 231 No. of Flips: 3235 time to process: 20 seconds.
uf250-04.cnf fulfilled No. of Restarts: 2860 No. of Flips: 1633 time to process: 21 seconds.
uf250-04.cnf fulfilled No. of Restarts: 4923 No. of Flips: 3392 time to process: 22 seconds.
uf250-04.cnf fulfilled No. of Restarts: 92 No. of Flips: 4194 time to process: 15 seconds.
uf250-04.cnf fulfilled No. of Restarts: 917 No. of Flips: 1492 time to process: 20 seconds.
uf250-04.cnf fulfilled No. of Restarts: 227 No. of Flips: 2519 time to process: 21 seconds.
uf250-04.cnf fulfilled No. of Restarts: 756 No. of Flips: 4448 time to process: 11 seconds.
uf250-04.cnf fulfilled No. of Restarts: 988 No. of Flips: 2710 time to process: 20 seconds.
uf250-04.cnf fulfilled No. of Restarts: 2049 No. of Flips: 3066 time to process: 21 seconds.
uf250-04.cnf fulfilled No. of Restarts: 873 No. of Flips: 3920 time to process: 21 seconds.
uf250-04.cnf fulfilled No. of Restarts: 2344 No. of Flips: 3776 time to process: 18 seconds.
uf250-04.cnf fulfilled No. of Restarts: 1122 No. of Flips: 1288 time to process: 21 seconds.
uf250-04.cnf fulfilled No. of Restarts: 1230 No. of Flips: 3016 time to process: 20 seconds.
uf250-04.cnf fulfilled No. of Restarts: 1501 No. of Flips: 2103 time to process: 20 seconds.
uf250-04.cnf fulfilled No. of Restarts: 15 No. of Flips: 1740 time to process: 20 seconds.
uf250-04.cnf fulfilled No. of Restarts: 193 No. of Flips: 1488 time to process: 20 seconds.
uf250-04.cnf fulfilled No. of Restarts: 893 No. of Flips: 1431 time to process: 21 seconds.
uf250-04.cnf fulfilled No. of Restarts: 224 No. of Flips: 3194 time to process: 13 seconds.
uf250-04.cnf fulfilled No. of Restarts: 524 No. of Flips: 2969 time to process: 20 seconds.
uf250-04.cnf fulfilled No. of Restarts: 516 No. of Flips: 4853 time to process: 20 seconds.
uf250-04.cnf fulfilled No. of Restarts: 286 No. of Flips: 1742 time to process: 10 seconds.
uf250-04.cnf fulfilled No. of Restarts: 1062 No. of Flips: 1036 time to process: 17 seconds.
uf250-04.cnf fulfilled No. of Restarts: 587 No. of Flips: 3121 time to process: 20 seconds.
uf250-04.cnf fulfilled No. of Restarts: 1665 No. of Flips: 3960 time to process: 21 seconds.
uf250-04.cnf fulfilled No. of Restarts: 142 No. of Flips: 2923 time to process: 19 seconds.
uf250-04.cnf fulfilled No. of Restarts: 7 No. of Flips: 4056 time to process: 19 seconds.
uf250-04.cnf fulfilled No. of Restarts: 1780 No. of Flips: 3940 time to process: 21 seconds.
uf250-04.cnf fulfilled No. of Restarts: 30 No. of Flips: 2469 time to process: 20 seconds.
uf250-04.cnf fulfilled No. of Restarts: 1973 No. of Flips: 1011 time to process: 21 seconds.
uf250-04.cnf fulfilled No. of Restarts: 588 No. of Flips: 2575 time to process: 20 seconds.
uf250-04.cnf fulfilled No. of Restarts: 999 No. of Flips: 3273 time to process: 16 seconds.
uf250-04.cnf fulfilled No. of Restarts: 16 No. of Flips: 3952 time to process: 18 seconds.
uf250-04.cnf fulfilled No. of Restarts: 899 No. of Flips: 4561 time to process: 21 seconds.
uf250-04.cnf fulfilled No. of Restarts: 37 No. of Flips: 1713 time to process: 20 seconds.
uf250-04.cnf fulfilled No. of Restarts: 1648 No. of Flips: 4566 time to process: 21 seconds.
uf250-04.cnf fulfilled No. of Restarts: 1279 No. of Flips: 4697 time to process: 20 seconds.
uf250-04.cnf fulfilled No. of Restarts: 143 No. of Flips: 2497 time to process: 21 seconds.
uf250-04.cnf fulfilled No. of Restarts: 131 No. of Flips: 4175 time to process: 20 seconds.
uf250-04.cnf fulfilled No. of Restarts: 169 No. of Flips: 4784 time to process: 20 seconds.
uf250-04.cnf fulfilled No. of Restarts: 376 No. of Flips: 1823 time to process: 20 seconds.
uf250-04.cnf fulfilled No. of Restarts: 1194 No. of Flips: 3568 time to process: 9 seconds.
uf250-04.cnf fulfilled No. of Restarts: 902 No. of Flips: 4931 time to process: 20 seconds.
uf250-04.cnf fulfilled No. of Restarts: 405 No. of Flips: 1947 time to process: 20 seconds.
uf250-04.cnf fulfilled No. of Restarts: 956 No. of Flips: 2394 time to process: 20 seconds.
uf250-04.cnf fulfilled No. of Restarts: 41 No. of Flips: 4135 time to process: 19 seconds.
uf250-04.cnf fulfilled No. of Restarts: 1174 No. of Flips: 4300 time to process: 16 seconds.
uf250-04.cnf fulfilled No. of Restarts: 302 No. of Flips: 2503 time to process: 11 seconds.
uf250-04.cnf fulfilled No. of Restarts: 511 No. of Flips: 1579 time to process: 8 seconds.
uf250-04.cnf fulfilled No. of Restarts: 1050 No. of Flips: 4479 time to process: 8 seconds.
uf250-04.cnf fulfilled No. of Restarts: 268 No. of Flips: 1683 time to process: 12 seconds.
uf250-04.cnf fulfilled No. of Restarts: 76 No. of Flips: 4419 time to process: 4 seconds.
uf250-04.cnf fulfilled No. of Restarts: 944 No. of Flips: 4543 time to process: 20 seconds.
uf250-04.cnf fulfilled No. of Restarts: 2120 No. of Flips: 4098 time to process: 21 seconds.
uf250-04.cnf fulfilled No. of Restarts: 183 No. of Flips: 4621 time to process: 17 seconds.
uf250-04.cnf fulfilled No. of Restarts: 1455 No. of Flips: 3063 time to process: 21 seconds.
uf250-04.cnf fulfilled No. of Restarts: 38 No. of Flips: 4652 time to process: 19 seconds.
uf250-04.cnf fulfilled No. of Restarts: 141 No. of Flips: 4448 time to process: 21 seconds.
uf250-04.cnf fulfilled No. of Restarts: 846 No. of Flips: 4035 time to process: 10 seconds.
uf250-04.cnf fulfilled No. of Restarts: 1642 No. of Flips: 2190 time to process: 20 seconds.
uf250-04.cnf fulfilled No. of Restarts: 71 No. of Flips: 1570 time to process: 20 seconds.
uf250-04.cnf fulfilled No. of Restarts: 19 No. of Flips: 1692 time to process: 20 seconds.
uf250-04.cnf fulfilled No. of Restarts: 10 No. of Flips: 2857 time to process: 7 seconds.
uf250-04.cnf fulfilled No. of Restarts: 42 No. of Flips: 4364 time to process: 2 seconds.
uf250-04.cnf fulfilled No. of Restarts: 342 No. of Flips: 2927 time to process: 20 seconds.
uf250-04.cnf fulfilled No. of Restarts: 726 No. of Flips: 3442 time to process: 19 seconds.
uf250-04.cnf fulfilled No. of Restarts: 1478 No. of Flips: 2687 time to process: 20 seconds.
uf250-04.cnf fulfilled No. of Restarts: 343 No. of Flips: 2458 time to process: 20 seconds.
uf250-04.cnf fulfilled No. of Restarts: 1279 No. of Flips: 3681 time to process: 20 seconds.
uf250-04.cnf fulfilled No. of Restarts: 308 No. of Flips: 3170 time to process: 8 seconds.
uf250-04.cnf fulfilled No. of Restarts: 1716 No. of Flips: 2575 time to process: 16 seconds.
uf250-04.cnf fulfilled No. of Restarts: 936 No. of Flips: 3179 time to process: 19 seconds.
uf250-04.cnf fulfilled No. of Restarts: 216 No. of Flips: 3507 time to process: 14 seconds.
uf250-04.cnf fulfilled No. of Restarts: 1068 No. of Flips: 2139 time to process: 11 seconds.
uf250-04.cnf fulfilled No. of Restarts: 596 No. of Flips: 2343 time to process: 15 seconds.
uf250-04.cnf fulfilled No. of Restarts: 3 No. of Flips: 3315 time to process: 20 seconds.
uf250-04.cnf fulfilled No. of Restarts: 317 No. of Flips: 4651 time to process: 20 seconds.
uf250-04.cnf fulfilled No. of Restarts: 39 No. of Flips: 4035 time to process: 21 seconds.
uf250-04.cnf fulfilled No. of Restarts: 1017 No. of Flips: 3734 time to process: 21 seconds.
uf250-04.cnf fulfilled No. of Restarts: 1711 No. of Flips: 2050 time to process: 18 seconds.
uf250-04.cnf fulfilled No. of Restarts: 1159 No. of Flips: 4450 time to process: 13 seconds.
uf250-04.cnf fulfilled No. of Restarts: 640 No. of Flips: 4085 time to process: 18 seconds.
uf250-04.cnf fulfilled No. of Restarts: 1012 No. of Flips: 1645 time to process: 20 seconds.
uf250-04.cnf fulfilled No. of Restarts: 932 No. of Flips: 2371 time to process: 20 seconds.
uf250-04.cnf fulfilled No. of Restarts: 295 No. of Flips: 2582 time to process: 14 seconds.
uf250-04.cnf fulfilled No. of Restarts: 925 No. of Flips: 4562 time to process: 19 seconds.
uf250-04.cnf fulfilled No. of Restarts: 1452 No. of Flips: 2293 time to process: 13 seconds.
uf250-04.cnf fulfilled No. of Restarts: 94 No. of Flips: 4082 time to process: 13 seconds.
uf250-04.cnf fulfilled No. of Restarts: 967 No. of Flips: 3885 time to process: 20 seconds.
uf250-04.cnf fulfilled No. of Restarts: 305 No. of Flips: 2509 time to process: 20 seconds.
uf250-04.cnf fulfilled No. of Restarts: 191 No. of Flips: 4333 time to process: 20 seconds.
uf250-04.cnf fulfilled No. of Restarts: 1126 No. of Flips: 1923 time to process: 20 seconds.
uf250-04.cnf fulfilled No. of Restarts: 1522 No. of Flips: 4827 time to process: 21 seconds.
uf250-04.cnf fulfilled No. of Restarts: 921 No. of Flips: 967 time to process: 20 seconds.
uf250-04.cnf fulfilled No. of Restarts: 1150 No. of Flips: 1824 time to process: 21 seconds.
uf250-04.cnf fulfilled No. of Restarts: 279 No. of Flips: 2932 time to process: 20 seconds.
uf250-04.cnf fulfilled No. of Restarts: 571 No. of Flips: 3803 time to process: 20 seconds.
uf250-04.cnf fulfilled No. of Restarts: 366 No. of Flips: 1592 time to process: 19 seconds.
uf250-04.cnf fulfilled No. of Restarts: 254 No. of Flips: 4163 time to process: 10 seconds.
uf250-04.cnf fulfilled No. of Restarts: 1070 No. of Flips: 3063 time to process: 20 seconds.
uf250-04.cnf fulfilled No. of Restarts: 492 No. of Flips: 4078 time to process: 8 seconds.
uf250-04.cnf fulfilled No. of Restarts: 2723 No. of Flips: 1353 time to process: 21 seconds.
uf250-04.cnf fulfilled No. of Restarts: 239 No. of Flips: 2014 time to process: 6 seconds.
uf250-04.cnf fulfilled No. of Restarts: 994 No. of Flips: 2470 time to process: 20 seconds.
uf250-04.cnf fulfilled No. of Restarts: 2052 No. of Flips: 1131 time to process: 21 seconds.
uf250-04.cnf fulfilled No. of Restarts: 1253 No. of Flips: 4348 time to process: 20 seconds.
uf250-04.cnf fulfilled No. of Restarts: 1587 No. of Flips: 3050 time to process: 15 seconds.
uf250-04.cnf fulfilled No. of Restarts: 1123 No. of Flips: 3357 time to process: 20 seconds.
uf250-04.cnf fulfilled No. of Restarts: 375 No. of Flips: 4093 time to process: 19 seconds.
uf250-04.cnf fulfilled No. of Restarts: 511 No. of Flips: 4572 time to process: 20 seconds.
uf250-04.cnf fulfilled No. of Restarts: 558 No. of Flips: 2807 time to process: 20 seconds.
uf250-04.cnf fulfilled No. of Restarts: 4056 No. of Flips: 3540 time to process: 21 seconds.
uf250-04.cnf fulfilled No. of Restarts: 1198 No. of Flips: 1942 time to process: 20 seconds.
uf250-04.cnf fulfilled No. of Restarts: 515 No. of Flips: 2792 time to process: 20 seconds.
uf250-04.cnf fulfilled No. of Restarts: 419 No. of Flips: 3303 time to process: 19 seconds.
uf250-04.cnf fulfilled No. of Restarts: 1904 No. of Flips: 1141 time to process: 20 seconds.
uf250-04.cnf fulfilled No. of Restarts: 300 No. of Flips: 2616 time to process: 19 seconds.
uf250-04.cnf fulfilled No. of Restarts: 96 No. of Flips: 2265 time to process: 10 seconds.
uf250-04.cnf fulfilled No. of Restarts: 194 No. of Flips: 4128 time to process: 7 seconds.
uf250-04.cnf fulfilled No. of Restarts: 103 No. of Flips: 4360 time to process: 15 seconds.
uf250-04.cnf fulfilled No. of Restarts: 2944 No. of Flips: 3386 time to process: 21 seconds.
uf250-04.cnf fulfilled No. of Restarts: 1077 No. of Flips: 2588 time to process: 17 seconds.
uf250-04.cnf fulfilled No. of Restarts: 2825 No. of Flips: 4605 time to process: 20 seconds.
uf250-04.cnf fulfilled No. of Restarts: 386 No. of Flips: 4765 time to process: 21 seconds.
uf250-04.cnf fulfilled No. of Restarts: 2187 No. of Flips: 3126 time to process: 19 seconds.
uf250-04.cnf fulfilled No. of Restarts: 1849 No. of Flips: 3004 time to process: 21 seconds.
uf250-04.cnf fulfilled No. of Restarts: 129 No. of Flips: 1641 time to process: 20 seconds.
uf250-04.cnf fulfilled No. of Restarts: 517 No. of Flips: 2701 time to process: 9 seconds.
uf250-04.cnf fulfilled No. of Restarts: 639 No. of Flips: 4309 time to process: 19 seconds.
uf250-04.cnf fulfilled No. of Restarts: 332 No. of Flips: 1761 time to process: 9 seconds.
uf250-04.cnf fulfilled No. of Restarts: 0 No. of Flips: 3782 time to process: 9 seconds.
uf250-04.cnf fulfilled No. of Restarts: 528 No. of Flips: 3978 time to process: 19 seconds.
uf250-04.cnf fulfilled No. of Restarts: 2082 No. of Flips: 1918 time to process: 21 seconds.
uf250-04.cnf fulfilled No. of Restarts: 740 No. of Flips: 3478 time to process: 19 seconds.
uf250-04.cnf fulfilled No. of Restarts: 536 No. of Flips: 4923 time to process: 20 seconds.
uf250-04.cnf fulfilled No. of Restarts: 695 No. of Flips: 2020 time to process: 20 seconds.
uf250-04.cnf fulfilled No. of Restarts: 1450 No. of Flips: 3489 time to process: 20 seconds.
uf250-04.cnf fulfilled No. of Restarts: 2030 No. of Flips: 2888 time to process: 21 seconds.
uf250-04.cnf fulfilled No. of Restarts: 1811 No. of Flips: 1309 time to process: 21 seconds.
uf250-04.cnf fulfilled No. of Restarts: 455 No. of Flips: 3647 time to process: 7 seconds.
uf250-04.cnf fulfilled No. of Restarts: 1316 No. of Flips: 1539 time to process: 21 seconds.
uf250-04.cnf fulfilled No. of Restarts: 2210 No. of Flips: 3682 time to process: 20 seconds.
uf250-04.cnf fulfilled No. of Restarts: 610 No. of Flips: 4002 time to process: 15 seconds.
uf250-04.cnf fulfilled No. of Restarts: 4443 No. of Flips: 3046 time to process: 21 seconds.
uf250-04.cnf fulfilled No. of Restarts: 283 No. of Flips: 1804 time to process: 20 seconds.
uf250-04.cnf fulfilled No. of Restarts: 92 No. of Flips: 2601 time to process: 20 seconds.
uf250-04.cnf fulfilled No. of Restarts: 2240 No. of Flips: 1871 time to process: 21 seconds.
uf250-04.cnf fulfilled No. of Restarts: 1388 No. of Flips: 3700 time to process: 21 seconds.
uf250-04.cnf fulfilled No. of Restarts: 1535 No. of Flips: 2675 time to process: 21 seconds.
uf250-04.cnf fulfilled No. of Restarts: 2927 No. of Flips: 2365 time to process: 20 seconds.
uf250-04.cnf fulfilled No. of Restarts: 22 No. of Flips: 1194 time to process: 18 seconds.
uf250-04.cnf fulfilled No. of Restarts: 1945 No. of Flips: 3742 time to process: 21 seconds.
uf250-04.cnf fulfilled No. of Restarts: 1764 No. of Flips: 4009 time to process: 20 seconds.
uf250-04.cnf fulfilled No. of Restarts: 1823 No. of Flips: 2833 time to process: 21 seconds.
uf250-04.cnf fulfilled No. of Restarts: 436 No. of Flips: 1542 time to process: 20 seconds.
uf250-04.cnf fulfilled No. of Restarts: 1287 No. of Flips: 1825 time to process: 21 seconds.
uf250-04.cnf fulfilled No. of Restarts: 669 No. of Flips: 1992 time to process: 21 seconds.
uf250-04.cnf fulfilled No. of Restarts: 109 No. of Flips: 3378 time to process: 20 seconds.
uf250-04.cnf fulfilled No. of Restarts: 1717 No. of Flips: 2526 time to process: 21 seconds.
uf250-04.cnf fulfilled No. of Restarts: 1958 No. of Flips: 4051 time to process: 20 seconds.
uf250-04.cnf fulfilled No. of Restarts: 869 No. of Flips: 2873 time to process: 10 seconds.
uf250-04.cnf fulfilled No. of Restarts: 95 No. of Flips: 2458 time to process: 19 seconds.
uf250-04.cnf fulfilled No. of Restarts: 59 No. of Flips: 2469 time to process: 17 seconds.
uf250-04.cnf fulfilled No. of Restarts: 166 No. of Flips: 2832 time to process: 21 seconds.
uf250-04.cnf fulfilled No. of Restarts: 1164 No. of Flips: 3118 time to process: 21 seconds.
uf250-04.cnf fulfilled No. of Restarts: 1344 No. of Flips: 3951 time to process: 20 seconds.
uf250-04.cnf fulfilled No. of Restarts: 1510 No. of Flips: 916 time to process: 20 seconds.
uf250-04.cnf fulfilled No. of Restarts: 1703 No. of Flips: 1183 time to process: 21 seconds.
uf250-04.cnf fulfilled No. of Restarts: 609 No. of Flips: 1987 time to process: 20 seconds.
uf250-04.cnf fulfilled No. of Restarts: 1966 No. of Flips: 2839 time to process: 20 seconds.
uf250-04.cnf fulfilled No. of Restarts: 611 No. of Flips: 4894 time to process: 20 seconds.
uf250-04.cnf fulfilled No. of Restarts: 207 No. of Flips: 2301 time to process: 20 seconds.
uf250-04.cnf fulfilled No. of Restarts: 377 No. of Flips: 3658 time to process: 21 seconds.
uf250-04.cnf fulfilled No. of Restarts: 276 No. of Flips: 4524 time to process: 20 seconds.
uf250-04.cnf fulfilled No. of Restarts: 777 No. of Flips: 4581 time to process: 21 seconds.
uf250-04.cnf fulfilled No. of Restarts: 1386 No. of Flips: 3571 time to process: 20 seconds.
uf250-04.cnf fulfilled No. of Restarts: 545 No. of Flips: 3553 time to process: 21 seconds.
uf250-04.cnf fulfilled No. of Restarts: 780 No. of Flips: 4098 time to process: 18 seconds.
uf250-04.cnf fulfilled No. of Restarts: 403 No. of Flips: 2715 time to process: 10 seconds.
uf250-04.cnf fulfilled No. of Restarts: 983 No. of Flips: 3460 time to process: 20 seconds.
uf250-04.cnf fulfilled No. of Restarts: 242 No. of Flips: 2805 time to process: 21 seconds.
uf250-04.cnf fulfilled No. of Restarts: 151 No. of Flips: 2028 time to process: 20 seconds.
uf250-04.cnf fulfilled No. of Restarts: 237 No. of Flips: 4317 time to process: 8 seconds.
uf250-04.cnf fulfilled No. of Restarts: 517 No. of Flips: 3053 time to process: 20 seconds.
uf250-04.cnf fulfilled No. of Restarts: 1124 No. of Flips: 4013 time to process: 10 seconds.
uf250-04.cnf fulfilled No. of Restarts: 1107 No. of Flips: 1727 time to process: 19 seconds.
uf250-04.cnf fulfilled No. of Restarts: 548 No. of Flips: 2656 time to process: 14 seconds.
uf250-04.cnf fulfilled No. of Restarts: 373 No. of Flips: 4620 time to process: 19 seconds.
uf250-04.cnf fulfilled No. of Restarts: 691 No. of Flips: 3450 time to process: 20 seconds.
uf250-04.cnf fulfilled No. of Restarts: 349 No. of Flips: 3480 time to process: 12 seconds.
uf250-04.cnf fulfilled No. of Restarts: 339 No. of Flips: 4509 time to process: 19 seconds.
uf250-04.cnf fulfilled No. of Restarts: 524 No. of Flips: 3583 time to process: 18 seconds.
uf250-04.cnf fulfilled No. of Restarts: 3522 No. of Flips: 4621 time to process: 22 seconds.
uf250-04.cnf fulfilled No. of Restarts: 579 No. of Flips: 2024 time to process: 16 seconds.
uf250-04.cnf fulfilled No. of Restarts: 942 No. of Flips: 2778 time to process: 20 seconds.
uf250-04.cnf fulfilled No. of Restarts: 205 No. of Flips: 3124 time to process: 11 seconds.
uf250-04.cnf fulfilled No. of Restarts: 376 No. of Flips: 3935 time to process: 17 seconds.
uf250-04.cnf fulfilled No. of Restarts: 156 No. of Flips: 3322 time to process: 4 seconds.
uf250-04.cnf fulfilled No. of Restarts: 1140 No. of Flips: 4325 time to process: 16 seconds.
uf250-04.cnf fulfilled No. of Restarts: 564 No. of Flips: 4168 time to process: 20 seconds.
uf250-04.cnf fulfilled No. of Restarts: 1409 No. of Flips: 2464 time to process: 19 seconds.
uf250-04.cnf fulfilled No. of Restarts: 1736 No. of Flips: 4368 time to process: 20 seconds.
uf250-04.cnf fulfilled No. of Restarts: 387 No. of Flips: 3337 time to process: 21 seconds.
uf250-04.cnf fulfilled No. of Restarts: 109 No. of Flips: 2413 time to process: 20 seconds.
uf250-04.cnf fulfilled No. of Restarts: 441 No. of Flips: 2293 time to process: 16 seconds.
uf250-04.cnf fulfilled No. of Restarts: 508 No. of Flips: 895 time to process: 20 seconds.
uf250-04.cnf fulfilled No. of Restarts: 417 No. of Flips: 997 time to process: 20 seconds.
uf250-04.cnf fulfilled No. of Restarts: 320 No. of Flips: 4964 time to process: 19 seconds.
uf250-04.cnf fulfilled No. of Restarts: 520 No. of Flips: 793 time to process: 19 seconds.
uf250-04.cnf fulfilled No. of Restarts: 575 No. of Flips: 2515 time to process: 19 seconds.
uf250-04.cnf fulfilled No. of Restarts: 55 No. of Flips: 3467 time to process: 21 seconds.
uf250-04.cnf fulfilled No. of Restarts: 494 No. of Flips: 4645 time to process: 10 seconds.
uf250-04.cnf fulfilled No. of Restarts: 1163 No. of Flips: 2314 time to process: 21 seconds.
uf250-04.cnf fulfilled No. of Restarts: 666 No. of Flips: 4098 time to process: 12 seconds.
uf250-04.cnf fulfilled No. of Restarts: 1709 No. of Flips: 3899 time to process: 16 seconds.
uf250-04.cnf fulfilled No. of Restarts: 412 No. of Flips: 4502 time to process: 20 seconds.
uf250-04.cnf fulfilled No. of Restarts: 489 No. of Flips: 3279 time to process: 18 seconds.
uf250-04.cnf fulfilled No. of Restarts: 3751 No. of Flips: 2390 time to process: 20 seconds.
uf250-04.cnf fulfilled No. of Restarts: 128 No. of Flips: 2387 time to process: 11 seconds.
uf250-04.cnf fulfilled No. of Restarts: 41 No. of Flips: 4221 time to process: 20 seconds.
uf250-04.cnf fulfilled No. of Restarts: 1112 No. of Flips: 3007 time to process: 21 seconds.
uf250-04.cnf fulfilled No. of Restarts: 201 No. of Flips: 922 time to process: 19 seconds.
uf250-04.cnf fulfilled No. of Restarts: 982 No. of Flips: 1981 time to process: 20 seconds.
uf250-04.cnf fulfilled No. of Restarts: 1140 No. of Flips: 2197 time to process: 21 seconds.
uf250-04.cnf fulfilled No. of Restarts: 330 No. of Flips: 2680 time to process: 19 seconds.
uf250-04.cnf fulfilled No. of Restarts: 1140 No. of Flips: 1132 time to process: 21 seconds.
uf250-04.cnf fulfilled No. of Restarts: 2114 No. of Flips: 1805 time to process: 16 seconds.
uf250-04.cnf fulfilled No. of Restarts: 425 No. of Flips: 1627 time to process: 15 seconds.
uf250-04.cnf fulfilled No. of Restarts: 829 No. of Flips: 1769 time to process: 20 seconds.
uf250-04.cnf fulfilled No. of Restarts: 1855 No. of Flips: 3041 time to process: 21 seconds.
uf250-04.cnf fulfilled No. of Restarts: 1209 No. of Flips: 3506 time to process: 15 seconds.
uf250-04.cnf fulfilled No. of Restarts: 123 No. of Flips: 4560 time to process: 3 seconds.
uf250-04.cnf fulfilled No. of Restarts: 85 No. of Flips: 1604 time to process: 8 seconds.
uf250-04.cnf fulfilled No. of Restarts: 394 No. of Flips: 2114 time to process: 14 seconds.
uf250-04.cnf fulfilled No. of Restarts: 1691 No. of Flips: 4732 time to process: 21 seconds.
uf250-04.cnf fulfilled No. of Restarts: 616 No. of Flips: 2019 time to process: 20 seconds.
uf250-04.cnf fulfilled No. of Restarts: 1145 No. of Flips: 4623 time to process: 15 seconds.
uf250-04.cnf fulfilled No. of Restarts: 58 No. of Flips: 4803 time to process: 20 seconds.
uf250-04.cnf fulfilled No. of Restarts: 7 No. of Flips: 1560 time to process: 20 seconds.
uf250-04.cnf fulfilled No. of Restarts: 82 No. of Flips: 3538 time to process: 20 seconds.
uf250-04.cnf fulfilled No. of Restarts: 239 No. of Flips: 1164 time to process: 21 seconds.
uf250-04.cnf fulfilled No. of Restarts: 743 No. of Flips: 2606 time to process: 9 seconds.
uf250-04.cnf fulfilled No. of Restarts: 40 No. of Flips: 2570 time to process: 20 seconds.
uf250-04.cnf fulfilled No. of Restarts: 3207 No. of Flips: 3472 time to process: 21 seconds.
uf250-04.cnf fulfilled No. of Restarts: 868 No. of Flips: 1218 time to process: 20 seconds.
uf250-04.cnf fulfilled No. of Restarts: 228 No. of Flips: 952 time to process: 15 seconds.
uf250-04.cnf fulfilled No. of Restarts: 1946 No. of Flips: 1839 time to process: 17 seconds.
uf250-04.cnf fulfilled No. of Restarts: 368 No. of Flips: 4351 time to process: 21 seconds.
uf250-04.cnf fulfilled No. of Restarts: 238 No. of Flips: 4681 time to process: 20 seconds.
uf250-04.cnf fulfilled No. of Restarts: 1334 No. of Flips: 2418 time to process: 14 seconds.
uf250-04.cnf fulfilled No. of Restarts: 515 No. of Flips: 1011 time to process: 16 seconds.
uf250-04.cnf fulfilled No. of Restarts: 2406 No. of Flips: 3424 time to process: 20 seconds.
uf250-04.cnf fulfilled No. of Restarts: 995 No. of Flips: 2978 time to process: 21 seconds.
uf250-04.cnf fulfilled No. of Restarts: 1338 No. of Flips: 2329 time to process: 10 seconds.
uf250-04.cnf fulfilled No. of Restarts: 741 No. of Flips: 2938 time to process: 20 seconds.
uf250-04.cnf fulfilled No. of Restarts: 966 No. of Flips: 2918 time to process: 12 seconds.
uf250-04.cnf fulfilled No. of Restarts: 2118 No. of Flips: 1396 time to process: 21 seconds.
uf250-04.cnf fulfilled No. of Restarts: 226 No. of Flips: 1549 time to process: 9 seconds.
uf250-04.cnf fulfilled No. of Restarts: 712 No. of Flips: 2376 time to process: 17 seconds.
uf250-04.cnf fulfilled No. of Restarts: 558 No. of Flips: 2562 time to process: 15 seconds.
uf250-04.cnf fulfilled No. of Restarts: 94 No. of Flips: 1472 time to process: 12 seconds.
uf250-04.cnf fulfilled No. of Restarts: 2785 No. of Flips: 2885 time to process: 21 seconds.
uf250-04.cnf fulfilled No. of Restarts: 5 No. of Flips: 4303 time to process: 11 seconds.
uf250-04.cnf fulfilled No. of Restarts: 2106 No. of Flips: 3380 time to process: 21 seconds.
uf250-04.cnf fulfilled No. of Restarts: 1127 No. of Flips: 3206 time to process: 21 seconds.
uf250-04.cnf fulfilled No. of Restarts: 643 No. of Flips: 3678 time to process: 11 seconds.
uf250-04.cnf fulfilled No. of Restarts: 780 No. of Flips: 3296 time to process: 20 seconds.
uf250-04.cnf fulfilled No. of Restarts: 1071 No. of Flips: 3626 time to process: 19 seconds.
uf250-04.cnf fulfilled No. of Restarts: 709 No. of Flips: 2201 time to process: 15 seconds.
uf250-04.cnf fulfilled No. of Restarts: 1108 No. of Flips: 822 time to process: 9 seconds.
uf250-04.cnf fulfilled No. of Restarts: 1121 No. of Flips: 2990 time to process: 16 seconds.
uf250-04.cnf fulfilled No. of Restarts: 145 No. of Flips: 4376 time to process: 14 seconds.
uf250-04.cnf fulfilled No. of Restarts: 2384 No. of Flips: 2405 time to process: 22 seconds.
uf250-04.cnf fulfilled No. of Restarts: 1356 No. of Flips: 1783 time to process: 21 seconds.
uf250-04.cnf fulfilled No. of Restarts: 4004 No. of Flips: 2630 time to process: 21 seconds.
uf250-04.cnf fulfilled No. of Restarts: 870 No. of Flips: 2683 time to process: 15 seconds.
uf250-04.cnf fulfilled No. of Restarts: 513 No. of Flips: 2430 time to process: 20 seconds.
uf250-04.cnf fulfilled No. of Restarts: 887 No. of Flips: 1811 time to process: 14 seconds.
uf250-04.cnf fulfilled No. of Restarts: 351 No. of Flips: 4163 time to process: 13 seconds.
uf250-04.cnf fulfilled No. of Restarts: 757 No. of Flips: 4939 time to process: 19 seconds.
uf250-04.cnf fulfilled No. of Restarts: 21 No. of Flips: 4390 time to process: 10 seconds.
uf250-04.cnf fulfilled No. of Restarts: 34 No. of Flips: 3445 time to process: 20 seconds.
uf250-04.cnf fulfilled No. of Restarts: 218 No. of Flips: 2102 time to process: 16 seconds.
uf250-04.cnf fulfilled No. of Restarts: 720 No. of Flips: 3821 time to process: 20 seconds.
uf250-04.cnf fulfilled No. of Restarts: 693 No. of Flips: 3701 time to process: 12 seconds.
uf250-04.cnf fulfilled No. of Restarts: 141 No. of Flips: 2568 time to process: 13 seconds.
uf250-04.cnf fulfilled No. of Restarts: 6 No. of Flips: 2986 time to process: 20 seconds.
uf250-04.cnf fulfilled No. of Restarts: 1468 No. of Flips: 1130 time to process: 20 seconds.
uf250-04.cnf fulfilled No. of Restarts: 2132 No. of Flips: 1567 time to process: 17 seconds.
uf250-04.cnf fulfilled No. of Restarts: 77 No. of Flips: 3545 time to process: 20 seconds.
uf250-04.cnf fulfilled No. of Restarts: 1373 No. of Flips: 3872 time to process: 21 seconds.
uf250-04.cnf fulfilled No. of Restarts: 945 No. of Flips: 4121 time to process: 19 seconds.
uf250-04.cnf fulfilled No. of Restarts: 273 No. of Flips: 4655 time to process: 6 seconds.
uf250-04.cnf fulfilled No. of Restarts: 926 No. of Flips: 1749 time to process: 21 seconds.
uf250-04.cnf fulfilled No. of Restarts: 462 No. of Flips: 2698 time to process: 20 seconds.
uf250-04.cnf fulfilled No. of Restarts: 1989 No. of Flips: 1666 time to process: 18 seconds.
uf250-04.cnf fulfilled No. of Restarts: 446 No. of Flips: 1814 time to process: 20 seconds.
uf250-04.cnf fulfilled No. of Restarts: 927 No. of Flips: 1333 time to process: 10 seconds.
uf250-04.cnf fulfilled No. of Restarts: 1043 No. of Flips: 1276 time to process: 20 seconds.
uf250-04.cnf fulfilled No. of Restarts: 2272 No. of Flips: 4020 time to process: 21 seconds.
uf250-04.cnf fulfilled No. of Restarts: 1565 No. of Flips: 3302 time to process: 21 seconds.
uf250-04.cnf fulfilled No. of Restarts: 982 No. of Flips: 3953 time to process: 21 seconds.
uf250-04.cnf fulfilled No. of Restarts: 188 No. of Flips: 3932 time to process: 16 seconds.
uf250-04.cnf fulfilled No. of Restarts: 1008 No. of Flips: 3757 time to process: 8 seconds.
uf250-04.cnf fulfilled No. of Restarts: 52 No. of Flips: 2647 time to process: 19 seconds.
uf250-04.cnf fulfilled No. of Restarts: 395 No. of Flips: 1532 time to process: 21 seconds.
uf250-04.cnf fulfilled No. of Restarts: 1492 No. of Flips: 3316 time to process: 18 seconds.
uf250-04.cnf fulfilled No. of Restarts: 591 No. of Flips: 1515 time to process: 16 seconds.
uf250-04.cnf fulfilled No. of Restarts: 39 No. of Flips: 2274 time to process: 21 seconds.
uf250-04.cnf fulfilled No. of Restarts: 464 No. of Flips: 3502 time to process: 20 seconds.
uf250-04.cnf fulfilled No. of Restarts: 350 No. of Flips: 958 time to process: 7 seconds.
uf250-04.cnf fulfilled No. of Restarts: 188 No. of Flips: 2202 time to process: 16 seconds.
uf250-04.cnf fulfilled No. of Restarts: 615 No. of Flips: 4852 time to process: 11 seconds.
uf250-04.cnf fulfilled No. of Restarts: 963 No. of Flips: 2043 time to process: 15 seconds.
uf250-04.cnf fulfilled No. of Restarts: 423 No. of Flips: 4554 time to process: 11 seconds.
uf250-04.cnf fulfilled No. of Restarts: 2051 No. of Flips: 2120 time to process: 20 seconds.
uf250-04.cnf fulfilled No. of Restarts: 279 No. of Flips: 1521 time to process: 17 seconds.
uf250-04.cnf fulfilled No. of Restarts: 419 No. of Flips: 1343 time to process: 20 seconds.
uf250-04.cnf fulfilled No. of Restarts: 568 No. of Flips: 2414 time to process: 20 seconds.
uf250-04.cnf fulfilled No. of Restarts: 285 No. of Flips: 2574 time to process: 20 seconds.
uf250-04.cnf fulfilled No. of Restarts: 929 No. of Flips: 3703 time to process: 21 seconds.
uf250-04.cnf fulfilled No. of Restarts: 1191 No. of Flips: 3107 time to process: 14 seconds.
uf250-04.cnf fulfilled No. of Restarts: 53 No. of Flips: 3496 time to process: 20 seconds.
uf250-04.cnf fulfilled No. of Restarts: 1413 No. of Flips: 3062 time to process: 12 seconds.
uf250-04.cnf fulfilled No. of Restarts: 317 No. of Flips: 2343 time to process: 20 seconds.
uf250-04.cnf fulfilled No. of Restarts: 3654 No. of Flips: 2647 time to process: 21 seconds.
uf250-04.cnf fulfilled No. of Restarts: 1576 No. of Flips: 1506 time to process: 21 seconds.
uf250-04.cnf fulfilled No. of Restarts: 322 No. of Flips: 3271 time to process: 14 seconds.
uf250-04.cnf fulfilled No. of Restarts: 856 No. of Flips: 3660 time to process: 21 seconds.
uf250-04.cnf fulfilled No. of Restarts: 36 No. of Flips: 4305 time to process: 21 seconds.
uf250-04.cnf fulfilled No. of Restarts: 594 No. of Flips: 2561 time to process: 20 seconds.
uf250-04.cnf fulfilled No. of Restarts: 191 No. of Flips: 1977 time to process: 7 seconds.
uf250-04.cnf fulfilled No. of Restarts: 118 No. of Flips: 1931 time to process: 20 seconds.
uf250-04.cnf fulfilled No. of Restarts: 160 No. of Flips: 1250 time to process: 11 seconds.
uf250-04.cnf fulfilled No. of Restarts: 1615 No. of Flips: 3076 time to process: 21 seconds.
uf250-04.cnf fulfilled No. of Restarts: 1009 No. of Flips: 2546 time to process: 21 seconds.
uf250-04.cnf fulfilled No. of Restarts: 303 No. of Flips: 1570 time to process: 19 seconds.
uf250-04.cnf fulfilled No. of Restarts: 275 No. of Flips: 1997 time to process: 20 seconds.
uf250-04.cnf fulfilled No. of Restarts: 14 No. of Flips: 1624 time to process: 13 seconds.
uf250-04.cnf fulfilled No. of Restarts: 1969 No. of Flips: 3994 time to process: 21 seconds.
uf250-04.cnf fulfilled No. of Restarts: 1125 No. of Flips: 4042 time to process: 14 seconds.
uf250-04.cnf fulfilled No. of Restarts: 374 No. of Flips: 3716 time to process: 13 seconds.
uf250-04.cnf fulfilled No. of Restarts: 2087 No. of Flips: 2786 time to process: 21 seconds.
uf250-04.cnf fulfilled No. of Restarts: 404 No. of Flips: 1789 time to process: 21 seconds.
uf250-04.cnf fulfilled No. of Restarts: 257 No. of Flips: 953 time to process: 20 seconds.
uf250-04.cnf fulfilled No. of Restarts: 1210 No. of Flips: 4508 time to process: 21 seconds.
uf250-04.cnf fulfilled No. of Restarts: 1087 No. of Flips: 3147 time to process: 13 seconds.
uf250-04.cnf fulfilled No. of Restarts: 99 No. of Flips: 3662 time to process: 20 seconds.
uf250-04.cnf fulfilled No. of Restarts: 492 No. of Flips: 4389 time to process: 21 seconds.
uf250-04.cnf fulfilled No. of Restarts: 50 No. of Flips: 2662 time to process: 14 seconds.
uf250-04.cnf fulfilled No. of Restarts: 651 No. of Flips: 2842 time to process: 13 seconds.
uf250-04.cnf fulfilled No. of Restarts: 2431 No. of Flips: 1913 time to process: 21 seconds.
uf250-04.cnf fulfilled No. of Restarts: 67 No. of Flips: 1882 time to process: 20 seconds.
uf250-04.cnf fulfilled No. of Restarts: 2058 No. of Flips: 3357 time to process: 21 seconds.
uf250-04.cnf fulfilled No. of Restarts: 17 No. of Flips: 1111 time to process: 6 seconds.
uf250-04.cnf fulfilled No. of Restarts: 955 No. of Flips: 4198 time to process: 20 seconds.
uf250-04.cnf fulfilled No. of Restarts: 710 No. of Flips: 4087 time to process: 20 seconds.
uf250-04.cnf fulfilled No. of Restarts: 1226 No. of Flips: 4446 time to process: 20 seconds.
uf250-04.cnf fulfilled No. of Restarts: 260 No. of Flips: 2135 time to process: 20 seconds.
uf250-04.cnf fulfilled No. of Restarts: 1982 No. of Flips: 3924 time to process: 20 seconds.
uf250-04.cnf fulfilled No. of Restarts: 735 No. of Flips: 4956 time to process: 21 seconds.
uf250-04.cnf fulfilled No. of Restarts: 248 No. of Flips: 3932 time to process: 20 seconds.
uf250-04.cnf fulfilled No. of Restarts: 2345 No. of Flips: 4582 time to process: 21 seconds.
uf250-04.cnf fulfilled No. of Restarts: 70 No. of Flips: 3803 time to process: 20 seconds.
uf250-04.cnf fulfilled No. of Restarts: 84 No. of Flips: 2268 time to process: 21 seconds.
uf250-04.cnf fulfilled No. of Restarts: 104 No. of Flips: 2525 time to process: 17 seconds.
uf250-04.cnf fulfilled No. of Restarts: 1548 No. of Flips: 4031 time to process: 20 seconds.
uf250-04.cnf fulfilled No. of Restarts: 40 No. of Flips: 1716 time to process: 10 seconds.
uf250-04.cnf fulfilled No. of Restarts: 114 No. of Flips: 1744 time to process: 19 seconds.
uf250-04.cnf fulfilled No. of Restarts: 980 No. of Flips: 4133 time to process: 21 seconds.
uf250-04.cnf fulfilled No. of Restarts: 704 No. of Flips: 1729 time to process: 20 seconds.
uf250-04.cnf fulfilled No. of Restarts: 588 No. of Flips: 4788 time to process: 20 seconds.
uf250-04.cnf fulfilled No. of Restarts: 1723 No. of Flips: 1382 time to process: 20 seconds.
uf250-04.cnf fulfilled No. of Restarts: 810 No. of Flips: 3202 time to process: 20 seconds.
uf250-04.cnf fulfilled No. of Restarts: 1338 No. of Flips: 2665 time to process: 20 seconds.
uf250-04.cnf fulfilled No. of Restarts: 345 No. of Flips: 3247 time to process: 19 seconds.
uf250-04.cnf fulfilled No. of Restarts: 406 No. of Flips: 4854 time to process: 13 seconds.
uf250-04.cnf , deadline. Restarts: 4950
uf250-04.cnf fulfilled No. of Restarts: 87 No. of Flips: 4908 time to process: 16 seconds.
uf250-04.cnf fulfilled No. of Restarts: 372 No. of Flips: 2508 time to process: 19 seconds.
uf250-04.cnf fulfilled No. of Restarts: 1552 No. of Flips: 1542 time to process: 20 seconds.
uf250-04.cnf fulfilled No. of Restarts: 202 No. of Flips: 956 time to process: 19 seconds.
uf250-04.cnf fulfilled No. of Restarts: 22 No. of Flips: 3210 time to process: 15 seconds.
uf250-04.cnf fulfilled No. of Restarts: 189 No. of Flips: 4972 time to process: 20 seconds.
uf250-04.cnf fulfilled No. of Restarts: 969 No. of Flips: 1942 time to process: 21 seconds.
uf250-04.cnf fulfilled No. of Restarts: 941 No. of Flips: 2818 time to process: 20 seconds.
uf250-04.cnf fulfilled No. of Restarts: 220 No. of Flips: 2859 time to process: 19 seconds.
uf250-04.cnf fulfilled No. of Restarts: 168 No. of Flips: 1008 time to process: 20 seconds.
uf250-04.cnf fulfilled No. of Restarts: 1193 No. of Flips: 2194 time to process: 8 seconds.
uf250-04.cnf fulfilled No. of Restarts: 2517 No. of Flips: 3150 time to process: 21 seconds.
uf250-04.cnf fulfilled No. of Restarts: 264 No. of Flips: 3976 time to process: 20 seconds.
uf250-04.cnf fulfilled No. of Restarts: 265 No. of Flips: 3109 time to process: 20 seconds.
uf250-04.cnf fulfilled No. of Restarts: 96 No. of Flips: 3865 time to process: 18 seconds.
uf250-04.cnf fulfilled No. of Restarts: 105 No. of Flips: 2315 time to process: 20 seconds.
uf250-04.cnf fulfilled No. of Restarts: 259 No. of Flips: 4225 time to process: 7 seconds.
uf250-04.cnf fulfilled No. of Restarts: 723 No. of Flips: 2980 time to process: 20 seconds.
uf250-04.cnf fulfilled No. of Restarts: 702 No. of Flips: 4509 time to process: 20 seconds.
uf250-04.cnf fulfilled No. of Restarts: 49 No. of Flips: 2313 time to process: 19 seconds.
uf250-04.cnf fulfilled No. of Restarts: 467 No. of Flips: 2808 time to process: 8 seconds.
uf250-04.cnf fulfilled No. of Restarts: 1199 No. of Flips: 3592 time to process: 20 seconds.
uf250-04.cnf fulfilled No. of Restarts: 222 No. of Flips: 3712 time to process: 16 seconds.
uf250-04.cnf fulfilled No. of Restarts: 641 No. of Flips: 1895 time to process: 18 seconds.
uf250-04.cnf fulfilled No. of Restarts: 250 No. of Flips: 1150 time to process: 19 seconds.
uf250-04.cnf fulfilled No. of Restarts: 362 No. of Flips: 1494 time to process: 5 seconds.
uf250-04.cnf fulfilled No. of Restarts: 892 No. of Flips: 1296 time to process: 12 seconds.
uf250-04.cnf fulfilled No. of Restarts: 300 No. of Flips: 2572 time to process: 20 seconds.
uf250-04.cnf fulfilled No. of Restarts: 545 No. of Flips: 4302 time to process: 13 seconds.
uf250-04.cnf fulfilled No. of Restarts: 900 No. of Flips: 1419 time to process: 18 seconds.
uf250-04.cnf fulfilled No. of Restarts: 2624 No. of Flips: 3605 time to process: 21 seconds.
uf250-04.cnf fulfilled No. of Restarts: 265 No. of Flips: 1332 time to process: 9 seconds.
uf250-04.cnf fulfilled No. of Restarts: 1193 No. of Flips: 1559 time to process: 17 seconds.
uf250-04.cnf fulfilled No. of Restarts: 177 No. of Flips: 2529 time to process: 19 seconds.
uf250-04.cnf fulfilled No. of Restarts: 126 No. of Flips: 4291 time to process: 21 seconds.
uf250-04.cnf fulfilled No. of Restarts: 128 No. of Flips: 1774 time to process: 9 seconds.
uf250-04.cnf fulfilled No. of Restarts: 1282 No. of Flips: 2238 time to process: 13 seconds.
uf250-04.cnf fulfilled No. of Restarts: 253 No. of Flips: 3838 time to process: 20 seconds.
uf250-04.cnf fulfilled No. of Restarts: 296 No. of Flips: 4270 time to process: 12 seconds.
uf250-04.cnf fulfilled No. of Restarts: 556 No. of Flips: 2108 time to process: 21 seconds.
uf250-04.cnf fulfilled No. of Restarts: 644 No. of Flips: 3804 time to process: 20 seconds.
uf250-04.cnf fulfilled No. of Restarts: 328 No. of Flips: 2128 time to process: 20 seconds.
uf250-04.cnf fulfilled No. of Restarts: 1849 No. of Flips: 2560 time to process: 21 seconds.
uf250-04.cnf fulfilled No. of Restarts: 335 No. of Flips: 4350 time to process: 20 seconds.
uf250-04.cnf fulfilled No. of Restarts: 1147 No. of Flips: 2662 time to process: 20 seconds.
uf250-04.cnf fulfilled No. of Restarts: 402 No. of Flips: 1558 time to process: 20 seconds.
uf250-04.cnf fulfilled No. of Restarts: 2854 No. of Flips: 3386 time to process: 22 seconds.
uf250-04.cnf fulfilled No. of Restarts: 721 No. of Flips: 4341 time to process: 20 seconds.
uf250-04.cnf fulfilled No. of Restarts: 1225 No. of Flips: 4302 time to process: 20 seconds.
uf250-04.cnf fulfilled No. of Restarts: 2465 No. of Flips: 1598 time to process: 22 seconds.
uf250-04.cnf fulfilled No. of Restarts: 667 No. of Flips: 4814 time to process: 16 seconds.
uf250-04.cnf fulfilled No. of Restarts: 119 No. of Flips: 2983 time to process: 5 seconds.
uf250-04.cnf fulfilled No. of Restarts: 66 No. of Flips: 2599 time to process: 10 seconds.
uf250-04.cnf fulfilled No. of Restarts: 203 No. of Flips: 3714 time to process: 17 seconds.
uf250-04.cnf fulfilled No. of Restarts: 1548 No. of Flips: 4106 time to process: 18 seconds.
uf250-04.cnf fulfilled No. of Restarts: 135 No. of Flips: 3921 time to process: 20 seconds.
uf250-04.cnf fulfilled No. of Restarts: 1796 No. of Flips: 3135 time to process: 20 seconds.
uf250-04.cnf fulfilled No. of Restarts: 7 No. of Flips: 3426 time to process: 20 seconds.
uf250-04.cnf fulfilled No. of Restarts: 2167 No. of Flips: 2941 time to process: 21 seconds.
uf250-04.cnf fulfilled No. of Restarts: 21 No. of Flips: 4862 time to process: 20 seconds.
uf250-04.cnf fulfilled No. of Restarts: 1495 No. of Flips: 4868 time to process: 15 seconds.
uf250-04.cnf fulfilled No. of Restarts: 379 No. of Flips: 2331 time to process: 21 seconds.
uf250-04.cnf fulfilled No. of Restarts: 800 No. of Flips: 2674 time to process: 20 seconds.
uf250-04.cnf fulfilled No. of Restarts: 541 No. of Flips: 3029 time to process: 20 seconds.
uf250-04.cnf fulfilled No. of Restarts: 35 No. of Flips: 4718 time to process: 9 seconds.
uf250-04.cnf fulfilled No. of Restarts: 1737 No. of Flips: 4694 time to process: 20 seconds.
uf250-04.cnf fulfilled No. of Restarts: 2169 No. of Flips: 2715 time to process: 21 seconds.
uf250-04.cnf fulfilled No. of Restarts: 73 No. of Flips: 3491 time to process: 20 seconds.
uf250-04.cnf fulfilled No. of Restarts: 722 No. of Flips: 3591 time to process: 16 seconds.
uf250-04.cnf fulfilled No. of Restarts: 765 No. of Flips: 4155 time to process: 20 seconds.
uf250-04.cnf fulfilled No. of Restarts: 356 No. of Flips: 4485 time to process: 21 seconds.
uf250-04.cnf fulfilled No. of Restarts: 77 No. of Flips: 2445 time to process: 20 seconds.
uf250-04.cnf fulfilled No. of Restarts: 1588 No. of Flips: 3315 time to process: 16 seconds.
uf250-04.cnf fulfilled No. of Restarts: 2377 No. of Flips: 2496 time to process: 21 seconds.
uf250-04.cnf fulfilled No. of Restarts: 152 No. of Flips: 1095 time to process: 8 seconds.
uf250-04.cnf fulfilled No. of Restarts: 1332 No. of Flips: 912 time to process: 18 seconds.
uf250-04.cnf fulfilled No. of Restarts: 215 No. of Flips: 2570 time to process: 20 seconds.
uf250-04.cnf fulfilled No. of Restarts: 727 No. of Flips: 1270 time to process: 20 seconds.
uf250-04.cnf fulfilled No. of Restarts: 486 No. of Flips: 3211 time to process: 17 seconds.
uf250-04.cnf fulfilled No. of Restarts: 951 No. of Flips: 3115 time to process: 20 seconds.
uf250-04.cnf fulfilled No. of Restarts: 157 No. of Flips: 3464 time to process: 20 seconds.
uf250-04.cnf fulfilled No. of Restarts: 17 No. of Flips: 2072 time to process: 20 seconds.
uf250-04.cnf fulfilled No. of Restarts: 1409 No. of Flips: 3716 time to process: 21 seconds.
uf250-04.cnf fulfilled No. of Restarts: 601 No. of Flips: 4966 time to process: 19 seconds.
uf250-04.cnf fulfilled No. of Restarts: 445 No. of Flips: 1798 time to process: 19 seconds.
uf250-04.cnf fulfilled No. of Restarts: 166 No. of Flips: 2753 time to process: 20 seconds.
uf250-04.cnf fulfilled No. of Restarts: 625 No. of Flips: 3171 time to process: 19 seconds.
uf250-04.cnf fulfilled No. of Restarts: 527 No. of Flips: 2690 time to process: 21 seconds.
uf250-04.cnf fulfilled No. of Restarts: 1322 No. of Flips: 2678 time to process: 11 seconds.
uf250-04.cnf fulfilled No. of Restarts: 51 No. of Flips: 2762 time to process: 10 seconds.
uf250-04.cnf fulfilled No. of Restarts: 318 No. of Flips: 2661 time to process: 5 seconds.
uf250-04.cnf fulfilled No. of Restarts: 244 No. of Flips: 2174 time to process: 17 seconds.
uf250-04.cnf fulfilled No. of Restarts: 444 No. of Flips: 937 time to process: 20 seconds.
uf250-04.cnf fulfilled No. of Restarts: 2635 No. of Flips: 1789 time to process: 21 seconds.
uf250-04.cnf fulfilled No. of Restarts: 1415 No. of Flips: 4342 time to process: 21 seconds.
uf250-04.cnf fulfilled No. of Restarts: 475 No. of Flips: 2831 time to process: 18 seconds.
uf250-04.cnf fulfilled No. of Restarts: 670 No. of Flips: 2946 time to process: 16 seconds.
uf250-04.cnf fulfilled No. of Restarts: 1239 No. of Flips: 1795 time to process: 20 seconds.
uf250-04.cnf fulfilled No. of Restarts: 619 No. of Flips: 4550 time to process: 19 seconds.
uf250-04.cnf fulfilled No. of Restarts: 342 No. of Flips: 1124 time to process: 20 seconds.
uf250-04.cnf fulfilled No. of Restarts: 11 No. of Flips: 4643 time to process: 20 seconds.
uf250-04.cnf fulfilled No. of Restarts: 1 No. of Flips: 1805 time to process: 4 seconds.
uf250-04.cnf fulfilled No. of Restarts: 556 No. of Flips: 1882 time to process: 20 seconds.
uf250-04.cnf fulfilled No. of Restarts: 172 No. of Flips: 3345 time to process: 20 seconds.
uf250-04.cnf fulfilled No. of Restarts: 1181 No. of Flips: 3793 time to process: 20 seconds.
uf250-04.cnf fulfilled No. of Restarts: 26 No. of Flips: 1829 time to process: 17 seconds.
uf250-04.cnf fulfilled No. of Restarts: 60 No. of Flips: 831 time to process: 21 seconds.
uf250-04.cnf fulfilled No. of Restarts: 2152 No. of Flips: 802 time to process: 20 seconds.
uf250-04.cnf fulfilled No. of Restarts: 1341 No. of Flips: 3850 time to process: 21 seconds.
uf250-04.cnf fulfilled No. of Restarts: 1279 No. of Flips: 4055 time to process: 10 seconds.
uf250-04.cnf fulfilled No. of Restarts: 1748 No. of Flips: 2186 time to process: 16 seconds.
uf250-04.cnf fulfilled No. of Restarts: 1912 No. of Flips: 1860 time to process: 20 seconds.
uf250-04.cnf fulfilled No. of Restarts: 26 No. of Flips: 1882 time to process: 17 seconds.
uf250-04.cnf fulfilled No. of Restarts: 2535 No. of Flips: 3456 time to process: 21 seconds.
uf250-04.cnf fulfilled No. of Restarts: 41 No. of Flips: 3163 time to process: 13 seconds.
uf250-04.cnf fulfilled No. of Restarts: 741 No. of Flips: 4397 time to process: 21 seconds.
uf250-04.cnf fulfilled No. of Restarts: 999 No. of Flips: 3273 time to process: 19 seconds.
uf250-04.cnf fulfilled No. of Restarts: 724 No. of Flips: 3319 time to process: 20 seconds.
uf250-04.cnf fulfilled No. of Restarts: 2403 No. of Flips: 1941 time to process: 21 seconds.
uf250-04.cnf fulfilled No. of Restarts: 1680 No. of Flips: 2238 time to process: 20 seconds.
uf250-04.cnf fulfilled No. of Restarts: 842 No. of Flips: 2841 time to process: 6 seconds.
uf250-04.cnf fulfilled No. of Restarts: 1003 No. of Flips: 1890 time to process: 20 seconds.
uf250-04.cnf fulfilled No. of Restarts: 1002 No. of Flips: 2939 time to process: 21 seconds.
uf250-04.cnf fulfilled No. of Restarts: 346 No. of Flips: 3246 time to process: 9 seconds.
uf250-04.cnf fulfilled No. of Restarts: 756 No. of Flips: 4700 time to process: 7 seconds.
uf250-04.cnf fulfilled No. of Restarts: 1675 No. of Flips: 4413 time to process: 20 seconds.
uf250-04.cnf fulfilled No. of Restarts: 250 No. of Flips: 4195 time to process: 19 seconds.
uf250-04.cnf fulfilled No. of Restarts: 2016 No. of Flips: 3748 time to process: 21 seconds.
uf250-04.cnf fulfilled No. of Restarts: 1018 No. of Flips: 2076 time to process: 17 seconds.
uf250-04.cnf fulfilled No. of Restarts: 436 No. of Flips: 3872 time to process: 22 seconds.
uf250-04.cnf fulfilled No. of Restarts: 2686 No. of Flips: 3960 time to process: 22 seconds.
uf250-04.cnf fulfilled No. of Restarts: 514 No. of Flips: 4857 time to process: 13 seconds.
uf250-04.cnf fulfilled No. of Restarts: 626 No. of Flips: 2834 time to process: 22 seconds.
uf250-04.cnf fulfilled No. of Restarts: 859 No. of Flips: 3482 time to process: 22 seconds.
uf250-04.cnf fulfilled No. of Restarts: 112 No. of Flips: 3703 time to process: 5 seconds.
uf250-04.cnf fulfilled No. of Restarts: 1674 No. of Flips: 4923 time to process: 22 seconds.
uf250-04.cnf fulfilled No. of Restarts: 806 No. of Flips: 1366 time to process: 22 seconds.
uf250-04.cnf fulfilled No. of Restarts: 71 No. of Flips: 1030 time to process: 22 seconds.
uf250-04.cnf fulfilled No. of Restarts: 221 No. of Flips: 4823 time to process: 19 seconds.
uf250-04.cnf fulfilled No. of Restarts: 2001 No. of Flips: 4257 time to process: 22 seconds.
uf250-04.cnf fulfilled No. of Restarts: 637 No. of Flips: 4235 time to process: 11 seconds.
uf250-04.cnf fulfilled No. of Restarts: 738 No. of Flips: 3271 time to process: 19 seconds.
uf250-04.cnf fulfilled No. of Restarts: 544 No. of Flips: 1443 time to process: 17 seconds.
uf250-04.cnf fulfilled No. of Restarts: 295 No. of Flips: 2841 time to process: 20 seconds.
uf250-04.cnf fulfilled No. of Restarts: 3 No. of Flips: 2224 time to process: 22 seconds.
uf250-04.cnf fulfilled No. of Restarts: 1602 No. of Flips: 4994 time to process: 20 seconds.
uf250-04.cnf fulfilled No. of Restarts: 765 No. of Flips: 1097 time to process: 17 seconds.
uf250-04.cnf fulfilled No. of Restarts: 1150 No. of Flips: 3750 time to process: 22 seconds.
uf250-04.cnf fulfilled No. of Restarts: 799 No. of Flips: 3329 time to process: 22 seconds.
uf250-04.cnf fulfilled No. of Restarts: 1699 No. of Flips: 3006 time to process: 22 seconds.
uf250-04.cnf fulfilled No. of Restarts: 700 No. of Flips: 3390 time to process: 22 seconds.
uf250-04.cnf fulfilled No. of Restarts: 163 No. of Flips: 3120 time to process: 21 seconds.
uf250-04.cnf fulfilled No. of Restarts: 446 No. of Flips: 4158 time to process: 21 seconds.
uf250-04.cnf fulfilled No. of Restarts: 758 No. of Flips: 2932 time to process: 22 seconds.
uf250-04.cnf fulfilled No. of Restarts: 31 No. of Flips: 3244 time to process: 21 seconds.
uf250-04.cnf fulfilled No. of Restarts: 726 No. of Flips: 3390 time to process: 22 seconds.
uf250-04.cnf fulfilled No. of Restarts: 435 No. of Flips: 3820 time to process: 11 seconds.
uf250-04.cnf fulfilled No. of Restarts: 2288 No. of Flips: 1956 time to process: 22 seconds.
uf250-04.cnf fulfilled No. of Restarts: 1737 No. of Flips: 2300 time to process: 22 seconds.
uf250-04.cnf fulfilled No. of Restarts: 784 No. of Flips: 2121 time to process: 22 seconds.
uf250-04.cnf fulfilled No. of Restarts: 908 No. of Flips: 2255 time to process: 22 seconds.
uf250-04.cnf fulfilled No. of Restarts: 2740 No. of Flips: 4513 time to process: 23 seconds.
uf250-04.cnf fulfilled No. of Restarts: 83 No. of Flips: 4338 time to process: 21 seconds.
uf250-04.cnf fulfilled No. of Restarts: 473 No. of Flips: 3459 time to process: 21 seconds.
uf250-04.cnf fulfilled No. of Restarts: 158 No. of Flips: 3137 time to process: 15 seconds.
uf250-04.cnf fulfilled No. of Restarts: 360 No. of Flips: 1770 time to process: 21 seconds.
uf250-04.cnf fulfilled No. of Restarts: 363 No. of Flips: 1428 time to process: 19 seconds.
uf250-04.cnf fulfilled No. of Restarts: 62 No. of Flips: 2234 time to process: 13 seconds.
uf250-04.cnf fulfilled No. of Restarts: 333 No. of Flips: 3724 time to process: 15 seconds.
uf250-04.cnf fulfilled No. of Restarts: 74 No. of Flips: 2715 time to process: 13 seconds.
uf250-04.cnf fulfilled No. of Restarts: 565 No. of Flips: 3029 time to process: 18 seconds.
uf250-04.cnf fulfilled No. of Restarts: 143 No. of Flips: 4328 time to process: 17 seconds.
uf250-04.cnf fulfilled No. of Restarts: 402 No. of Flips: 4161 time to process: 22 seconds.
uf250-04.cnf fulfilled No. of Restarts: 18 No. of Flips: 1337 time to process: 12 seconds.
uf250-04.cnf fulfilled No. of Restarts: 578 No. of Flips: 1568 time to process: 22 seconds.
uf250-04.cnf fulfilled No. of Restarts: 137 No. of Flips: 2654 time to process: 20 seconds.
uf250-04.cnf fulfilled No. of Restarts: 324 No. of Flips: 1856 time to process: 22 seconds.
uf250-04.cnf fulfilled No. of Restarts: 421 No. of Flips: 1749 time to process: 22 seconds.
uf250-04.cnf fulfilled No. of Restarts: 87 No. of Flips: 4114 time to process: 18 seconds.
uf250-04.cnf fulfilled No. of Restarts: 2099 No. of Flips: 3625 time to process: 22 seconds.
uf250-04.cnf fulfilled No. of Restarts: 212 No. of Flips: 2142 time to process: 21 seconds.
uf250-04.cnf fulfilled No. of Restarts: 770 No. of Flips: 2836 time to process: 10 seconds.
uf250-04.cnf fulfilled No. of Restarts: 325 No. of Flips: 4056 time to process: 21 seconds.
uf250-04.cnf fulfilled No. of Restarts: 719 No. of Flips: 4462 time to process: 21 seconds.
uf250-04.cnf fulfilled No. of Restarts: 280 No. of Flips: 4970 time to process: 21 seconds.
uf250-04.cnf fulfilled No. of Restarts: 36 No. of Flips: 2069 time to process: 19 seconds.
uf250-04.cnf fulfilled No. of Restarts: 206 No. of Flips: 4441 time to process: 22 seconds.
uf250-04.cnf fulfilled No. of Restarts: 491 No. of Flips: 4591 time to process: 7 seconds.
uf250-04.cnf fulfilled No. of Restarts: 572 No. of Flips: 2410 time to process: 20 seconds.
uf250-04.cnf fulfilled No. of Restarts: 64 No. of Flips: 1070 time to process: 5 seconds.
uf250-04.cnf fulfilled No. of Restarts: 1471 No. of Flips: 2380 time to process: 21 seconds.
uf250-04.cnf fulfilled No. of Restarts: 451 No. of Flips: 4657 time to process: 16 seconds.
uf250-04.cnf fulfilled No. of Restarts: 271 No. of Flips: 4468 time to process: 17 seconds.
uf250-04.cnf fulfilled No. of Restarts: 304 No. of Flips: 692 time to process: 9 seconds.
uf250-04.cnf fulfilled No. of Restarts: 4851 No. of Flips: 1921 time to process: 23 seconds.
uf250-04.cnf fulfilled No. of Restarts: 732 No. of Flips: 1328 time to process: 10 seconds.
uf250-04.cnf fulfilled No. of Restarts: 74 No. of Flips: 3462 time to process: 22 seconds.
uf250-04.cnf fulfilled No. of Restarts: 1865 No. of Flips: 3931 time to process: 23 seconds.
uf250-04.cnf fulfilled No. of Restarts: 710 No. of Flips: 4631 time to process: 7 seconds.
uf250-04.cnf fulfilled No. of Restarts: 551 No. of Flips: 4955 time to process: 21 seconds.
uf250-04.cnf fulfilled No. of Restarts: 1739 No. of Flips: 4945 time to process: 16 seconds.
uf250-04.cnf fulfilled No. of Restarts: 60 No. of Flips: 3030 time to process: 4 seconds.
uf250-04.cnf fulfilled No. of Restarts: 392 No. of Flips: 2115 time to process: 10 seconds.
uf250-04.cnf fulfilled No. of Restarts: 1375 No. of Flips: 4410 time to process: 16 seconds.
uf250-04.cnf fulfilled No. of Restarts: 3137 No. of Flips: 2708 time to process: 22 seconds.
uf250-04.cnf fulfilled No. of Restarts: 1137 No. of Flips: 2728 time to process: 22 seconds.
uf250-04.cnf fulfilled No. of Restarts: 179 No. of Flips: 1909 time to process: 21 seconds.
uf250-04.cnf fulfilled No. of Restarts: 354 No. of Flips: 3763 time to process: 22 seconds.
uf250-04.cnf fulfilled No. of Restarts: 3 No. of Flips: 2332 time to process: 18 seconds.
uf250-04.cnf fulfilled No. of Restarts: 296 No. of Flips: 2410 time to process: 12 seconds.
uf250-04.cnf fulfilled No. of Restarts: 465 No. of Flips: 3977 time to process: 20 seconds.
uf250-04.cnf fulfilled No. of Restarts: 494 No. of Flips: 1925 time to process: 22 seconds.
uf250-04.cnf fulfilled No. of Restarts: 790 No. of Flips: 2759 time to process: 21 seconds.
uf250-04.cnf fulfilled No. of Restarts: 599 No. of Flips: 2064 time to process: 21 seconds.
uf250-04.cnf fulfilled No. of Restarts: 172 No. of Flips: 3004 time to process: 22 seconds.
uf250-04.cnf fulfilled No. of Restarts: 69 No. of Flips: 3054 time to process: 12 seconds.
uf250-04.cnf fulfilled No. of Restarts: 229 No. of Flips: 870 time to process: 22 seconds.
uf250-04.cnf fulfilled No. of Restarts: 1402 No. of Flips: 4774 time to process: 21 seconds.
uf250-04.cnf fulfilled No. of Restarts: 774 No. of Flips: 3658 time to process: 16 seconds.
uf250-04.cnf fulfilled No. of Restarts: 100 No. of Flips: 2318 time to process: 22 seconds.
uf250-04.cnf fulfilled No. of Restarts: 1686 No. of Flips: 2378 time to process: 23 seconds.
uf250-04.cnf fulfilled No. of Restarts: 920 No. of Flips: 1604 time to process: 22 seconds.
uf250-04.cnf fulfilled No. of Restarts: 276 No. of Flips: 2597 time to process: 19 seconds.
uf250-04.cnf fulfilled No. of Restarts: 476 No. of Flips: 4035 time to process: 22 seconds.
uf250-04.cnf fulfilled No. of Restarts: 62 No. of Flips: 2094 time to process: 20 seconds.
uf250-04.cnf fulfilled No. of Restarts: 849 No. of Flips: 3204 time to process: 22 seconds.
uf250-04.cnf fulfilled No. of Restarts: 129 No. of Flips: 3783 time to process: 19 seconds.
uf250-04.cnf fulfilled No. of Restarts: 2142 No. of Flips: 1507 time to process: 23 seconds.
uf250-04.cnf fulfilled No. of Restarts: 926 No. of Flips: 3771 time to process: 15 seconds.
uf250-04.cnf fulfilled No. of Restarts: 1684 No. of Flips: 2300 time to process: 22 seconds.
uf250-04.cnf fulfilled No. of Restarts: 137 No. of Flips: 2630 time to process: 14 seconds.
uf250-04.cnf fulfilled No. of Restarts: 389 No. of Flips: 3633 time to process: 22 seconds.
uf250-04.cnf fulfilled No. of Restarts: 1219 No. of Flips: 1900 time to process: 22 seconds.
uf250-04.cnf fulfilled No. of Restarts: 518 No. of Flips: 2926 time to process: 22 seconds.
uf250-04.cnf fulfilled No. of Restarts: 1447 No. of Flips: 2439 time to process: 22 seconds.
uf250-04.cnf fulfilled No. of Restarts: 208 No. of Flips: 2500 time to process: 21 seconds.
uf250-04.cnf fulfilled No. of Restarts: 259 No. of Flips: 3251 time to process: 21 seconds.
uf250-04.cnf fulfilled No. of Restarts: 1166 No. of Flips: 2715 time to process: 22 seconds.
uf250-04.cnf fulfilled No. of Restarts: 1870 No. of Flips: 1517 time to process: 22 seconds.
uf250-04.cnf fulfilled No. of Restarts: 252 No. of Flips: 1702 time to process: 15 seconds.
uf250-04.cnf fulfilled No. of Restarts: 151 No. of Flips: 3994 time to process: 10 seconds.
uf250-04.cnf fulfilled No. of Restarts: 250 No. of Flips: 4996 time to process: 22 seconds.
uf250-04.cnf fulfilled No. of Restarts: 514 No. of Flips: 4430 time to process: 22 seconds.
uf250-04.cnf fulfilled No. of Restarts: 139 No. of Flips: 1927 time to process: 22 seconds.
uf250-04.cnf fulfilled No. of Restarts: 943 No. of Flips: 1099 time to process: 22 seconds.
uf250-04.cnf fulfilled No. of Restarts: 3754 No. of Flips: 3415 time to process: 23 seconds.
uf250-04.cnf fulfilled No. of Restarts: 856 No. of Flips: 2840 time to process: 21 seconds.
uf250-04.cnf fulfilled No. of Restarts: 50 No. of Flips: 4743 time to process: 22 seconds.
uf250-04.cnf fulfilled No. of Restarts: 189 No. of Flips: 2649 time to process: 22 seconds.
uf250-04.cnf fulfilled No. of Restarts: 223 No. of Flips: 965 time to process: 4 seconds.
uf250-04.cnf fulfilled No. of Restarts: 1216 No. of Flips: 3850 time to process: 22 seconds.
uf250-04.cnf fulfilled No. of Restarts: 2574 No. of Flips: 1649 time to process: 22 seconds.
uf250-04.cnf fulfilled No. of Restarts: 33 No. of Flips: 4123 time to process: 22 seconds.
uf250-04.cnf fulfilled No. of Restarts: 590 No. of Flips: 3322 time to process: 9 seconds.
uf250-04.cnf fulfilled No. of Restarts: 431 No. of Flips: 4088 time to process: 21 seconds.
uf250-04.cnf fulfilled No. of Restarts: 1372 No. of Flips: 3989 time to process: 18 seconds.
uf250-04.cnf fulfilled No. of Restarts: 1222 No. of Flips: 1493 time to process: 22 seconds.
uf250-04.cnf fulfilled No. of Restarts: 23 No. of Flips: 2701 time to process: 21 seconds.
uf250-04.cnf fulfilled No. of Restarts: 246 No. of Flips: 4456 time to process: 22 seconds.
uf250-04.cnf fulfilled No. of Restarts: 199 No. of Flips: 1012 time to process: 22 seconds.
uf250-04.cnf fulfilled No. of Restarts: 315 No. of Flips: 2104 time to process: 22 seconds.
uf250-04.cnf fulfilled No. of Restarts: 520 No. of Flips: 3720 time to process: 15 seconds.
uf250-04.cnf fulfilled No. of Restarts: 205 No. of Flips: 3128 time to process: 22 seconds.
uf250-04.cnf fulfilled No. of Restarts: 383 No. of Flips: 2551 time to process: 7 seconds.
uf250-04.cnf fulfilled No. of Restarts: 638 No. of Flips: 3684 time to process: 15 seconds.
uf250-04.cnf fulfilled No. of Restarts: 1416 No. of Flips: 4920 time to process: 22 seconds.
uf250-04.cnf fulfilled No. of Restarts: 868 No. of Flips: 1202 time to process: 12 seconds.
uf250-04.cnf fulfilled No. of Restarts: 512 No. of Flips: 2020 time to process: 22 seconds.
uf250-04.cnf fulfilled No. of Restarts: 1305 No. of Flips: 2734 time to process: 20 seconds.
uf250-04.cnf fulfilled No. of Restarts: 282 No. of Flips: 2900 time to process: 8 seconds.
uf250-04.cnf fulfilled No. of Restarts: 27 No. of Flips: 4541 time to process: 22 seconds.
uf250-04.cnf fulfilled No. of Restarts: 301 No. of Flips: 2893 time to process: 22 seconds.
uf250-04.cnf fulfilled No. of Restarts: 617 No. of Flips: 3366 time to process: 13 seconds.
uf250-04.cnf fulfilled No. of Restarts: 1491 No. of Flips: 3469 time to process: 22 seconds.
uf250-04.cnf fulfilled No. of Restarts: 950 No. of Flips: 1748 time to process: 22 seconds.
uf250-04.cnf fulfilled No. of Restarts: 506 No. of Flips: 2686 time to process: 22 seconds.
uf250-04.cnf fulfilled No. of Restarts: 244 No. of Flips: 1657 time to process: 22 seconds.
uf250-04.cnf fulfilled No. of Restarts: 1996 No. of Flips: 2787 time to process: 22 seconds.
uf250-04.cnf fulfilled No. of Restarts: 1745 No. of Flips: 1852 time to process: 22 seconds.
uf250-04.cnf fulfilled No. of Restarts: 639 No. of Flips: 3215 time to process: 19 seconds.
uf250-04.cnf fulfilled No. of Restarts: 684 No. of Flips: 2491 time to process: 22 seconds.
uf250-04.cnf fulfilled No. of Restarts: 2631 No. of Flips: 3387 time to process: 22 seconds.
uf250-04.cnf fulfilled No. of Restarts: 1161 No. of Flips: 2555 time to process: 17 seconds.
uf250-04.cnf fulfilled No. of Restarts: 1562 No. of Flips: 1773 time to process: 21 seconds.
uf250-04.cnf fulfilled No. of Restarts: 735 No. of Flips: 3392 time to process: 21 seconds.
uf250-04.cnf fulfilled No. of Restarts: 778 No. of Flips: 4060 time to process: 14 seconds.
uf250-04.cnf fulfilled No. of Restarts: 569 No. of Flips: 2029 time to process: 22 seconds.
uf250-04.cnf fulfilled No. of Restarts: 1315 No. of Flips: 3539 time to process: 21 seconds.
uf250-04.cnf fulfilled No. of Restarts: 617 No. of Flips: 2951 time to process: 17 seconds.
uf250-04.cnf fulfilled No. of Restarts: 64 No. of Flips: 720 time to process: 21 seconds.
uf250-04.cnf fulfilled No. of Restarts: 31 No. of Flips: 4823 time to process: 22 seconds.
uf250-04.cnf fulfilled No. of Restarts: 480 No. of Flips: 1414 time to process: 21 seconds.
uf250-04.cnf fulfilled No. of Restarts: 1322 No. of Flips: 3498 time to process: 23 seconds.
uf250-04.cnf fulfilled No. of Restarts: 498 No. of Flips: 3273 time to process: 22 seconds.
uf250-04.cnf fulfilled No. of Restarts: 1162 No. of Flips: 2496 time to process: 21 seconds.
uf250-04.cnf fulfilled No. of Restarts: 655 No. of Flips: 4612 time to process: 21 seconds.
uf250-04.cnf fulfilled No. of Restarts: 1055 No. of Flips: 2124 time to process: 22 seconds.
uf250-04.cnf fulfilled No. of Restarts: 646 No. of Flips: 3059 time to process: 21 seconds.
uf250-04.cnf fulfilled No. of Restarts: 877 No. of Flips: 4034 time to process: 22 seconds.
uf250-04.cnf fulfilled No. of Restarts: 467 No. of Flips: 1521 time to process: 21 seconds.
uf250-04.cnf fulfilled No. of Restarts: 1177 No. of Flips: 1134 time to process: 18 seconds.
uf250-04.cnf fulfilled No. of Restarts: 138 No. of Flips: 4264 time to process: 20 seconds.
uf250-04.cnf fulfilled No. of Restarts: 690 No. of Flips: 2357 time to process: 22 seconds.
uf250-04.cnf fulfilled No. of Restarts: 827 No. of Flips: 4878 time to process: 15 seconds.
uf250-04.cnf fulfilled No. of Restarts: 1383 No. of Flips: 4023 time to process: 22 seconds.
uf250-04.cnf fulfilled No. of Restarts: 968 No. of Flips: 1788 time to process: 22 seconds.
uf250-04.cnf fulfilled No. of Restarts: 167 No. of Flips: 4600 time to process: 20 seconds.
uf250-04.cnf fulfilled No. of Restarts: 33 No. of Flips: 1795 time to process: 20 seconds.
uf250-04.cnf fulfilled No. of Restarts: 450 No. of Flips: 1621 time to process: 22 seconds.
uf250-04.cnf fulfilled No. of Restarts: 21 No. of Flips: 1970 time to process: 21 seconds.
uf250-04.cnf fulfilled No. of Restarts: 2161 No. of Flips: 1778 time to process: 14 seconds.
uf250-04.cnf fulfilled No. of Restarts: 23 No. of Flips: 4258 time to process: 22 seconds.
uf250-04.cnf fulfilled No. of Restarts: 591 No. of Flips: 3861 time to process: 22 seconds.
uf250-04.cnf fulfilled No. of Restarts: 851 No. of Flips: 3255 time to process: 13 seconds.
uf250-04.cnf fulfilled No. of Restarts: 437 No. of Flips: 1611 time to process: 22 seconds.
uf250-04.cnf fulfilled No. of Restarts: 1660 No. of Flips: 3593 time to process: 22 seconds.
uf250-04.cnf fulfilled No. of Restarts: 1220 No. of Flips: 4823 time to process: 23 seconds.
uf250-04.cnf fulfilled No. of Restarts: 194 No. of Flips: 4398 time to process: 22 seconds.
uf250-04.cnf fulfilled No. of Restarts: 506 No. of Flips: 2990 time to process: 21 seconds.
uf250-04.cnf fulfilled No. of Restarts: 138 No. of Flips: 2431 time to process: 22 seconds.
uf250-04.cnf fulfilled No. of Restarts: 330 No. of Flips: 1451 time to process: 21 seconds.
uf250-04.cnf fulfilled No. of Restarts: 197 No. of Flips: 3496 time to process: 21 seconds.
uf250-04.cnf fulfilled No. of Restarts: 1463 No. of Flips: 2334 time to process: 22 seconds.
uf250-04.cnf fulfilled No. of Restarts: 1846 No. of Flips: 4065 time to process: 22 seconds.
uf250-04.cnf fulfilled No. of Restarts: 911 No. of Flips: 1895 time to process: 19 seconds.
uf250-04.cnf fulfilled No. of Restarts: 382 No. of Flips: 1702 time to process: 21 seconds.
uf250-04.cnf fulfilled No. of Restarts: 131 No. of Flips: 2799 time to process: 22 seconds.
uf250-04.cnf fulfilled No. of Restarts: 607 No. of Flips: 1918 time to process: 21 seconds.
uf250-04.cnf fulfilled No. of Restarts: 109 No. of Flips: 1484 time to process: 18 seconds.
uf250-04.cnf fulfilled No. of Restarts: 1286 No. of Flips: 3310 time to process: 15 seconds.
uf250-04.cnf fulfilled No. of Restarts: 1580 No. of Flips: 3305 time to process: 14 seconds.
uf250-04.cnf fulfilled No. of Restarts: 165 No. of Flips: 4552 time to process: 21 seconds.
uf250-04.cnf fulfilled No. of Restarts: 290 No. of Flips: 4475 time to process: 12 seconds.
uf250-04.cnf fulfilled No. of Restarts: 1594 No. of Flips: 1525 time to process: 17 seconds.
uf250-04.cnf fulfilled No. of Restarts: 429 No. of Flips: 1357 time to process: 21 seconds.
uf250-04.cnf fulfilled No. of Restarts: 434 No. of Flips: 960 time to process: 11 seconds.
uf250-04.cnf fulfilled No. of Restarts: 98 No. of Flips: 2525 time to process: 22 seconds.
uf250-04.cnf fulfilled No. of Restarts: 61 No. of Flips: 3804 time to process: 22 seconds.
uf250-04.cnf fulfilled No. of Restarts: 808 No. of Flips: 3303 time to process: 22 seconds.
uf250-04.cnf fulfilled No. of Restarts: 447 No. of Flips: 827 time to process: 21 seconds.
uf250-04.cnf fulfilled No. of Restarts: 508 No. of Flips: 2470 time to process: 18 seconds.
uf250-04.cnf fulfilled No. of Restarts: 3055 No. of Flips: 1571 time to process: 22 seconds.
uf250-04.cnf fulfilled No. of Restarts: 1252 No. of Flips: 4764 time to process: 22 seconds.
uf250-04.cnf fulfilled No. of Restarts: 369 No. of Flips: 1040 time to process: 21 seconds.
uf250-04.cnf fulfilled No. of Restarts: 877 No. of Flips: 3808 time to process: 22 seconds.
uf250-04.cnf fulfilled No. of Restarts: 610 No. of Flips: 4849 time to process: 21 seconds.
uf250-04.cnf fulfilled No. of Restarts: 861 No. of Flips: 1073 time to process: 16 seconds.
uf250-04.cnf fulfilled No. of Restarts: 232 No. of Flips: 1101 time to process: 13 seconds.
uf250-04.cnf fulfilled No. of Restarts: 1986 No. of Flips: 4462 time to process: 22 seconds.
uf250-04.cnf fulfilled No. of Restarts: 90 No. of Flips: 4240 time to process: 22 seconds.
uf250-04.cnf fulfilled No. of Restarts: 30 No. of Flips: 2280 time to process: 14 seconds.
uf250-04.cnf fulfilled No. of Restarts: 3257 No. of Flips: 2155 time to process: 22 seconds.
uf250-04.cnf fulfilled No. of Restarts: 173 No. of Flips: 2368 time to process: 21 seconds.
uf250-04.cnf fulfilled No. of Restarts: 522 No. of Flips: 2100 time to process: 14 seconds.
uf250-04.cnf fulfilled No. of Restarts: 1290 No. of Flips: 4695 time to process: 20 seconds.
uf250-04.cnf fulfilled No. of Restarts: 894 No. of Flips: 4051 time to process: 22 seconds.
uf250-04.cnf fulfilled No. of Restarts: 327 No. of Flips: 3744 time to process: 21 seconds.
uf250-04.cnf fulfilled No. of Restarts: 329 No. of Flips: 3449 time to process: 21 seconds.
uf250-04.cnf fulfilled No. of Restarts: 288 No. of Flips: 4323 time to process: 10 seconds.
uf250-04.cnf fulfilled No. of Restarts: 107 No. of Flips: 1515 time to process: 22 seconds.
uf250-04.cnf fulfilled No. of Restarts: 299 No. of Flips: 1945 time to process: 13 seconds.
uf250-04.cnf fulfilled No. of Restarts: 222 No. of Flips: 1603 time to process: 13 seconds.
uf250-04.cnf fulfilled No. of Restarts: 2 No. of Flips: 4447 time to process: 10 seconds.
uf250-04.cnf fulfilled No. of Restarts: 35 No. of Flips: 2609 time to process: 21 seconds.
uf250-04.cnf fulfilled No. of Restarts: 547 No. of Flips: 4712 time to process: 22 seconds.
uf250-04.cnf fulfilled No. of Restarts: 5 No. of Flips: 1910 time to process: 21 seconds.
uf250-04.cnf fulfilled No. of Restarts: 487 No. of Flips: 3761 time to process: 21 seconds.
uf250-04.cnf fulfilled No. of Restarts: 1595 No. of Flips: 3381 time to process: 22 seconds.
uf250-04.cnf fulfilled No. of Restarts: 1357 No. of Flips: 4871 time to process: 22 seconds.
uf250-04.cnf fulfilled No. of Restarts: 505 No. of Flips: 1341 time to process: 20 seconds.
uf250-04.cnf fulfilled No. of Restarts: 2401 No. of Flips: 3691 time to process: 22 seconds.
uf250-04.cnf fulfilled No. of Restarts: 1893 No. of Flips: 3169 time to process: 22 seconds.
uf250-04.cnf fulfilled No. of Restarts: 330 No. of Flips: 2449 time to process: 21 seconds.
uf250-04.cnf fulfilled No. of Restarts: 6 No. of Flips: 920 time to process: 19 seconds.
uf250-04.cnf fulfilled No. of Restarts: 388 No. of Flips: 2305 time to process: 9 seconds.
uf250-04.cnf fulfilled No. of Restarts: 582 No. of Flips: 4397 time to process: 13 seconds.
uf250-04.cnf fulfilled No. of Restarts: 1822 No. of Flips: 3032 time to process: 22 seconds.
uf250-04.cnf fulfilled No. of Restarts: 298 No. of Flips: 4110 time to process: 21 seconds.
uf250-04.cnf fulfilled No. of Restarts: 691 No. of Flips: 2019 time to process: 22 seconds.
uf250-04.cnf fulfilled No. of Restarts: 721 No. of Flips: 4179 time to process: 21 seconds.
uf250-04.cnf fulfilled No. of Restarts: 730 No. of Flips: 4736 time to process: 22 seconds.
uf250-04.cnf fulfilled No. of Restarts: 4534 No. of Flips: 2432 time to process: 23 seconds.
uf250-04.cnf fulfilled No. of Restarts: 221 No. of Flips: 1710 time to process: 9 seconds.
uf250-04.cnf fulfilled No. of Restarts: 1797 No. of Flips: 3756 time to process: 23 seconds.
uf250-04.cnf fulfilled No. of Restarts: 459 No. of Flips: 4717 time to process: 15 seconds.
uf250-04.cnf fulfilled No. of Restarts: 157 No. of Flips: 3761 time to process: 22 seconds.
uf250-04.cnf fulfilled No. of Restarts: 1035 No. of Flips: 2090 time to process: 22 seconds.
uf250-04.cnf fulfilled No. of Restarts: 245 No. of Flips: 3350 time to process: 21 seconds.
uf250-04.cnf fulfilled No. of Restarts: 1298 No. of Flips: 2029 time to process: 22 seconds.
uf250-04.cnf fulfilled No. of Restarts: 351 No. of Flips: 4295 time to process: 21 seconds.
uf250-04.cnf fulfilled No. of Restarts: 130 No. of Flips: 3398 time to process: 16 seconds.
uf250-04.cnf fulfilled No. of Restarts: 2741 No. of Flips: 2334 time to process: 22 seconds.
uf250-04.cnf fulfilled No. of Restarts: 685 No. of Flips: 2433 time to process: 22 seconds.
uf250-04.cnf fulfilled No. of Restarts: 1013 No. of Flips: 3250 time to process: 19 seconds.
uf250-04.cnf fulfilled No. of Restarts: 296 No. of Flips: 3782 time to process: 19 seconds.
uf250-04.cnf fulfilled No. of Restarts: 473 No. of Flips: 2741 time to process: 16 seconds.
uf250-04.cnf fulfilled No. of Restarts: 1175 No. of Flips: 4863 time to process: 22 seconds.
uf250-04.cnf fulfilled No. of Restarts: 57 No. of Flips: 4342 time to process: 22 seconds.
uf250-04.cnf fulfilled No. of Restarts: 899 No. of Flips: 3133 time to process: 22 seconds.
uf250-04.cnf fulfilled No. of Restarts: 48 No. of Flips: 4527 time to process: 21 seconds.
uf250-04.cnf fulfilled No. of Restarts: 1629 No. of Flips: 2133 time to process: 22 seconds.
uf250-04.cnf fulfilled No. of Restarts: 641 No. of Flips: 2276 time to process: 20 seconds.
uf250-04.cnf fulfilled No. of Restarts: 397 No. of Flips: 3182 time to process: 19 seconds.
uf250-04.cnf fulfilled No. of Restarts: 877 No. of Flips: 3617 time to process: 22 seconds.
uf250-04.cnf fulfilled No. of Restarts: 249 No. of Flips: 2068 time to process: 22 seconds.
uf250-04.cnf fulfilled No. of Restarts: 87 No. of Flips: 1671 time to process: 20 seconds.
uf250-04.cnf fulfilled No. of Restarts: 169 No. of Flips: 3885 time to process: 22 seconds.
uf250-04.cnf fulfilled No. of Restarts: 2805 No. of Flips: 4514 time to process: 22 seconds.
uf250-04.cnf fulfilled No. of Restarts: 1227 No. of Flips: 1119 time to process: 23 seconds.
