# Supplementary material for: Completion Probabilities and Parallel Restart Strategies under an Imposed Deadline
Source: PLoS One. 2016 Oct 12;11(10):e0164605. doi: 10.1371/journal.pone.0164605 (PMC5061357; doi:10.1371/journal.pone.0164605)
Supplement: S2 File — The file “S2_File.zip” is the data gathered from the experiments regarding expected runtime. (ZIP) [file pone.0164605.s005.zip › results_Multi_r750.544.txt]

uf250-04.cnf fulfilled No. of Restarts: 713 No. of Flips: 2753 time to process: 3 seconds.
uf250-04.cnf , deadline. Restarts: 750
uf250-04.cnf , deadline. Restarts: 750
uf250-04.cnf , deadline. Restarts: 750
uf250-04.cnf fulfilled No. of Restarts: 141 No. of Flips: 1070 time to process: 2 seconds.
uf250-04.cnf fulfilled No. of Restarts: 400 No. of Flips: 2885 time to process: 3 seconds.
uf250-04.cnf fulfilled No. of Restarts: 260 No. of Flips: 2152 time to process: 3 seconds.
uf250-04.cnf , deadline. Restarts: 750
uf250-04.cnf , deadline. Restarts: 750
uf250-04.cnf , deadline. Restarts: 750
uf250-04.cnf fulfilled No. of Restarts: 708 No. of Flips: 4288 time to process: 3 seconds.
uf250-04.cnf fulfilled No. of Restarts: 53 No. of Flips: 2912 time to process: 2 seconds.
uf250-04.cnf fulfilled No. of Restarts: 80 No. of Flips: 3106 time to process: 2 seconds.
uf250-04.cnf , deadline. Restarts: 750
uf250-04.cnf fulfilled No. of Restarts: 726 No. of Flips: 4247 time to process: 3 seconds.
uf250-04.cnf fulfilled No. of Restarts: 714 No. of Flips: 3175 time to process: 3 seconds.
uf250-04.cnf fulfilled No. of Restarts: 324 No. of Flips: 3338 time to process: 3 seconds.
uf250-04.cnf , deadline. Restarts: 750
uf250-04.cnf , deadline. Restarts: 750
uf250-04.cnf fulfilled No. of Restarts: 557 No. of Flips: 4294 time to process: 3 seconds.
uf250-04.cnf fulfilled No. of Restarts: 64 No. of Flips: 2797 time to process: 2 seconds.
uf250-04.cnf fulfilled No. of Restarts: 635 No. of Flips: 4327 time to process: 3 seconds.
uf250-04.cnf fulfilled No. of Restarts: 214 No. of Flips: 3657 time to process: 2 seconds.
uf250-04.cnf fulfilled No. of Restarts: 193 No. of Flips: 3344 time to process: 2 seconds.
uf250-04.cnf , deadline. Restarts: 750
uf250-04.cnf fulfilled No. of Restarts: 391 No. of Flips: 3088 time to process: 3 seconds.
uf250-04.cnf , deadline. Restarts: 750
uf250-04.cnf fulfilled No. of Restarts: 295 No. of Flips: 2276 time to process: 3 seconds.
uf250-04.cnf , deadline. Restarts: 750
uf250-04.cnf , deadline. Restarts: 750
uf250-04.cnf , deadline. Restarts: 750
uf250-04.cnf fulfilled No. of Restarts: 246 No. of Flips: 3205 time to process: 3 seconds.
uf250-04.cnf , deadline. Restarts: 750
uf250-04.cnf , deadline. Restarts: 750
uf250-04.cnf fulfilled No. of Restarts: 368 No. of Flips: 1507 time to process: 3 seconds.
uf250-04.cnf fulfilled No. of Restarts: 373 No. of Flips: 1989 time to process: 3 seconds.
uf250-04.cnf fulfilled No. of Restarts: 294 No. of Flips: 4701 time to process: 2 seconds.
uf250-04.cnf , deadline. Restarts: 750
uf250-04.cnf , deadline. Restarts: 750
uf250-04.cnf , deadline. Restarts: 750
uf250-04.cnf , deadline. Restarts: 750
uf250-04.cnf , deadline. Restarts: 750
uf250-04.cnf fulfilled No. of Restarts: 418 No. of Flips: 4673 time to process: 3 seconds.
uf250-04.cnf fulfilled No. of Restarts: 354 No. of Flips: 1872 time to process: 3 seconds.
uf250-04.cnf fulfilled No. of Restarts: 353 No. of Flips: 4804 time to process: 3 seconds.
uf250-04.cnf fulfilled No. of Restarts: 95 No. of Flips: 4924 time to process: 2 seconds.
uf250-04.cnf , deadline. Restarts: 750
uf250-04.cnf , deadline. Restarts: 750
uf250-04.cnf fulfilled No. of Restarts: 246 No. of Flips: 2363 time to process: 3 seconds.
uf250-04.cnf , deadline. Restarts: 750
uf250-04.cnf , deadline. Restarts: 750
uf250-04.cnf , deadline. Restarts: 750
uf250-04.cnf , deadline. Restarts: 750
uf250-04.cnf , deadline. Restarts: 750
uf250-04.cnf , deadline. Restarts: 750
uf250-04.cnf , deadline. Restarts: 750
uf250-04.cnf , deadline. Restarts: 750
uf250-04.cnf fulfilled No. of Restarts: 2 No. of Flips: 1382 time to process: 2 seconds.
uf250-04.cnf fulfilled No. of Restarts: 0 No. of Flips: 4990 time to process: 2 seconds.
uf250-04.cnf , deadline. Restarts: 750
uf250-04.cnf , deadline. Restarts: 750
uf250-04.cnf fulfilled No. of Restarts: 560 No. of Flips: 2762 time to process: 3 seconds.
uf250-04.cnf , deadline. Restarts: 750
uf250-04.cnf fulfilled No. of Restarts: 385 No. of Flips: 3526 time to process: 3 seconds.
uf250-04.cnf , deadline. Restarts: 750
uf250-04.cnf fulfilled No. of Restarts: 171 No. of Flips: 3908 time to process: 2 seconds.
uf250-04.cnf fulfilled No. of Restarts: 187 No. of Flips: 3975 time to process: 3 seconds.
uf250-04.cnf , deadline. Restarts: 750
uf250-04.cnf fulfilled No. of Restarts: 692 No. of Flips: 3433 time to process: 3 seconds.
uf250-04.cnf fulfilled No. of Restarts: 127 No. of Flips: 3665 time to process: 2 seconds.
uf250-04.cnf fulfilled No. of Restarts: 249 No. of Flips: 4236 time to process: 2 seconds.
uf250-04.cnf , deadline. Restarts: 750
uf250-04.cnf fulfilled No. of Restarts: 149 No. of Flips: 2941 time to process: 3 seconds.
uf250-04.cnf fulfilled No. of Restarts: 382 No. of Flips: 2253 time to process: 3 seconds.
uf250-04.cnf , deadline. Restarts: 750
uf250-04.cnf fulfilled No. of Restarts: 615 No. of Flips: 1905 time to process: 3 seconds.
uf250-04.cnf , deadline. Restarts: 750
uf250-04.cnf fulfilled No. of Restarts: 100 No. of Flips: 2153 time to process: 2 seconds.
uf250-04.cnf , deadline. Restarts: 750
uf250-04.cnf fulfilled No. of Restarts: 553 No. of Flips: 2424 time to process: 3 seconds.
uf250-04.cnf fulfilled No. of Restarts: 498 No. of Flips: 2575 time to process: 3 seconds.
uf250-04.cnf , deadline. Restarts: 750
uf250-04.cnf fulfilled No. of Restarts: 628 No. of Flips: 2219 time to process: 3 seconds.
uf250-04.cnf , deadline. Restarts: 750
uf250-04.cnf fulfilled No. of Restarts: 269 No. of Flips: 3569 time to process: 2 seconds.
uf250-04.cnf fulfilled No. of Restarts: 593 No. of Flips: 4480 time to process: 3 seconds.
uf250-04.cnf , deadline. Restarts: 750
uf250-04.cnf fulfilled No. of Restarts: 101 No. of Flips: 2640 time to process: 2 seconds.
uf250-04.cnf fulfilled No. of Restarts: 322 No. of Flips: 2621 time to process: 3 seconds.
uf250-04.cnf , deadline. Restarts: 750
uf250-04.cnf , deadline. Restarts: 750
uf250-04.cnf , deadline. Restarts: 750
uf250-04.cnf fulfilled No. of Restarts: 156 No. of Flips: 2409 time to process: 3 seconds.
uf250-04.cnf , deadline. Restarts: 750
uf250-04.cnf fulfilled No. of Restarts: 385 No. of Flips: 3352 time to process: 3 seconds.
uf250-04.cnf , deadline. Restarts: 750
uf250-04.cnf fulfilled No. of Restarts: 150 No. of Flips: 4994 time to process: 2 seconds.
uf250-04.cnf fulfilled No. of Restarts: 221 No. of Flips: 3382 time to process: 3 seconds.
uf250-04.cnf , deadline. Restarts: 750
uf250-04.cnf fulfilled No. of Restarts: 354 No. of Flips: 2754 time to process: 3 seconds.
uf250-04.cnf fulfilled No. of Restarts: 72 No. of Flips: 2584 time to process: 2 seconds.
uf250-04.cnf fulfilled No. of Restarts: 269 No. of Flips: 2573 time to process: 3 seconds.
uf250-04.cnf , deadline. Restarts: 750
uf250-04.cnf fulfilled No. of Restarts: 139 No. of Flips: 4968 time to process: 2 seconds.
uf250-04.cnf fulfilled No. of Restarts: 403 No. of Flips: 2063 time to process: 3 seconds.
uf250-04.cnf fulfilled No. of Restarts: 661 No. of Flips: 3335 time to process: 3 seconds.
uf250-04.cnf fulfilled No. of Restarts: 246 No. of Flips: 4339 time to process: 3 seconds.
uf250-04.cnf fulfilled No. of Restarts: 127 No. of Flips: 4490 time to process: 3 seconds.
uf250-04.cnf fulfilled No. of Restarts: 40 No. of Flips: 3061 time to process: 2 seconds.
uf250-04.cnf fulfilled No. of Restarts: 418 No. of Flips: 3261 time to process: 3 seconds.
uf250-04.cnf fulfilled No. of Restarts: 696 No. of Flips: 4655 time to process: 3 seconds.
uf250-04.cnf fulfilled No. of Restarts: 96 No. of Flips: 3291 time to process: 2 seconds.
uf250-04.cnf , deadline. Restarts: 750
uf250-04.cnf , deadline. Restarts: 750
uf250-04.cnf , deadline. Restarts: 750
uf250-04.cnf fulfilled No. of Restarts: 89 No. of Flips: 4386 time to process: 2 seconds.
uf250-04.cnf fulfilled No. of Restarts: 109 No. of Flips: 3516 time to process: 2 seconds.
uf250-04.cnf , deadline. Restarts: 750
uf250-04.cnf , deadline. Restarts: 750
uf250-04.cnf fulfilled No. of Restarts: 272 No. of Flips: 4016 time to process: 3 seconds.
uf250-04.cnf , deadline. Restarts: 750
uf250-04.cnf fulfilled No. of Restarts: 254 No. of Flips: 1804 time to process: 2 seconds.
uf250-04.cnf fulfilled No. of Restarts: 324 No. of Flips: 4605 time to process: 3 seconds.
uf250-04.cnf , deadline. Restarts: 750
uf250-04.cnf fulfilled No. of Restarts: 194 No. of Flips: 4190 time to process: 3 seconds.
uf250-04.cnf , deadline. Restarts: 750
uf250-04.cnf , deadline. Restarts: 750
uf250-04.cnf fulfilled No. of Restarts: 94 No. of Flips: 3292 time to process: 3 seconds.
uf250-04.cnf , deadline. Restarts: 750
uf250-04.cnf , deadline. Restarts: 750
uf250-04.cnf fulfilled No. of Restarts: 206 No. of Flips: 4720 time to process: 3 seconds.
uf250-04.cnf fulfilled No. of Restarts: 553 No. of Flips: 1748 time to process: 3 seconds.
uf250-04.cnf , deadline. Restarts: 750
uf250-04.cnf fulfilled No. of Restarts: 701 No. of Flips: 1518 time to process: 3 seconds.
uf250-04.cnf fulfilled No. of Restarts: 133 No. of Flips: 3366 time to process: 2 seconds.
uf250-04.cnf , deadline. Restarts: 750
uf250-04.cnf , deadline. Restarts: 750
uf250-04.cnf fulfilled No. of Restarts: 509 No. of Flips: 1081 time to process: 3 seconds.
uf250-04.cnf fulfilled No. of Restarts: 296 No. of Flips: 4446 time to process: 3 seconds.
uf250-04.cnf fulfilled No. of Restarts: 196 No. of Flips: 2139 time to process: 3 seconds.
uf250-04.cnf , deadline. Restarts: 750
uf250-04.cnf fulfilled No. of Restarts: 544 No. of Flips: 3266 time to process: 3 seconds.
uf250-04.cnf fulfilled No. of Restarts: 497 No. of Flips: 3857 time to process: 3 seconds.
uf250-04.cnf fulfilled No. of Restarts: 31 No. of Flips: 2685 time to process: 3 seconds.
uf250-04.cnf , deadline. Restarts: 750
uf250-04.cnf , deadline. Restarts: 750
uf250-04.cnf fulfilled No. of Restarts: 343 No. of Flips: 4157 time to process: 3 seconds.
uf250-04.cnf fulfilled No. of Restarts: 464 No. of Flips: 3338 time to process: 3 seconds.
uf250-04.cnf fulfilled No. of Restarts: 299 No. of Flips: 4771 time to process: 3 seconds.
uf250-04.cnf , deadline. Restarts: 750
uf250-04.cnf , deadline. Restarts: 750
uf250-04.cnf fulfilled No. of Restarts: 276 No. of Flips: 2274 time to process: 3 seconds.
uf250-04.cnf fulfilled No. of Restarts: 17 No. of Flips: 1753 time to process: 2 seconds.
uf250-04.cnf fulfilled No. of Restarts: 246 No. of Flips: 2226 time to process: 3 seconds.
uf250-04.cnf fulfilled No. of Restarts: 8 No. of Flips: 4558 time to process: 2 seconds.
uf250-04.cnf , deadline. Restarts: 750
uf250-04.cnf fulfilled No. of Restarts: 110 No. of Flips: 3647 time to process: 3 seconds.
uf250-04.cnf , deadline. Restarts: 750
uf250-04.cnf fulfilled No. of Restarts: 407 No. of Flips: 1321 time to process: 3 seconds.
uf250-04.cnf , deadline. Restarts: 750
uf250-04.cnf fulfilled No. of Restarts: 619 No. of Flips: 4667 time to process: 3 seconds.
uf250-04.cnf fulfilled No. of Restarts: 40 No. of Flips: 3910 time to process: 2 seconds.
uf250-04.cnf fulfilled No. of Restarts: 411 No. of Flips: 3917 time to process: 3 seconds.
uf250-04.cnf fulfilled No. of Restarts: 736 No. of Flips: 4514 time to process: 3 seconds.
uf250-04.cnf , deadline. Restarts: 750
uf250-04.cnf , deadline. Restarts: 750
uf250-04.cnf fulfilled No. of Restarts: 543 No. of Flips: 1541 time to process: 3 seconds.
uf250-04.cnf fulfilled No. of Restarts: 297 No. of Flips: 2125 time to process: 3 seconds.
uf250-04.cnf fulfilled No. of Restarts: 564 No. of Flips: 4334 time to process: 3 seconds.
uf250-04.cnf , deadline. Restarts: 750
uf250-04.cnf fulfilled No. of Restarts: 340 No. of Flips: 1741 time to process: 3 seconds.
uf250-04.cnf fulfilled No. of Restarts: 148 No. of Flips: 4645 time to process: 3 seconds.
uf250-04.cnf fulfilled No. of Restarts: 419 No. of Flips: 4656 time to process: 3 seconds.
uf250-04.cnf , deadline. Restarts: 750
uf250-04.cnf fulfilled No. of Restarts: 221 No. of Flips: 4630 time to process: 3 seconds.
uf250-04.cnf , deadline. Restarts: 750
uf250-04.cnf fulfilled No. of Restarts: 171 No. of Flips: 4081 time to process: 3 seconds.
uf250-04.cnf fulfilled No. of Restarts: 666 No. of Flips: 1577 time to process: 3 seconds.
uf250-04.cnf fulfilled No. of Restarts: 1 No. of Flips: 4570 time to process: 2 seconds.
uf250-04.cnf , deadline. Restarts: 750
uf250-04.cnf fulfilled No. of Restarts: 484 No. of Flips: 2726 time to process: 4 seconds.
uf250-04.cnf , deadline. Restarts: 750
uf250-04.cnf fulfilled No. of Restarts: 170 No. of Flips: 4453 time to process: 3 seconds.
uf250-04.cnf fulfilled No. of Restarts: 623 No. of Flips: 2379 time to process: 3 seconds.
uf250-04.cnf fulfilled No. of Restarts: 96 No. of Flips: 1283 time to process: 3 seconds.
uf250-04.cnf , deadline. Restarts: 750
uf250-04.cnf , deadline. Restarts: 750
uf250-04.cnf fulfilled No. of Restarts: 327 No. of Flips: 4375 time to process: 3 seconds.
uf250-04.cnf fulfilled No. of Restarts: 17 No. of Flips: 4877 time to process: 3 seconds.
uf250-04.cnf , deadline. Restarts: 750
uf250-04.cnf fulfilled No. of Restarts: 235 No. of Flips: 1401 time to process: 3 seconds.
uf250-04.cnf fulfilled No. of Restarts: 252 No. of Flips: 4431 time to process: 3 seconds.
uf250-04.cnf , deadline. Restarts: 750
uf250-04.cnf , deadline. Restarts: 750
uf250-04.cnf fulfilled No. of Restarts: 168 No. of Flips: 4308 time to process: 3 seconds.
uf250-04.cnf fulfilled No. of Restarts: 466 No. of Flips: 3834 time to process: 3 seconds.
uf250-04.cnf , deadline. Restarts: 750
uf250-04.cnf fulfilled No. of Restarts: 229 No. of Flips: 4901 time to process: 3 seconds.
uf250-04.cnf fulfilled No. of Restarts: 623 No. of Flips: 1358 time to process: 3 seconds.
uf250-04.cnf fulfilled No. of Restarts: 537 No. of Flips: 3789 time to process: 3 seconds.
uf250-04.cnf , deadline. Restarts: 750
uf250-04.cnf fulfilled No. of Restarts: 406 No. of Flips: 4296 time to process: 3 seconds.
uf250-04.cnf fulfilled No. of Restarts: 620 No. of Flips: 2878 time to process: 3 seconds.
uf250-04.cnf , deadline. Restarts: 750
uf250-04.cnf fulfilled No. of Restarts: 109 No. of Flips: 2323 time to process: 2 seconds.
uf250-04.cnf , deadline. Restarts: 750
uf250-04.cnf , deadline. Restarts: 750
uf250-04.cnf fulfilled No. of Restarts: 251 No. of Flips: 4095 time to process: 3 seconds.
uf250-04.cnf , deadline. Restarts: 750
uf250-04.cnf , deadline. Restarts: 750
uf250-04.cnf , deadline. Restarts: 750
uf250-04.cnf fulfilled No. of Restarts: 456 No. of Flips: 2156 time to process: 3 seconds.
uf250-04.cnf fulfilled No. of Restarts: 65 No. of Flips: 1983 time to process: 3 seconds.
uf250-04.cnf fulfilled No. of Restarts: 132 No. of Flips: 3372 time to process: 2 seconds.
uf250-04.cnf fulfilled No. of Restarts: 616 No. of Flips: 3127 time to process: 3 seconds.
uf250-04.cnf fulfilled No. of Restarts: 2 No. of Flips: 4488 time to process: 2 seconds.
uf250-04.cnf , deadline. Restarts: 750
uf250-04.cnf fulfilled No. of Restarts: 173 No. of Flips: 2351 time to process: 2 seconds.
uf250-04.cnf , deadline. Restarts: 750
uf250-04.cnf fulfilled No. of Restarts: 251 No. of Flips: 1403 time to process: 3 seconds.
uf250-04.cnf , deadline. Restarts: 750
uf250-04.cnf fulfilled No. of Restarts: 429 No. of Flips: 2120 time to process: 3 seconds.
uf250-04.cnf , deadline. Restarts: 750
uf250-04.cnf , deadline. Restarts: 750
uf250-04.cnf fulfilled No. of Restarts: 234 No. of Flips: 3005 time to process: 3 seconds.
uf250-04.cnf , deadline. Restarts: 750
uf250-04.cnf fulfilled No. of Restarts: 164 No. of Flips: 3166 time to process: 2 seconds.
uf250-04.cnf fulfilled No. of Restarts: 207 No. of Flips: 2122 time to process: 3 seconds.
uf250-04.cnf , deadline. Restarts: 750
uf250-04.cnf fulfilled No. of Restarts: 390 No. of Flips: 3960 time to process: 3 seconds.
uf250-04.cnf fulfilled No. of Restarts: 50 No. of Flips: 3676 time to process: 3 seconds.
uf250-04.cnf , deadline. Restarts: 750
uf250-04.cnf , deadline. Restarts: 750
uf250-04.cnf fulfilled No. of Restarts: 220 No. of Flips: 2764 time to process: 3 seconds.
uf250-04.cnf fulfilled No. of Restarts: 562 No. of Flips: 3596 time to process: 3 seconds.
uf250-04.cnf fulfilled No. of Restarts: 366 No. of Flips: 3345 time to process: 3 seconds.
uf250-04.cnf , deadline. Restarts: 750
uf250-04.cnf fulfilled No. of Restarts: 129 No. of Flips: 4042 time to process: 2 seconds.
uf250-04.cnf , deadline. Restarts: 750
uf250-04.cnf , deadline. Restarts: 750
uf250-04.cnf , deadline. Restarts: 750
uf250-04.cnf fulfilled No. of Restarts: 561 No. of Flips: 4278 time to process: 3 seconds.
uf250-04.cnf fulfilled No. of Restarts: 378 No. of Flips: 4043 time to process: 3 seconds.
uf250-04.cnf , deadline. Restarts: 750
uf250-04.cnf fulfilled No. of Restarts: 705 No. of Flips: 2142 time to process: 3 seconds.
uf250-04.cnf fulfilled No. of Restarts: 122 No. of Flips: 2609 time to process: 3 seconds.
uf250-04.cnf fulfilled No. of Restarts: 316 No. of Flips: 4833 time to process: 3 seconds.
uf250-04.cnf , deadline. Restarts: 750
uf250-04.cnf , deadline. Restarts: 750
uf250-04.cnf , deadline. Restarts: 750
uf250-04.cnf fulfilled No. of Restarts: 286 No. of Flips: 2774 time to process: 3 seconds.
uf250-04.cnf fulfilled No. of Restarts: 368 No. of Flips: 1683 time to process: 3 seconds.
uf250-04.cnf , deadline. Restarts: 750
uf250-04.cnf , deadline. Restarts: 750
uf250-04.cnf , deadline. Restarts: 750
uf250-04.cnf fulfilled No. of Restarts: 718 No. of Flips: 4624 time to process: 4 seconds.
uf250-04.cnf fulfilled No. of Restarts: 248 No. of Flips: 2965 time to process: 3 seconds.
uf250-04.cnf , deadline. Restarts: 750
uf250-04.cnf , deadline. Restarts: 750
uf250-04.cnf , deadline. Restarts: 750
uf250-04.cnf fulfilled No. of Restarts: 29 No. of Flips: 2019 time to process: 3 seconds.
uf250-04.cnf fulfilled No. of Restarts: 162 No. of Flips: 4678 time to process: 3 seconds.
uf250-04.cnf fulfilled No. of Restarts: 601 No. of Flips: 1839 time to process: 3 seconds.
uf250-04.cnf , deadline. Restarts: 750
uf250-04.cnf , deadline. Restarts: 750
uf250-04.cnf , deadline. Restarts: 750
uf250-04.cnf , deadline. Restarts: 750
uf250-04.cnf , deadline. Restarts: 750
uf250-04.cnf fulfilled No. of Restarts: 338 No. of Flips: 2398 time to process: 3 seconds.
uf250-04.cnf fulfilled No. of Restarts: 371 No. of Flips: 2838 time to process: 3 seconds.
uf250-04.cnf , deadline. Restarts: 750
uf250-04.cnf fulfilled No. of Restarts: 447 No. of Flips: 2507 time to process: 3 seconds.
uf250-04.cnf fulfilled No. of Restarts: 317 No. of Flips: 3245 time to process: 3 seconds.
uf250-04.cnf fulfilled No. of Restarts: 195 No. of Flips: 2476 time to process: 3 seconds.
uf250-04.cnf fulfilled No. of Restarts: 162 No. of Flips: 4281 time to process: 3 seconds.
uf250-04.cnf fulfilled No. of Restarts: 248 No. of Flips: 2742 time to process: 3 seconds.
uf250-04.cnf fulfilled No. of Restarts: 565 No. of Flips: 3429 time to process: 3 seconds.
uf250-04.cnf fulfilled No. of Restarts: 286 No. of Flips: 4824 time to process: 3 seconds.
uf250-04.cnf , deadline. Restarts: 750
uf250-04.cnf fulfilled No. of Restarts: 33 No. of Flips: 3156 time to process: 2 seconds.
uf250-04.cnf fulfilled No. of Restarts: 710 No. of Flips: 4715 time to process: 3 seconds.
uf250-04.cnf fulfilled No. of Restarts: 580 No. of Flips: 4376 time to process: 3 seconds.
uf250-04.cnf fulfilled No. of Restarts: 740 No. of Flips: 2649 time to process: 3 seconds.
uf250-04.cnf fulfilled No. of Restarts: 285 No. of Flips: 4148 time to process: 3 seconds.
uf250-04.cnf , deadline. Restarts: 750
uf250-04.cnf , deadline. Restarts: 750
uf250-04.cnf , deadline. Restarts: 750
uf250-04.cnf , deadline. Restarts: 750
uf250-04.cnf fulfilled No. of Restarts: 459 No. of Flips: 1553 time to process: 3 seconds.
uf250-04.cnf , deadline. Restarts: 750
uf250-04.cnf , deadline. Restarts: 750
uf250-04.cnf fulfilled No. of Restarts: 494 No. of Flips: 4338 time to process: 3 seconds.
uf250-04.cnf fulfilled No. of Restarts: 300 No. of Flips: 4612 time to process: 3 seconds.
uf250-04.cnf fulfilled No. of Restarts: 458 No. of Flips: 4894 time to process: 3 seconds.
uf250-04.cnf fulfilled No. of Restarts: 640 No. of Flips: 2409 time to process: 3 seconds.
uf250-04.cnf , deadline. Restarts: 750
uf250-04.cnf fulfilled No. of Restarts: 111 No. of Flips: 3070 time to process: 3 seconds.
uf250-04.cnf , deadline. Restarts: 750
uf250-04.cnf fulfilled No. of Restarts: 73 No. of Flips: 3150 time to process: 3 seconds.
uf250-04.cnf fulfilled No. of Restarts: 39 No. of Flips: 4580 time to process: 3 seconds.
uf250-04.cnf fulfilled No. of Restarts: 496 No. of Flips: 4510 time to process: 3 seconds.
uf250-04.cnf , deadline. Restarts: 750
uf250-04.cnf , deadline. Restarts: 750
uf250-04.cnf , deadline. Restarts: 750
uf250-04.cnf , deadline. Restarts: 750
uf250-04.cnf fulfilled No. of Restarts: 122 No. of Flips: 2324 time to process: 3 seconds.
uf250-04.cnf , deadline. Restarts: 750
uf250-04.cnf , deadline. Restarts: 750
uf250-04.cnf fulfilled No. of Restarts: 454 No. of Flips: 4451 time to process: 3 seconds.
uf250-04.cnf , deadline. Restarts: 750
uf250-04.cnf fulfilled No. of Restarts: 180 No. of Flips: 3446 time to process: 3 seconds.
uf250-04.cnf , deadline. Restarts: 750
uf250-04.cnf fulfilled No. of Restarts: 570 No. of Flips: 3436 time to process: 3 seconds.
uf250-04.cnf fulfilled No. of Restarts: 287 No. of Flips: 4493 time to process: 3 seconds.
uf250-04.cnf fulfilled No. of Restarts: 591 No. of Flips: 4987 time to process: 3 seconds.
uf250-04.cnf fulfilled No. of Restarts: 191 No. of Flips: 1458 time to process: 3 seconds.
uf250-04.cnf , deadline. Restarts: 750
uf250-04.cnf fulfilled No. of Restarts: 123 No. of Flips: 4113 time to process: 3 seconds.
uf250-04.cnf , deadline. Restarts: 750
uf250-04.cnf fulfilled No. of Restarts: 122 No. of Flips: 2453 time to process: 3 seconds.
uf250-04.cnf fulfilled No. of Restarts: 81 No. of Flips: 1655 time to process: 3 seconds.
uf250-04.cnf fulfilled No. of Restarts: 0 No. of Flips: 4687 time to process: 2 seconds.
uf250-04.cnf , deadline. Restarts: 750
uf250-04.cnf fulfilled No. of Restarts: 539 No. of Flips: 1090 time to process: 3 seconds.
uf250-04.cnf fulfilled No. of Restarts: 50 No. of Flips: 1560 time to process: 3 seconds.
uf250-04.cnf , deadline. Restarts: 750
uf250-04.cnf , deadline. Restarts: 750
uf250-04.cnf , deadline. Restarts: 750
uf250-04.cnf , deadline. Restarts: 750
uf250-04.cnf fulfilled No. of Restarts: 371 No. of Flips: 3244 time to process: 3 seconds.
uf250-04.cnf fulfilled No. of Restarts: 688 No. of Flips: 702 time to process: 3 seconds.
uf250-04.cnf , deadline. Restarts: 750
uf250-04.cnf fulfilled No. of Restarts: 308 No. of Flips: 4326 time to process: 3 seconds.
uf250-04.cnf fulfilled No. of Restarts: 17 No. of Flips: 3942 time to process: 2 seconds.
uf250-04.cnf fulfilled No. of Restarts: 15 No. of Flips: 3363 time to process: 2 seconds.
uf250-04.cnf fulfilled No. of Restarts: 629 No. of Flips: 3596 time to process: 3 seconds.
uf250-04.cnf fulfilled No. of Restarts: 196 No. of Flips: 3913 time to process: 3 seconds.
uf250-04.cnf , deadline. Restarts: 750
uf250-04.cnf , deadline. Restarts: 750
uf250-04.cnf fulfilled No. of Restarts: 496 No. of Flips: 2142 time to process: 3 seconds.
uf250-04.cnf fulfilled No. of Restarts: 331 No. of Flips: 2144 time to process: 3 seconds.
uf250-04.cnf fulfilled No. of Restarts: 504 No. of Flips: 1827 time to process: 3 seconds.
uf250-04.cnf fulfilled No. of Restarts: 579 No. of Flips: 3508 time to process: 3 seconds.
uf250-04.cnf fulfilled No. of Restarts: 307 No. of Flips: 2327 time to process: 3 seconds.
uf250-04.cnf , deadline. Restarts: 750
uf250-04.cnf fulfilled No. of Restarts: 477 No. of Flips: 1161 time to process: 3 seconds.
uf250-04.cnf fulfilled No. of Restarts: 376 No. of Flips: 1067 time to process: 3 seconds.
uf250-04.cnf fulfilled No. of Restarts: 115 No. of Flips: 4123 time to process: 3 seconds.
uf250-04.cnf fulfilled No. of Restarts: 366 No. of Flips: 2144 time to process: 3 seconds.
uf250-04.cnf fulfilled No. of Restarts: 325 No. of Flips: 2006 time to process: 3 seconds.
uf250-04.cnf fulfilled No. of Restarts: 247 No. of Flips: 3406 time to process: 3 seconds.
uf250-04.cnf fulfilled No. of Restarts: 80 No. of Flips: 922 time to process: 3 seconds.
uf250-04.cnf , deadline. Restarts: 750
uf250-04.cnf fulfilled No. of Restarts: 261 No. of Flips: 1064 time to process: 3 seconds.
uf250-04.cnf fulfilled No. of Restarts: 562 No. of Flips: 2827 time to process: 3 seconds.
uf250-04.cnf fulfilled No. of Restarts: 97 No. of Flips: 2079 time to process: 3 seconds.
uf250-04.cnf fulfilled No. of Restarts: 332 No. of Flips: 3620 time to process: 3 seconds.
uf250-04.cnf , deadline. Restarts: 750
uf250-04.cnf fulfilled No. of Restarts: 493 No. of Flips: 3482 time to process: 3 seconds.
uf250-04.cnf , deadline. Restarts: 750
uf250-04.cnf fulfilled No. of Restarts: 741 No. of Flips: 3572 time to process: 3 seconds.
uf250-04.cnf fulfilled No. of Restarts: 335 No. of Flips: 4356 time to process: 3 seconds.
uf250-04.cnf fulfilled No. of Restarts: 536 No. of Flips: 3711 time to process: 3 seconds.
uf250-04.cnf fulfilled No. of Restarts: 639 No. of Flips: 2672 time to process: 3 seconds.
uf250-04.cnf fulfilled No. of Restarts: 189 No. of Flips: 3141 time to process: 3 seconds.
uf250-04.cnf fulfilled No. of Restarts: 166 No. of Flips: 1131 time to process: 3 seconds.
uf250-04.cnf , deadline. Restarts: 750
uf250-04.cnf fulfilled No. of Restarts: 149 No. of Flips: 2406 time to process: 3 seconds.
uf250-04.cnf fulfilled No. of Restarts: 229 No. of Flips: 4432 time to process: 3 seconds.
uf250-04.cnf , deadline. Restarts: 750
uf250-04.cnf fulfilled No. of Restarts: 719 No. of Flips: 2681 time to process: 3 seconds.
uf250-04.cnf , deadline. Restarts: 750
uf250-04.cnf fulfilled No. of Restarts: 218 No. of Flips: 1121 time to process: 3 seconds.
uf250-04.cnf , deadline. Restarts: 750
uf250-04.cnf , deadline. Restarts: 750
uf250-04.cnf fulfilled No. of Restarts: 672 No. of Flips: 4875 time to process: 3 seconds.
uf250-04.cnf fulfilled No. of Restarts: 624 No. of Flips: 4729 time to process: 3 seconds.
uf250-04.cnf fulfilled No. of Restarts: 357 No. of Flips: 4964 time to process: 3 seconds.
uf250-04.cnf fulfilled No. of Restarts: 316 No. of Flips: 4492 time to process: 3 seconds.
uf250-04.cnf , deadline. Restarts: 750
uf250-04.cnf , deadline. Restarts: 750
uf250-04.cnf , deadline. Restarts: 750
uf250-04.cnf fulfilled No. of Restarts: 548 No. of Flips: 4540 time to process: 3 seconds.
uf250-04.cnf , deadline. Restarts: 750
uf250-04.cnf fulfilled No. of Restarts: 124 No. of Flips: 3495 time to process: 3 seconds.
uf250-04.cnf fulfilled No. of Restarts: 98 No. of Flips: 3660 time to process: 3 seconds.
uf250-04.cnf fulfilled No. of Restarts: 211 No. of Flips: 2534 time to process: 3 seconds.
uf250-04.cnf , deadline. Restarts: 750
uf250-04.cnf fulfilled No. of Restarts: 321 No. of Flips: 3501 time to process: 3 seconds.
uf250-04.cnf fulfilled No. of Restarts: 629 No. of Flips: 2383 time to process: 3 seconds.
uf250-04.cnf , deadline. Restarts: 750
uf250-04.cnf , deadline. Restarts: 750
uf250-04.cnf fulfilled No. of Restarts: 138 No. of Flips: 4227 time to process: 3 seconds.
uf250-04.cnf fulfilled No. of Restarts: 109 No. of Flips: 2264 time to process: 3 seconds.
uf250-04.cnf fulfilled No. of Restarts: 179 No. of Flips: 3923 time to process: 3 seconds.
uf250-04.cnf fulfilled No. of Restarts: 697 No. of Flips: 1192 time to process: 3 seconds.
uf250-04.cnf , deadline. Restarts: 750
uf250-04.cnf fulfilled No. of Restarts: 482 No. of Flips: 1689 time to process: 3 seconds.
uf250-04.cnf , deadline. Restarts: 750
uf250-04.cnf fulfilled No. of Restarts: 334 No. of Flips: 2907 time to process: 3 seconds.
uf250-04.cnf fulfilled No. of Restarts: 611 No. of Flips: 1281 time to process: 3 seconds.
uf250-04.cnf fulfilled No. of Restarts: 683 No. of Flips: 2807 time to process: 3 seconds.
uf250-04.cnf , deadline. Restarts: 750
uf250-04.cnf , deadline. Restarts: 750
uf250-04.cnf fulfilled No. of Restarts: 138 No. of Flips: 4602 time to process: 2 seconds.
uf250-04.cnf fulfilled No. of Restarts: 45 No. of Flips: 2006 time to process: 3 seconds.
uf250-04.cnf , deadline. Restarts: 750
uf250-04.cnf , deadline. Restarts: 750
uf250-04.cnf , deadline. Restarts: 750
uf250-04.cnf fulfilled No. of Restarts: 748 No. of Flips: 1988 time to process: 3 seconds.
uf250-04.cnf fulfilled No. of Restarts: 704 No. of Flips: 3803 time to process: 3 seconds.
uf250-04.cnf , deadline. Restarts: 750
uf250-04.cnf , deadline. Restarts: 750
uf250-04.cnf , deadline. Restarts: 750
uf250-04.cnf fulfilled No. of Restarts: 37 No. of Flips: 4209 time to process: 3 seconds.
uf250-04.cnf , deadline. Restarts: 750
uf250-04.cnf fulfilled No. of Restarts: 225 No. of Flips: 4812 time to process: 3 seconds.
uf250-04.cnf , deadline. Restarts: 750
uf250-04.cnf , deadline. Restarts: 750
uf250-04.cnf , deadline. Restarts: 750
uf250-04.cnf fulfilled No. of Restarts: 708 No. of Flips: 3528 time to process: 3 seconds.
uf250-04.cnf fulfilled No. of Restarts: 514 No. of Flips: 3865 time to process: 3 seconds.
uf250-04.cnf , deadline. Restarts: 750
uf250-04.cnf , deadline. Restarts: 750
uf250-04.cnf , deadline. Restarts: 750
uf250-04.cnf fulfilled No. of Restarts: 201 No. of Flips: 3436 time to process: 3 seconds.
uf250-04.cnf , deadline. Restarts: 750
uf250-04.cnf fulfilled No. of Restarts: 11 No. of Flips: 3679 time to process: 3 seconds.
uf250-04.cnf fulfilled No. of Restarts: 283 No. of Flips: 4217 time to process: 3 seconds.
uf250-04.cnf , deadline. Restarts: 750
uf250-04.cnf fulfilled No. of Restarts: 258 No. of Flips: 3882 time to process: 3 seconds.
uf250-04.cnf , deadline. Restarts: 750
uf250-04.cnf fulfilled No. of Restarts: 605 No. of Flips: 4268 time to process: 3 seconds.
uf250-04.cnf , deadline. Restarts: 750
uf250-04.cnf , deadline. Restarts: 750
uf250-04.cnf fulfilled No. of Restarts: 447 No. of Flips: 659 time to process: 3 seconds.
uf250-04.cnf fulfilled No. of Restarts: 14 No. of Flips: 2582 time to process: 3 seconds.
uf250-04.cnf fulfilled No. of Restarts: 441 No. of Flips: 3801 time to process: 3 seconds.
uf250-04.cnf fulfilled No. of Restarts: 271 No. of Flips: 4626 time to process: 3 seconds.
uf250-04.cnf fulfilled No. of Restarts: 202 No. of Flips: 3409 time to process: 3 seconds.
uf250-04.cnf fulfilled No. of Restarts: 127 No. of Flips: 2815 time to process: 3 seconds.
uf250-04.cnf fulfilled No. of Restarts: 561 No. of Flips: 4468 time to process: 3 seconds.
uf250-04.cnf fulfilled No. of Restarts: 103 No. of Flips: 4747 time to process: 3 seconds.
uf250-04.cnf fulfilled No. of Restarts: 252 No. of Flips: 1469 time to process: 3 seconds.
uf250-04.cnf , deadline. Restarts: 750
uf250-04.cnf fulfilled No. of Restarts: 326 No. of Flips: 2192 time to process: 3 seconds.
uf250-04.cnf fulfilled No. of Restarts: 274 No. of Flips: 2906 time to process: 3 seconds.
uf250-04.cnf fulfilled No. of Restarts: 412 No. of Flips: 3187 time to process: 3 seconds.
uf250-04.cnf fulfilled No. of Restarts: 158 No. of Flips: 4923 time to process: 3 seconds.
uf250-04.cnf fulfilled No. of Restarts: 223 No. of Flips: 4753 time to process: 3 seconds.
uf250-04.cnf , deadline. Restarts: 750
uf250-04.cnf , deadline. Restarts: 750
uf250-04.cnf fulfilled No. of Restarts: 448 No. of Flips: 3202 time to process: 3 seconds.
uf250-04.cnf , deadline. Restarts: 750
uf250-04.cnf fulfilled No. of Restarts: 63 No. of Flips: 4574 time to process: 2 seconds.
uf250-04.cnf fulfilled No. of Restarts: 107 No. of Flips: 2769 time to process: 2 seconds.
uf250-04.cnf fulfilled No. of Restarts: 100 No. of Flips: 1808 time to process: 2 seconds.
uf250-04.cnf , deadline. Restarts: 750
uf250-04.cnf fulfilled No. of Restarts: 56 No. of Flips: 2966 time to process: 2 seconds.
uf250-04.cnf , deadline. Restarts: 750
uf250-04.cnf , deadline. Restarts: 750
uf250-04.cnf fulfilled No. of Restarts: 244 No. of Flips: 1736 time to process: 3 seconds.
uf250-04.cnf fulfilled No. of Restarts: 640 No. of Flips: 3956 time to process: 3 seconds.
uf250-04.cnf , deadline. Restarts: 750
uf250-04.cnf fulfilled No. of Restarts: 245 No. of Flips: 2831 time to process: 3 seconds.
uf250-04.cnf , deadline. Restarts: 750
uf250-04.cnf fulfilled No. of Restarts: 502 No. of Flips: 3282 time to process: 3 seconds.
uf250-04.cnf fulfilled No. of Restarts: 341 No. of Flips: 2528 time to process: 3 seconds.
uf250-04.cnf fulfilled No. of Restarts: 401 No. of Flips: 4705 time to process: 3 seconds.
uf250-04.cnf fulfilled No. of Restarts: 162 No. of Flips: 4609 time to process: 2 seconds.
uf250-04.cnf , deadline. Restarts: 750
uf250-04.cnf , deadline. Restarts: 750
uf250-04.cnf fulfilled No. of Restarts: 142 No. of Flips: 2133 time to process: 2 seconds.
uf250-04.cnf fulfilled No. of Restarts: 143 No. of Flips: 3250 time to process: 3 seconds.
uf250-04.cnf , deadline. Restarts: 750
uf250-04.cnf , deadline. Restarts: 750
uf250-04.cnf fulfilled No. of Restarts: 263 No. of Flips: 3380 time to process: 3 seconds.
uf250-04.cnf , deadline. Restarts: 750
uf250-04.cnf fulfilled No. of Restarts: 132 No. of Flips: 1967 time to process: 3 seconds.
uf250-04.cnf , deadline. Restarts: 750
uf250-04.cnf fulfilled No. of Restarts: 532 No. of Flips: 3372 time to process: 3 seconds.
uf250-04.cnf fulfilled No. of Restarts: 149 No. of Flips: 4421 time to process: 3 seconds.
uf250-04.cnf fulfilled No. of Restarts: 275 No. of Flips: 1930 time to process: 3 seconds.
uf250-04.cnf fulfilled No. of Restarts: 152 No. of Flips: 2537 time to process: 3 seconds.
uf250-04.cnf , deadline. Restarts: 750
uf250-04.cnf , deadline. Restarts: 750
uf250-04.cnf fulfilled No. of Restarts: 467 No. of Flips: 3708 time to process: 3 seconds.
uf250-04.cnf , deadline. Restarts: 750
uf250-04.cnf fulfilled No. of Restarts: 344 No. of Flips: 3610 time to process: 3 seconds.
uf250-04.cnf fulfilled No. of Restarts: 734 No. of Flips: 4424 time to process: 3 seconds.
uf250-04.cnf fulfilled No. of Restarts: 433 No. of Flips: 3499 time to process: 3 seconds.
uf250-04.cnf fulfilled No. of Restarts: 194 No. of Flips: 4062 time to process: 3 seconds.
uf250-04.cnf , deadline. Restarts: 750
uf250-04.cnf , deadline. Restarts: 750
uf250-04.cnf fulfilled No. of Restarts: 7 No. of Flips: 2272 time to process: 2 seconds.
uf250-04.cnf fulfilled No. of Restarts: 75 No. of Flips: 2708 time to process: 2 seconds.
uf250-04.cnf fulfilled No. of Restarts: 637 No. of Flips: 1604 time to process: 3 seconds.
uf250-04.cnf , deadline. Restarts: 750
uf250-04.cnf , deadline. Restarts: 750
uf250-04.cnf fulfilled No. of Restarts: 271 No. of Flips: 4573 time to process: 3 seconds.
uf250-04.cnf fulfilled No. of Restarts: 442 No. of Flips: 4742 time to process: 3 seconds.
uf250-04.cnf fulfilled No. of Restarts: 33 No. of Flips: 3829 time to process: 2 seconds.
uf250-04.cnf , deadline. Restarts: 750
uf250-04.cnf fulfilled No. of Restarts: 301 No. of Flips: 1699 time to process: 3 seconds.
uf250-04.cnf , deadline. Restarts: 750
uf250-04.cnf , deadline. Restarts: 750
uf250-04.cnf , deadline. Restarts: 750
uf250-04.cnf , deadline. Restarts: 750
uf250-04.cnf fulfilled No. of Restarts: 442 No. of Flips: 1285 time to process: 3 seconds.
uf250-04.cnf fulfilled No. of Restarts: 565 No. of Flips: 2867 time to process: 3 seconds.
uf250-04.cnf , deadline. Restarts: 750
uf250-04.cnf , deadline. Restarts: 750
uf250-04.cnf fulfilled No. of Restarts: 698 No. of Flips: 1949 time to process: 3 seconds.
uf250-04.cnf , deadline. Restarts: 750
uf250-04.cnf fulfilled No. of Restarts: 183 No. of Flips: 4135 time to process: 3 seconds.
uf250-04.cnf fulfilled No. of Restarts: 247 No. of Flips: 3241 time to process: 3 seconds.
uf250-04.cnf fulfilled No. of Restarts: 216 No. of Flips: 2029 time to process: 3 seconds.
uf250-04.cnf fulfilled No. of Restarts: 249 No. of Flips: 2993 time to process: 3 seconds.
uf250-04.cnf fulfilled No. of Restarts: 634 No. of Flips: 4413 time to process: 3 seconds.
uf250-04.cnf fulfilled No. of Restarts: 204 No. of Flips: 3195 time to process: 3 seconds.
uf250-04.cnf fulfilled No. of Restarts: 76 No. of Flips: 1795 time to process: 3 seconds.
uf250-04.cnf , deadline. Restarts: 750
uf250-04.cnf fulfilled No. of Restarts: 589 No. of Flips: 3571 time to process: 3 seconds.
uf250-04.cnf , deadline. Restarts: 750
uf250-04.cnf fulfilled No. of Restarts: 209 No. of Flips: 2209 time to process: 3 seconds.
uf250-04.cnf fulfilled No. of Restarts: 239 No. of Flips: 1670 time to process: 3 seconds.
uf250-04.cnf fulfilled No. of Restarts: 111 No. of Flips: 3458 time to process: 3 seconds.
uf250-04.cnf fulfilled No. of Restarts: 251 No. of Flips: 4381 time to process: 3 seconds.
uf250-04.cnf , deadline. Restarts: 750
uf250-04.cnf fulfilled No. of Restarts: 246 No. of Flips: 4761 time to process: 3 seconds.
uf250-04.cnf , deadline. Restarts: 750
uf250-04.cnf fulfilled No. of Restarts: 606 No. of Flips: 941 time to process: 3 seconds.
uf250-04.cnf fulfilled No. of Restarts: 120 No. of Flips: 1767 time to process: 3 seconds.
uf250-04.cnf fulfilled No. of Restarts: 707 No. of Flips: 3353 time to process: 3 seconds.
uf250-04.cnf , deadline. Restarts: 750
uf250-04.cnf fulfilled No. of Restarts: 21 No. of Flips: 2141 time to process: 2 seconds.
uf250-04.cnf , deadline. Restarts: 750
uf250-04.cnf fulfilled No. of Restarts: 100 No. of Flips: 1845 time to process: 3 seconds.
uf250-04.cnf fulfilled No. of Restarts: 236 No. of Flips: 4387 time to process: 3 seconds.
uf250-04.cnf , deadline. Restarts: 750
uf250-04.cnf fulfilled No. of Restarts: 580 No. of Flips: 3364 time to process: 3 seconds.
uf250-04.cnf fulfilled No. of Restarts: 48 No. of Flips: 2867 time to process: 2 seconds.
uf250-04.cnf , deadline. Restarts: 750
uf250-04.cnf fulfilled No. of Restarts: 611 No. of Flips: 4200 time to process: 3 seconds.
uf250-04.cnf fulfilled No. of Restarts: 65 No. of Flips: 4845 time to process: 2 seconds.
uf250-04.cnf , deadline. Restarts: 750
uf250-04.cnf fulfilled No. of Restarts: 212 No. of Flips: 915 time to process: 3 seconds.
uf250-04.cnf fulfilled No. of Restarts: 128 No. of Flips: 1998 time to process: 3 seconds.
uf250-04.cnf , deadline. Restarts: 750
uf250-04.cnf fulfilled No. of Restarts: 235 No. of Flips: 4630 time to process: 3 seconds.
uf250-04.cnf fulfilled No. of Restarts: 221 No. of Flips: 4504 time to process: 3 seconds.
uf250-04.cnf , deadline. Restarts: 750
uf250-04.cnf fulfilled No. of Restarts: 412 No. of Flips: 4640 time to process: 3 seconds.
uf250-04.cnf fulfilled No. of Restarts: 8 No. of Flips: 775 time to process: 2 seconds.
uf250-04.cnf fulfilled No. of Restarts: 439 No. of Flips: 3795 time to process: 3 seconds.
uf250-04.cnf fulfilled No. of Restarts: 67 No. of Flips: 1682 time to process: 3 seconds.
uf250-04.cnf , deadline. Restarts: 750
uf250-04.cnf , deadline. Restarts: 750
uf250-04.cnf , deadline. Restarts: 750
uf250-04.cnf , deadline. Restarts: 750
uf250-04.cnf fulfilled No. of Restarts: 556 No. of Flips: 4200 time to process: 3 seconds.
uf250-04.cnf fulfilled No. of Restarts: 130 No. of Flips: 2207 time to process: 3 seconds.
uf250-04.cnf , deadline. Restarts: 750
uf250-04.cnf , deadline. Restarts: 750
uf250-04.cnf , deadline. Restarts: 750
uf250-04.cnf fulfilled No. of Restarts: 25 No. of Flips: 1790 time to process: 2 seconds.
uf250-04.cnf , deadline. Restarts: 750
uf250-04.cnf , deadline. Restarts: 750
uf250-04.cnf , deadline. Restarts: 750
uf250-04.cnf fulfilled No. of Restarts: 559 No. of Flips: 4056 time to process: 3 seconds.
uf250-04.cnf , deadline. Restarts: 750
uf250-04.cnf fulfilled No. of Restarts: 721 No. of Flips: 3692 time to process: 3 seconds.
uf250-04.cnf , deadline. Restarts: 750
uf250-04.cnf fulfilled No. of Restarts: 430 No. of Flips: 4171 time to process: 3 seconds.
uf250-04.cnf fulfilled No. of Restarts: 281 No. of Flips: 2948 time to process: 3 seconds.
uf250-04.cnf , deadline. Restarts: 750
uf250-04.cnf fulfilled No. of Restarts: 313 No. of Flips: 3986 time to process: 3 seconds.
uf250-04.cnf , deadline. Restarts: 750
uf250-04.cnf fulfilled No. of Restarts: 342 No. of Flips: 4005 time to process: 3 seconds.
uf250-04.cnf fulfilled No. of Restarts: 98 No. of Flips: 2555 time to process: 2 seconds.
uf250-04.cnf fulfilled No. of Restarts: 738 No. of Flips: 3544 time to process: 3 seconds.
uf250-04.cnf fulfilled No. of Restarts: 258 No. of Flips: 4079 time to process: 3 seconds.
uf250-04.cnf fulfilled No. of Restarts: 203 No. of Flips: 2835 time to process: 2 seconds.
uf250-04.cnf fulfilled No. of Restarts: 485 No. of Flips: 3122 time to process: 3 seconds.
uf250-04.cnf fulfilled No. of Restarts: 0 No. of Flips: 2827 time to process: 2 seconds.
uf250-04.cnf fulfilled No. of Restarts: 403 No. of Flips: 2707 time to process: 3 seconds.
uf250-04.cnf fulfilled No. of Restarts: 215 No. of Flips: 3579 time to process: 3 seconds.
uf250-04.cnf fulfilled No. of Restarts: 32 No. of Flips: 1412 time to process: 2 seconds.
uf250-04.cnf , deadline. Restarts: 750
uf250-04.cnf fulfilled No. of Restarts: 420 No. of Flips: 3041 time to process: 3 seconds.
uf250-04.cnf , deadline. Restarts: 750
uf250-04.cnf fulfilled No. of Restarts: 222 No. of Flips: 2631 time to process: 3 seconds.
uf250-04.cnf , deadline. Restarts: 750
uf250-04.cnf , deadline. Restarts: 750
uf250-04.cnf fulfilled No. of Restarts: 399 No. of Flips: 3295 time to process: 3 seconds.
uf250-04.cnf fulfilled No. of Restarts: 473 No. of Flips: 3116 time to process: 3 seconds.
uf250-04.cnf , deadline. Restarts: 750
uf250-04.cnf fulfilled No. of Restarts: 645 No. of Flips: 3882 time to process: 3 seconds.
uf250-04.cnf , deadline. Restarts: 750
uf250-04.cnf fulfilled No. of Restarts: 749 No. of Flips: 3738 time to process: 3 seconds.
uf250-04.cnf , deadline. Restarts: 750
uf250-04.cnf fulfilled No. of Restarts: 3 No. of Flips: 2922 time to process: 2 seconds.
uf250-04.cnf fulfilled No. of Restarts: 163 No. of Flips: 4324 time to process: 3 seconds.
uf250-04.cnf , deadline. Restarts: 750
uf250-04.cnf , deadline. Restarts: 750
uf250-04.cnf , deadline. Restarts: 750
uf250-04.cnf fulfilled No. of Restarts: 605 No. of Flips: 2379 time to process: 3 seconds.
uf250-04.cnf fulfilled No. of Restarts: 101 No. of Flips: 2423 time to process: 2 seconds.
uf250-04.cnf fulfilled No. of Restarts: 191 No. of Flips: 2427 time to process: 3 seconds.
uf250-04.cnf , deadline. Restarts: 750
uf250-04.cnf , deadline. Restarts: 750
uf250-04.cnf fulfilled No. of Restarts: 360 No. of Flips: 1561 time to process: 3 seconds.
uf250-04.cnf , deadline. Restarts: 750
uf250-04.cnf , deadline. Restarts: 750
uf250-04.cnf , deadline. Restarts: 750
uf250-04.cnf fulfilled No. of Restarts: 304 No. of Flips: 4291 time to process: 3 seconds.
uf250-04.cnf fulfilled No. of Restarts: 120 No. of Flips: 4269 time to process: 3 seconds.
uf250-04.cnf , deadline. Restarts: 750
uf250-04.cnf fulfilled No. of Restarts: 191 No. of Flips: 4887 time to process: 3 seconds.
uf250-04.cnf fulfilled No. of Restarts: 747 No. of Flips: 3629 time to process: 3 seconds.
uf250-04.cnf , deadline. Restarts: 750
uf250-04.cnf , deadline. Restarts: 750
uf250-04.cnf fulfilled No. of Restarts: 170 No. of Flips: 4228 time to process: 3 seconds.
uf250-04.cnf , deadline. Restarts: 750
uf250-04.cnf , deadline. Restarts: 750
uf250-04.cnf , deadline. Restarts: 750
uf250-04.cnf fulfilled No. of Restarts: 49 No. of Flips: 4994 time to process: 2 seconds.
uf250-04.cnf , deadline. Restarts: 750
uf250-04.cnf , deadline. Restarts: 750
uf250-04.cnf fulfilled No. of Restarts: 110 No. of Flips: 2114 time to process: 3 seconds.
uf250-04.cnf , deadline. Restarts: 750
uf250-04.cnf fulfilled No. of Restarts: 715 No. of Flips: 4763 time to process: 3 seconds.
uf250-04.cnf fulfilled No. of Restarts: 12 No. of Flips: 1498 time to process: 2 seconds.
uf250-04.cnf fulfilled No. of Restarts: 94 No. of Flips: 4108 time to process: 2 seconds.
uf250-04.cnf fulfilled No. of Restarts: 202 No. of Flips: 4272 time to process: 3 seconds.
uf250-04.cnf fulfilled No. of Restarts: 458 No. of Flips: 4472 time to process: 3 seconds.
uf250-04.cnf fulfilled No. of Restarts: 295 No. of Flips: 1285 time to process: 2 seconds.
uf250-04.cnf fulfilled No. of Restarts: 556 No. of Flips: 1493 time to process: 3 seconds.
uf250-04.cnf , deadline. Restarts: 750
uf250-04.cnf fulfilled No. of Restarts: 605 No. of Flips: 2304 time to process: 3 seconds.
uf250-04.cnf , deadline. Restarts: 750
uf250-04.cnf , deadline. Restarts: 750
uf250-04.cnf fulfilled No. of Restarts: 157 No. of Flips: 1286 time to process: 3 seconds.
uf250-04.cnf , deadline. Restarts: 750
uf250-04.cnf fulfilled No. of Restarts: 198 No. of Flips: 4426 time to process: 3 seconds.
uf250-04.cnf , deadline. Restarts: 750
uf250-04.cnf , deadline. Restarts: 750
uf250-04.cnf fulfilled No. of Restarts: 27 No. of Flips: 3990 time to process: 2 seconds.
uf250-04.cnf , deadline. Restarts: 750
uf250-04.cnf fulfilled No. of Restarts: 46 No. of Flips: 3854 time to process: 2 seconds.
uf250-04.cnf fulfilled No. of Restarts: 614 No. of Flips: 1118 time to process: 3 seconds.
uf250-04.cnf fulfilled No. of Restarts: 54 No. of Flips: 1665 time to process: 2 seconds.
uf250-04.cnf fulfilled No. of Restarts: 17 No. of Flips: 4106 time to process: 2 seconds.
uf250-04.cnf , deadline. Restarts: 750
uf250-04.cnf fulfilled No. of Restarts: 338 No. of Flips: 2840 time to process: 3 seconds.
uf250-04.cnf , deadline. Restarts: 750
uf250-04.cnf , deadline. Restarts: 750
uf250-04.cnf , deadline. Restarts: 750
uf250-04.cnf fulfilled No. of Restarts: 251 No. of Flips: 4985 time to process: 3 seconds.
uf250-04.cnf fulfilled No. of Restarts: 337 No. of Flips: 4997 time to process: 3 seconds.
uf250-04.cnf fulfilled No. of Restarts: 738 No. of Flips: 1109 time to process: 3 seconds.
uf250-04.cnf fulfilled No. of Restarts: 500 No. of Flips: 1080 time to process: 3 seconds.
uf250-04.cnf , deadline. Restarts: 750
uf250-04.cnf , deadline. Restarts: 750
uf250-04.cnf fulfilled No. of Restarts: 158 No. of Flips: 2801 time to process: 3 seconds.
uf250-04.cnf fulfilled No. of Restarts: 28 No. of Flips: 1510 time to process: 2 seconds.
uf250-04.cnf , deadline. Restarts: 750
uf250-04.cnf , deadline. Restarts: 750
uf250-04.cnf fulfilled No. of Restarts: 49 No. of Flips: 1633 time to process: 3 seconds.
uf250-04.cnf , deadline. Restarts: 750
uf250-04.cnf , deadline. Restarts: 750
uf250-04.cnf fulfilled No. of Restarts: 430 No. of Flips: 2945 time to process: 3 seconds.
uf250-04.cnf fulfilled No. of Restarts: 512 No. of Flips: 2917 time to process: 3 seconds.
uf250-04.cnf fulfilled No. of Restarts: 270 No. of Flips: 3429 time to process: 3 seconds.
uf250-04.cnf fulfilled No. of Restarts: 3 No. of Flips: 4642 time to process: 3 seconds.
uf250-04.cnf fulfilled No. of Restarts: 579 No. of Flips: 2918 time to process: 3 seconds.
uf250-04.cnf fulfilled No. of Restarts: 382 No. of Flips: 1456 time to process: 3 seconds.
uf250-04.cnf , deadline. Restarts: 750
uf250-04.cnf fulfilled No. of Restarts: 404 No. of Flips: 2519 time to process: 3 seconds.
uf250-04.cnf fulfilled No. of Restarts: 289 No. of Flips: 2645 time to process: 3 seconds.
uf250-04.cnf , deadline. Restarts: 750
uf250-04.cnf fulfilled No. of Restarts: 32 No. of Flips: 2644 time to process: 2 seconds.
uf250-04.cnf , deadline. Restarts: 750
uf250-04.cnf fulfilled No. of Restarts: 731 No. of Flips: 1808 time to process: 3 seconds.
uf250-04.cnf fulfilled No. of Restarts: 462 No. of Flips: 3086 time to process: 3 seconds.
uf250-04.cnf fulfilled No. of Restarts: 210 No. of Flips: 4986 time to process: 2 seconds.
uf250-04.cnf fulfilled No. of Restarts: 116 No. of Flips: 3648 time to process: 3 seconds.
uf250-04.cnf fulfilled No. of Restarts: 136 No. of Flips: 1168 time to process: 2 seconds.
uf250-04.cnf , deadline. Restarts: 750
uf250-04.cnf fulfilled No. of Restarts: 286 No. of Flips: 4026 time to process: 3 seconds.
uf250-04.cnf fulfilled No. of Restarts: 363 No. of Flips: 2866 time to process: 3 seconds.
uf250-04.cnf fulfilled No. of Restarts: 599 No. of Flips: 614 time to process: 3 seconds.
uf250-04.cnf fulfilled No. of Restarts: 471 No. of Flips: 4917 time to process: 3 seconds.
uf250-04.cnf , deadline. Restarts: 750
uf250-04.cnf fulfilled No. of Restarts: 7 No. of Flips: 2262 time to process: 2 seconds.
uf250-04.cnf , deadline. Restarts: 750
uf250-04.cnf fulfilled No. of Restarts: 134 No. of Flips: 1530 time to process: 2 seconds.
uf250-04.cnf , deadline. Restarts: 750
uf250-04.cnf fulfilled No. of Restarts: 0 No. of Flips: 3832 time to process: 2 seconds.
uf250-04.cnf fulfilled No. of Restarts: 381 No. of Flips: 2814 time to process: 3 seconds.
uf250-04.cnf fulfilled No. of Restarts: 306 No. of Flips: 1146 time to process: 3 seconds.
uf250-04.cnf , deadline. Restarts: 750
uf250-04.cnf fulfilled No. of Restarts: 75 No. of Flips: 1021 time to process: 2 seconds.
uf250-04.cnf fulfilled No. of Restarts: 428 No. of Flips: 4534 time to process: 3 seconds.
uf250-04.cnf fulfilled No. of Restarts: 275 No. of Flips: 2903 time to process: 3 seconds.
uf250-04.cnf fulfilled No. of Restarts: 472 No. of Flips: 4698 time to process: 3 seconds.
uf250-04.cnf , deadline. Restarts: 750
uf250-04.cnf fulfilled No. of Restarts: 297 No. of Flips: 2520 time to process: 3 seconds.
uf250-04.cnf fulfilled No. of Restarts: 220 No. of Flips: 2816 time to process: 3 seconds.
uf250-04.cnf , deadline. Restarts: 750
uf250-04.cnf fulfilled No. of Restarts: 377 No. of Flips: 4345 time to process: 3 seconds.
uf250-04.cnf fulfilled No. of Restarts: 320 No. of Flips: 3781 time to process: 3 seconds.
uf250-04.cnf fulfilled No. of Restarts: 38 No. of Flips: 4035 time to process: 2 seconds.
uf250-04.cnf fulfilled No. of Restarts: 547 No. of Flips: 3454 time to process: 3 seconds.
uf250-04.cnf fulfilled No. of Restarts: 503 No. of Flips: 4704 time to process: 3 seconds.
uf250-04.cnf , deadline. Restarts: 750
uf250-04.cnf , deadline. Restarts: 750
uf250-04.cnf fulfilled No. of Restarts: 556 No. of Flips: 3485 time to process: 3 seconds.
uf250-04.cnf fulfilled No. of Restarts: 517 No. of Flips: 1685 time to process: 3 seconds.
uf250-04.cnf fulfilled No. of Restarts: 485 No. of Flips: 2254 time to process: 3 seconds.
uf250-04.cnf , deadline. Restarts: 750
uf250-04.cnf fulfilled No. of Restarts: 550 No. of Flips: 956 time to process: 3 seconds.
uf250-04.cnf fulfilled No. of Restarts: 706 No. of Flips: 4158 time to process: 3 seconds.
uf250-04.cnf , deadline. Restarts: 750
uf250-04.cnf , deadline. Restarts: 750
uf250-04.cnf fulfilled No. of Restarts: 688 No. of Flips: 2673 time to process: 3 seconds.
uf250-04.cnf , deadline. Restarts: 750
uf250-04.cnf fulfilled No. of Restarts: 626 No. of Flips: 2000 time to process: 3 seconds.
uf250-04.cnf , deadline. Restarts: 750
uf250-04.cnf fulfilled No. of Restarts: 244 No. of Flips: 1159 time to process: 3 seconds.
uf250-04.cnf , deadline. Restarts: 750
uf250-04.cnf fulfilled No. of Restarts: 317 No. of Flips: 2149 time to process: 3 seconds.
uf250-04.cnf fulfilled No. of Restarts: 425 No. of Flips: 2697 time to process: 3 seconds.
uf250-04.cnf , deadline. Restarts: 750
uf250-04.cnf fulfilled No. of Restarts: 216 No. of Flips: 4919 time to process: 3 seconds.
uf250-04.cnf fulfilled No. of Restarts: 392 No. of Flips: 3666 time to process: 3 seconds.
uf250-04.cnf fulfilled No. of Restarts: 301 No. of Flips: 3842 time to process: 3 seconds.
uf250-04.cnf fulfilled No. of Restarts: 138 No. of Flips: 3185 time to process: 3 seconds.
uf250-04.cnf , deadline. Restarts: 750
uf250-04.cnf , deadline. Restarts: 750
uf250-04.cnf , deadline. Restarts: 750
uf250-04.cnf , deadline. Restarts: 750
uf250-04.cnf fulfilled No. of Restarts: 256 No. of Flips: 4346 time to process: 3 seconds.
uf250-04.cnf fulfilled No. of Restarts: 281 No. of Flips: 3139 time to process: 3 seconds.
uf250-04.cnf fulfilled No. of Restarts: 638 No. of Flips: 2405 time to process: 3 seconds.
uf250-04.cnf , deadline. Restarts: 750
uf250-04.cnf , deadline. Restarts: 750
uf250-04.cnf fulfilled No. of Restarts: 281 No. of Flips: 1151 time to process: 3 seconds.
uf250-04.cnf , deadline. Restarts: 750
uf250-04.cnf fulfilled No. of Restarts: 263 No. of Flips: 4063 time to process: 3 seconds.
uf250-04.cnf fulfilled No. of Restarts: 201 No. of Flips: 2758 time to process: 2 seconds.
uf250-04.cnf fulfilled No. of Restarts: 277 No. of Flips: 2965 time to process: 3 seconds.
uf250-04.cnf , deadline. Restarts: 750
uf250-04.cnf , deadline. Restarts: 750
uf250-04.cnf fulfilled No. of Restarts: 618 No. of Flips: 3562 time to process: 3 seconds.
uf250-04.cnf fulfilled No. of Restarts: 29 No. of Flips: 4415 time to process: 2 seconds.
uf250-04.cnf , deadline. Restarts: 750
uf250-04.cnf fulfilled No. of Restarts: 246 No. of Flips: 3918 time to process: 3 seconds.
uf250-04.cnf , deadline. Restarts: 750
uf250-04.cnf , deadline. Restarts: 750
uf250-04.cnf fulfilled No. of Restarts: 304 No. of Flips: 2710 time to process: 3 seconds.
uf250-04.cnf fulfilled No. of Restarts: 13 No. of Flips: 3238 time to process: 2 seconds.
uf250-04.cnf , deadline. Restarts: 750
uf250-04.cnf fulfilled No. of Restarts: 113 No. of Flips: 1900 time to process: 2 seconds.
uf250-04.cnf fulfilled No. of Restarts: 386 No. of Flips: 1691 time to process: 3 seconds.
uf250-04.cnf fulfilled No. of Restarts: 168 No. of Flips: 1848 time to process: 3 seconds.
uf250-04.cnf fulfilled No. of Restarts: 210 No. of Flips: 911 time to process: 2 seconds.
uf250-04.cnf , deadline. Restarts: 750
uf250-04.cnf , deadline. Restarts: 750
uf250-04.cnf , deadline. Restarts: 750
uf250-04.cnf fulfilled No. of Restarts: 101 No. of Flips: 849 time to process: 2 seconds.
uf250-04.cnf fulfilled No. of Restarts: 167 No. of Flips: 1049 time to process: 3 seconds.
uf250-04.cnf , deadline. Restarts: 750
uf250-04.cnf , deadline. Restarts: 750
uf250-04.cnf , deadline. Restarts: 750
uf250-04.cnf fulfilled No. of Restarts: 138 No. of Flips: 1196 time to process: 3 seconds.
uf250-04.cnf fulfilled No. of Restarts: 114 No. of Flips: 4025 time to process: 2 seconds.
uf250-04.cnf , deadline. Restarts: 750
uf250-04.cnf , deadline. Restarts: 750
uf250-04.cnf fulfilled No. of Restarts: 519 No. of Flips: 2529 time to process: 3 seconds.
uf250-04.cnf , deadline. Restarts: 750
uf250-04.cnf fulfilled No. of Restarts: 345 No. of Flips: 2703 time to process: 3 seconds.
uf250-04.cnf fulfilled No. of Restarts: 246 No. of Flips: 3699 time to process: 3 seconds.
uf250-04.cnf fulfilled No. of Restarts: 168 No. of Flips: 2215 time to process: 3 seconds.
uf250-04.cnf fulfilled No. of Restarts: 200 No. of Flips: 1093 time to process: 3 seconds.
uf250-04.cnf fulfilled No. of Restarts: 173 No. of Flips: 3770 time to process: 2 seconds.
uf250-04.cnf fulfilled No. of Restarts: 656 No. of Flips: 1419 time to process: 3 seconds.
uf250-04.cnf , deadline. Restarts: 750
uf250-04.cnf , deadline. Restarts: 750
uf250-04.cnf fulfilled No. of Restarts: 327 No. of Flips: 1652 time to process: 3 seconds.
uf250-04.cnf , deadline. Restarts: 750
uf250-04.cnf , deadline. Restarts: 750
uf250-04.cnf fulfilled No. of Restarts: 75 No. of Flips: 2342 time to process: 2 seconds.
uf250-04.cnf fulfilled No. of Restarts: 661 No. of Flips: 4324 time to process: 3 seconds.
uf250-04.cnf , deadline. Restarts: 750
uf250-04.cnf fulfilled No. of Restarts: 72 No. of Flips: 4322 time to process: 3 seconds.
uf250-04.cnf , deadline. Restarts: 750
uf250-04.cnf fulfilled No. of Restarts: 282 No. of Flips: 3712 time to process: 3 seconds.
uf250-04.cnf , deadline. Restarts: 750
uf250-04.cnf fulfilled No. of Restarts: 33 No. of Flips: 4102 time to process: 2 seconds.
uf250-04.cnf fulfilled No. of Restarts: 586 No. of Flips: 2486 time to process: 3 seconds.
uf250-04.cnf , deadline. Restarts: 750
uf250-04.cnf , deadline. Restarts: 750
uf250-04.cnf fulfilled No. of Restarts: 349 No. of Flips: 1409 time to process: 3 seconds.
uf250-04.cnf fulfilled No. of Restarts: 732 No. of Flips: 4863 time to process: 3 seconds.
uf250-04.cnf fulfilled No. of Restarts: 231 No. of Flips: 4190 time to process: 3 seconds.
uf250-04.cnf , deadline. Restarts: 750
uf250-04.cnf , deadline. Restarts: 750
uf250-04.cnf fulfilled No. of Restarts: 345 No. of Flips: 1411 time to process: 3 seconds.
uf250-04.cnf fulfilled No. of Restarts: 254 No. of Flips: 2561 time to process: 3 seconds.
uf250-04.cnf , deadline. Restarts: 750
uf250-04.cnf fulfilled No. of Restarts: 733 No. of Flips: 1860 time to process: 3 seconds.
uf250-04.cnf , deadline. Restarts: 750
uf250-04.cnf , deadline. Restarts: 750
uf250-04.cnf fulfilled No. of Restarts: 424 No. of Flips: 2056 time to process: 3 seconds.
uf250-04.cnf fulfilled No. of Restarts: 563 No. of Flips: 3017 time to process: 3 seconds.
uf250-04.cnf fulfilled No. of Restarts: 286 No. of Flips: 1738 time to process: 3 seconds.
uf250-04.cnf fulfilled No. of Restarts: 631 No. of Flips: 4173 time to process: 3 seconds.
uf250-04.cnf , deadline. Restarts: 750
uf250-04.cnf fulfilled No. of Restarts: 461 No. of Flips: 4988 time to process: 3 seconds.
uf250-04.cnf , deadline. Restarts: 750
uf250-04.cnf , deadline. Restarts: 750
uf250-04.cnf fulfilled No. of Restarts: 309 No. of Flips: 1310 time to process: 3 seconds.
uf250-04.cnf fulfilled No. of Restarts: 288 No. of Flips: 4043 time to process: 3 seconds.
uf250-04.cnf fulfilled No. of Restarts: 450 No. of Flips: 1411 time to process: 3 seconds.
uf250-04.cnf fulfilled No. of Restarts: 322 No. of Flips: 2677 time to process: 3 seconds.
uf250-04.cnf , deadline. Restarts: 750
uf250-04.cnf fulfilled No. of Restarts: 259 No. of Flips: 1773 time to process: 3 seconds.
uf250-04.cnf , deadline. Restarts: 750
uf250-04.cnf fulfilled No. of Restarts: 276 No. of Flips: 4454 time to process: 3 seconds.
uf250-04.cnf fulfilled No. of Restarts: 559 No. of Flips: 2240 time to process: 3 seconds.
uf250-04.cnf fulfilled No. of Restarts: 750 No. of Flips: 2707 time to process: 3 seconds.
uf250-04.cnf , deadline. Restarts: 750
uf250-04.cnf , deadline. Restarts: 750
uf250-04.cnf , deadline. Restarts: 750
uf250-04.cnf fulfilled No. of Restarts: 150 No. of Flips: 4316 time to process: 2 seconds.
uf250-04.cnf fulfilled No. of Restarts: 449 No. of Flips: 3710 time to process: 3 seconds.
uf250-04.cnf fulfilled No. of Restarts: 582 No. of Flips: 4109 time to process: 3 seconds.
uf250-04.cnf , deadline. Restarts: 750
uf250-04.cnf fulfilled No. of Restarts: 21 No. of Flips: 3819 time to process: 2 seconds.
uf250-04.cnf fulfilled No. of Restarts: 325 No. of Flips: 2313 time to process: 3 seconds.
uf250-04.cnf fulfilled No. of Restarts: 159 No. of Flips: 1255 time to process: 3 seconds.
uf250-04.cnf , deadline. Restarts: 750
uf250-04.cnf fulfilled No. of Restarts: 159 No. of Flips: 4470 time to process: 3 seconds.
uf250-04.cnf fulfilled No. of Restarts: 151 No. of Flips: 3447 time to process: 3 seconds.
uf250-04.cnf , deadline. Restarts: 750
uf250-04.cnf , deadline. Restarts: 750
uf250-04.cnf fulfilled No. of Restarts: 658 No. of Flips: 1605 time to process: 3 seconds.
uf250-04.cnf fulfilled No. of Restarts: 419 No. of Flips: 2887 time to process: 3 seconds.
uf250-04.cnf , deadline. Restarts: 750
uf250-04.cnf , deadline. Restarts: 750
uf250-04.cnf fulfilled No. of Restarts: 386 No. of Flips: 502 time to process: 3 seconds.
uf250-04.cnf fulfilled No. of Restarts: 557 No. of Flips: 1025 time to process: 3 seconds.
uf250-04.cnf fulfilled No. of Restarts: 464 No. of Flips: 2431 time to process: 3 seconds.
uf250-04.cnf , deadline. Restarts: 750
uf250-04.cnf fulfilled No. of Restarts: 578 No. of Flips: 2195 time to process: 3 seconds.
uf250-04.cnf , deadline. Restarts: 750
uf250-04.cnf , deadline. Restarts: 750
uf250-04.cnf fulfilled No. of Restarts: 191 No. of Flips: 4349 time to process: 3 seconds.
uf250-04.cnf , deadline. Restarts: 750
uf250-04.cnf , deadline. Restarts: 750
uf250-04.cnf fulfilled No. of Restarts: 473 No. of Flips: 4787 time to process: 3 seconds.
uf250-04.cnf fulfilled No. of Restarts: 229 No. of Flips: 1465 time to process: 2 seconds.
uf250-04.cnf fulfilled No. of Restarts: 607 No. of Flips: 4546 time to process: 3 seconds.
uf250-04.cnf fulfilled No. of Restarts: 68 No. of Flips: 3493 time to process: 2 seconds.
uf250-04.cnf fulfilled No. of Restarts: 615 No. of Flips: 3506 time to process: 3 seconds.
uf250-04.cnf fulfilled No. of Restarts: 28 No. of Flips: 3774 time to process: 2 seconds.
uf250-04.cnf fulfilled No. of Restarts: 136 No. of Flips: 3892 time to process: 3 seconds.
uf250-04.cnf , deadline. Restarts: 750
uf250-04.cnf fulfilled No. of Restarts: 29 No. of Flips: 4204 time to process: 2 seconds.
uf250-04.cnf fulfilled No. of Restarts: 341 No. of Flips: 4357 time to process: 3 seconds.
uf250-04.cnf fulfilled No. of Restarts: 505 No. of Flips: 4756 time to process: 3 seconds.
uf250-04.cnf fulfilled No. of Restarts: 475 No. of Flips: 3278 time to process: 3 seconds.
uf250-04.cnf , deadline. Restarts: 750
uf250-04.cnf , deadline. Restarts: 750
uf250-04.cnf , deadline. Restarts: 750
uf250-04.cnf , deadline. Restarts: 750
uf250-04.cnf fulfilled No. of Restarts: 510 No. of Flips: 4501 time to process: 3 seconds.
uf250-04.cnf fulfilled No. of Restarts: 456 No. of Flips: 3250 time to process: 3 seconds.
uf250-04.cnf , deadline. Restarts: 750
uf250-04.cnf , deadline. Restarts: 750
uf250-04.cnf fulfilled No. of Restarts: 673 No. of Flips: 841 time to process: 3 seconds.
uf250-04.cnf , deadline. Restarts: 750
uf250-04.cnf fulfilled No. of Restarts: 295 No. of Flips: 3879 time to process: 3 seconds.
uf250-04.cnf fulfilled No. of Restarts: 35 No. of Flips: 928 time to process: 2 seconds.
uf250-04.cnf , deadline. Restarts: 750
uf250-04.cnf fulfilled No. of Restarts: 181 No. of Flips: 2424 time to process: 3 seconds.
uf250-04.cnf fulfilled No. of Restarts: 79 No. of Flips: 1450 time to process: 3 seconds.
uf250-04.cnf fulfilled No. of Restarts: 258 No. of Flips: 1066 time to process: 3 seconds.
uf250-04.cnf fulfilled No. of Restarts: 38 No. of Flips: 2572 time to process: 2 seconds.
uf250-04.cnf , deadline. Restarts: 750
uf250-04.cnf fulfilled No. of Restarts: 531 No. of Flips: 4482 time to process: 3 seconds.
uf250-04.cnf , deadline. Restarts: 750
uf250-04.cnf fulfilled No. of Restarts: 43 No. of Flips: 4056 time to process: 2 seconds.
uf250-04.cnf fulfilled No. of Restarts: 352 No. of Flips: 746 time to process: 3 seconds.
uf250-04.cnf , deadline. Restarts: 750
uf250-04.cnf fulfilled No. of Restarts: 251 No. of Flips: 4725 time to process: 3 seconds.
uf250-04.cnf fulfilled No. of Restarts: 18 No. of Flips: 2433 time to process: 2 seconds.
uf250-04.cnf fulfilled No. of Restarts: 160 No. of Flips: 2124 time to process: 3 seconds.
uf250-04.cnf , deadline. Restarts: 750
uf250-04.cnf , deadline. Restarts: 750
uf250-04.cnf , deadline. Restarts: 750
uf250-04.cnf fulfilled No. of Restarts: 247 No. of Flips: 4496 time to process: 3 seconds.
uf250-04.cnf , deadline. Restarts: 750
uf250-04.cnf fulfilled No. of Restarts: 368 No. of Flips: 2656 time to process: 3 seconds.
uf250-04.cnf fulfilled No. of Restarts: 355 No. of Flips: 1151 time to process: 3 seconds.
uf250-04.cnf fulfilled No. of Restarts: 680 No. of Flips: 4476 time to process: 3 seconds.
uf250-04.cnf fulfilled No. of Restarts: 0 No. of Flips: 3492 time to process: 2 seconds.
uf250-04.cnf , deadline. Restarts: 750
uf250-04.cnf , deadline. Restarts: 750
uf250-04.cnf fulfilled No. of Restarts: 556 No. of Flips: 3405 time to process: 3 seconds.
uf250-04.cnf , deadline. Restarts: 750
uf250-04.cnf fulfilled No. of Restarts: 16 No. of Flips: 2296 time to process: 2 seconds.
uf250-04.cnf fulfilled No. of Restarts: 576 No. of Flips: 1202 time to process: 3 seconds.
uf250-04.cnf fulfilled No. of Restarts: 73 No. of Flips: 1523 time to process: 2 seconds.
uf250-04.cnf , deadline. Restarts: 750
uf250-04.cnf fulfilled No. of Restarts: 400 No. of Flips: 2746 time to process: 3 seconds.
uf250-04.cnf fulfilled No. of Restarts: 233 No. of Flips: 3065 time to process: 3 seconds.
uf250-04.cnf fulfilled No. of Restarts: 306 No. of Flips: 1121 time to process: 3 seconds.
uf250-04.cnf , deadline. Restarts: 750
uf250-04.cnf , deadline. Restarts: 750
uf250-04.cnf , deadline. Restarts: 750
uf250-04.cnf fulfilled No. of Restarts: 156 No. of Flips: 3963 time to process: 3 seconds.
uf250-04.cnf fulfilled No. of Restarts: 297 No. of Flips: 591 time to process: 3 seconds.
uf250-04.cnf , deadline. Restarts: 750
uf250-04.cnf fulfilled No. of Restarts: 276 No. of Flips: 4181 time to process: 3 seconds.
uf250-04.cnf , deadline. Restarts: 750
uf250-04.cnf fulfilled No. of Restarts: 30 No. of Flips: 4257 time to process: 3 seconds.
uf250-04.cnf fulfilled No. of Restarts: 51 No. of Flips: 3931 time to process: 3 seconds.
uf250-04.cnf , deadline. Restarts: 750
uf250-04.cnf fulfilled No. of Restarts: 381 No. of Flips: 4247 time to process: 3 seconds.
uf250-04.cnf fulfilled No. of Restarts: 749 No. of Flips: 4463 time to process: 3 seconds.
uf250-04.cnf , deadline. Restarts: 750
uf250-04.cnf , deadline. Restarts: 750
uf250-04.cnf fulfilled No. of Restarts: 87 No. of Flips: 3953 time to process: 2 seconds.
uf250-04.cnf fulfilled No. of Restarts: 485 No. of Flips: 3373 time to process: 3 seconds.
uf250-04.cnf fulfilled No. of Restarts: 373 No. of Flips: 3455 time to process: 3 seconds.
uf250-04.cnf , deadline. Restarts: 750
uf250-04.cnf , deadline. Restarts: 750
uf250-04.cnf , deadline. Restarts: 750
uf250-04.cnf fulfilled No. of Restarts: 141 No. of Flips: 1210 time to process: 2 seconds.
uf250-04.cnf fulfilled No. of Restarts: 290 No. of Flips: 2736 time to process: 3 seconds.
uf250-04.cnf fulfilled No. of Restarts: 483 No. of Flips: 3079 time to process: 3 seconds.
uf250-04.cnf , deadline. Restarts: 750
uf250-04.cnf , deadline. Restarts: 750
uf250-04.cnf fulfilled No. of Restarts: 544 No. of Flips: 1770 time to process: 3 seconds.
uf250-04.cnf , deadline. Restarts: 750
uf250-04.cnf fulfilled No. of Restarts: 748 No. of Flips: 3552 time to process: 3 seconds.
uf250-04.cnf , deadline. Restarts: 750
uf250-04.cnf fulfilled No. of Restarts: 110 No. of Flips: 4592 time to process: 2 seconds.
uf250-04.cnf fulfilled No. of Restarts: 542 No. of Flips: 3833 time to process: 3 seconds.
uf250-04.cnf , deadline. Restarts: 750
uf250-04.cnf , deadline. Restarts: 750
uf250-04.cnf fulfilled No. of Restarts: 488 No. of Flips: 4015 time to process: 3 seconds.
uf250-04.cnf fulfilled No. of Restarts: 70 No. of Flips: 3535 time to process: 2 seconds.
uf250-04.cnf fulfilled No. of Restarts: 37 No. of Flips: 1762 time to process: 2 seconds.
uf250-04.cnf fulfilled No. of Restarts: 376 No. of Flips: 2809 time to process: 3 seconds.
uf250-04.cnf , deadline. Restarts: 750
uf250-04.cnf , deadline. Restarts: 750
uf250-04.cnf fulfilled No. of Restarts: 79 No. of Flips: 3555 time to process: 2 seconds.
uf250-04.cnf , deadline. Restarts: 750
uf250-04.cnf , deadline. Restarts: 750
uf250-04.cnf , deadline. Restarts: 750
uf250-04.cnf fulfilled No. of Restarts: 159 No. of Flips: 1643 time to process: 3 seconds.
uf250-04.cnf , deadline. Restarts: 750
uf250-04.cnf , deadline. Restarts: 750
uf250-04.cnf , deadline. Restarts: 750
uf250-04.cnf fulfilled No. of Restarts: 4 No. of Flips: 4528 time to process: 2 seconds.
uf250-04.cnf , deadline. Restarts: 750
uf250-04.cnf , deadline. Restarts: 750
uf250-04.cnf fulfilled No. of Restarts: 31 No. of Flips: 1429 time to process: 2 seconds.
uf250-04.cnf fulfilled No. of Restarts: 29 No. of Flips: 1876 time to process: 2 seconds.
uf250-04.cnf , deadline. Restarts: 750
uf250-04.cnf , deadline. Restarts: 750
uf250-04.cnf fulfilled No. of Restarts: 175 No. of Flips: 2938 time to process: 3 seconds.
uf250-04.cnf fulfilled No. of Restarts: 736 No. of Flips: 4555 time to process: 3 seconds.
uf250-04.cnf fulfilled No. of Restarts: 155 No. of Flips: 2223 time to process: 3 seconds.
uf250-04.cnf , deadline. Restarts: 750
uf250-04.cnf , deadline. Restarts: 750
uf250-04.cnf fulfilled No. of Restarts: 377 No. of Flips: 3335 time to process: 3 seconds.
uf250-04.cnf fulfilled No. of Restarts: 335 No. of Flips: 2140 time to process: 3 seconds.
uf250-04.cnf fulfilled No. of Restarts: 146 No. of Flips: 2577 time to process: 3 seconds.
uf250-04.cnf , deadline. Restarts: 750
uf250-04.cnf fulfilled No. of Restarts: 517 No. of Flips: 2071 time to process: 3 seconds.
uf250-04.cnf fulfilled No. of Restarts: 99 No. of Flips: 4856 time to process: 3 seconds.
uf250-04.cnf , deadline. Restarts: 750
uf250-04.cnf fulfilled No. of Restarts: 745 No. of Flips: 3720 time to process: 3 seconds.
uf250-04.cnf fulfilled No. of Restarts: 507 No. of Flips: 3271 time to process: 3 seconds.
uf250-04.cnf fulfilled No. of Restarts: 281 No. of Flips: 1786 time to process: 3 seconds.
uf250-04.cnf , deadline. Restarts: 750
uf250-04.cnf fulfilled No. of Restarts: 226 No. of Flips: 2489 time to process: 3 seconds.
uf250-04.cnf fulfilled No. of Restarts: 199 No. of Flips: 1714 time to process: 3 seconds.
uf250-04.cnf , deadline. Restarts: 750
uf250-04.cnf fulfilled No. of Restarts: 27 No. of Flips: 2791 time to process: 2 seconds.
uf250-04.cnf fulfilled No. of Restarts: 438 No. of Flips: 1479 time to process: 3 seconds.
uf250-04.cnf fulfilled No. of Restarts: 327 No. of Flips: 2389 time to process: 3 seconds.
uf250-04.cnf fulfilled No. of Restarts: 68 No. of Flips: 2682 time to process: 2 seconds.
uf250-04.cnf fulfilled No. of Restarts: 535 No. of Flips: 3929 time to process: 3 seconds.
uf250-04.cnf fulfilled No. of Restarts: 8 No. of Flips: 3834 time to process: 2 seconds.
uf250-04.cnf fulfilled No. of Restarts: 239 No. of Flips: 4671 time to process: 3 seconds.
