# Supplementary material for: Completion Probabilities and Parallel Restart Strategies under an Imposed Deadline
Source: PLoS One. 2016 Oct 12;11(10):e0164605. doi: 10.1371/journal.pone.0164605 (PMC5061357; doi:10.1371/journal.pone.0164605)
Supplement: S2 File — The file “S2_File.zip” is the data gathered from the experiments regarding expected runtime. (ZIP) [file pone.0164605.s005.zip › results_Multi_r7674.132.txt]

uf250-04.cnf fulfilled No. of Restarts: 913 No. of Flips: 3818 time to process: 26 seconds.
uf250-04.cnf fulfilled No. of Restarts: 460 No. of Flips: 2486 time to process: 28 seconds.
uf250-04.cnf fulfilled No. of Restarts: 10 No. of Flips: 3373 time to process: 12 seconds.
uf250-04.cnf fulfilled No. of Restarts: 4462 No. of Flips: 2146 time to process: 46 seconds.
uf250-04.cnf fulfilled No. of Restarts: 67 No. of Flips: 1359 time to process: 32 seconds.
uf250-04.cnf fulfilled No. of Restarts: 141 No. of Flips: 2840 time to process: 6 seconds.
uf250-04.cnf fulfilled No. of Restarts: 534 No. of Flips: 4914 time to process: 33 seconds.
uf250-04.cnf fulfilled No. of Restarts: 812 No. of Flips: 4657 time to process: 32 seconds.
uf250-04.cnf fulfilled No. of Restarts: 140 No. of Flips: 1989 time to process: 18 seconds.
uf250-04.cnf fulfilled No. of Restarts: 437 No. of Flips: 2422 time to process: 19 seconds.
uf250-04.cnf fulfilled No. of Restarts: 312 No. of Flips: 3967 time to process: 30 seconds.
uf250-04.cnf fulfilled No. of Restarts: 125 No. of Flips: 1635 time to process: 7 seconds.
uf250-04.cnf fulfilled No. of Restarts: 392 No. of Flips: 1315 time to process: 21 seconds.
uf250-04.cnf fulfilled No. of Restarts: 425 No. of Flips: 4039 time to process: 35 seconds.
uf250-04.cnf fulfilled No. of Restarts: 978 No. of Flips: 4015 time to process: 35 seconds.
uf250-04.cnf fulfilled No. of Restarts: 1349 No. of Flips: 3755 time to process: 22 seconds.
uf250-04.cnf fulfilled No. of Restarts: 336 No. of Flips: 4180 time to process: 18 seconds.
uf250-04.cnf fulfilled No. of Restarts: 97 No. of Flips: 4810 time to process: 8 seconds.
uf250-04.cnf fulfilled No. of Restarts: 1098 No. of Flips: 2137 time to process: 32 seconds.
uf250-04.cnf fulfilled No. of Restarts: 2521 No. of Flips: 3084 time to process: 43 seconds.
uf250-04.cnf fulfilled No. of Restarts: 946 No. of Flips: 2625 time to process: 22 seconds.
uf250-04.cnf fulfilled No. of Restarts: 382 No. of Flips: 2853 time to process: 16 seconds.
uf250-04.cnf fulfilled No. of Restarts: 918 No. of Flips: 3281 time to process: 36 seconds.
uf250-04.cnf fulfilled No. of Restarts: 1894 No. of Flips: 4857 time to process: 40 seconds.
uf250-04.cnf fulfilled No. of Restarts: 1861 No. of Flips: 3471 time to process: 22 seconds.
uf250-04.cnf fulfilled No. of Restarts: 2065 No. of Flips: 3752 time to process: 40 seconds.
uf250-04.cnf fulfilled No. of Restarts: 1431 No. of Flips: 2428 time to process: 39 seconds.
uf250-04.cnf fulfilled No. of Restarts: 347 No. of Flips: 4629 time to process: 24 seconds.
uf250-04.cnf fulfilled No. of Restarts: 808 No. of Flips: 3543 time to process: 25 seconds.
uf250-04.cnf fulfilled No. of Restarts: 2746 No. of Flips: 4321 time to process: 43 seconds.
uf250-04.cnf fulfilled No. of Restarts: 131 No. of Flips: 1780 time to process: 4 seconds.
uf250-04.cnf fulfilled No. of Restarts: 628 No. of Flips: 4970 time to process: 12 seconds.
uf250-04.cnf fulfilled No. of Restarts: 994 No. of Flips: 2356 time to process: 36 seconds.
uf250-04.cnf fulfilled No. of Restarts: 2043 No. of Flips: 3890 time to process: 30 seconds.
uf250-04.cnf fulfilled No. of Restarts: 125 No. of Flips: 4653 time to process: 4 seconds.
uf250-04.cnf fulfilled No. of Restarts: 1790 No. of Flips: 3668 time to process: 39 seconds.
uf250-04.cnf fulfilled No. of Restarts: 1319 No. of Flips: 3413 time to process: 14 seconds.
uf250-04.cnf fulfilled No. of Restarts: 2219 No. of Flips: 552 time to process: 38 seconds.
uf250-04.cnf fulfilled No. of Restarts: 234 No. of Flips: 3333 time to process: 18 seconds.
uf250-04.cnf fulfilled No. of Restarts: 100 No. of Flips: 4206 time to process: 21 seconds.
uf250-04.cnf fulfilled No. of Restarts: 465 No. of Flips: 1322 time to process: 32 seconds.
uf250-04.cnf fulfilled No. of Restarts: 116 No. of Flips: 4325 time to process: 22 seconds.
uf250-04.cnf fulfilled No. of Restarts: 195 No. of Flips: 3880 time to process: 20 seconds.
uf250-04.cnf fulfilled No. of Restarts: 1248 No. of Flips: 3314 time to process: 36 seconds.
uf250-04.cnf fulfilled No. of Restarts: 291 No. of Flips: 4739 time to process: 26 seconds.
uf250-04.cnf fulfilled No. of Restarts: 911 No. of Flips: 3957 time to process: 36 seconds.
uf250-04.cnf fulfilled No. of Restarts: 126 No. of Flips: 3055 time to process: 25 seconds.
uf250-04.cnf fulfilled No. of Restarts: 311 No. of Flips: 1521 time to process: 30 seconds.
uf250-04.cnf fulfilled No. of Restarts: 1627 No. of Flips: 4426 time to process: 37 seconds.
uf250-04.cnf fulfilled No. of Restarts: 859 No. of Flips: 636 time to process: 12 seconds.
uf250-04.cnf fulfilled No. of Restarts: 3318 No. of Flips: 4385 time to process: 47 seconds.
uf250-04.cnf fulfilled No. of Restarts: 3188 No. of Flips: 2848 time to process: 45 seconds.
uf250-04.cnf fulfilled No. of Restarts: 1088 No. of Flips: 3949 time to process: 27 seconds.
uf250-04.cnf fulfilled No. of Restarts: 1853 No. of Flips: 2260 time to process: 29 seconds.
uf250-04.cnf fulfilled No. of Restarts: 188 No. of Flips: 2513 time to process: 11 seconds.
uf250-04.cnf fulfilled No. of Restarts: 744 No. of Flips: 2034 time to process: 27 seconds.
uf250-04.cnf fulfilled No. of Restarts: 913 No. of Flips: 2670 time to process: 33 seconds.
uf250-04.cnf fulfilled No. of Restarts: 1659 No. of Flips: 3225 time to process: 24 seconds.
uf250-04.cnf fulfilled No. of Restarts: 1519 No. of Flips: 3598 time to process: 28 seconds.
uf250-04.cnf fulfilled No. of Restarts: 176 No. of Flips: 1633 time to process: 34 seconds.
uf250-04.cnf fulfilled No. of Restarts: 1141 No. of Flips: 3942 time to process: 28 seconds.
uf250-04.cnf fulfilled No. of Restarts: 511 No. of Flips: 4643 time to process: 10 seconds.
uf250-04.cnf fulfilled No. of Restarts: 225 No. of Flips: 4155 time to process: 23 seconds.
uf250-04.cnf fulfilled No. of Restarts: 216 No. of Flips: 4895 time to process: 15 seconds.
uf250-04.cnf fulfilled No. of Restarts: 224 No. of Flips: 2621 time to process: 31 seconds.
uf250-04.cnf fulfilled No. of Restarts: 810 No. of Flips: 1872 time to process: 12 seconds.
uf250-04.cnf fulfilled No. of Restarts: 812 No. of Flips: 3671 time to process: 31 seconds.
uf250-04.cnf fulfilled No. of Restarts: 268 No. of Flips: 1660 time to process: 30 seconds.
uf250-04.cnf fulfilled No. of Restarts: 1065 No. of Flips: 2877 time to process: 27 seconds.
uf250-04.cnf fulfilled No. of Restarts: 79 No. of Flips: 4497 time to process: 17 seconds.
uf250-04.cnf fulfilled No. of Restarts: 151 No. of Flips: 1919 time to process: 16 seconds.
uf250-04.cnf fulfilled No. of Restarts: 283 No. of Flips: 1286 time to process: 19 seconds.
uf250-04.cnf fulfilled No. of Restarts: 125 No. of Flips: 4083 time to process: 31 seconds.
uf250-04.cnf fulfilled No. of Restarts: 60 No. of Flips: 1535 time to process: 12 seconds.
uf250-04.cnf fulfilled No. of Restarts: 1117 No. of Flips: 1460 time to process: 32 seconds.
uf250-04.cnf fulfilled No. of Restarts: 973 No. of Flips: 4718 time to process: 11 seconds.
uf250-04.cnf fulfilled No. of Restarts: 180 No. of Flips: 4921 time to process: 32 seconds.
uf250-04.cnf fulfilled No. of Restarts: 1067 No. of Flips: 2955 time to process: 37 seconds.
uf250-04.cnf fulfilled No. of Restarts: 755 No. of Flips: 3235 time to process: 20 seconds.
uf250-04.cnf fulfilled No. of Restarts: 752 No. of Flips: 1849 time to process: 15 seconds.
uf250-04.cnf fulfilled No. of Restarts: 1979 No. of Flips: 2185 time to process: 35 seconds.
uf250-04.cnf fulfilled No. of Restarts: 2645 No. of Flips: 1347 time to process: 22 seconds.
uf250-04.cnf fulfilled No. of Restarts: 1174 No. of Flips: 3496 time to process: 23 seconds.
uf250-04.cnf fulfilled No. of Restarts: 4 No. of Flips: 4352 time to process: 27 seconds.
uf250-04.cnf fulfilled No. of Restarts: 58 No. of Flips: 4911 time to process: 11 seconds.
uf250-04.cnf fulfilled No. of Restarts: 271 No. of Flips: 3880 time to process: 24 seconds.
uf250-04.cnf fulfilled No. of Restarts: 290 No. of Flips: 2182 time to process: 40 seconds.
uf250-04.cnf fulfilled No. of Restarts: 693 No. of Flips: 3778 time to process: 8 seconds.
uf250-04.cnf fulfilled No. of Restarts: 494 No. of Flips: 4219 time to process: 31 seconds.
uf250-04.cnf fulfilled No. of Restarts: 72 No. of Flips: 4541 time to process: 30 seconds.
uf250-04.cnf fulfilled No. of Restarts: 24 No. of Flips: 2483 time to process: 25 seconds.
uf250-04.cnf fulfilled No. of Restarts: 524 No. of Flips: 823 time to process: 17 seconds.
uf250-04.cnf fulfilled No. of Restarts: 108 No. of Flips: 4943 time to process: 20 seconds.
uf250-04.cnf fulfilled No. of Restarts: 1956 No. of Flips: 2083 time to process: 39 seconds.
uf250-04.cnf fulfilled No. of Restarts: 1024 No. of Flips: 4217 time to process: 29 seconds.
uf250-04.cnf fulfilled No. of Restarts: 1318 No. of Flips: 2097 time to process: 42 seconds.
uf250-04.cnf fulfilled No. of Restarts: 259 No. of Flips: 4353 time to process: 20 seconds.
uf250-04.cnf fulfilled No. of Restarts: 2285 No. of Flips: 2295 time to process: 32 seconds.
uf250-04.cnf fulfilled No. of Restarts: 479 No. of Flips: 4251 time to process: 13 seconds.
uf250-04.cnf fulfilled No. of Restarts: 212 No. of Flips: 4804 time to process: 10 seconds.
uf250-04.cnf fulfilled No. of Restarts: 56 No. of Flips: 3151 time to process: 24 seconds.
uf250-04.cnf fulfilled No. of Restarts: 50 No. of Flips: 2919 time to process: 31 seconds.
uf250-04.cnf fulfilled No. of Restarts: 811 No. of Flips: 1384 time to process: 24 seconds.
uf250-04.cnf fulfilled No. of Restarts: 2411 No. of Flips: 1553 time to process: 43 seconds.
uf250-04.cnf fulfilled No. of Restarts: 131 No. of Flips: 2333 time to process: 36 seconds.
uf250-04.cnf fulfilled No. of Restarts: 1088 No. of Flips: 2852 time to process: 35 seconds.
uf250-04.cnf fulfilled No. of Restarts: 120 No. of Flips: 2422 time to process: 20 seconds.
uf250-04.cnf fulfilled No. of Restarts: 1318 No. of Flips: 1721 time to process: 39 seconds.
uf250-04.cnf fulfilled No. of Restarts: 294 No. of Flips: 1902 time to process: 36 seconds.
uf250-04.cnf fulfilled No. of Restarts: 409 No. of Flips: 3789 time to process: 33 seconds.
uf250-04.cnf fulfilled No. of Restarts: 484 No. of Flips: 4152 time to process: 35 seconds.
uf250-04.cnf fulfilled No. of Restarts: 1436 No. of Flips: 1565 time to process: 32 seconds.
uf250-04.cnf fulfilled No. of Restarts: 1863 No. of Flips: 4667 time to process: 32 seconds.
uf250-04.cnf fulfilled No. of Restarts: 262 No. of Flips: 2625 time to process: 19 seconds.
uf250-04.cnf fulfilled No. of Restarts: 131 No. of Flips: 2917 time to process: 18 seconds.
uf250-04.cnf fulfilled No. of Restarts: 1708 No. of Flips: 692 time to process: 38 seconds.
uf250-04.cnf fulfilled No. of Restarts: 1 No. of Flips: 2132 time to process: 27 seconds.
uf250-04.cnf fulfilled No. of Restarts: 417 No. of Flips: 2713 time to process: 11 seconds.
uf250-04.cnf fulfilled No. of Restarts: 152 No. of Flips: 1386 time to process: 9 seconds.
uf250-04.cnf fulfilled No. of Restarts: 651 No. of Flips: 4283 time to process: 35 seconds.
uf250-04.cnf fulfilled No. of Restarts: 728 No. of Flips: 2618 time to process: 15 seconds.
uf250-04.cnf fulfilled No. of Restarts: 755 No. of Flips: 2097 time to process: 14 seconds.
uf250-04.cnf fulfilled No. of Restarts: 1553 No. of Flips: 4081 time to process: 35 seconds.
uf250-04.cnf fulfilled No. of Restarts: 2888 No. of Flips: 3364 time to process: 40 seconds.
uf250-04.cnf fulfilled No. of Restarts: 280 No. of Flips: 3538 time to process: 30 seconds.
uf250-04.cnf fulfilled No. of Restarts: 427 No. of Flips: 4823 time to process: 6 seconds.
uf250-04.cnf fulfilled No. of Restarts: 303 No. of Flips: 3187 time to process: 26 seconds.
uf250-04.cnf fulfilled No. of Restarts: 659 No. of Flips: 4070 time to process: 21 seconds.
uf250-04.cnf fulfilled No. of Restarts: 562 No. of Flips: 2630 time to process: 24 seconds.
uf250-04.cnf fulfilled No. of Restarts: 800 No. of Flips: 3433 time to process: 36 seconds.
uf250-04.cnf fulfilled No. of Restarts: 144 No. of Flips: 4648 time to process: 39 seconds.
uf250-04.cnf fulfilled No. of Restarts: 430 No. of Flips: 2185 time to process: 30 seconds.
uf250-04.cnf fulfilled No. of Restarts: 502 No. of Flips: 2902 time to process: 13 seconds.
uf250-04.cnf fulfilled No. of Restarts: 926 No. of Flips: 3927 time to process: 36 seconds.
uf250-04.cnf fulfilled No. of Restarts: 17 No. of Flips: 1737 time to process: 37 seconds.
uf250-04.cnf fulfilled No. of Restarts: 728 No. of Flips: 2896 time to process: 26 seconds.
uf250-04.cnf fulfilled No. of Restarts: 327 No. of Flips: 4090 time to process: 23 seconds.
uf250-04.cnf fulfilled No. of Restarts: 101 No. of Flips: 1702 time to process: 34 seconds.
uf250-04.cnf fulfilled No. of Restarts: 1121 No. of Flips: 1526 time to process: 34 seconds.
uf250-04.cnf fulfilled No. of Restarts: 45 No. of Flips: 1840 time to process: 33 seconds.
uf250-04.cnf fulfilled No. of Restarts: 1157 No. of Flips: 4673 time to process: 35 seconds.
uf250-04.cnf fulfilled No. of Restarts: 74 No. of Flips: 1632 time to process: 33 seconds.
uf250-04.cnf fulfilled No. of Restarts: 463 No. of Flips: 3237 time to process: 30 seconds.
uf250-04.cnf fulfilled No. of Restarts: 959 No. of Flips: 2805 time to process: 27 seconds.
uf250-04.cnf fulfilled No. of Restarts: 2785 No. of Flips: 4985 time to process: 31 seconds.
uf250-04.cnf fulfilled No. of Restarts: 1333 No. of Flips: 1309 time to process: 29 seconds.
uf250-04.cnf fulfilled No. of Restarts: 890 No. of Flips: 3708 time to process: 28 seconds.
uf250-04.cnf fulfilled No. of Restarts: 580 No. of Flips: 2036 time to process: 29 seconds.
uf250-04.cnf fulfilled No. of Restarts: 231 No. of Flips: 2109 time to process: 12 seconds.
uf250-04.cnf fulfilled No. of Restarts: 398 No. of Flips: 4478 time to process: 29 seconds.
uf250-04.cnf fulfilled No. of Restarts: 921 No. of Flips: 1321 time to process: 14 seconds.
uf250-04.cnf fulfilled No. of Restarts: 2041 No. of Flips: 944 time to process: 29 seconds.
uf250-04.cnf fulfilled No. of Restarts: 843 No. of Flips: 1130 time to process: 26 seconds.
uf250-04.cnf fulfilled No. of Restarts: 864 No. of Flips: 2535 time to process: 21 seconds.
uf250-04.cnf fulfilled No. of Restarts: 1443 No. of Flips: 2783 time to process: 29 seconds.
uf250-04.cnf fulfilled No. of Restarts: 78 No. of Flips: 3107 time to process: 10 seconds.
uf250-04.cnf fulfilled No. of Restarts: 215 No. of Flips: 1965 time to process: 13 seconds.
uf250-04.cnf fulfilled No. of Restarts: 828 No. of Flips: 3236 time to process: 29 seconds.
uf250-04.cnf fulfilled No. of Restarts: 208 No. of Flips: 2493 time to process: 29 seconds.
uf250-04.cnf fulfilled No. of Restarts: 208 No. of Flips: 4097 time to process: 22 seconds.
uf250-04.cnf fulfilled No. of Restarts: 33 No. of Flips: 1909 time to process: 8 seconds.
uf250-04.cnf fulfilled No. of Restarts: 1002 No. of Flips: 4077 time to process: 29 seconds.
uf250-04.cnf fulfilled No. of Restarts: 133 No. of Flips: 2751 time to process: 29 seconds.
uf250-04.cnf fulfilled No. of Restarts: 244 No. of Flips: 4820 time to process: 15 seconds.
uf250-04.cnf fulfilled No. of Restarts: 180 No. of Flips: 2433 time to process: 14 seconds.
uf250-04.cnf fulfilled No. of Restarts: 187 No. of Flips: 2627 time to process: 26 seconds.
uf250-04.cnf fulfilled No. of Restarts: 204 No. of Flips: 1453 time to process: 12 seconds.
uf250-04.cnf fulfilled No. of Restarts: 101 No. of Flips: 2986 time to process: 29 seconds.
uf250-04.cnf fulfilled No. of Restarts: 235 No. of Flips: 1855 time to process: 29 seconds.
uf250-04.cnf fulfilled No. of Restarts: 1650 No. of Flips: 3854 time to process: 26 seconds.
uf250-04.cnf fulfilled No. of Restarts: 684 No. of Flips: 2329 time to process: 20 seconds.
uf250-04.cnf fulfilled No. of Restarts: 1080 No. of Flips: 1196 time to process: 17 seconds.
uf250-04.cnf fulfilled No. of Restarts: 654 No. of Flips: 2072 time to process: 13 seconds.
uf250-04.cnf fulfilled No. of Restarts: 1204 No. of Flips: 2246 time to process: 17 seconds.
uf250-04.cnf fulfilled No. of Restarts: 1764 No. of Flips: 2773 time to process: 29 seconds.
uf250-04.cnf fulfilled No. of Restarts: 162 No. of Flips: 4436 time to process: 14 seconds.
uf250-04.cnf fulfilled No. of Restarts: 202 No. of Flips: 4229 time to process: 9 seconds.
uf250-04.cnf fulfilled No. of Restarts: 181 No. of Flips: 3195 time to process: 17 seconds.
uf250-04.cnf fulfilled No. of Restarts: 538 No. of Flips: 4385 time to process: 29 seconds.
uf250-04.cnf fulfilled No. of Restarts: 4776 No. of Flips: 2703 time to process: 31 seconds.
uf250-04.cnf fulfilled No. of Restarts: 1399 No. of Flips: 1528 time to process: 27 seconds.
uf250-04.cnf fulfilled No. of Restarts: 54 No. of Flips: 2168 time to process: 7 seconds.
uf250-04.cnf fulfilled No. of Restarts: 50 No. of Flips: 3812 time to process: 29 seconds.
uf250-04.cnf fulfilled No. of Restarts: 1754 No. of Flips: 4310 time to process: 30 seconds.
uf250-04.cnf fulfilled No. of Restarts: 306 No. of Flips: 3555 time to process: 25 seconds.
uf250-04.cnf fulfilled No. of Restarts: 350 No. of Flips: 1214 time to process: 29 seconds.
uf250-04.cnf fulfilled No. of Restarts: 1804 No. of Flips: 4473 time to process: 23 seconds.
uf250-04.cnf fulfilled No. of Restarts: 2317 No. of Flips: 4349 time to process: 25 seconds.
uf250-04.cnf fulfilled No. of Restarts: 2058 No. of Flips: 4346 time to process: 20 seconds.
uf250-04.cnf fulfilled No. of Restarts: 436 No. of Flips: 1357 time to process: 26 seconds.
uf250-04.cnf fulfilled No. of Restarts: 258 No. of Flips: 4211 time to process: 15 seconds.
uf250-04.cnf fulfilled No. of Restarts: 1115 No. of Flips: 3217 time to process: 13 seconds.
uf250-04.cnf fulfilled No. of Restarts: 142 No. of Flips: 4154 time to process: 11 seconds.
uf250-04.cnf fulfilled No. of Restarts: 1112 No. of Flips: 3079 time to process: 18 seconds.
uf250-04.cnf fulfilled No. of Restarts: 213 No. of Flips: 3028 time to process: 28 seconds.
uf250-04.cnf fulfilled No. of Restarts: 982 No. of Flips: 2324 time to process: 27 seconds.
uf250-04.cnf fulfilled No. of Restarts: 5158 No. of Flips: 3044 time to process: 32 seconds.
uf250-04.cnf fulfilled No. of Restarts: 326 No. of Flips: 985 time to process: 20 seconds.
uf250-04.cnf fulfilled No. of Restarts: 111 No. of Flips: 1865 time to process: 4 seconds.
uf250-04.cnf fulfilled No. of Restarts: 470 No. of Flips: 3821 time to process: 9 seconds.
uf250-04.cnf fulfilled No. of Restarts: 399 No. of Flips: 1607 time to process: 17 seconds.
uf250-04.cnf fulfilled No. of Restarts: 1311 No. of Flips: 1933 time to process: 29 seconds.
uf250-04.cnf fulfilled No. of Restarts: 2623 No. of Flips: 3976 time to process: 30 seconds.
uf250-04.cnf fulfilled No. of Restarts: 990 No. of Flips: 3072 time to process: 29 seconds.
uf250-04.cnf fulfilled No. of Restarts: 1418 No. of Flips: 2210 time to process: 21 seconds.
uf250-04.cnf fulfilled No. of Restarts: 1019 No. of Flips: 2979 time to process: 29 seconds.
uf250-04.cnf fulfilled No. of Restarts: 688 No. of Flips: 4130 time to process: 11 seconds.
uf250-04.cnf fulfilled No. of Restarts: 590 No. of Flips: 4013 time to process: 6 seconds.
uf250-04.cnf fulfilled No. of Restarts: 3321 No. of Flips: 4848 time to process: 31 seconds.
uf250-04.cnf fulfilled No. of Restarts: 1268 No. of Flips: 2172 time to process: 21 seconds.
uf250-04.cnf fulfilled No. of Restarts: 440 No. of Flips: 3469 time to process: 8 seconds.
uf250-04.cnf fulfilled No. of Restarts: 312 No. of Flips: 960 time to process: 29 seconds.
uf250-04.cnf fulfilled No. of Restarts: 11 No. of Flips: 3128 time to process: 15 seconds.
uf250-04.cnf fulfilled No. of Restarts: 45 No. of Flips: 2238 time to process: 1 seconds.
uf250-04.cnf fulfilled No. of Restarts: 36 No. of Flips: 4657 time to process: 29 seconds.
uf250-04.cnf fulfilled No. of Restarts: 1478 No. of Flips: 3773 time to process: 15 seconds.
uf250-04.cnf fulfilled No. of Restarts: 792 No. of Flips: 3988 time to process: 14 seconds.
uf250-04.cnf fulfilled No. of Restarts: 555 No. of Flips: 4235 time to process: 6 seconds.
uf250-04.cnf fulfilled No. of Restarts: 69 No. of Flips: 2884 time to process: 25 seconds.
uf250-04.cnf fulfilled No. of Restarts: 332 No. of Flips: 3395 time to process: 23 seconds.
uf250-04.cnf fulfilled No. of Restarts: 378 No. of Flips: 4209 time to process: 7 seconds.
uf250-04.cnf fulfilled No. of Restarts: 601 No. of Flips: 3239 time to process: 29 seconds.
uf250-04.cnf fulfilled No. of Restarts: 101 No. of Flips: 4613 time to process: 10 seconds.
uf250-04.cnf fulfilled No. of Restarts: 841 No. of Flips: 4182 time to process: 11 seconds.
uf250-04.cnf fulfilled No. of Restarts: 1668 No. of Flips: 4390 time to process: 22 seconds.
uf250-04.cnf fulfilled No. of Restarts: 3552 No. of Flips: 3034 time to process: 26 seconds.
uf250-04.cnf fulfilled No. of Restarts: 1250 No. of Flips: 3230 time to process: 22 seconds.
uf250-04.cnf fulfilled No. of Restarts: 129 No. of Flips: 2771 time to process: 3 seconds.
uf250-04.cnf fulfilled No. of Restarts: 362 No. of Flips: 1930 time to process: 27 seconds.
uf250-04.cnf fulfilled No. of Restarts: 384 No. of Flips: 2325 time to process: 11 seconds.
uf250-04.cnf fulfilled No. of Restarts: 36 No. of Flips: 2620 time to process: 7 seconds.
uf250-04.cnf fulfilled No. of Restarts: 807 No. of Flips: 4394 time to process: 17 seconds.
uf250-04.cnf fulfilled No. of Restarts: 226 No. of Flips: 2747 time to process: 19 seconds.
uf250-04.cnf fulfilled No. of Restarts: 1749 No. of Flips: 3124 time to process: 23 seconds.
uf250-04.cnf fulfilled No. of Restarts: 946 No. of Flips: 2095 time to process: 16 seconds.
uf250-04.cnf fulfilled No. of Restarts: 776 No. of Flips: 1844 time to process: 13 seconds.
uf250-04.cnf fulfilled No. of Restarts: 325 No. of Flips: 3628 time to process: 29 seconds.
uf250-04.cnf fulfilled No. of Restarts: 552 No. of Flips: 1957 time to process: 17 seconds.
uf250-04.cnf fulfilled No. of Restarts: 131 No. of Flips: 3212 time to process: 28 seconds.
uf250-04.cnf fulfilled No. of Restarts: 3826 No. of Flips: 2334 time to process: 30 seconds.
uf250-04.cnf fulfilled No. of Restarts: 256 No. of Flips: 3238 time to process: 15 seconds.
uf250-04.cnf fulfilled No. of Restarts: 489 No. of Flips: 4606 time to process: 13 seconds.
uf250-04.cnf fulfilled No. of Restarts: 19 No. of Flips: 3394 time to process: 13 seconds.
uf250-04.cnf fulfilled No. of Restarts: 811 No. of Flips: 1667 time to process: 29 seconds.
uf250-04.cnf fulfilled No. of Restarts: 1093 No. of Flips: 4420 time to process: 14 seconds.
uf250-04.cnf fulfilled No. of Restarts: 719 No. of Flips: 3775 time to process: 29 seconds.
uf250-04.cnf fulfilled No. of Restarts: 129 No. of Flips: 3809 time to process: 9 seconds.
uf250-04.cnf fulfilled No. of Restarts: 639 No. of Flips: 3955 time to process: 29 seconds.
uf250-04.cnf fulfilled No. of Restarts: 535 No. of Flips: 3054 time to process: 29 seconds.
uf250-04.cnf fulfilled No. of Restarts: 288 No. of Flips: 4396 time to process: 18 seconds.
uf250-04.cnf fulfilled No. of Restarts: 490 No. of Flips: 4528 time to process: 15 seconds.
uf250-04.cnf fulfilled No. of Restarts: 907 No. of Flips: 4250 time to process: 29 seconds.
uf250-04.cnf fulfilled No. of Restarts: 1069 No. of Flips: 4545 time to process: 29 seconds.
uf250-04.cnf fulfilled No. of Restarts: 1750 No. of Flips: 4200 time to process: 8 seconds.
uf250-04.cnf fulfilled No. of Restarts: 619 No. of Flips: 1298 time to process: 24 seconds.
uf250-04.cnf fulfilled No. of Restarts: 126 No. of Flips: 1240 time to process: 13 seconds.
uf250-04.cnf fulfilled No. of Restarts: 37 No. of Flips: 3234 time to process: 8 seconds.
uf250-04.cnf fulfilled No. of Restarts: 1298 No. of Flips: 1110 time to process: 29 seconds.
uf250-04.cnf fulfilled No. of Restarts: 5 No. of Flips: 4926 time to process: 8 seconds.
uf250-04.cnf fulfilled No. of Restarts: 782 No. of Flips: 1690 time to process: 18 seconds.
uf250-04.cnf fulfilled No. of Restarts: 62 No. of Flips: 4519 time to process: 13 seconds.
uf250-04.cnf fulfilled No. of Restarts: 871 No. of Flips: 1876 time to process: 6 seconds.
uf250-04.cnf fulfilled No. of Restarts: 1199 No. of Flips: 3623 time to process: 12 seconds.
uf250-04.cnf fulfilled No. of Restarts: 463 No. of Flips: 1015 time to process: 22 seconds.
uf250-04.cnf fulfilled No. of Restarts: 1156 No. of Flips: 3498 time to process: 10 seconds.
uf250-04.cnf fulfilled No. of Restarts: 4689 No. of Flips: 4077 time to process: 27 seconds.
uf250-04.cnf fulfilled No. of Restarts: 1768 No. of Flips: 1838 time to process: 13 seconds.
uf250-04.cnf fulfilled No. of Restarts: 2195 No. of Flips: 1210 time to process: 30 seconds.
uf250-04.cnf fulfilled No. of Restarts: 964 No. of Flips: 2816 time to process: 29 seconds.
uf250-04.cnf fulfilled No. of Restarts: 46 No. of Flips: 4734 time to process: 18 seconds.
uf250-04.cnf fulfilled No. of Restarts: 913 No. of Flips: 3981 time to process: 29 seconds.
uf250-04.cnf fulfilled No. of Restarts: 1067 No. of Flips: 4062 time to process: 11 seconds.
uf250-04.cnf fulfilled No. of Restarts: 12 No. of Flips: 4241 time to process: 22 seconds.
uf250-04.cnf fulfilled No. of Restarts: 1465 No. of Flips: 3514 time to process: 21 seconds.
uf250-04.cnf fulfilled No. of Restarts: 1980 No. of Flips: 3326 time to process: 23 seconds.
uf250-04.cnf fulfilled No. of Restarts: 1194 No. of Flips: 1266 time to process: 18 seconds.
uf250-04.cnf fulfilled No. of Restarts: 504 No. of Flips: 1823 time to process: 20 seconds.
uf250-04.cnf fulfilled No. of Restarts: 158 No. of Flips: 2136 time to process: 11 seconds.
uf250-04.cnf fulfilled No. of Restarts: 628 No. of Flips: 4765 time to process: 29 seconds.
uf250-04.cnf fulfilled No. of Restarts: 1000 No. of Flips: 4906 time to process: 10 seconds.
uf250-04.cnf fulfilled No. of Restarts: 951 No. of Flips: 2762 time to process: 21 seconds.
uf250-04.cnf fulfilled No. of Restarts: 273 No. of Flips: 4700 time to process: 10 seconds.
uf250-04.cnf fulfilled No. of Restarts: 20 No. of Flips: 2933 time to process: 13 seconds.
uf250-04.cnf fulfilled No. of Restarts: 1742 No. of Flips: 1490 time to process: 30 seconds.
uf250-04.cnf fulfilled No. of Restarts: 246 No. of Flips: 3074 time to process: 7 seconds.
uf250-04.cnf fulfilled No. of Restarts: 752 No. of Flips: 4115 time to process: 10 seconds.
uf250-04.cnf fulfilled No. of Restarts: 707 No. of Flips: 4095 time to process: 5 seconds.
uf250-04.cnf fulfilled No. of Restarts: 356 No. of Flips: 1578 time to process: 29 seconds.
uf250-04.cnf fulfilled No. of Restarts: 110 No. of Flips: 4769 time to process: 18 seconds.
uf250-04.cnf fulfilled No. of Restarts: 1604 No. of Flips: 1443 time to process: 29 seconds.
uf250-04.cnf fulfilled No. of Restarts: 1057 No. of Flips: 4626 time to process: 20 seconds.
uf250-04.cnf fulfilled No. of Restarts: 986 No. of Flips: 2823 time to process: 12 seconds.
uf250-04.cnf fulfilled No. of Restarts: 585 No. of Flips: 1078 time to process: 7 seconds.
uf250-04.cnf fulfilled No. of Restarts: 324 No. of Flips: 1083 time to process: 21 seconds.
uf250-04.cnf fulfilled No. of Restarts: 560 No. of Flips: 1345 time to process: 19 seconds.
uf250-04.cnf fulfilled No. of Restarts: 114 No. of Flips: 2676 time to process: 29 seconds.
uf250-04.cnf fulfilled No. of Restarts: 1510 No. of Flips: 1069 time to process: 11 seconds.
uf250-04.cnf fulfilled No. of Restarts: 380 No. of Flips: 3278 time to process: 18 seconds.
uf250-04.cnf fulfilled No. of Restarts: 27 No. of Flips: 3511 time to process: 13 seconds.
uf250-04.cnf fulfilled No. of Restarts: 1153 No. of Flips: 2846 time to process: 30 seconds.
uf250-04.cnf fulfilled No. of Restarts: 470 No. of Flips: 2250 time to process: 14 seconds.
uf250-04.cnf fulfilled No. of Restarts: 2504 No. of Flips: 1864 time to process: 30 seconds.
uf250-04.cnf fulfilled No. of Restarts: 1397 No. of Flips: 2974 time to process: 29 seconds.
uf250-04.cnf fulfilled No. of Restarts: 449 No. of Flips: 4375 time to process: 16 seconds.
uf250-04.cnf fulfilled No. of Restarts: 654 No. of Flips: 4576 time to process: 9 seconds.
uf250-04.cnf fulfilled No. of Restarts: 695 No. of Flips: 4238 time to process: 12 seconds.
uf250-04.cnf fulfilled No. of Restarts: 712 No. of Flips: 1478 time to process: 17 seconds.
uf250-04.cnf fulfilled No. of Restarts: 376 No. of Flips: 1938 time to process: 14 seconds.
uf250-04.cnf fulfilled No. of Restarts: 421 No. of Flips: 3943 time to process: 9 seconds.
uf250-04.cnf fulfilled No. of Restarts: 59 No. of Flips: 3301 time to process: 28 seconds.
uf250-04.cnf fulfilled No. of Restarts: 3308 No. of Flips: 3856 time to process: 31 seconds.
uf250-04.cnf fulfilled No. of Restarts: 1902 No. of Flips: 1457 time to process: 21 seconds.
uf250-04.cnf fulfilled No. of Restarts: 160 No. of Flips: 1344 time to process: 12 seconds.
uf250-04.cnf fulfilled No. of Restarts: 662 No. of Flips: 2719 time to process: 18 seconds.
uf250-04.cnf fulfilled No. of Restarts: 1860 No. of Flips: 4525 time to process: 23 seconds.
uf250-04.cnf fulfilled No. of Restarts: 104 No. of Flips: 2044 time to process: 4 seconds.
uf250-04.cnf fulfilled No. of Restarts: 253 No. of Flips: 1410 time to process: 28 seconds.
uf250-04.cnf fulfilled No. of Restarts: 268 No. of Flips: 1953 time to process: 28 seconds.
uf250-04.cnf fulfilled No. of Restarts: 679 No. of Flips: 4671 time to process: 29 seconds.
uf250-04.cnf fulfilled No. of Restarts: 197 No. of Flips: 4352 time to process: 13 seconds.
uf250-04.cnf fulfilled No. of Restarts: 2094 No. of Flips: 1920 time to process: 30 seconds.
uf250-04.cnf fulfilled No. of Restarts: 283 No. of Flips: 1183 time to process: 7 seconds.
uf250-04.cnf fulfilled No. of Restarts: 311 No. of Flips: 4800 time to process: 28 seconds.
uf250-04.cnf fulfilled No. of Restarts: 169 No. of Flips: 3579 time to process: 22 seconds.
uf250-04.cnf fulfilled No. of Restarts: 269 No. of Flips: 3560 time to process: 29 seconds.
uf250-04.cnf fulfilled No. of Restarts: 363 No. of Flips: 1502 time to process: 16 seconds.
uf250-04.cnf fulfilled No. of Restarts: 910 No. of Flips: 4324 time to process: 21 seconds.
uf250-04.cnf fulfilled No. of Restarts: 115 No. of Flips: 1302 time to process: 24 seconds.
uf250-04.cnf fulfilled No. of Restarts: 826 No. of Flips: 4052 time to process: 21 seconds.
uf250-04.cnf fulfilled No. of Restarts: 290 No. of Flips: 4623 time to process: 28 seconds.
uf250-04.cnf fulfilled No. of Restarts: 52 No. of Flips: 3181 time to process: 29 seconds.
uf250-04.cnf fulfilled No. of Restarts: 779 No. of Flips: 3588 time to process: 10 seconds.
uf250-04.cnf fulfilled No. of Restarts: 65 No. of Flips: 4079 time to process: 15 seconds.
uf250-04.cnf fulfilled No. of Restarts: 244 No. of Flips: 4537 time to process: 7 seconds.
uf250-04.cnf fulfilled No. of Restarts: 280 No. of Flips: 3510 time to process: 15 seconds.
uf250-04.cnf fulfilled No. of Restarts: 738 No. of Flips: 2440 time to process: 29 seconds.
uf250-04.cnf fulfilled No. of Restarts: 554 No. of Flips: 1321 time to process: 29 seconds.
uf250-04.cnf fulfilled No. of Restarts: 252 No. of Flips: 4234 time to process: 17 seconds.
uf250-04.cnf fulfilled No. of Restarts: 1168 No. of Flips: 1711 time to process: 28 seconds.
uf250-04.cnf fulfilled No. of Restarts: 862 No. of Flips: 3238 time to process: 16 seconds.
uf250-04.cnf fulfilled No. of Restarts: 233 No. of Flips: 2765 time to process: 20 seconds.
uf250-04.cnf fulfilled No. of Restarts: 1427 No. of Flips: 4078 time to process: 25 seconds.
uf250-04.cnf fulfilled No. of Restarts: 1063 No. of Flips: 1620 time to process: 24 seconds.
uf250-04.cnf fulfilled No. of Restarts: 144 No. of Flips: 3601 time to process: 28 seconds.
uf250-04.cnf fulfilled No. of Restarts: 2618 No. of Flips: 1937 time to process: 29 seconds.
uf250-04.cnf fulfilled No. of Restarts: 595 No. of Flips: 4355 time to process: 22 seconds.
uf250-04.cnf fulfilled No. of Restarts: 1403 No. of Flips: 1467 time to process: 11 seconds.
uf250-04.cnf fulfilled No. of Restarts: 263 No. of Flips: 1652 time to process: 17 seconds.
uf250-04.cnf fulfilled No. of Restarts: 224 No. of Flips: 1035 time to process: 25 seconds.
uf250-04.cnf fulfilled No. of Restarts: 1416 No. of Flips: 3521 time to process: 27 seconds.
uf250-04.cnf fulfilled No. of Restarts: 1513 No. of Flips: 2318 time to process: 21 seconds.
uf250-04.cnf fulfilled No. of Restarts: 104 No. of Flips: 1781 time to process: 23 seconds.
uf250-04.cnf fulfilled No. of Restarts: 2374 No. of Flips: 4179 time to process: 30 seconds.
uf250-04.cnf fulfilled No. of Restarts: 34 No. of Flips: 2760 time to process: 12 seconds.
uf250-04.cnf fulfilled No. of Restarts: 239 No. of Flips: 3158 time to process: 29 seconds.
uf250-04.cnf fulfilled No. of Restarts: 200 No. of Flips: 4216 time to process: 17 seconds.
uf250-04.cnf fulfilled No. of Restarts: 494 No. of Flips: 4450 time to process: 29 seconds.
uf250-04.cnf fulfilled No. of Restarts: 41 No. of Flips: 3926 time to process: 7 seconds.
uf250-04.cnf fulfilled No. of Restarts: 947 No. of Flips: 4768 time to process: 29 seconds.
uf250-04.cnf fulfilled No. of Restarts: 980 No. of Flips: 2526 time to process: 16 seconds.
uf250-04.cnf fulfilled No. of Restarts: 65 No. of Flips: 3716 time to process: 11 seconds.
uf250-04.cnf fulfilled No. of Restarts: 1807 No. of Flips: 3431 time to process: 19 seconds.
uf250-04.cnf fulfilled No. of Restarts: 128 No. of Flips: 1163 time to process: 11 seconds.
uf250-04.cnf fulfilled No. of Restarts: 358 No. of Flips: 2296 time to process: 21 seconds.
uf250-04.cnf fulfilled No. of Restarts: 663 No. of Flips: 1853 time to process: 17 seconds.
uf250-04.cnf fulfilled No. of Restarts: 161 No. of Flips: 4070 time to process: 15 seconds.
uf250-04.cnf fulfilled No. of Restarts: 19 No. of Flips: 4400 time to process: 29 seconds.
uf250-04.cnf fulfilled No. of Restarts: 478 No. of Flips: 2757 time to process: 22 seconds.
uf250-04.cnf fulfilled No. of Restarts: 426 No. of Flips: 3141 time to process: 7 seconds.
uf250-04.cnf fulfilled No. of Restarts: 1884 No. of Flips: 2243 time to process: 30 seconds.
uf250-04.cnf fulfilled No. of Restarts: 719 No. of Flips: 2751 time to process: 11 seconds.
uf250-04.cnf fulfilled No. of Restarts: 1729 No. of Flips: 2449 time to process: 29 seconds.
uf250-04.cnf fulfilled No. of Restarts: 432 No. of Flips: 1842 time to process: 20 seconds.
uf250-04.cnf fulfilled No. of Restarts: 878 No. of Flips: 2078 time to process: 29 seconds.
uf250-04.cnf fulfilled No. of Restarts: 203 No. of Flips: 1230 time to process: 5 seconds.
uf250-04.cnf fulfilled No. of Restarts: 1140 No. of Flips: 4244 time to process: 29 seconds.
uf250-04.cnf fulfilled No. of Restarts: 2031 No. of Flips: 3537 time to process: 30 seconds.
uf250-04.cnf fulfilled No. of Restarts: 768 No. of Flips: 2060 time to process: 29 seconds.
uf250-04.cnf fulfilled No. of Restarts: 119 No. of Flips: 2359 time to process: 27 seconds.
uf250-04.cnf fulfilled No. of Restarts: 771 No. of Flips: 3803 time to process: 19 seconds.
uf250-04.cnf fulfilled No. of Restarts: 24 No. of Flips: 2864 time to process: 25 seconds.
uf250-04.cnf fulfilled No. of Restarts: 14 No. of Flips: 4762 time to process: 11 seconds.
uf250-04.cnf fulfilled No. of Restarts: 115 No. of Flips: 3740 time to process: 25 seconds.
uf250-04.cnf fulfilled No. of Restarts: 343 No. of Flips: 2738 time to process: 15 seconds.
uf250-04.cnf fulfilled No. of Restarts: 80 No. of Flips: 2624 time to process: 17 seconds.
uf250-04.cnf fulfilled No. of Restarts: 1538 No. of Flips: 4866 time to process: 26 seconds.
uf250-04.cnf fulfilled No. of Restarts: 167 No. of Flips: 1067 time to process: 29 seconds.
uf250-04.cnf fulfilled No. of Restarts: 1303 No. of Flips: 3582 time to process: 22 seconds.
uf250-04.cnf fulfilled No. of Restarts: 1783 No. of Flips: 1999 time to process: 30 seconds.
uf250-04.cnf fulfilled No. of Restarts: 228 No. of Flips: 3840 time to process: 12 seconds.
uf250-04.cnf fulfilled No. of Restarts: 675 No. of Flips: 2142 time to process: 21 seconds.
uf250-04.cnf fulfilled No. of Restarts: 510 No. of Flips: 4783 time to process: 28 seconds.
uf250-04.cnf fulfilled No. of Restarts: 469 No. of Flips: 2992 time to process: 29 seconds.
uf250-04.cnf fulfilled No. of Restarts: 750 No. of Flips: 4976 time to process: 25 seconds.
uf250-04.cnf fulfilled No. of Restarts: 422 No. of Flips: 1992 time to process: 28 seconds.
uf250-04.cnf fulfilled No. of Restarts: 872 No. of Flips: 2957 time to process: 12 seconds.
uf250-04.cnf fulfilled No. of Restarts: 413 No. of Flips: 3199 time to process: 18 seconds.
uf250-04.cnf fulfilled No. of Restarts: 455 No. of Flips: 4594 time to process: 13 seconds.
uf250-04.cnf fulfilled No. of Restarts: 333 No. of Flips: 1810 time to process: 6 seconds.
uf250-04.cnf fulfilled No. of Restarts: 1018 No. of Flips: 3996 time to process: 29 seconds.
uf250-04.cnf fulfilled No. of Restarts: 407 No. of Flips: 2466 time to process: 24 seconds.
uf250-04.cnf fulfilled No. of Restarts: 125 No. of Flips: 1931 time to process: 8 seconds.
uf250-04.cnf fulfilled No. of Restarts: 18 No. of Flips: 2091 time to process: 7 seconds.
uf250-04.cnf fulfilled No. of Restarts: 83 No. of Flips: 2527 time to process: 19 seconds.
uf250-04.cnf fulfilled No. of Restarts: 1135 No. of Flips: 1732 time to process: 13 seconds.
uf250-04.cnf fulfilled No. of Restarts: 565 No. of Flips: 2231 time to process: 16 seconds.
uf250-04.cnf fulfilled No. of Restarts: 656 No. of Flips: 4739 time to process: 11 seconds.
uf250-04.cnf fulfilled No. of Restarts: 574 No. of Flips: 3623 time to process: 10 seconds.
uf250-04.cnf fulfilled No. of Restarts: 636 No. of Flips: 2728 time to process: 28 seconds.
uf250-04.cnf fulfilled No. of Restarts: 655 No. of Flips: 2877 time to process: 20 seconds.
uf250-04.cnf fulfilled No. of Restarts: 1472 No. of Flips: 4648 time to process: 25 seconds.
uf250-04.cnf fulfilled No. of Restarts: 534 No. of Flips: 1940 time to process: 11 seconds.
uf250-04.cnf fulfilled No. of Restarts: 223 No. of Flips: 1792 time to process: 29 seconds.
uf250-04.cnf fulfilled No. of Restarts: 295 No. of Flips: 4576 time to process: 14 seconds.
uf250-04.cnf fulfilled No. of Restarts: 188 No. of Flips: 3020 time to process: 7 seconds.
uf250-04.cnf fulfilled No. of Restarts: 1338 No. of Flips: 4670 time to process: 29 seconds.
uf250-04.cnf fulfilled No. of Restarts: 164 No. of Flips: 1790 time to process: 29 seconds.
uf250-04.cnf fulfilled No. of Restarts: 1908 No. of Flips: 1749 time to process: 15 seconds.
uf250-04.cnf fulfilled No. of Restarts: 1184 No. of Flips: 3826 time to process: 20 seconds.
uf250-04.cnf fulfilled No. of Restarts: 910 No. of Flips: 4595 time to process: 29 seconds.
uf250-04.cnf fulfilled No. of Restarts: 491 No. of Flips: 1372 time to process: 23 seconds.
uf250-04.cnf fulfilled No. of Restarts: 231 No. of Flips: 3872 time to process: 14 seconds.
uf250-04.cnf fulfilled No. of Restarts: 505 No. of Flips: 1912 time to process: 26 seconds.
uf250-04.cnf fulfilled No. of Restarts: 702 No. of Flips: 4494 time to process: 14 seconds.
uf250-04.cnf fulfilled No. of Restarts: 93 No. of Flips: 2589 time to process: 15 seconds.
uf250-04.cnf fulfilled No. of Restarts: 264 No. of Flips: 4084 time to process: 24 seconds.
uf250-04.cnf fulfilled No. of Restarts: 381 No. of Flips: 2053 time to process: 21 seconds.
uf250-04.cnf fulfilled No. of Restarts: 242 No. of Flips: 3507 time to process: 27 seconds.
uf250-04.cnf fulfilled No. of Restarts: 1558 No. of Flips: 2031 time to process: 29 seconds.
uf250-04.cnf fulfilled No. of Restarts: 855 No. of Flips: 4592 time to process: 14 seconds.
uf250-04.cnf fulfilled No. of Restarts: 1446 No. of Flips: 2961 time to process: 18 seconds.
uf250-04.cnf fulfilled No. of Restarts: 1297 No. of Flips: 1543 time to process: 29 seconds.
uf250-04.cnf fulfilled No. of Restarts: 709 No. of Flips: 4486 time to process: 29 seconds.
uf250-04.cnf fulfilled No. of Restarts: 91 No. of Flips: 4580 time to process: 29 seconds.
uf250-04.cnf fulfilled No. of Restarts: 342 No. of Flips: 1896 time to process: 17 seconds.
uf250-04.cnf fulfilled No. of Restarts: 1206 No. of Flips: 3963 time to process: 29 seconds.
uf250-04.cnf fulfilled No. of Restarts: 318 No. of Flips: 3491 time to process: 25 seconds.
uf250-04.cnf fulfilled No. of Restarts: 399 No. of Flips: 1733 time to process: 28 seconds.
uf250-04.cnf fulfilled No. of Restarts: 837 No. of Flips: 2946 time to process: 11 seconds.
uf250-04.cnf fulfilled No. of Restarts: 1861 No. of Flips: 3882 time to process: 29 seconds.
uf250-04.cnf fulfilled No. of Restarts: 935 No. of Flips: 4741 time to process: 29 seconds.
uf250-04.cnf fulfilled No. of Restarts: 254 No. of Flips: 3049 time to process: 29 seconds.
uf250-04.cnf fulfilled No. of Restarts: 551 No. of Flips: 2963 time to process: 29 seconds.
uf250-04.cnf fulfilled No. of Restarts: 17 No. of Flips: 3049 time to process: 4 seconds.
uf250-04.cnf fulfilled No. of Restarts: 208 No. of Flips: 1781 time to process: 23 seconds.
uf250-04.cnf fulfilled No. of Restarts: 411 No. of Flips: 4293 time to process: 12 seconds.
uf250-04.cnf fulfilled No. of Restarts: 785 No. of Flips: 3513 time to process: 29 seconds.
uf250-04.cnf fulfilled No. of Restarts: 1412 No. of Flips: 3400 time to process: 29 seconds.
uf250-04.cnf fulfilled No. of Restarts: 507 No. of Flips: 2649 time to process: 8 seconds.
uf250-04.cnf fulfilled No. of Restarts: 216 No. of Flips: 4927 time to process: 24 seconds.
uf250-04.cnf fulfilled No. of Restarts: 1348 No. of Flips: 4769 time to process: 29 seconds.
uf250-04.cnf fulfilled No. of Restarts: 43 No. of Flips: 1151 time to process: 18 seconds.
uf250-04.cnf fulfilled No. of Restarts: 196 No. of Flips: 4329 time to process: 29 seconds.
uf250-04.cnf fulfilled No. of Restarts: 2307 No. of Flips: 3851 time to process: 27 seconds.
uf250-04.cnf fulfilled No. of Restarts: 347 No. of Flips: 4044 time to process: 11 seconds.
uf250-04.cnf fulfilled No. of Restarts: 720 No. of Flips: 2422 time to process: 29 seconds.
uf250-04.cnf fulfilled No. of Restarts: 878 No. of Flips: 4624 time to process: 29 seconds.
uf250-04.cnf fulfilled No. of Restarts: 142 No. of Flips: 1418 time to process: 10 seconds.
uf250-04.cnf fulfilled No. of Restarts: 101 No. of Flips: 1522 time to process: 6 seconds.
uf250-04.cnf fulfilled No. of Restarts: 467 No. of Flips: 936 time to process: 29 seconds.
uf250-04.cnf fulfilled No. of Restarts: 1696 No. of Flips: 3150 time to process: 29 seconds.
uf250-04.cnf fulfilled No. of Restarts: 27 No. of Flips: 1266 time to process: 28 seconds.
uf250-04.cnf fulfilled No. of Restarts: 1545 No. of Flips: 4777 time to process: 22 seconds.
uf250-04.cnf fulfilled No. of Restarts: 511 No. of Flips: 1980 time to process: 25 seconds.
uf250-04.cnf fulfilled No. of Restarts: 1914 No. of Flips: 4918 time to process: 13 seconds.
uf250-04.cnf fulfilled No. of Restarts: 23 No. of Flips: 4575 time to process: 27 seconds.
uf250-04.cnf fulfilled No. of Restarts: 301 No. of Flips: 4767 time to process: 15 seconds.
uf250-04.cnf fulfilled No. of Restarts: 444 No. of Flips: 999 time to process: 16 seconds.
uf250-04.cnf fulfilled No. of Restarts: 427 No. of Flips: 1565 time to process: 15 seconds.
uf250-04.cnf fulfilled No. of Restarts: 1054 No. of Flips: 1707 time to process: 29 seconds.
uf250-04.cnf fulfilled No. of Restarts: 1357 No. of Flips: 3612 time to process: 29 seconds.
uf250-04.cnf fulfilled No. of Restarts: 577 No. of Flips: 2534 time to process: 28 seconds.
uf250-04.cnf fulfilled No. of Restarts: 251 No. of Flips: 2814 time to process: 12 seconds.
uf250-04.cnf fulfilled No. of Restarts: 164 No. of Flips: 3659 time to process: 29 seconds.
uf250-04.cnf fulfilled No. of Restarts: 1706 No. of Flips: 4479 time to process: 30 seconds.
uf250-04.cnf fulfilled No. of Restarts: 288 No. of Flips: 1462 time to process: 29 seconds.
uf250-04.cnf fulfilled No. of Restarts: 181 No. of Flips: 3237 time to process: 14 seconds.
uf250-04.cnf fulfilled No. of Restarts: 959 No. of Flips: 3242 time to process: 22 seconds.
uf250-04.cnf fulfilled No. of Restarts: 610 No. of Flips: 790 time to process: 29 seconds.
uf250-04.cnf fulfilled No. of Restarts: 883 No. of Flips: 3296 time to process: 17 seconds.
uf250-04.cnf fulfilled No. of Restarts: 329 No. of Flips: 2695 time to process: 7 seconds.
uf250-04.cnf fulfilled No. of Restarts: 438 No. of Flips: 4022 time to process: 16 seconds.
uf250-04.cnf fulfilled No. of Restarts: 607 No. of Flips: 3380 time to process: 29 seconds.
uf250-04.cnf fulfilled No. of Restarts: 270 No. of Flips: 1736 time to process: 27 seconds.
uf250-04.cnf fulfilled No. of Restarts: 1377 No. of Flips: 4912 time to process: 29 seconds.
uf250-04.cnf fulfilled No. of Restarts: 1496 No. of Flips: 3671 time to process: 22 seconds.
uf250-04.cnf fulfilled No. of Restarts: 1288 No. of Flips: 1385 time to process: 29 seconds.
uf250-04.cnf fulfilled No. of Restarts: 665 No. of Flips: 1966 time to process: 29 seconds.
uf250-04.cnf fulfilled No. of Restarts: 2228 No. of Flips: 2349 time to process: 30 seconds.
uf250-04.cnf fulfilled No. of Restarts: 1122 No. of Flips: 3966 time to process: 29 seconds.
uf250-04.cnf fulfilled No. of Restarts: 1859 No. of Flips: 2448 time to process: 18 seconds.
uf250-04.cnf fulfilled No. of Restarts: 2052 No. of Flips: 4721 time to process: 29 seconds.
uf250-04.cnf fulfilled No. of Restarts: 211 No. of Flips: 842 time to process: 15 seconds.
uf250-04.cnf fulfilled No. of Restarts: 1092 No. of Flips: 3164 time to process: 19 seconds.
uf250-04.cnf fulfilled No. of Restarts: 2515 No. of Flips: 3217 time to process: 30 seconds.
uf250-04.cnf fulfilled No. of Restarts: 762 No. of Flips: 2866 time to process: 29 seconds.
uf250-04.cnf fulfilled No. of Restarts: 1142 No. of Flips: 2755 time to process: 29 seconds.
uf250-04.cnf fulfilled No. of Restarts: 112 No. of Flips: 3011 time to process: 17 seconds.
uf250-04.cnf fulfilled No. of Restarts: 502 No. of Flips: 1767 time to process: 12 seconds.
uf250-04.cnf fulfilled No. of Restarts: 242 No. of Flips: 2995 time to process: 18 seconds.
uf250-04.cnf fulfilled No. of Restarts: 4 No. of Flips: 1091 time to process: 29 seconds.
uf250-04.cnf fulfilled No. of Restarts: 694 No. of Flips: 2326 time to process: 29 seconds.
uf250-04.cnf fulfilled No. of Restarts: 66 No. of Flips: 2939 time to process: 19 seconds.
uf250-04.cnf fulfilled No. of Restarts: 1433 No. of Flips: 1763 time to process: 29 seconds.
uf250-04.cnf fulfilled No. of Restarts: 1275 No. of Flips: 3106 time to process: 18 seconds.
uf250-04.cnf fulfilled No. of Restarts: 321 No. of Flips: 4674 time to process: 23 seconds.
uf250-04.cnf fulfilled No. of Restarts: 428 No. of Flips: 2720 time to process: 15 seconds.
uf250-04.cnf fulfilled No. of Restarts: 81 No. of Flips: 2157 time to process: 28 seconds.
uf250-04.cnf fulfilled No. of Restarts: 1716 No. of Flips: 3207 time to process: 30 seconds.
uf250-04.cnf fulfilled No. of Restarts: 659 No. of Flips: 4161 time to process: 29 seconds.
uf250-04.cnf fulfilled No. of Restarts: 1660 No. of Flips: 1859 time to process: 27 seconds.
uf250-04.cnf fulfilled No. of Restarts: 362 No. of Flips: 2549 time to process: 29 seconds.
uf250-04.cnf fulfilled No. of Restarts: 1958 No. of Flips: 2948 time to process: 30 seconds.
uf250-04.cnf fulfilled No. of Restarts: 694 No. of Flips: 4064 time to process: 29 seconds.
uf250-04.cnf fulfilled No. of Restarts: 246 No. of Flips: 3117 time to process: 28 seconds.
uf250-04.cnf fulfilled No. of Restarts: 70 No. of Flips: 4570 time to process: 9 seconds.
uf250-04.cnf fulfilled No. of Restarts: 1490 No. of Flips: 1713 time to process: 27 seconds.
uf250-04.cnf fulfilled No. of Restarts: 2518 No. of Flips: 2248 time to process: 30 seconds.
uf250-04.cnf fulfilled No. of Restarts: 596 No. of Flips: 1883 time to process: 11 seconds.
uf250-04.cnf fulfilled No. of Restarts: 462 No. of Flips: 3799 time to process: 15 seconds.
uf250-04.cnf fulfilled No. of Restarts: 145 No. of Flips: 1645 time to process: 10 seconds.
uf250-04.cnf fulfilled No. of Restarts: 469 No. of Flips: 2191 time to process: 20 seconds.
uf250-04.cnf fulfilled No. of Restarts: 1825 No. of Flips: 4830 time to process: 29 seconds.
uf250-04.cnf fulfilled No. of Restarts: 249 No. of Flips: 3371 time to process: 29 seconds.
uf250-04.cnf fulfilled No. of Restarts: 852 No. of Flips: 4795 time to process: 18 seconds.
uf250-04.cnf fulfilled No. of Restarts: 624 No. of Flips: 2186 time to process: 26 seconds.
uf250-04.cnf fulfilled No. of Restarts: 1799 No. of Flips: 2150 time to process: 29 seconds.
uf250-04.cnf fulfilled No. of Restarts: 1610 No. of Flips: 3361 time to process: 23 seconds.
uf250-04.cnf fulfilled No. of Restarts: 137 No. of Flips: 2347 time to process: 26 seconds.
uf250-04.cnf fulfilled No. of Restarts: 217 No. of Flips: 3505 time to process: 28 seconds.
uf250-04.cnf fulfilled No. of Restarts: 1404 No. of Flips: 2173 time to process: 29 seconds.
uf250-04.cnf fulfilled No. of Restarts: 1153 No. of Flips: 1524 time to process: 16 seconds.
uf250-04.cnf fulfilled No. of Restarts: 1956 No. of Flips: 3356 time to process: 25 seconds.
uf250-04.cnf fulfilled No. of Restarts: 317 No. of Flips: 1221 time to process: 5 seconds.
uf250-04.cnf , deadline. Restarts: 7674
uf250-04.cnf fulfilled No. of Restarts: 228 No. of Flips: 1852 time to process: 19 seconds.
uf250-04.cnf fulfilled No. of Restarts: 1872 No. of Flips: 3329 time to process: 29 seconds.
uf250-04.cnf fulfilled No. of Restarts: 1300 No. of Flips: 4186 time to process: 12 seconds.
uf250-04.cnf fulfilled No. of Restarts: 294 No. of Flips: 4242 time to process: 4 seconds.
uf250-04.cnf fulfilled No. of Restarts: 268 No. of Flips: 3122 time to process: 25 seconds.
uf250-04.cnf fulfilled No. of Restarts: 220 No. of Flips: 1622 time to process: 29 seconds.
uf250-04.cnf fulfilled No. of Restarts: 428 No. of Flips: 1673 time to process: 3 seconds.
uf250-04.cnf fulfilled No. of Restarts: 2313 No. of Flips: 1857 time to process: 22 seconds.
uf250-04.cnf fulfilled No. of Restarts: 721 No. of Flips: 3867 time to process: 29 seconds.
uf250-04.cnf fulfilled No. of Restarts: 290 No. of Flips: 2585 time to process: 12 seconds.
uf250-04.cnf fulfilled No. of Restarts: 1006 No. of Flips: 1739 time to process: 12 seconds.
uf250-04.cnf fulfilled No. of Restarts: 628 No. of Flips: 3420 time to process: 11 seconds.
uf250-04.cnf fulfilled No. of Restarts: 102 No. of Flips: 2361 time to process: 13 seconds.
uf250-04.cnf fulfilled No. of Restarts: 430 No. of Flips: 4736 time to process: 29 seconds.
uf250-04.cnf fulfilled No. of Restarts: 473 No. of Flips: 3961 time to process: 29 seconds.
uf250-04.cnf fulfilled No. of Restarts: 133 No. of Flips: 1134 time to process: 7 seconds.
uf250-04.cnf fulfilled No. of Restarts: 757 No. of Flips: 2494 time to process: 20 seconds.
uf250-04.cnf fulfilled No. of Restarts: 638 No. of Flips: 987 time to process: 24 seconds.
uf250-04.cnf fulfilled No. of Restarts: 416 No. of Flips: 4830 time to process: 29 seconds.
uf250-04.cnf fulfilled No. of Restarts: 638 No. of Flips: 4524 time to process: 21 seconds.
uf250-04.cnf fulfilled No. of Restarts: 2462 No. of Flips: 3501 time to process: 30 seconds.
uf250-04.cnf fulfilled No. of Restarts: 524 No. of Flips: 850 time to process: 29 seconds.
uf250-04.cnf fulfilled No. of Restarts: 56 No. of Flips: 2010 time to process: 28 seconds.
uf250-04.cnf fulfilled No. of Restarts: 176 No. of Flips: 1494 time to process: 5 seconds.
uf250-04.cnf fulfilled No. of Restarts: 160 No. of Flips: 4692 time to process: 8 seconds.
uf250-04.cnf fulfilled No. of Restarts: 436 No. of Flips: 2069 time to process: 17 seconds.
uf250-04.cnf fulfilled No. of Restarts: 339 No. of Flips: 4595 time to process: 17 seconds.
uf250-04.cnf fulfilled No. of Restarts: 305 No. of Flips: 4164 time to process: 12 seconds.
uf250-04.cnf fulfilled No. of Restarts: 579 No. of Flips: 4068 time to process: 12 seconds.
uf250-04.cnf fulfilled No. of Restarts: 691 No. of Flips: 2374 time to process: 9 seconds.
uf250-04.cnf fulfilled No. of Restarts: 321 No. of Flips: 2252 time to process: 18 seconds.
uf250-04.cnf fulfilled No. of Restarts: 2444 No. of Flips: 1637 time to process: 18 seconds.
uf250-04.cnf fulfilled No. of Restarts: 129 No. of Flips: 2823 time to process: 19 seconds.
uf250-04.cnf fulfilled No. of Restarts: 804 No. of Flips: 2774 time to process: 29 seconds.
uf250-04.cnf fulfilled No. of Restarts: 1177 No. of Flips: 3796 time to process: 14 seconds.
uf250-04.cnf fulfilled No. of Restarts: 548 No. of Flips: 2481 time to process: 19 seconds.
uf250-04.cnf fulfilled No. of Restarts: 1543 No. of Flips: 2136 time to process: 30 seconds.
uf250-04.cnf fulfilled No. of Restarts: 673 No. of Flips: 3461 time to process: 29 seconds.
uf250-04.cnf fulfilled No. of Restarts: 481 No. of Flips: 2641 time to process: 6 seconds.
uf250-04.cnf fulfilled No. of Restarts: 404 No. of Flips: 1353 time to process: 27 seconds.
uf250-04.cnf fulfilled No. of Restarts: 222 No. of Flips: 3248 time to process: 16 seconds.
uf250-04.cnf fulfilled No. of Restarts: 1284 No. of Flips: 3952 time to process: 25 seconds.
uf250-04.cnf fulfilled No. of Restarts: 589 No. of Flips: 2364 time to process: 15 seconds.
uf250-04.cnf fulfilled No. of Restarts: 1700 No. of Flips: 4294 time to process: 24 seconds.
uf250-04.cnf fulfilled No. of Restarts: 19 No. of Flips: 2029 time to process: 28 seconds.
uf250-04.cnf fulfilled No. of Restarts: 45 No. of Flips: 2559 time to process: 28 seconds.
uf250-04.cnf fulfilled No. of Restarts: 162 No. of Flips: 4338 time to process: 29 seconds.
uf250-04.cnf fulfilled No. of Restarts: 1086 No. of Flips: 1104 time to process: 14 seconds.
uf250-04.cnf fulfilled No. of Restarts: 400 No. of Flips: 1838 time to process: 24 seconds.
uf250-04.cnf fulfilled No. of Restarts: 3156 No. of Flips: 4358 time to process: 31 seconds.
uf250-04.cnf fulfilled No. of Restarts: 3063 No. of Flips: 1800 time to process: 30 seconds.
uf250-04.cnf fulfilled No. of Restarts: 375 No. of Flips: 2826 time to process: 22 seconds.
uf250-04.cnf fulfilled No. of Restarts: 722 No. of Flips: 3300 time to process: 26 seconds.
uf250-04.cnf fulfilled No. of Restarts: 610 No. of Flips: 3878 time to process: 9 seconds.
uf250-04.cnf fulfilled No. of Restarts: 275 No. of Flips: 2040 time to process: 4 seconds.
uf250-04.cnf fulfilled No. of Restarts: 91 No. of Flips: 3742 time to process: 19 seconds.
uf250-04.cnf fulfilled No. of Restarts: 124 No. of Flips: 3336 time to process: 3 seconds.
uf250-04.cnf fulfilled No. of Restarts: 1206 No. of Flips: 3115 time to process: 29 seconds.
uf250-04.cnf fulfilled No. of Restarts: 290 No. of Flips: 2664 time to process: 26 seconds.
uf250-04.cnf fulfilled No. of Restarts: 1305 No. of Flips: 2434 time to process: 14 seconds.
uf250-04.cnf fulfilled No. of Restarts: 21 No. of Flips: 4344 time to process: 20 seconds.
uf250-04.cnf fulfilled No. of Restarts: 503 No. of Flips: 3368 time to process: 21 seconds.
uf250-04.cnf fulfilled No. of Restarts: 1075 No. of Flips: 1833 time to process: 23 seconds.
uf250-04.cnf fulfilled No. of Restarts: 221 No. of Flips: 1333 time to process: 29 seconds.
uf250-04.cnf fulfilled No. of Restarts: 2602 No. of Flips: 1542 time to process: 18 seconds.
uf250-04.cnf fulfilled No. of Restarts: 1207 No. of Flips: 775 time to process: 29 seconds.
uf250-04.cnf fulfilled No. of Restarts: 953 No. of Flips: 2947 time to process: 19 seconds.
uf250-04.cnf fulfilled No. of Restarts: 660 No. of Flips: 4649 time to process: 19 seconds.
uf250-04.cnf fulfilled No. of Restarts: 720 No. of Flips: 1952 time to process: 29 seconds.
uf250-04.cnf fulfilled No. of Restarts: 969 No. of Flips: 1596 time to process: 29 seconds.
uf250-04.cnf fulfilled No. of Restarts: 1920 No. of Flips: 4771 time to process: 30 seconds.
uf250-04.cnf fulfilled No. of Restarts: 2950 No. of Flips: 4646 time to process: 21 seconds.
uf250-04.cnf fulfilled No. of Restarts: 770 No. of Flips: 3970 time to process: 23 seconds.
uf250-04.cnf fulfilled No. of Restarts: 42 No. of Flips: 1870 time to process: 29 seconds.
uf250-04.cnf fulfilled No. of Restarts: 1020 No. of Flips: 3165 time to process: 29 seconds.
uf250-04.cnf fulfilled No. of Restarts: 462 No. of Flips: 2071 time to process: 13 seconds.
uf250-04.cnf fulfilled No. of Restarts: 1201 No. of Flips: 2327 time to process: 12 seconds.
uf250-04.cnf fulfilled No. of Restarts: 300 No. of Flips: 1005 time to process: 5 seconds.
uf250-04.cnf fulfilled No. of Restarts: 1240 No. of Flips: 4935 time to process: 10 seconds.
uf250-04.cnf fulfilled No. of Restarts: 440 No. of Flips: 4095 time to process: 29 seconds.
uf250-04.cnf fulfilled No. of Restarts: 222 No. of Flips: 3761 time to process: 21 seconds.
uf250-04.cnf fulfilled No. of Restarts: 842 No. of Flips: 3113 time to process: 19 seconds.
uf250-04.cnf fulfilled No. of Restarts: 131 No. of Flips: 4360 time to process: 24 seconds.
uf250-04.cnf fulfilled No. of Restarts: 537 No. of Flips: 1129 time to process: 13 seconds.
uf250-04.cnf fulfilled No. of Restarts: 229 No. of Flips: 3818 time to process: 6 seconds.
uf250-04.cnf fulfilled No. of Restarts: 58 No. of Flips: 4705 time to process: 12 seconds.
uf250-04.cnf fulfilled No. of Restarts: 888 No. of Flips: 1723 time to process: 29 seconds.
uf250-04.cnf fulfilled No. of Restarts: 2373 No. of Flips: 2144 time to process: 17 seconds.
uf250-04.cnf fulfilled No. of Restarts: 437 No. of Flips: 4338 time to process: 29 seconds.
uf250-04.cnf fulfilled No. of Restarts: 79 No. of Flips: 2317 time to process: 8 seconds.
uf250-04.cnf fulfilled No. of Restarts: 618 No. of Flips: 1524 time to process: 24 seconds.
uf250-04.cnf fulfilled No. of Restarts: 219 No. of Flips: 3157 time to process: 18 seconds.
uf250-04.cnf fulfilled No. of Restarts: 840 No. of Flips: 2879 time to process: 12 seconds.
uf250-04.cnf fulfilled No. of Restarts: 440 No. of Flips: 4496 time to process: 28 seconds.
uf250-04.cnf fulfilled No. of Restarts: 173 No. of Flips: 4318 time to process: 12 seconds.
uf250-04.cnf fulfilled No. of Restarts: 777 No. of Flips: 3892 time to process: 24 seconds.
uf250-04.cnf fulfilled No. of Restarts: 1443 No. of Flips: 4065 time to process: 29 seconds.
uf250-04.cnf fulfilled No. of Restarts: 1166 No. of Flips: 4417 time to process: 23 seconds.
uf250-04.cnf fulfilled No. of Restarts: 1900 No. of Flips: 3670 time to process: 25 seconds.
uf250-04.cnf fulfilled No. of Restarts: 952 No. of Flips: 4009 time to process: 18 seconds.
uf250-04.cnf fulfilled No. of Restarts: 731 No. of Flips: 2706 time to process: 16 seconds.
uf250-04.cnf fulfilled No. of Restarts: 292 No. of Flips: 4496 time to process: 15 seconds.
uf250-04.cnf fulfilled No. of Restarts: 248 No. of Flips: 3543 time to process: 28 seconds.
uf250-04.cnf fulfilled No. of Restarts: 822 No. of Flips: 2923 time to process: 12 seconds.
uf250-04.cnf fulfilled No. of Restarts: 896 No. of Flips: 874 time to process: 19 seconds.
uf250-04.cnf fulfilled No. of Restarts: 268 No. of Flips: 2217 time to process: 18 seconds.
uf250-04.cnf fulfilled No. of Restarts: 1122 No. of Flips: 2793 time to process: 29 seconds.
uf250-04.cnf fulfilled No. of Restarts: 378 No. of Flips: 2837 time to process: 8 seconds.
uf250-04.cnf fulfilled No. of Restarts: 29 No. of Flips: 3863 time to process: 13 seconds.
uf250-04.cnf fulfilled No. of Restarts: 833 No. of Flips: 707 time to process: 8 seconds.
uf250-04.cnf fulfilled No. of Restarts: 85 No. of Flips: 3206 time to process: 7 seconds.
uf250-04.cnf fulfilled No. of Restarts: 824 No. of Flips: 2601 time to process: 13 seconds.
uf250-04.cnf fulfilled No. of Restarts: 2851 No. of Flips: 4747 time to process: 30 seconds.
uf250-04.cnf fulfilled No. of Restarts: 41 No. of Flips: 2043 time to process: 26 seconds.
uf250-04.cnf fulfilled No. of Restarts: 1955 No. of Flips: 2292 time to process: 29 seconds.
uf250-04.cnf fulfilled No. of Restarts: 278 No. of Flips: 3912 time to process: 28 seconds.
uf250-04.cnf fulfilled No. of Restarts: 256 No. of Flips: 826 time to process: 29 seconds.
uf250-04.cnf fulfilled No. of Restarts: 46 No. of Flips: 2988 time to process: 5 seconds.
uf250-04.cnf fulfilled No. of Restarts: 551 No. of Flips: 2240 time to process: 11 seconds.
uf250-04.cnf fulfilled No. of Restarts: 258 No. of Flips: 4965 time to process: 28 seconds.
uf250-04.cnf fulfilled No. of Restarts: 497 No. of Flips: 4797 time to process: 17 seconds.
uf250-04.cnf fulfilled No. of Restarts: 2472 No. of Flips: 1455 time to process: 30 seconds.
uf250-04.cnf fulfilled No. of Restarts: 424 No. of Flips: 2930 time to process: 29 seconds.
uf250-04.cnf fulfilled No. of Restarts: 488 No. of Flips: 3916 time to process: 25 seconds.
uf250-04.cnf fulfilled No. of Restarts: 172 No. of Flips: 2627 time to process: 29 seconds.
uf250-04.cnf fulfilled No. of Restarts: 789 No. of Flips: 3552 time to process: 12 seconds.
uf250-04.cnf fulfilled No. of Restarts: 63 No. of Flips: 731 time to process: 11 seconds.
uf250-04.cnf fulfilled No. of Restarts: 78 No. of Flips: 2433 time to process: 28 seconds.
uf250-04.cnf fulfilled No. of Restarts: 963 No. of Flips: 949 time to process: 29 seconds.
uf250-04.cnf fulfilled No. of Restarts: 652 No. of Flips: 1860 time to process: 11 seconds.
uf250-04.cnf fulfilled No. of Restarts: 223 No. of Flips: 4237 time to process: 21 seconds.
uf250-04.cnf fulfilled No. of Restarts: 941 No. of Flips: 4462 time to process: 29 seconds.
uf250-04.cnf fulfilled No. of Restarts: 685 No. of Flips: 3106 time to process: 10 seconds.
uf250-04.cnf fulfilled No. of Restarts: 454 No. of Flips: 4638 time to process: 29 seconds.
uf250-04.cnf fulfilled No. of Restarts: 535 No. of Flips: 3399 time to process: 29 seconds.
uf250-04.cnf fulfilled No. of Restarts: 274 No. of Flips: 1019 time to process: 19 seconds.
uf250-04.cnf fulfilled No. of Restarts: 1296 No. of Flips: 3571 time to process: 29 seconds.
uf250-04.cnf fulfilled No. of Restarts: 1898 No. of Flips: 1945 time to process: 23 seconds.
uf250-04.cnf fulfilled No. of Restarts: 1600 No. of Flips: 909 time to process: 29 seconds.
uf250-04.cnf fulfilled No. of Restarts: 1951 No. of Flips: 4922 time to process: 23 seconds.
uf250-04.cnf fulfilled No. of Restarts: 846 No. of Flips: 1932 time to process: 20 seconds.
uf250-04.cnf fulfilled No. of Restarts: 10 No. of Flips: 1459 time to process: 28 seconds.
uf250-04.cnf fulfilled No. of Restarts: 105 No. of Flips: 1891 time to process: 5 seconds.
uf250-04.cnf fulfilled No. of Restarts: 390 No. of Flips: 4202 time to process: 29 seconds.
uf250-04.cnf fulfilled No. of Restarts: 194 No. of Flips: 2846 time to process: 17 seconds.
uf250-04.cnf fulfilled No. of Restarts: 574 No. of Flips: 2054 time to process: 29 seconds.
uf250-04.cnf fulfilled No. of Restarts: 1439 No. of Flips: 1425 time to process: 14 seconds.
uf250-04.cnf fulfilled No. of Restarts: 2996 No. of Flips: 3523 time to process: 27 seconds.
uf250-04.cnf fulfilled No. of Restarts: 95 No. of Flips: 1156 time to process: 23 seconds.
uf250-04.cnf fulfilled No. of Restarts: 386 No. of Flips: 2913 time to process: 29 seconds.
uf250-04.cnf fulfilled No. of Restarts: 226 No. of Flips: 2997 time to process: 20 seconds.
uf250-04.cnf fulfilled No. of Restarts: 180 No. of Flips: 2381 time to process: 29 seconds.
uf250-04.cnf fulfilled No. of Restarts: 322 No. of Flips: 4807 time to process: 9 seconds.
uf250-04.cnf fulfilled No. of Restarts: 240 No. of Flips: 3529 time to process: 29 seconds.
uf250-04.cnf fulfilled No. of Restarts: 924 No. of Flips: 2571 time to process: 27 seconds.
uf250-04.cnf fulfilled No. of Restarts: 35 No. of Flips: 4900 time to process: 18 seconds.
uf250-04.cnf fulfilled No. of Restarts: 20 No. of Flips: 4674 time to process: 28 seconds.
uf250-04.cnf fulfilled No. of Restarts: 132 No. of Flips: 1037 time to process: 24 seconds.
uf250-04.cnf fulfilled No. of Restarts: 196 No. of Flips: 2729 time to process: 28 seconds.
uf250-04.cnf fulfilled No. of Restarts: 75 No. of Flips: 1943 time to process: 26 seconds.
uf250-04.cnf fulfilled No. of Restarts: 218 No. of Flips: 4212 time to process: 15 seconds.
uf250-04.cnf fulfilled No. of Restarts: 564 No. of Flips: 4169 time to process: 20 seconds.
uf250-04.cnf fulfilled No. of Restarts: 283 No. of Flips: 3581 time to process: 28 seconds.
uf250-04.cnf fulfilled No. of Restarts: 1894 No. of Flips: 2677 time to process: 14 seconds.
uf250-04.cnf fulfilled No. of Restarts: 71 No. of Flips: 2103 time to process: 10 seconds.
uf250-04.cnf fulfilled No. of Restarts: 1519 No. of Flips: 3716 time to process: 29 seconds.
uf250-04.cnf fulfilled No. of Restarts: 1101 No. of Flips: 2328 time to process: 18 seconds.
uf250-04.cnf fulfilled No. of Restarts: 104 No. of Flips: 2197 time to process: 13 seconds.
uf250-04.cnf fulfilled No. of Restarts: 65 No. of Flips: 3270 time to process: 28 seconds.
uf250-04.cnf fulfilled No. of Restarts: 734 No. of Flips: 2950 time to process: 10 seconds.
uf250-04.cnf fulfilled No. of Restarts: 33 No. of Flips: 3494 time to process: 28 seconds.
uf250-04.cnf fulfilled No. of Restarts: 2079 No. of Flips: 2460 time to process: 21 seconds.
uf250-04.cnf fulfilled No. of Restarts: 2583 No. of Flips: 4270 time to process: 30 seconds.
uf250-04.cnf fulfilled No. of Restarts: 235 No. of Flips: 1416 time to process: 19 seconds.
uf250-04.cnf fulfilled No. of Restarts: 450 No. of Flips: 2668 time to process: 29 seconds.
uf250-04.cnf fulfilled No. of Restarts: 336 No. of Flips: 2794 time to process: 11 seconds.
uf250-04.cnf fulfilled No. of Restarts: 1841 No. of Flips: 4380 time to process: 30 seconds.
uf250-04.cnf fulfilled No. of Restarts: 59 No. of Flips: 1326 time to process: 25 seconds.
uf250-04.cnf fulfilled No. of Restarts: 183 No. of Flips: 3689 time to process: 28 seconds.
uf250-04.cnf fulfilled No. of Restarts: 1332 No. of Flips: 843 time to process: 29 seconds.
uf250-04.cnf fulfilled No. of Restarts: 1070 No. of Flips: 3054 time to process: 17 seconds.
uf250-04.cnf fulfilled No. of Restarts: 654 No. of Flips: 4419 time to process: 30 seconds.
uf250-04.cnf fulfilled No. of Restarts: 1613 No. of Flips: 4571 time to process: 30 seconds.
uf250-04.cnf fulfilled No. of Restarts: 757 No. of Flips: 3345 time to process: 29 seconds.
uf250-04.cnf fulfilled No. of Restarts: 573 No. of Flips: 4694 time to process: 29 seconds.
uf250-04.cnf fulfilled No. of Restarts: 1005 No. of Flips: 2589 time to process: 29 seconds.
uf250-04.cnf fulfilled No. of Restarts: 182 No. of Flips: 3694 time to process: 12 seconds.
uf250-04.cnf fulfilled No. of Restarts: 611 No. of Flips: 1747 time to process: 27 seconds.
uf250-04.cnf fulfilled No. of Restarts: 1407 No. of Flips: 4502 time to process: 15 seconds.
uf250-04.cnf fulfilled No. of Restarts: 1051 No. of Flips: 3638 time to process: 29 seconds.
uf250-04.cnf fulfilled No. of Restarts: 617 No. of Flips: 4632 time to process: 29 seconds.
uf250-04.cnf fulfilled No. of Restarts: 682 No. of Flips: 4229 time to process: 19 seconds.
uf250-04.cnf fulfilled No. of Restarts: 527 No. of Flips: 3746 time to process: 29 seconds.
uf250-04.cnf fulfilled No. of Restarts: 1401 No. of Flips: 1983 time to process: 24 seconds.
uf250-04.cnf fulfilled No. of Restarts: 969 No. of Flips: 2778 time to process: 25 seconds.
uf250-04.cnf fulfilled No. of Restarts: 2264 No. of Flips: 3935 time to process: 30 seconds.
uf250-04.cnf fulfilled No. of Restarts: 1525 No. of Flips: 2170 time to process: 14 seconds.
uf250-04.cnf fulfilled No. of Restarts: 1942 No. of Flips: 4365 time to process: 27 seconds.
uf250-04.cnf fulfilled No. of Restarts: 497 No. of Flips: 4742 time to process: 5 seconds.
uf250-04.cnf fulfilled No. of Restarts: 302 No. of Flips: 1035 time to process: 7 seconds.
uf250-04.cnf fulfilled No. of Restarts: 312 No. of Flips: 2536 time to process: 10 seconds.
uf250-04.cnf fulfilled No. of Restarts: 104 No. of Flips: 1138 time to process: 8 seconds.
uf250-04.cnf fulfilled No. of Restarts: 689 No. of Flips: 3700 time to process: 15 seconds.
uf250-04.cnf fulfilled No. of Restarts: 167 No. of Flips: 2284 time to process: 29 seconds.
uf250-04.cnf fulfilled No. of Restarts: 231 No. of Flips: 3928 time to process: 23 seconds.
uf250-04.cnf fulfilled No. of Restarts: 517 No. of Flips: 3928 time to process: 10 seconds.
uf250-04.cnf fulfilled No. of Restarts: 421 No. of Flips: 3595 time to process: 16 seconds.
uf250-04.cnf fulfilled No. of Restarts: 440 No. of Flips: 2880 time to process: 18 seconds.
uf250-04.cnf fulfilled No. of Restarts: 181 No. of Flips: 3825 time to process: 8 seconds.
uf250-04.cnf fulfilled No. of Restarts: 1326 No. of Flips: 1473 time to process: 28 seconds.
uf250-04.cnf fulfilled No. of Restarts: 1813 No. of Flips: 3467 time to process: 30 seconds.
uf250-04.cnf fulfilled No. of Restarts: 414 No. of Flips: 1130 time to process: 24 seconds.
uf250-04.cnf fulfilled No. of Restarts: 250 No. of Flips: 2180 time to process: 8 seconds.
uf250-04.cnf fulfilled No. of Restarts: 872 No. of Flips: 3853 time to process: 22 seconds.
uf250-04.cnf fulfilled No. of Restarts: 880 No. of Flips: 4605 time to process: 29 seconds.
uf250-04.cnf fulfilled No. of Restarts: 112 No. of Flips: 4784 time to process: 17 seconds.
uf250-04.cnf fulfilled No. of Restarts: 1187 No. of Flips: 1350 time to process: 15 seconds.
uf250-04.cnf fulfilled No. of Restarts: 260 No. of Flips: 2386 time to process: 25 seconds.
uf250-04.cnf fulfilled No. of Restarts: 2194 No. of Flips: 1630 time to process: 30 seconds.
uf250-04.cnf fulfilled No. of Restarts: 739 No. of Flips: 4551 time to process: 22 seconds.
uf250-04.cnf fulfilled No. of Restarts: 1738 No. of Flips: 881 time to process: 13 seconds.
uf250-04.cnf fulfilled No. of Restarts: 642 No. of Flips: 4420 time to process: 24 seconds.
uf250-04.cnf fulfilled No. of Restarts: 421 No. of Flips: 3032 time to process: 29 seconds.
uf250-04.cnf fulfilled No. of Restarts: 147 No. of Flips: 2320 time to process: 13 seconds.
uf250-04.cnf fulfilled No. of Restarts: 648 No. of Flips: 2957 time to process: 10 seconds.
uf250-04.cnf fulfilled No. of Restarts: 1039 No. of Flips: 3333 time to process: 29 seconds.
uf250-04.cnf fulfilled No. of Restarts: 467 No. of Flips: 3863 time to process: 6 seconds.
uf250-04.cnf fulfilled No. of Restarts: 1470 No. of Flips: 1884 time to process: 29 seconds.
uf250-04.cnf fulfilled No. of Restarts: 776 No. of Flips: 4109 time to process: 29 seconds.
uf250-04.cnf fulfilled No. of Restarts: 94 No. of Flips: 4928 time to process: 19 seconds.
uf250-04.cnf fulfilled No. of Restarts: 345 No. of Flips: 2503 time to process: 19 seconds.
uf250-04.cnf fulfilled No. of Restarts: 139 No. of Flips: 459 time to process: 29 seconds.
uf250-04.cnf fulfilled No. of Restarts: 320 No. of Flips: 2649 time to process: 11 seconds.
uf250-04.cnf fulfilled No. of Restarts: 3779 No. of Flips: 2954 time to process: 31 seconds.
uf250-04.cnf fulfilled No. of Restarts: 1584 No. of Flips: 1340 time to process: 29 seconds.
uf250-04.cnf fulfilled No. of Restarts: 223 No. of Flips: 2074 time to process: 25 seconds.
uf250-04.cnf fulfilled No. of Restarts: 58 No. of Flips: 2376 time to process: 25 seconds.
uf250-04.cnf fulfilled No. of Restarts: 474 No. of Flips: 2850 time to process: 24 seconds.
uf250-04.cnf fulfilled No. of Restarts: 1799 No. of Flips: 2057 time to process: 30 seconds.
uf250-04.cnf fulfilled No. of Restarts: 828 No. of Flips: 4923 time to process: 13 seconds.
uf250-04.cnf fulfilled No. of Restarts: 817 No. of Flips: 1539 time to process: 20 seconds.
uf250-04.cnf fulfilled No. of Restarts: 16 No. of Flips: 3053 time to process: 19 seconds.
uf250-04.cnf fulfilled No. of Restarts: 655 No. of Flips: 4885 time to process: 28 seconds.
uf250-04.cnf fulfilled No. of Restarts: 572 No. of Flips: 1281 time to process: 11 seconds.
uf250-04.cnf fulfilled No. of Restarts: 2306 No. of Flips: 1972 time to process: 30 seconds.
uf250-04.cnf fulfilled No. of Restarts: 619 No. of Flips: 4816 time to process: 29 seconds.
uf250-04.cnf fulfilled No. of Restarts: 839 No. of Flips: 3249 time to process: 18 seconds.
uf250-04.cnf fulfilled No. of Restarts: 624 No. of Flips: 3836 time to process: 16 seconds.
uf250-04.cnf fulfilled No. of Restarts: 1357 No. of Flips: 3323 time to process: 29 seconds.
uf250-04.cnf fulfilled No. of Restarts: 1710 No. of Flips: 3794 time to process: 16 seconds.
uf250-04.cnf fulfilled No. of Restarts: 243 No. of Flips: 4216 time to process: 16 seconds.
uf250-04.cnf fulfilled No. of Restarts: 1302 No. of Flips: 4020 time to process: 29 seconds.
uf250-04.cnf fulfilled No. of Restarts: 820 No. of Flips: 3034 time to process: 19 seconds.
uf250-04.cnf fulfilled No. of Restarts: 1233 No. of Flips: 3455 time to process: 29 seconds.
uf250-04.cnf fulfilled No. of Restarts: 181 No. of Flips: 2721 time to process: 29 seconds.
uf250-04.cnf fulfilled No. of Restarts: 898 No. of Flips: 4283 time to process: 16 seconds.
uf250-04.cnf fulfilled No. of Restarts: 29 No. of Flips: 898 time to process: 14 seconds.
uf250-04.cnf fulfilled No. of Restarts: 348 No. of Flips: 3300 time to process: 21 seconds.
uf250-04.cnf fulfilled No. of Restarts: 260 No. of Flips: 3018 time to process: 3 seconds.
uf250-04.cnf fulfilled No. of Restarts: 191 No. of Flips: 2131 time to process: 18 seconds.
uf250-04.cnf fulfilled No. of Restarts: 382 No. of Flips: 2624 time to process: 29 seconds.
uf250-04.cnf fulfilled No. of Restarts: 888 No. of Flips: 1859 time to process: 29 seconds.
uf250-04.cnf fulfilled No. of Restarts: 1609 No. of Flips: 2663 time to process: 30 seconds.
uf250-04.cnf fulfilled No. of Restarts: 262 No. of Flips: 1006 time to process: 25 seconds.
uf250-04.cnf fulfilled No. of Restarts: 1002 No. of Flips: 2364 time to process: 29 seconds.
uf250-04.cnf fulfilled No. of Restarts: 1412 No. of Flips: 4462 time to process: 30 seconds.
uf250-04.cnf fulfilled No. of Restarts: 164 No. of Flips: 4364 time to process: 9 seconds.
uf250-04.cnf fulfilled No. of Restarts: 181 No. of Flips: 1328 time to process: 17 seconds.
uf250-04.cnf fulfilled No. of Restarts: 2020 No. of Flips: 4105 time to process: 13 seconds.
uf250-04.cnf fulfilled No. of Restarts: 352 No. of Flips: 2668 time to process: 8 seconds.
uf250-04.cnf fulfilled No. of Restarts: 40 No. of Flips: 2565 time to process: 12 seconds.
uf250-04.cnf fulfilled No. of Restarts: 76 No. of Flips: 4025 time to process: 19 seconds.
uf250-04.cnf fulfilled No. of Restarts: 124 No. of Flips: 1941 time to process: 17 seconds.
uf250-04.cnf fulfilled No. of Restarts: 485 No. of Flips: 3039 time to process: 29 seconds.
uf250-04.cnf fulfilled No. of Restarts: 1580 No. of Flips: 2427 time to process: 21 seconds.
uf250-04.cnf fulfilled No. of Restarts: 1254 No. of Flips: 3208 time to process: 29 seconds.
uf250-04.cnf fulfilled No. of Restarts: 1226 No. of Flips: 2936 time to process: 29 seconds.
uf250-04.cnf fulfilled No. of Restarts: 233 No. of Flips: 4398 time to process: 7 seconds.
uf250-04.cnf fulfilled No. of Restarts: 520 No. of Flips: 3880 time to process: 8 seconds.
uf250-04.cnf fulfilled No. of Restarts: 388 No. of Flips: 3487 time to process: 27 seconds.
uf250-04.cnf fulfilled No. of Restarts: 162 No. of Flips: 4152 time to process: 14 seconds.
uf250-04.cnf fulfilled No. of Restarts: 229 No. of Flips: 4363 time to process: 14 seconds.
uf250-04.cnf fulfilled No. of Restarts: 278 No. of Flips: 3330 time to process: 28 seconds.
uf250-04.cnf fulfilled No. of Restarts: 73 No. of Flips: 3884 time to process: 25 seconds.
uf250-04.cnf fulfilled No. of Restarts: 1157 No. of Flips: 1190 time to process: 19 seconds.
uf250-04.cnf fulfilled No. of Restarts: 511 No. of Flips: 4708 time to process: 12 seconds.
uf250-04.cnf fulfilled No. of Restarts: 106 No. of Flips: 3211 time to process: 15 seconds.
uf250-04.cnf fulfilled No. of Restarts: 332 No. of Flips: 4601 time to process: 19 seconds.
uf250-04.cnf fulfilled No. of Restarts: 345 No. of Flips: 3089 time to process: 8 seconds.
uf250-04.cnf fulfilled No. of Restarts: 861 No. of Flips: 4881 time to process: 17 seconds.
uf250-04.cnf fulfilled No. of Restarts: 54 No. of Flips: 4679 time to process: 11 seconds.
uf250-04.cnf fulfilled No. of Restarts: 1595 No. of Flips: 3884 time to process: 24 seconds.
uf250-04.cnf fulfilled No. of Restarts: 518 No. of Flips: 4861 time to process: 29 seconds.
uf250-04.cnf fulfilled No. of Restarts: 160 No. of Flips: 2339 time to process: 24 seconds.
uf250-04.cnf fulfilled No. of Restarts: 123 No. of Flips: 1673 time to process: 10 seconds.
uf250-04.cnf fulfilled No. of Restarts: 1246 No. of Flips: 1738 time to process: 29 seconds.
uf250-04.cnf fulfilled No. of Restarts: 678 No. of Flips: 3953 time to process: 29 seconds.
uf250-04.cnf fulfilled No. of Restarts: 22 No. of Flips: 4660 time to process: 29 seconds.
uf250-04.cnf fulfilled No. of Restarts: 342 No. of Flips: 2907 time to process: 19 seconds.
uf250-04.cnf fulfilled No. of Restarts: 337 No. of Flips: 1170 time to process: 24 seconds.
uf250-04.cnf fulfilled No. of Restarts: 232 No. of Flips: 3940 time to process: 10 seconds.
uf250-04.cnf fulfilled No. of Restarts: 601 No. of Flips: 2669 time to process: 29 seconds.
uf250-04.cnf fulfilled No. of Restarts: 390 No. of Flips: 3060 time to process: 29 seconds.
uf250-04.cnf fulfilled No. of Restarts: 429 No. of Flips: 1768 time to process: 29 seconds.
uf250-04.cnf fulfilled No. of Restarts: 436 No. of Flips: 2013 time to process: 29 seconds.
uf250-04.cnf fulfilled No. of Restarts: 607 No. of Flips: 916 time to process: 19 seconds.
uf250-04.cnf fulfilled No. of Restarts: 1087 No. of Flips: 2454 time to process: 20 seconds.
uf250-04.cnf fulfilled No. of Restarts: 645 No. of Flips: 3652 time to process: 29 seconds.
uf250-04.cnf fulfilled No. of Restarts: 2388 No. of Flips: 4435 time to process: 30 seconds.
uf250-04.cnf fulfilled No. of Restarts: 884 No. of Flips: 987 time to process: 10 seconds.
uf250-04.cnf fulfilled No. of Restarts: 452 No. of Flips: 1233 time to process: 21 seconds.
uf250-04.cnf fulfilled No. of Restarts: 89 No. of Flips: 4724 time to process: 10 seconds.
uf250-04.cnf fulfilled No. of Restarts: 90 No. of Flips: 3371 time to process: 29 seconds.
uf250-04.cnf fulfilled No. of Restarts: 629 No. of Flips: 2364 time to process: 21 seconds.
uf250-04.cnf fulfilled No. of Restarts: 5339 No. of Flips: 2981 time to process: 32 seconds.
uf250-04.cnf fulfilled No. of Restarts: 1013 No. of Flips: 1270 time to process: 28 seconds.
uf250-04.cnf fulfilled No. of Restarts: 2646 No. of Flips: 2784 time to process: 29 seconds.
uf250-04.cnf fulfilled No. of Restarts: 251 No. of Flips: 885 time to process: 15 seconds.
uf250-04.cnf fulfilled No. of Restarts: 528 No. of Flips: 2879 time to process: 22 seconds.
uf250-04.cnf fulfilled No. of Restarts: 490 No. of Flips: 4015 time to process: 29 seconds.
uf250-04.cnf fulfilled No. of Restarts: 722 No. of Flips: 3850 time to process: 14 seconds.
uf250-04.cnf fulfilled No. of Restarts: 61 No. of Flips: 4544 time to process: 19 seconds.
uf250-04.cnf fulfilled No. of Restarts: 78 No. of Flips: 2220 time to process: 29 seconds.
uf250-04.cnf fulfilled No. of Restarts: 1324 No. of Flips: 2852 time to process: 12 seconds.
uf250-04.cnf fulfilled No. of Restarts: 3645 No. of Flips: 2409 time to process: 30 seconds.
uf250-04.cnf fulfilled No. of Restarts: 823 No. of Flips: 1254 time to process: 22 seconds.
uf250-04.cnf fulfilled No. of Restarts: 276 No. of Flips: 1620 time to process: 28 seconds.
uf250-04.cnf fulfilled No. of Restarts: 179 No. of Flips: 3169 time to process: 28 seconds.
uf250-04.cnf fulfilled No. of Restarts: 403 No. of Flips: 2549 time to process: 15 seconds.
uf250-04.cnf fulfilled No. of Restarts: 2647 No. of Flips: 2699 time to process: 30 seconds.
uf250-04.cnf fulfilled No. of Restarts: 379 No. of Flips: 4148 time to process: 29 seconds.
uf250-04.cnf fulfilled No. of Restarts: 1023 No. of Flips: 2456 time to process: 30 seconds.
uf250-04.cnf fulfilled No. of Restarts: 320 No. of Flips: 2789 time to process: 13 seconds.
uf250-04.cnf fulfilled No. of Restarts: 245 No. of Flips: 2895 time to process: 27 seconds.
uf250-04.cnf fulfilled No. of Restarts: 1623 No. of Flips: 2337 time to process: 27 seconds.
uf250-04.cnf fulfilled No. of Restarts: 921 No. of Flips: 3003 time to process: 29 seconds.
uf250-04.cnf fulfilled No. of Restarts: 1602 No. of Flips: 1719 time to process: 20 seconds.
uf250-04.cnf fulfilled No. of Restarts: 50 No. of Flips: 4410 time to process: 21 seconds.
uf250-04.cnf fulfilled No. of Restarts: 718 No. of Flips: 2843 time to process: 26 seconds.
uf250-04.cnf fulfilled No. of Restarts: 1281 No. of Flips: 2434 time to process: 29 seconds.
uf250-04.cnf fulfilled No. of Restarts: 156 No. of Flips: 2355 time to process: 14 seconds.
uf250-04.cnf fulfilled No. of Restarts: 1420 No. of Flips: 1575 time to process: 29 seconds.
uf250-04.cnf fulfilled No. of Restarts: 1475 No. of Flips: 1871 time to process: 30 seconds.
uf250-04.cnf fulfilled No. of Restarts: 751 No. of Flips: 1666 time to process: 17 seconds.
uf250-04.cnf fulfilled No. of Restarts: 501 No. of Flips: 2863 time to process: 29 seconds.
uf250-04.cnf fulfilled No. of Restarts: 382 No. of Flips: 1243 time to process: 21 seconds.
uf250-04.cnf fulfilled No. of Restarts: 995 No. of Flips: 3275 time to process: 10 seconds.
uf250-04.cnf fulfilled No. of Restarts: 177 No. of Flips: 1578 time to process: 11 seconds.
uf250-04.cnf fulfilled No. of Restarts: 913 No. of Flips: 3836 time to process: 29 seconds.
uf250-04.cnf fulfilled No. of Restarts: 1509 No. of Flips: 1735 time to process: 29 seconds.
uf250-04.cnf fulfilled No. of Restarts: 1829 No. of Flips: 3223 time to process: 14 seconds.
uf250-04.cnf fulfilled No. of Restarts: 447 No. of Flips: 4661 time to process: 29 seconds.
uf250-04.cnf fulfilled No. of Restarts: 252 No. of Flips: 2319 time to process: 29 seconds.
uf250-04.cnf fulfilled No. of Restarts: 768 No. of Flips: 2744 time to process: 29 seconds.
uf250-04.cnf fulfilled No. of Restarts: 258 No. of Flips: 4211 time to process: 29 seconds.
uf250-04.cnf fulfilled No. of Restarts: 680 No. of Flips: 1557 time to process: 10 seconds.
uf250-04.cnf fulfilled No. of Restarts: 22 No. of Flips: 1710 time to process: 28 seconds.
uf250-04.cnf fulfilled No. of Restarts: 62 No. of Flips: 3863 time to process: 20 seconds.
uf250-04.cnf fulfilled No. of Restarts: 185 No. of Flips: 2311 time to process: 14 seconds.
uf250-04.cnf fulfilled No. of Restarts: 1769 No. of Flips: 4219 time to process: 24 seconds.
uf250-04.cnf fulfilled No. of Restarts: 1062 No. of Flips: 3865 time to process: 14 seconds.
uf250-04.cnf fulfilled No. of Restarts: 305 No. of Flips: 1338 time to process: 10 seconds.
uf250-04.cnf fulfilled No. of Restarts: 1406 No. of Flips: 2028 time to process: 29 seconds.
uf250-04.cnf fulfilled No. of Restarts: 1101 No. of Flips: 4246 time to process: 21 seconds.
uf250-04.cnf fulfilled No. of Restarts: 398 No. of Flips: 1774 time to process: 11 seconds.
uf250-04.cnf fulfilled No. of Restarts: 60 No. of Flips: 2208 time to process: 14 seconds.
uf250-04.cnf fulfilled No. of Restarts: 744 No. of Flips: 3160 time to process: 29 seconds.
uf250-04.cnf fulfilled No. of Restarts: 1287 No. of Flips: 2104 time to process: 29 seconds.
uf250-04.cnf fulfilled No. of Restarts: 47 No. of Flips: 4410 time to process: 21 seconds.
uf250-04.cnf fulfilled No. of Restarts: 191 No. of Flips: 2179 time to process: 28 seconds.
uf250-04.cnf fulfilled No. of Restarts: 650 No. of Flips: 4897 time to process: 17 seconds.
uf250-04.cnf fulfilled No. of Restarts: 68 No. of Flips: 2129 time to process: 21 seconds.
uf250-04.cnf fulfilled No. of Restarts: 310 No. of Flips: 4322 time to process: 19 seconds.
uf250-04.cnf fulfilled No. of Restarts: 369 No. of Flips: 1711 time to process: 29 seconds.
uf250-04.cnf fulfilled No. of Restarts: 449 No. of Flips: 3533 time to process: 29 seconds.
uf250-04.cnf fulfilled No. of Restarts: 1182 No. of Flips: 2434 time to process: 29 seconds.
uf250-04.cnf fulfilled No. of Restarts: 553 No. of Flips: 3196 time to process: 29 seconds.
uf250-04.cnf fulfilled No. of Restarts: 596 No. of Flips: 4484 time to process: 18 seconds.
uf250-04.cnf fulfilled No. of Restarts: 1668 No. of Flips: 4905 time to process: 28 seconds.
uf250-04.cnf fulfilled No. of Restarts: 4176 No. of Flips: 3365 time to process: 31 seconds.
uf250-04.cnf fulfilled No. of Restarts: 761 No. of Flips: 3083 time to process: 23 seconds.
uf250-04.cnf fulfilled No. of Restarts: 1907 No. of Flips: 1689 time to process: 29 seconds.
uf250-04.cnf fulfilled No. of Restarts: 732 No. of Flips: 3761 time to process: 29 seconds.
uf250-04.cnf fulfilled No. of Restarts: 666 No. of Flips: 3902 time to process: 21 seconds.
uf250-04.cnf fulfilled No. of Restarts: 1189 No. of Flips: 2141 time to process: 29 seconds.
uf250-04.cnf fulfilled No. of Restarts: 446 No. of Flips: 1619 time to process: 15 seconds.
uf250-04.cnf fulfilled No. of Restarts: 267 No. of Flips: 3611 time to process: 8 seconds.
uf250-04.cnf fulfilled No. of Restarts: 2113 No. of Flips: 4196 time to process: 30 seconds.
uf250-04.cnf fulfilled No. of Restarts: 31 No. of Flips: 3949 time to process: 28 seconds.
uf250-04.cnf fulfilled No. of Restarts: 555 No. of Flips: 3259 time to process: 17 seconds.
uf250-04.cnf fulfilled No. of Restarts: 2381 No. of Flips: 1489 time to process: 30 seconds.
uf250-04.cnf fulfilled No. of Restarts: 344 No. of Flips: 3022 time to process: 12 seconds.
uf250-04.cnf fulfilled No. of Restarts: 1087 No. of Flips: 4807 time to process: 8 seconds.
uf250-04.cnf fulfilled No. of Restarts: 105 No. of Flips: 1764 time to process: 4 seconds.
uf250-04.cnf fulfilled No. of Restarts: 2228 No. of Flips: 2559 time to process: 30 seconds.
uf250-04.cnf fulfilled No. of Restarts: 128 No. of Flips: 2080 time to process: 29 seconds.
uf250-04.cnf fulfilled No. of Restarts: 188 No. of Flips: 4702 time to process: 8 seconds.
uf250-04.cnf fulfilled No. of Restarts: 604 No. of Flips: 3267 time to process: 14 seconds.
uf250-04.cnf fulfilled No. of Restarts: 417 No. of Flips: 4022 time to process: 17 seconds.
uf250-04.cnf fulfilled No. of Restarts: 145 No. of Flips: 1631 time to process: 4 seconds.
uf250-04.cnf fulfilled No. of Restarts: 1315 No. of Flips: 4042 time to process: 18 seconds.
uf250-04.cnf fulfilled No. of Restarts: 600 No. of Flips: 3064 time to process: 26 seconds.
uf250-04.cnf fulfilled No. of Restarts: 103 No. of Flips: 3999 time to process: 28 seconds.
uf250-04.cnf fulfilled No. of Restarts: 736 No. of Flips: 4148 time to process: 25 seconds.
uf250-04.cnf fulfilled No. of Restarts: 184 No. of Flips: 2694 time to process: 7 seconds.
uf250-04.cnf fulfilled No. of Restarts: 1963 No. of Flips: 2172 time to process: 21 seconds.
uf250-04.cnf fulfilled No. of Restarts: 733 No. of Flips: 2367 time to process: 16 seconds.
uf250-04.cnf fulfilled No. of Restarts: 494 No. of Flips: 1906 time to process: 29 seconds.
uf250-04.cnf fulfilled No. of Restarts: 595 No. of Flips: 2817 time to process: 29 seconds.
uf250-04.cnf fulfilled No. of Restarts: 669 No. of Flips: 4493 time to process: 29 seconds.
uf250-04.cnf fulfilled No. of Restarts: 232 No. of Flips: 3454 time to process: 16 seconds.
uf250-04.cnf fulfilled No. of Restarts: 710 No. of Flips: 2602 time to process: 25 seconds.
uf250-04.cnf fulfilled No. of Restarts: 1130 No. of Flips: 4800 time to process: 30 seconds.
uf250-04.cnf fulfilled No. of Restarts: 909 No. of Flips: 2264 time to process: 29 seconds.
uf250-04.cnf fulfilled No. of Restarts: 7 No. of Flips: 3765 time to process: 16 seconds.
uf250-04.cnf fulfilled No. of Restarts: 203 No. of Flips: 4684 time to process: 20 seconds.
uf250-04.cnf fulfilled No. of Restarts: 716 No. of Flips: 2100 time to process: 10 seconds.
uf250-04.cnf fulfilled No. of Restarts: 60 No. of Flips: 4085 time to process: 18 seconds.
uf250-04.cnf fulfilled No. of Restarts: 619 No. of Flips: 3091 time to process: 29 seconds.
uf250-04.cnf fulfilled No. of Restarts: 754 No. of Flips: 692 time to process: 29 seconds.
uf250-04.cnf fulfilled No. of Restarts: 2233 No. of Flips: 3148 time to process: 30 seconds.
uf250-04.cnf fulfilled No. of Restarts: 890 No. of Flips: 2490 time to process: 19 seconds.
uf250-04.cnf fulfilled No. of Restarts: 669 No. of Flips: 4484 time to process: 22 seconds.
uf250-04.cnf fulfilled No. of Restarts: 670 No. of Flips: 1205 time to process: 22 seconds.
uf250-04.cnf fulfilled No. of Restarts: 266 No. of Flips: 4318 time to process: 15 seconds.
uf250-04.cnf fulfilled No. of Restarts: 544 No. of Flips: 1682 time to process: 25 seconds.
uf250-04.cnf fulfilled No. of Restarts: 399 No. of Flips: 2680 time to process: 29 seconds.
uf250-04.cnf fulfilled No. of Restarts: 553 No. of Flips: 880 time to process: 27 seconds.
uf250-04.cnf fulfilled No. of Restarts: 2052 No. of Flips: 4124 time to process: 28 seconds.
uf250-04.cnf fulfilled No. of Restarts: 889 No. of Flips: 1651 time to process: 30 seconds.
uf250-04.cnf fulfilled No. of Restarts: 934 No. of Flips: 3519 time to process: 29 seconds.
uf250-04.cnf fulfilled No. of Restarts: 326 No. of Flips: 1197 time to process: 26 seconds.
uf250-04.cnf fulfilled No. of Restarts: 1499 No. of Flips: 1048 time to process: 20 seconds.
uf250-04.cnf fulfilled No. of Restarts: 232 No. of Flips: 1600 time to process: 19 seconds.
uf250-04.cnf fulfilled No. of Restarts: 471 No. of Flips: 1664 time to process: 10 seconds.
uf250-04.cnf fulfilled No. of Restarts: 399 No. of Flips: 2157 time to process: 24 seconds.
uf250-04.cnf fulfilled No. of Restarts: 468 No. of Flips: 1279 time to process: 19 seconds.
uf250-04.cnf fulfilled No. of Restarts: 2672 No. of Flips: 3090 time to process: 30 seconds.
uf250-04.cnf fulfilled No. of Restarts: 948 No. of Flips: 4420 time to process: 28 seconds.
uf250-04.cnf fulfilled No. of Restarts: 64 No. of Flips: 3007 time to process: 24 seconds.
uf250-04.cnf fulfilled No. of Restarts: 100 No. of Flips: 1854 time to process: 29 seconds.
uf250-04.cnf fulfilled No. of Restarts: 269 No. of Flips: 4897 time to process: 19 seconds.
uf250-04.cnf fulfilled No. of Restarts: 1253 No. of Flips: 4234 time to process: 22 seconds.
uf250-04.cnf fulfilled No. of Restarts: 649 No. of Flips: 4474 time to process: 14 seconds.
uf250-04.cnf fulfilled No. of Restarts: 1300 No. of Flips: 2578 time to process: 17 seconds.
uf250-04.cnf fulfilled No. of Restarts: 77 No. of Flips: 1194 time to process: 15 seconds.
uf250-04.cnf fulfilled No. of Restarts: 943 No. of Flips: 1896 time to process: 22 seconds.
uf250-04.cnf fulfilled No. of Restarts: 1323 No. of Flips: 1147 time to process: 20 seconds.
uf250-04.cnf fulfilled No. of Restarts: 590 No. of Flips: 2585 time to process: 19 seconds.
uf250-04.cnf fulfilled No. of Restarts: 1234 No. of Flips: 4073 time to process: 30 seconds.
uf250-04.cnf fulfilled No. of Restarts: 641 No. of Flips: 2380 time to process: 13 seconds.
uf250-04.cnf fulfilled No. of Restarts: 1602 No. of Flips: 3204 time to process: 12 seconds.
uf250-04.cnf fulfilled No. of Restarts: 219 No. of Flips: 3314 time to process: 4 seconds.
uf250-04.cnf fulfilled No. of Restarts: 586 No. of Flips: 4165 time to process: 11 seconds.
uf250-04.cnf fulfilled No. of Restarts: 403 No. of Flips: 3986 time to process: 29 seconds.
uf250-04.cnf fulfilled No. of Restarts: 769 No. of Flips: 3932 time to process: 29 seconds.
uf250-04.cnf fulfilled No. of Restarts: 651 No. of Flips: 2436 time to process: 29 seconds.
uf250-04.cnf fulfilled No. of Restarts: 631 No. of Flips: 3658 time to process: 15 seconds.
uf250-04.cnf fulfilled No. of Restarts: 200 No. of Flips: 3304 time to process: 28 seconds.
uf250-04.cnf fulfilled No. of Restarts: 1302 No. of Flips: 2622 time to process: 21 seconds.
uf250-04.cnf fulfilled No. of Restarts: 295 No. of Flips: 3642 time to process: 17 seconds.
uf250-04.cnf fulfilled No. of Restarts: 679 No. of Flips: 2690 time to process: 14 seconds.
uf250-04.cnf fulfilled No. of Restarts: 95 No. of Flips: 4119 time to process: 23 seconds.
uf250-04.cnf fulfilled No. of Restarts: 653 No. of Flips: 1161 time to process: 29 seconds.
uf250-04.cnf fulfilled No. of Restarts: 2399 No. of Flips: 4360 time to process: 27 seconds.
uf250-04.cnf fulfilled No. of Restarts: 2270 No. of Flips: 4696 time to process: 20 seconds.
uf250-04.cnf fulfilled No. of Restarts: 498 No. of Flips: 3253 time to process: 8 seconds.
uf250-04.cnf fulfilled No. of Restarts: 759 No. of Flips: 4958 time to process: 16 seconds.
uf250-04.cnf fulfilled No. of Restarts: 1039 No. of Flips: 704 time to process: 18 seconds.
uf250-04.cnf fulfilled No. of Restarts: 251 No. of Flips: 3322 time to process: 8 seconds.
uf250-04.cnf fulfilled No. of Restarts: 652 No. of Flips: 2088 time to process: 16 seconds.
uf250-04.cnf fulfilled No. of Restarts: 617 No. of Flips: 2872 time to process: 18 seconds.
uf250-04.cnf fulfilled No. of Restarts: 240 No. of Flips: 3536 time to process: 14 seconds.
uf250-04.cnf fulfilled No. of Restarts: 2151 No. of Flips: 4152 time to process: 25 seconds.
uf250-04.cnf fulfilled No. of Restarts: 1296 No. of Flips: 2853 time to process: 28 seconds.
uf250-04.cnf fulfilled No. of Restarts: 518 No. of Flips: 3997 time to process: 11 seconds.
uf250-04.cnf fulfilled No. of Restarts: 1641 No. of Flips: 4841 time to process: 30 seconds.
uf250-04.cnf fulfilled No. of Restarts: 1279 No. of Flips: 2516 time to process: 21 seconds.
uf250-04.cnf fulfilled No. of Restarts: 245 No. of Flips: 4294 time to process: 21 seconds.
uf250-04.cnf fulfilled No. of Restarts: 84 No. of Flips: 4173 time to process: 17 seconds.
uf250-04.cnf fulfilled No. of Restarts: 502 No. of Flips: 3108 time to process: 29 seconds.
uf250-04.cnf fulfilled No. of Restarts: 613 No. of Flips: 1700 time to process: 29 seconds.
uf250-04.cnf fulfilled No. of Restarts: 861 No. of Flips: 2223 time to process: 28 seconds.
uf250-04.cnf fulfilled No. of Restarts: 960 No. of Flips: 2192 time to process: 29 seconds.
uf250-04.cnf fulfilled No. of Restarts: 2408 No. of Flips: 1707 time to process: 22 seconds.
uf250-04.cnf fulfilled No. of Restarts: 1902 No. of Flips: 3085 time to process: 30 seconds.
uf250-04.cnf fulfilled No. of Restarts: 756 No. of Flips: 2157 time to process: 14 seconds.
uf250-04.cnf fulfilled No. of Restarts: 806 No. of Flips: 3574 time to process: 20 seconds.
uf250-04.cnf fulfilled No. of Restarts: 301 No. of Flips: 3841 time to process: 8 seconds.
uf250-04.cnf fulfilled No. of Restarts: 448 No. of Flips: 1545 time to process: 29 seconds.
uf250-04.cnf fulfilled No. of Restarts: 567 No. of Flips: 3629 time to process: 24 seconds.
uf250-04.cnf fulfilled No. of Restarts: 1123 No. of Flips: 1397 time to process: 29 seconds.
uf250-04.cnf fulfilled No. of Restarts: 275 No. of Flips: 4565 time to process: 11 seconds.
uf250-04.cnf fulfilled No. of Restarts: 124 No. of Flips: 1929 time to process: 13 seconds.
uf250-04.cnf fulfilled No. of Restarts: 815 No. of Flips: 1445 time to process: 29 seconds.
uf250-04.cnf fulfilled No. of Restarts: 609 No. of Flips: 2545 time to process: 9 seconds.
uf250-04.cnf fulfilled No. of Restarts: 733 No. of Flips: 2942 time to process: 11 seconds.
uf250-04.cnf fulfilled No. of Restarts: 1284 No. of Flips: 2455 time to process: 24 seconds.
uf250-04.cnf fulfilled No. of Restarts: 390 No. of Flips: 3425 time to process: 12 seconds.
uf250-04.cnf fulfilled No. of Restarts: 65 No. of Flips: 3665 time to process: 18 seconds.
uf250-04.cnf fulfilled No. of Restarts: 457 No. of Flips: 2167 time to process: 14 seconds.
uf250-04.cnf fulfilled No. of Restarts: 248 No. of Flips: 4848 time to process: 18 seconds.
uf250-04.cnf fulfilled No. of Restarts: 548 No. of Flips: 3291 time to process: 29 seconds.
uf250-04.cnf fulfilled No. of Restarts: 1563 No. of Flips: 2822 time to process: 29 seconds.
uf250-04.cnf fulfilled No. of Restarts: 366 No. of Flips: 2323 time to process: 29 seconds.
uf250-04.cnf fulfilled No. of Restarts: 295 No. of Flips: 3333 time to process: 15 seconds.
uf250-04.cnf fulfilled No. of Restarts: 184 No. of Flips: 857 time to process: 17 seconds.
uf250-04.cnf fulfilled No. of Restarts: 3070 No. of Flips: 3265 time to process: 18 seconds.
uf250-04.cnf fulfilled No. of Restarts: 2394 No. of Flips: 4193 time to process: 30 seconds.
uf250-04.cnf fulfilled No. of Restarts: 647 No. of Flips: 4366 time to process: 23 seconds.
uf250-04.cnf fulfilled No. of Restarts: 16 No. of Flips: 4366 time to process: 6 seconds.
uf250-04.cnf fulfilled No. of Restarts: 1135 No. of Flips: 2984 time to process: 18 seconds.
uf250-04.cnf fulfilled No. of Restarts: 358 No. of Flips: 3166 time to process: 14 seconds.
uf250-04.cnf fulfilled No. of Restarts: 423 No. of Flips: 1820 time to process: 10 seconds.
uf250-04.cnf fulfilled No. of Restarts: 2906 No. of Flips: 2743 time to process: 30 seconds.
uf250-04.cnf fulfilled No. of Restarts: 1609 No. of Flips: 3022 time to process: 14 seconds.
uf250-04.cnf fulfilled No. of Restarts: 1689 No. of Flips: 4853 time to process: 30 seconds.
uf250-04.cnf fulfilled No. of Restarts: 1557 No. of Flips: 1337 time to process: 29 seconds.
uf250-04.cnf fulfilled No. of Restarts: 1047 No. of Flips: 2243 time to process: 24 seconds.
uf250-04.cnf fulfilled No. of Restarts: 207 No. of Flips: 4936 time to process: 20 seconds.
uf250-04.cnf fulfilled No. of Restarts: 355 No. of Flips: 1932 time to process: 29 seconds.
uf250-04.cnf fulfilled No. of Restarts: 172 No. of Flips: 1511 time to process: 10 seconds.
uf250-04.cnf fulfilled No. of Restarts: 395 No. of Flips: 4814 time to process: 11 seconds.
uf250-04.cnf fulfilled No. of Restarts: 543 No. of Flips: 3860 time to process: 26 seconds.
uf250-04.cnf fulfilled No. of Restarts: 1746 No. of Flips: 3323 time to process: 29 seconds.
uf250-04.cnf fulfilled No. of Restarts: 418 No. of Flips: 2329 time to process: 28 seconds.
uf250-04.cnf fulfilled No. of Restarts: 63 No. of Flips: 1753 time to process: 15 seconds.
uf250-04.cnf fulfilled No. of Restarts: 984 No. of Flips: 4980 time to process: 23 seconds.
uf250-04.cnf fulfilled No. of Restarts: 33 No. of Flips: 2961 time to process: 4 seconds.
uf250-04.cnf fulfilled No. of Restarts: 426 No. of Flips: 4312 time to process: 29 seconds.
uf250-04.cnf fulfilled No. of Restarts: 805 No. of Flips: 3105 time to process: 7 seconds.
uf250-04.cnf fulfilled No. of Restarts: 1941 No. of Flips: 4971 time to process: 20 seconds.
uf250-04.cnf fulfilled No. of Restarts: 602 No. of Flips: 2189 time to process: 17 seconds.
uf250-04.cnf fulfilled No. of Restarts: 373 No. of Flips: 2298 time to process: 29 seconds.
uf250-04.cnf fulfilled No. of Restarts: 937 No. of Flips: 1461 time to process: 29 seconds.
uf250-04.cnf fulfilled No. of Restarts: 66 No. of Flips: 1826 time to process: 7 seconds.
uf250-04.cnf fulfilled No. of Restarts: 1988 No. of Flips: 3692 time to process: 30 seconds.
uf250-04.cnf fulfilled No. of Restarts: 1 No. of Flips: 2439 time to process: 6 seconds.
uf250-04.cnf fulfilled No. of Restarts: 833 No. of Flips: 4989 time to process: 29 seconds.
uf250-04.cnf fulfilled No. of Restarts: 4053 No. of Flips: 1329 time to process: 31 seconds.
uf250-04.cnf fulfilled No. of Restarts: 316 No. of Flips: 2441 time to process: 12 seconds.
uf250-04.cnf fulfilled No. of Restarts: 4066 No. of Flips: 1980 time to process: 31 seconds.
uf250-04.cnf fulfilled No. of Restarts: 268 No. of Flips: 996 time to process: 29 seconds.
uf250-04.cnf fulfilled No. of Restarts: 678 No. of Flips: 3962 time to process: 18 seconds.
uf250-04.cnf fulfilled No. of Restarts: 778 No. of Flips: 4860 time to process: 29 seconds.
uf250-04.cnf fulfilled No. of Restarts: 490 No. of Flips: 4912 time to process: 28 seconds.
uf250-04.cnf fulfilled No. of Restarts: 518 No. of Flips: 1856 time to process: 5 seconds.
uf250-04.cnf fulfilled No. of Restarts: 694 No. of Flips: 4343 time to process: 13 seconds.
uf250-04.cnf fulfilled No. of Restarts: 1445 No. of Flips: 3235 time to process: 15 seconds.
uf250-04.cnf fulfilled No. of Restarts: 722 No. of Flips: 4598 time to process: 8 seconds.
uf250-04.cnf fulfilled No. of Restarts: 1068 No. of Flips: 4515 time to process: 30 seconds.
uf250-04.cnf fulfilled No. of Restarts: 266 No. of Flips: 4041 time to process: 14 seconds.
uf250-04.cnf fulfilled No. of Restarts: 201 No. of Flips: 3757 time to process: 7 seconds.
uf250-04.cnf fulfilled No. of Restarts: 1770 No. of Flips: 3469 time to process: 30 seconds.
uf250-04.cnf fulfilled No. of Restarts: 2006 No. of Flips: 1117 time to process: 30 seconds.
uf250-04.cnf fulfilled No. of Restarts: 702 No. of Flips: 2710 time to process: 29 seconds.
uf250-04.cnf fulfilled No. of Restarts: 1745 No. of Flips: 2370 time to process: 26 seconds.
uf250-04.cnf fulfilled No. of Restarts: 536 No. of Flips: 2354 time to process: 29 seconds.
uf250-04.cnf fulfilled No. of Restarts: 490 No. of Flips: 2376 time to process: 14 seconds.
uf250-04.cnf fulfilled No. of Restarts: 2846 No. of Flips: 2825 time to process: 27 seconds.
uf250-04.cnf fulfilled No. of Restarts: 326 No. of Flips: 1059 time to process: 24 seconds.
uf250-04.cnf fulfilled No. of Restarts: 807 No. of Flips: 2421 time to process: 29 seconds.
uf250-04.cnf fulfilled No. of Restarts: 140 No. of Flips: 3364 time to process: 8 seconds.
uf250-04.cnf fulfilled No. of Restarts: 941 No. of Flips: 2182 time to process: 29 seconds.
uf250-04.cnf fulfilled No. of Restarts: 442 No. of Flips: 2146 time to process: 19 seconds.
uf250-04.cnf fulfilled No. of Restarts: 1370 No. of Flips: 3750 time to process: 30 seconds.
uf250-04.cnf fulfilled No. of Restarts: 1598 No. of Flips: 751 time to process: 18 seconds.
uf250-04.cnf fulfilled No. of Restarts: 835 No. of Flips: 1801 time to process: 29 seconds.
uf250-04.cnf fulfilled No. of Restarts: 1314 No. of Flips: 2882 time to process: 30 seconds.
uf250-04.cnf fulfilled No. of Restarts: 404 No. of Flips: 2190 time to process: 26 seconds.
uf250-04.cnf fulfilled No. of Restarts: 729 No. of Flips: 4237 time to process: 28 seconds.
uf250-04.cnf fulfilled No. of Restarts: 868 No. of Flips: 3839 time to process: 15 seconds.
uf250-04.cnf fulfilled No. of Restarts: 324 No. of Flips: 3990 time to process: 21 seconds.
uf250-04.cnf fulfilled No. of Restarts: 91 No. of Flips: 2232 time to process: 12 seconds.
uf250-04.cnf fulfilled No. of Restarts: 1957 No. of Flips: 4388 time to process: 22 seconds.
uf250-04.cnf fulfilled No. of Restarts: 45 No. of Flips: 2703 time to process: 12 seconds.
uf250-04.cnf fulfilled No. of Restarts: 169 No. of Flips: 4807 time to process: 10 seconds.
uf250-04.cnf fulfilled No. of Restarts: 871 No. of Flips: 2313 time to process: 29 seconds.
uf250-04.cnf fulfilled No. of Restarts: 2192 No. of Flips: 2251 time to process: 23 seconds.
uf250-04.cnf fulfilled No. of Restarts: 66 No. of Flips: 2638 time to process: 14 seconds.
uf250-04.cnf fulfilled No. of Restarts: 46 No. of Flips: 1613 time to process: 29 seconds.
uf250-04.cnf fulfilled No. of Restarts: 1572 No. of Flips: 1591 time to process: 29 seconds.
uf250-04.cnf fulfilled No. of Restarts: 391 No. of Flips: 2680 time to process: 29 seconds.
uf250-04.cnf fulfilled No. of Restarts: 1731 No. of Flips: 3800 time to process: 30 seconds.
uf250-04.cnf fulfilled No. of Restarts: 794 No. of Flips: 1242 time to process: 19 seconds.
uf250-04.cnf fulfilled No. of Restarts: 98 No. of Flips: 2810 time to process: 28 seconds.
uf250-04.cnf fulfilled No. of Restarts: 1104 No. of Flips: 3805 time to process: 29 seconds.
uf250-04.cnf fulfilled No. of Restarts: 0 No. of Flips: 2696 time to process: 28 seconds.
uf250-04.cnf fulfilled No. of Restarts: 269 No. of Flips: 3593 time to process: 2 seconds.
uf250-04.cnf fulfilled No. of Restarts: 661 No. of Flips: 2974 time to process: 29 seconds.
uf250-04.cnf fulfilled No. of Restarts: 122 No. of Flips: 3313 time to process: 17 seconds.
uf250-04.cnf fulfilled No. of Restarts: 1246 No. of Flips: 2974 time to process: 25 seconds.
uf250-04.cnf fulfilled No. of Restarts: 521 No. of Flips: 4918 time to process: 15 seconds.
uf250-04.cnf fulfilled No. of Restarts: 115 No. of Flips: 3005 time to process: 11 seconds.
uf250-04.cnf fulfilled No. of Restarts: 118 No. of Flips: 1202 time to process: 10 seconds.
uf250-04.cnf fulfilled No. of Restarts: 1011 No. of Flips: 2510 time to process: 16 seconds.
uf250-04.cnf fulfilled No. of Restarts: 6 No. of Flips: 4842 time to process: 28 seconds.
uf250-04.cnf fulfilled No. of Restarts: 1715 No. of Flips: 2505 time to process: 19 seconds.
uf250-04.cnf fulfilled No. of Restarts: 237 No. of Flips: 1905 time to process: 4 seconds.
uf250-04.cnf fulfilled No. of Restarts: 109 No. of Flips: 4693 time to process: 25 seconds.
uf250-04.cnf fulfilled No. of Restarts: 59 No. of Flips: 1629 time to process: 29 seconds.
uf250-04.cnf fulfilled No. of Restarts: 1481 No. of Flips: 3482 time to process: 29 seconds.
uf250-04.cnf fulfilled No. of Restarts: 1001 No. of Flips: 3941 time to process: 29 seconds.
uf250-04.cnf fulfilled No. of Restarts: 22 No. of Flips: 931 time to process: 29 seconds.
uf250-04.cnf fulfilled No. of Restarts: 154 No. of Flips: 3835 time to process: 9 seconds.
uf250-04.cnf fulfilled No. of Restarts: 350 No. of Flips: 1865 time to process: 15 seconds.
uf250-04.cnf fulfilled No. of Restarts: 2095 No. of Flips: 2604 time to process: 30 seconds.
uf250-04.cnf fulfilled No. of Restarts: 80 No. of Flips: 1407 time to process: 19 seconds.
uf250-04.cnf fulfilled No. of Restarts: 1334 No. of Flips: 1135 time to process: 29 seconds.
uf250-04.cnf fulfilled No. of Restarts: 2349 No. of Flips: 2207 time to process: 31 seconds.
uf250-04.cnf fulfilled No. of Restarts: 2426 No. of Flips: 2978 time to process: 19 seconds.
uf250-04.cnf fulfilled No. of Restarts: 288 No. of Flips: 4431 time to process: 27 seconds.
uf250-04.cnf fulfilled No. of Restarts: 1546 No. of Flips: 2373 time to process: 29 seconds.
uf250-04.cnf fulfilled No. of Restarts: 510 No. of Flips: 2680 time to process: 26 seconds.
uf250-04.cnf fulfilled No. of Restarts: 272 No. of Flips: 1207 time to process: 29 seconds.
uf250-04.cnf fulfilled No. of Restarts: 545 No. of Flips: 3084 time to process: 29 seconds.
uf250-04.cnf fulfilled No. of Restarts: 848 No. of Flips: 1507 time to process: 29 seconds.
uf250-04.cnf fulfilled No. of Restarts: 417 No. of Flips: 3634 time to process: 12 seconds.
uf250-04.cnf fulfilled No. of Restarts: 250 No. of Flips: 4656 time to process: 7 seconds.
uf250-04.cnf fulfilled No. of Restarts: 416 No. of Flips: 4991 time to process: 22 seconds.
uf250-04.cnf fulfilled No. of Restarts: 718 No. of Flips: 4665 time to process: 24 seconds.
uf250-04.cnf fulfilled No. of Restarts: 189 No. of Flips: 2251 time to process: 10 seconds.
uf250-04.cnf fulfilled No. of Restarts: 1478 No. of Flips: 862 time to process: 29 seconds.
uf250-04.cnf fulfilled No. of Restarts: 545 No. of Flips: 4532 time to process: 19 seconds.
uf250-04.cnf fulfilled No. of Restarts: 388 No. of Flips: 1236 time to process: 11 seconds.
uf250-04.cnf fulfilled No. of Restarts: 1331 No. of Flips: 4542 time to process: 12 seconds.
uf250-04.cnf fulfilled No. of Restarts: 1404 No. of Flips: 3487 time to process: 25 seconds.
uf250-04.cnf fulfilled No. of Restarts: 337 No. of Flips: 3096 time to process: 29 seconds.
uf250-04.cnf fulfilled No. of Restarts: 610 No. of Flips: 3067 time to process: 7 seconds.
uf250-04.cnf fulfilled No. of Restarts: 774 No. of Flips: 2411 time to process: 24 seconds.
uf250-04.cnf fulfilled No. of Restarts: 2403 No. of Flips: 4165 time to process: 30 seconds.
uf250-04.cnf fulfilled No. of Restarts: 213 No. of Flips: 4059 time to process: 23 seconds.
uf250-04.cnf fulfilled No. of Restarts: 982 No. of Flips: 2937 time to process: 11 seconds.
uf250-04.cnf fulfilled No. of Restarts: 1312 No. of Flips: 3818 time to process: 24 seconds.
uf250-04.cnf fulfilled No. of Restarts: 2446 No. of Flips: 2394 time to process: 30 seconds.
uf250-04.cnf fulfilled No. of Restarts: 219 No. of Flips: 4403 time to process: 6 seconds.
uf250-04.cnf fulfilled No. of Restarts: 335 No. of Flips: 2964 time to process: 28 seconds.
uf250-04.cnf fulfilled No. of Restarts: 1420 No. of Flips: 3278 time to process: 13 seconds.
uf250-04.cnf fulfilled No. of Restarts: 66 No. of Flips: 4235 time to process: 23 seconds.
uf250-04.cnf fulfilled No. of Restarts: 523 No. of Flips: 4701 time to process: 23 seconds.
uf250-04.cnf fulfilled No. of Restarts: 2695 No. of Flips: 3110 time to process: 30 seconds.
uf250-04.cnf fulfilled No. of Restarts: 701 No. of Flips: 1081 time to process: 19 seconds.
uf250-04.cnf fulfilled No. of Restarts: 1474 No. of Flips: 1587 time to process: 30 seconds.
uf250-04.cnf fulfilled No. of Restarts: 957 No. of Flips: 4825 time to process: 29 seconds.
uf250-04.cnf fulfilled No. of Restarts: 141 No. of Flips: 4095 time to process: 10 seconds.
uf250-04.cnf fulfilled No. of Restarts: 251 No. of Flips: 2546 time to process: 13 seconds.
uf250-04.cnf fulfilled No. of Restarts: 141 No. of Flips: 2701 time to process: 28 seconds.
uf250-04.cnf fulfilled No. of Restarts: 50 No. of Flips: 2259 time to process: 14 seconds.
uf250-04.cnf fulfilled No. of Restarts: 3506 No. of Flips: 1343 time to process: 31 seconds.
uf250-04.cnf fulfilled No. of Restarts: 1018 No. of Flips: 4835 time to process: 29 seconds.
uf250-04.cnf fulfilled No. of Restarts: 242 No. of Flips: 3553 time to process: 18 seconds.
uf250-04.cnf fulfilled No. of Restarts: 255 No. of Flips: 4080 time to process: 19 seconds.
uf250-04.cnf fulfilled No. of Restarts: 191 No. of Flips: 916 time to process: 28 seconds.
uf250-04.cnf fulfilled No. of Restarts: 365 No. of Flips: 2018 time to process: 28 seconds.
uf250-04.cnf fulfilled No. of Restarts: 1391 No. of Flips: 2229 time to process: 17 seconds.
uf250-04.cnf fulfilled No. of Restarts: 535 No. of Flips: 4751 time to process: 29 seconds.
uf250-04.cnf fulfilled No. of Restarts: 882 No. of Flips: 3315 time to process: 29 seconds.
uf250-04.cnf fulfilled No. of Restarts: 1087 No. of Flips: 1356 time to process: 29 seconds.
uf250-04.cnf fulfilled No. of Restarts: 304 No. of Flips: 4825 time to process: 19 seconds.
uf250-04.cnf fulfilled No. of Restarts: 115 No. of Flips: 2348 time to process: 7 seconds.
uf250-04.cnf fulfilled No. of Restarts: 443 No. of Flips: 4496 time to process: 29 seconds.
uf250-04.cnf fulfilled No. of Restarts: 497 No. of Flips: 2220 time to process: 28 seconds.
uf250-04.cnf fulfilled No. of Restarts: 1182 No. of Flips: 2579 time to process: 29 seconds.
uf250-04.cnf fulfilled No. of Restarts: 1663 No. of Flips: 1995 time to process: 30 seconds.
uf250-04.cnf fulfilled No. of Restarts: 400 No. of Flips: 2007 time to process: 29 seconds.
uf250-04.cnf fulfilled No. of Restarts: 71 No. of Flips: 4233 time to process: 28 seconds.
uf250-04.cnf fulfilled No. of Restarts: 1917 No. of Flips: 1068 time to process: 30 seconds.
uf250-04.cnf fulfilled No. of Restarts: 799 No. of Flips: 3080 time to process: 29 seconds.
uf250-04.cnf fulfilled No. of Restarts: 627 No. of Flips: 2185 time to process: 29 seconds.
uf250-04.cnf fulfilled No. of Restarts: 866 No. of Flips: 4497 time to process: 29 seconds.
uf250-04.cnf fulfilled No. of Restarts: 290 No. of Flips: 1773 time to process: 29 seconds.
uf250-04.cnf fulfilled No. of Restarts: 2516 No. of Flips: 4881 time to process: 20 seconds.
uf250-04.cnf fulfilled No. of Restarts: 514 No. of Flips: 3189 time to process: 20 seconds.
uf250-04.cnf fulfilled No. of Restarts: 835 No. of Flips: 3298 time to process: 29 seconds.
uf250-04.cnf fulfilled No. of Restarts: 2365 No. of Flips: 3828 time to process: 20 seconds.
uf250-04.cnf fulfilled No. of Restarts: 303 No. of Flips: 4006 time to process: 14 seconds.
uf250-04.cnf fulfilled No. of Restarts: 419 No. of Flips: 3543 time to process: 16 seconds.
uf250-04.cnf fulfilled No. of Restarts: 92 No. of Flips: 4507 time to process: 28 seconds.
uf250-04.cnf fulfilled No. of Restarts: 166 No. of Flips: 2967 time to process: 24 seconds.
uf250-04.cnf fulfilled No. of Restarts: 1756 No. of Flips: 4417 time to process: 30 seconds.
uf250-04.cnf fulfilled No. of Restarts: 1803 No. of Flips: 4986 time to process: 23 seconds.
uf250-04.cnf fulfilled No. of Restarts: 1567 No. of Flips: 2926 time to process: 29 seconds.
uf250-04.cnf fulfilled No. of Restarts: 469 No. of Flips: 4329 time to process: 29 seconds.
uf250-04.cnf fulfilled No. of Restarts: 3157 No. of Flips: 2931 time to process: 19 seconds.
uf250-04.cnf fulfilled No. of Restarts: 166 No. of Flips: 4872 time to process: 28 seconds.
uf250-04.cnf fulfilled No. of Restarts: 193 No. of Flips: 1460 time to process: 21 seconds.
uf250-04.cnf fulfilled No. of Restarts: 2688 No. of Flips: 3178 time to process: 30 seconds.
uf250-04.cnf fulfilled No. of Restarts: 743 No. of Flips: 859 time to process: 29 seconds.
uf250-04.cnf fulfilled No. of Restarts: 75 No. of Flips: 1103 time to process: 20 seconds.
uf250-04.cnf fulfilled No. of Restarts: 566 No. of Flips: 1340 time to process: 22 seconds.
uf250-04.cnf fulfilled No. of Restarts: 3638 No. of Flips: 4842 time to process: 31 seconds.
uf250-04.cnf fulfilled No. of Restarts: 49 No. of Flips: 4388 time to process: 14 seconds.
uf250-04.cnf fulfilled No. of Restarts: 3259 No. of Flips: 3166 time to process: 30 seconds.
uf250-04.cnf fulfilled No. of Restarts: 266 No. of Flips: 1751 time to process: 14 seconds.
uf250-04.cnf fulfilled No. of Restarts: 175 No. of Flips: 1054 time to process: 29 seconds.
uf250-04.cnf fulfilled No. of Restarts: 677 No. of Flips: 3006 time to process: 29 seconds.
uf250-04.cnf fulfilled No. of Restarts: 848 No. of Flips: 3628 time to process: 19 seconds.
uf250-04.cnf fulfilled No. of Restarts: 63 No. of Flips: 4380 time to process: 15 seconds.
uf250-04.cnf fulfilled No. of Restarts: 1358 No. of Flips: 2719 time to process: 29 seconds.
uf250-04.cnf fulfilled No. of Restarts: 1142 No. of Flips: 4587 time to process: 17 seconds.
uf250-04.cnf fulfilled No. of Restarts: 693 No. of Flips: 4833 time to process: 11 seconds.
uf250-04.cnf fulfilled No. of Restarts: 887 No. of Flips: 1367 time to process: 8 seconds.
uf250-04.cnf fulfilled No. of Restarts: 381 No. of Flips: 3012 time to process: 29 seconds.
uf250-04.cnf fulfilled No. of Restarts: 1624 No. of Flips: 4826 time to process: 30 seconds.
uf250-04.cnf fulfilled No. of Restarts: 524 No. of Flips: 3340 time to process: 29 seconds.
uf250-04.cnf fulfilled No. of Restarts: 1621 No. of Flips: 889 time to process: 29 seconds.
uf250-04.cnf fulfilled No. of Restarts: 1118 No. of Flips: 3836 time to process: 28 seconds.
uf250-04.cnf fulfilled No. of Restarts: 2923 No. of Flips: 1655 time to process: 30 seconds.
uf250-04.cnf fulfilled No. of Restarts: 141 No. of Flips: 3237 time to process: 29 seconds.
uf250-04.cnf fulfilled No. of Restarts: 71 No. of Flips: 3085 time to process: 3 seconds.
uf250-04.cnf fulfilled No. of Restarts: 939 No. of Flips: 4145 time to process: 29 seconds.
uf250-04.cnf fulfilled No. of Restarts: 2164 No. of Flips: 4341 time to process: 29 seconds.
uf250-04.cnf fulfilled No. of Restarts: 386 No. of Flips: 4637 time to process: 29 seconds.
uf250-04.cnf fulfilled No. of Restarts: 552 No. of Flips: 3920 time to process: 28 seconds.
uf250-04.cnf fulfilled No. of Restarts: 436 No. of Flips: 3603 time to process: 14 seconds.
uf250-04.cnf fulfilled No. of Restarts: 317 No. of Flips: 1766 time to process: 25 seconds.
uf250-04.cnf fulfilled No. of Restarts: 80 No. of Flips: 4778 time to process: 5 seconds.
uf250-04.cnf fulfilled No. of Restarts: 2580 No. of Flips: 937 time to process: 25 seconds.
uf250-04.cnf fulfilled No. of Restarts: 3196 No. of Flips: 4874 time to process: 30 seconds.
uf250-04.cnf fulfilled No. of Restarts: 815 No. of Flips: 4600 time to process: 17 seconds.
uf250-04.cnf fulfilled No. of Restarts: 916 No. of Flips: 2443 time to process: 16 seconds.
uf250-04.cnf fulfilled No. of Restarts: 1702 No. of Flips: 2064 time to process: 30 seconds.
uf250-04.cnf fulfilled No. of Restarts: 497 No. of Flips: 3330 time to process: 23 seconds.
uf250-04.cnf fulfilled No. of Restarts: 328 No. of Flips: 4351 time to process: 29 seconds.
uf250-04.cnf fulfilled No. of Restarts: 312 No. of Flips: 1786 time to process: 13 seconds.
uf250-04.cnf fulfilled No. of Restarts: 1774 No. of Flips: 3493 time to process: 23 seconds.
uf250-04.cnf fulfilled No. of Restarts: 203 No. of Flips: 4885 time to process: 16 seconds.
uf250-04.cnf fulfilled No. of Restarts: 473 No. of Flips: 1880 time to process: 29 seconds.
uf250-04.cnf fulfilled No. of Restarts: 378 No. of Flips: 3188 time to process: 29 seconds.
uf250-04.cnf fulfilled No. of Restarts: 748 No. of Flips: 4990 time to process: 29 seconds.
uf250-04.cnf fulfilled No. of Restarts: 192 No. of Flips: 3444 time to process: 17 seconds.
uf250-04.cnf fulfilled No. of Restarts: 403 No. of Flips: 2788 time to process: 29 seconds.
uf250-04.cnf fulfilled No. of Restarts: 385 No. of Flips: 2144 time to process: 28 seconds.
uf250-04.cnf fulfilled No. of Restarts: 1050 No. of Flips: 3261 time to process: 29 seconds.
uf250-04.cnf fulfilled No. of Restarts: 167 No. of Flips: 3958 time to process: 16 seconds.
uf250-04.cnf fulfilled No. of Restarts: 1174 No. of Flips: 4352 time to process: 28 seconds.
uf250-04.cnf fulfilled No. of Restarts: 766 No. of Flips: 3795 time to process: 21 seconds.
uf250-04.cnf fulfilled No. of Restarts: 329 No. of Flips: 2089 time to process: 28 seconds.
uf250-04.cnf fulfilled No. of Restarts: 464 No. of Flips: 2205 time to process: 29 seconds.
uf250-04.cnf fulfilled No. of Restarts: 1759 No. of Flips: 2621 time to process: 27 seconds.
uf250-04.cnf fulfilled No. of Restarts: 1372 No. of Flips: 4040 time to process: 29 seconds.
uf250-04.cnf fulfilled No. of Restarts: 67 No. of Flips: 4764 time to process: 18 seconds.
uf250-04.cnf fulfilled No. of Restarts: 1517 No. of Flips: 2862 time to process: 29 seconds.
uf250-04.cnf fulfilled No. of Restarts: 777 No. of Flips: 3822 time to process: 5 seconds.
uf250-04.cnf fulfilled No. of Restarts: 104 No. of Flips: 2590 time to process: 19 seconds.
uf250-04.cnf fulfilled No. of Restarts: 659 No. of Flips: 4651 time to process: 26 seconds.
uf250-04.cnf fulfilled No. of Restarts: 1134 No. of Flips: 3880 time to process: 25 seconds.
uf250-04.cnf fulfilled No. of Restarts: 73 No. of Flips: 1817 time to process: 17 seconds.
uf250-04.cnf fulfilled No. of Restarts: 1082 No. of Flips: 2298 time to process: 21 seconds.
uf250-04.cnf fulfilled No. of Restarts: 0 No. of Flips: 2383 time to process: 29 seconds.
uf250-04.cnf fulfilled No. of Restarts: 964 No. of Flips: 1809 time to process: 23 seconds.
uf250-04.cnf fulfilled No. of Restarts: 643 No. of Flips: 3750 time to process: 29 seconds.
uf250-04.cnf fulfilled No. of Restarts: 1987 No. of Flips: 2265 time to process: 28 seconds.
uf250-04.cnf fulfilled No. of Restarts: 285 No. of Flips: 2543 time to process: 29 seconds.
uf250-04.cnf fulfilled No. of Restarts: 1180 No. of Flips: 1762 time to process: 23 seconds.
uf250-04.cnf fulfilled No. of Restarts: 922 No. of Flips: 1973 time to process: 29 seconds.
uf250-04.cnf fulfilled No. of Restarts: 1506 No. of Flips: 1984 time to process: 29 seconds.
uf250-04.cnf fulfilled No. of Restarts: 572 No. of Flips: 3117 time to process: 17 seconds.
uf250-04.cnf fulfilled No. of Restarts: 358 No. of Flips: 1677 time to process: 29 seconds.
uf250-04.cnf fulfilled No. of Restarts: 3873 No. of Flips: 1595 time to process: 27 seconds.
uf250-04.cnf fulfilled No. of Restarts: 490 No. of Flips: 1466 time to process: 19 seconds.
uf250-04.cnf fulfilled No. of Restarts: 648 No. of Flips: 4869 time to process: 23 seconds.
uf250-04.cnf fulfilled No. of Restarts: 918 No. of Flips: 1355 time to process: 25 seconds.
uf250-04.cnf fulfilled No. of Restarts: 166 No. of Flips: 1388 time to process: 24 seconds.
uf250-04.cnf fulfilled No. of Restarts: 591 No. of Flips: 2324 time to process: 26 seconds.
uf250-04.cnf fulfilled No. of Restarts: 273 No. of Flips: 2767 time to process: 29 seconds.
uf250-04.cnf fulfilled No. of Restarts: 823 No. of Flips: 2428 time to process: 18 seconds.
uf250-04.cnf fulfilled No. of Restarts: 418 No. of Flips: 1527 time to process: 6 seconds.
uf250-04.cnf fulfilled No. of Restarts: 512 No. of Flips: 1435 time to process: 26 seconds.
uf250-04.cnf fulfilled No. of Restarts: 28 No. of Flips: 4871 time to process: 12 seconds.
uf250-04.cnf fulfilled No. of Restarts: 797 No. of Flips: 4763 time to process: 17 seconds.
uf250-04.cnf fulfilled No. of Restarts: 2279 No. of Flips: 1996 time to process: 30 seconds.
uf250-04.cnf fulfilled No. of Restarts: 2282 No. of Flips: 3297 time to process: 16 seconds.
uf250-04.cnf fulfilled No. of Restarts: 344 No. of Flips: 2579 time to process: 19 seconds.
uf250-04.cnf fulfilled No. of Restarts: 3947 No. of Flips: 1895 time to process: 31 seconds.
uf250-04.cnf fulfilled No. of Restarts: 110 No. of Flips: 3970 time to process: 18 seconds.
uf250-04.cnf fulfilled No. of Restarts: 265 No. of Flips: 4967 time to process: 12 seconds.
uf250-04.cnf fulfilled No. of Restarts: 544 No. of Flips: 733 time to process: 24 seconds.
uf250-04.cnf fulfilled No. of Restarts: 172 No. of Flips: 4860 time to process: 14 seconds.
uf250-04.cnf fulfilled No. of Restarts: 1162 No. of Flips: 2245 time to process: 19 seconds.
uf250-04.cnf fulfilled No. of Restarts: 51 No. of Flips: 4590 time to process: 21 seconds.
uf250-04.cnf fulfilled No. of Restarts: 165 No. of Flips: 3908 time to process: 20 seconds.
uf250-04.cnf fulfilled No. of Restarts: 1308 No. of Flips: 2349 time to process: 14 seconds.
uf250-04.cnf fulfilled No. of Restarts: 2567 No. of Flips: 1514 time to process: 18 seconds.
uf250-04.cnf fulfilled No. of Restarts: 438 No. of Flips: 3396 time to process: 29 seconds.
uf250-04.cnf fulfilled No. of Restarts: 378 No. of Flips: 2823 time to process: 14 seconds.
uf250-04.cnf fulfilled No. of Restarts: 1182 No. of Flips: 4521 time to process: 29 seconds.
uf250-04.cnf fulfilled No. of Restarts: 574 No. of Flips: 3809 time to process: 17 seconds.
uf250-04.cnf fulfilled No. of Restarts: 133 No. of Flips: 4953 time to process: 16 seconds.
uf250-04.cnf fulfilled No. of Restarts: 240 No. of Flips: 4416 time to process: 22 seconds.
uf250-04.cnf fulfilled No. of Restarts: 717 No. of Flips: 1093 time to process: 29 seconds.
uf250-04.cnf fulfilled No. of Restarts: 683 No. of Flips: 3065 time to process: 8 seconds.
uf250-04.cnf fulfilled No. of Restarts: 296 No. of Flips: 2428 time to process: 21 seconds.
uf250-04.cnf fulfilled No. of Restarts: 69 No. of Flips: 3126 time to process: 18 seconds.
uf250-04.cnf fulfilled No. of Restarts: 349 No. of Flips: 2847 time to process: 7 seconds.
uf250-04.cnf fulfilled No. of Restarts: 444 No. of Flips: 778 time to process: 12 seconds.
uf250-04.cnf fulfilled No. of Restarts: 268 No. of Flips: 3547 time to process: 17 seconds.
uf250-04.cnf fulfilled No. of Restarts: 2645 No. of Flips: 1021 time to process: 30 seconds.
uf250-04.cnf fulfilled No. of Restarts: 1035 No. of Flips: 3060 time to process: 29 seconds.
uf250-04.cnf fulfilled No. of Restarts: 281 No. of Flips: 2501 time to process: 26 seconds.
uf250-04.cnf fulfilled No. of Restarts: 1861 No. of Flips: 4980 time to process: 30 seconds.
uf250-04.cnf fulfilled No. of Restarts: 1785 No. of Flips: 1946 time to process: 19 seconds.
uf250-04.cnf fulfilled No. of Restarts: 301 No. of Flips: 2321 time to process: 14 seconds.
uf250-04.cnf fulfilled No. of Restarts: 45 No. of Flips: 4800 time to process: 29 seconds.
uf250-04.cnf fulfilled No. of Restarts: 612 No. of Flips: 2048 time to process: 22 seconds.
uf250-04.cnf fulfilled No. of Restarts: 327 No. of Flips: 2172 time to process: 17 seconds.
uf250-04.cnf fulfilled No. of Restarts: 615 No. of Flips: 2230 time to process: 13 seconds.
uf250-04.cnf fulfilled No. of Restarts: 507 No. of Flips: 3005 time to process: 29 seconds.
uf250-04.cnf fulfilled No. of Restarts: 509 No. of Flips: 3174 time to process: 29 seconds.
uf250-04.cnf fulfilled No. of Restarts: 219 No. of Flips: 3923 time to process: 28 seconds.
uf250-04.cnf fulfilled No. of Restarts: 224 No. of Flips: 3554 time to process: 11 seconds.
uf250-04.cnf fulfilled No. of Restarts: 1486 No. of Flips: 2842 time to process: 19 seconds.
uf250-04.cnf fulfilled No. of Restarts: 1777 No. of Flips: 4847 time to process: 22 seconds.
uf250-04.cnf fulfilled No. of Restarts: 957 No. of Flips: 4735 time to process: 20 seconds.
uf250-04.cnf fulfilled No. of Restarts: 95 No. of Flips: 4645 time to process: 13 seconds.
uf250-04.cnf fulfilled No. of Restarts: 90 No. of Flips: 3471 time to process: 28 seconds.
uf250-04.cnf fulfilled No. of Restarts: 1551 No. of Flips: 3070 time to process: 26 seconds.
uf250-04.cnf fulfilled No. of Restarts: 143 No. of Flips: 3832 time to process: 14 seconds.
uf250-04.cnf fulfilled No. of Restarts: 193 No. of Flips: 4351 time to process: 24 seconds.
uf250-04.cnf fulfilled No. of Restarts: 401 No. of Flips: 2652 time to process: 15 seconds.
uf250-04.cnf fulfilled No. of Restarts: 57 No. of Flips: 3802 time to process: 19 seconds.
uf250-04.cnf fulfilled No. of Restarts: 84 No. of Flips: 2506 time to process: 28 seconds.
uf250-04.cnf fulfilled No. of Restarts: 750 No. of Flips: 1514 time to process: 29 seconds.
uf250-04.cnf fulfilled No. of Restarts: 51 No. of Flips: 3553 time to process: 12 seconds.
uf250-04.cnf fulfilled No. of Restarts: 205 No. of Flips: 4093 time to process: 2 seconds.
uf250-04.cnf fulfilled No. of Restarts: 310 No. of Flips: 2490 time to process: 8 seconds.
uf250-04.cnf fulfilled No. of Restarts: 40 No. of Flips: 4495 time to process: 28 seconds.
uf250-04.cnf fulfilled No. of Restarts: 107 No. of Flips: 2730 time to process: 17 seconds.
uf250-04.cnf fulfilled No. of Restarts: 1124 No. of Flips: 4392 time to process: 17 seconds.
uf250-04.cnf fulfilled No. of Restarts: 2224 No. of Flips: 1827 time to process: 30 seconds.
uf250-04.cnf fulfilled No. of Restarts: 639 No. of Flips: 2468 time to process: 15 seconds.
uf250-04.cnf fulfilled No. of Restarts: 1490 No. of Flips: 3894 time to process: 28 seconds.
uf250-04.cnf fulfilled No. of Restarts: 704 No. of Flips: 2092 time to process: 29 seconds.
uf250-04.cnf fulfilled No. of Restarts: 18 No. of Flips: 1622 time to process: 28 seconds.
uf250-04.cnf fulfilled No. of Restarts: 322 No. of Flips: 4547 time to process: 19 seconds.
uf250-04.cnf fulfilled No. of Restarts: 1011 No. of Flips: 4776 time to process: 14 seconds.
uf250-04.cnf fulfilled No. of Restarts: 1376 No. of Flips: 1975 time to process: 21 seconds.
uf250-04.cnf fulfilled No. of Restarts: 60 No. of Flips: 1166 time to process: 24 seconds.
uf250-04.cnf fulfilled No. of Restarts: 576 No. of Flips: 1274 time to process: 11 seconds.
uf250-04.cnf fulfilled No. of Restarts: 887 No. of Flips: 2271 time to process: 18 seconds.
uf250-04.cnf fulfilled No. of Restarts: 235 No. of Flips: 1845 time to process: 29 seconds.
uf250-04.cnf fulfilled No. of Restarts: 1904 No. of Flips: 882 time to process: 24 seconds.
uf250-04.cnf fulfilled No. of Restarts: 62 No. of Flips: 4397 time to process: 12 seconds.
uf250-04.cnf fulfilled No. of Restarts: 4 No. of Flips: 2134 time to process: 8 seconds.
uf250-04.cnf fulfilled No. of Restarts: 33 No. of Flips: 4819 time to process: 29 seconds.
uf250-04.cnf fulfilled No. of Restarts: 514 No. of Flips: 3819 time to process: 27 seconds.
uf250-04.cnf fulfilled No. of Restarts: 722 No. of Flips: 3208 time to process: 29 seconds.
uf250-04.cnf fulfilled No. of Restarts: 1516 No. of Flips: 3985 time to process: 18 seconds.
uf250-04.cnf fulfilled No. of Restarts: 654 No. of Flips: 2201 time to process: 10 seconds.
uf250-04.cnf fulfilled No. of Restarts: 204 No. of Flips: 3405 time to process: 28 seconds.
uf250-04.cnf fulfilled No. of Restarts: 904 No. of Flips: 3571 time to process: 18 seconds.
uf250-04.cnf fulfilled No. of Restarts: 546 No. of Flips: 1050 time to process: 30 seconds.
uf250-04.cnf fulfilled No. of Restarts: 850 No. of Flips: 2973 time to process: 22 seconds.
uf250-04.cnf fulfilled No. of Restarts: 478 No. of Flips: 2701 time to process: 12 seconds.
uf250-04.cnf fulfilled No. of Restarts: 378 No. of Flips: 3656 time to process: 19 seconds.
uf250-04.cnf fulfilled No. of Restarts: 27 No. of Flips: 2267 time to process: 5 seconds.
uf250-04.cnf fulfilled No. of Restarts: 770 No. of Flips: 1331 time to process: 10 seconds.
uf250-04.cnf fulfilled No. of Restarts: 910 No. of Flips: 4946 time to process: 25 seconds.
uf250-04.cnf fulfilled No. of Restarts: 200 No. of Flips: 2463 time to process: 21 seconds.
uf250-04.cnf fulfilled No. of Restarts: 627 No. of Flips: 4329 time to process: 29 seconds.
uf250-04.cnf fulfilled No. of Restarts: 198 No. of Flips: 2075 time to process: 23 seconds.
uf250-04.cnf fulfilled No. of Restarts: 65 No. of Flips: 2809 time to process: 29 seconds.
uf250-04.cnf fulfilled No. of Restarts: 202 No. of Flips: 4581 time to process: 28 seconds.
uf250-04.cnf fulfilled No. of Restarts: 1153 No. of Flips: 1996 time to process: 13 seconds.
uf250-04.cnf fulfilled No. of Restarts: 1393 No. of Flips: 3731 time to process: 21 seconds.
uf250-04.cnf fulfilled No. of Restarts: 752 No. of Flips: 4348 time to process: 19 seconds.
uf250-04.cnf fulfilled No. of Restarts: 1328 No. of Flips: 2909 time to process: 29 seconds.
uf250-04.cnf fulfilled No. of Restarts: 2218 No. of Flips: 3359 time to process: 30 seconds.
uf250-04.cnf fulfilled No. of Restarts: 612 No. of Flips: 3986 time to process: 17 seconds.
uf250-04.cnf fulfilled No. of Restarts: 539 No. of Flips: 2432 time to process: 29 seconds.
uf250-04.cnf fulfilled No. of Restarts: 515 No. of Flips: 4271 time to process: 26 seconds.
uf250-04.cnf fulfilled No. of Restarts: 111 No. of Flips: 1194 time to process: 8 seconds.
uf250-04.cnf fulfilled No. of Restarts: 1501 No. of Flips: 4343 time to process: 28 seconds.
uf250-04.cnf fulfilled No. of Restarts: 1344 No. of Flips: 2273 time to process: 29 seconds.
uf250-04.cnf fulfilled No. of Restarts: 82 No. of Flips: 1157 time to process: 21 seconds.
uf250-04.cnf fulfilled No. of Restarts: 64 No. of Flips: 2459 time to process: 17 seconds.
uf250-04.cnf fulfilled No. of Restarts: 231 No. of Flips: 2116 time to process: 18 seconds.
uf250-04.cnf fulfilled No. of Restarts: 853 No. of Flips: 1890 time to process: 29 seconds.
uf250-04.cnf fulfilled No. of Restarts: 67 No. of Flips: 3523 time to process: 28 seconds.
uf250-04.cnf fulfilled No. of Restarts: 1387 No. of Flips: 1334 time to process: 16 seconds.
uf250-04.cnf fulfilled No. of Restarts: 493 No. of Flips: 2099 time to process: 29 seconds.
uf250-04.cnf fulfilled No. of Restarts: 572 No. of Flips: 1278 time to process: 29 seconds.
uf250-04.cnf fulfilled No. of Restarts: 363 No. of Flips: 3143 time to process: 21 seconds.
uf250-04.cnf fulfilled No. of Restarts: 148 No. of Flips: 1839 time to process: 18 seconds.
uf250-04.cnf fulfilled No. of Restarts: 598 No. of Flips: 1658 time to process: 13 seconds.
uf250-04.cnf fulfilled No. of Restarts: 614 No. of Flips: 2078 time to process: 7 seconds.
uf250-04.cnf fulfilled No. of Restarts: 849 No. of Flips: 4464 time to process: 25 seconds.
uf250-04.cnf fulfilled No. of Restarts: 560 No. of Flips: 1594 time to process: 15 seconds.
uf250-04.cnf fulfilled No. of Restarts: 1081 No. of Flips: 2485 time to process: 29 seconds.
uf250-04.cnf fulfilled No. of Restarts: 1273 No. of Flips: 2136 time to process: 29 seconds.
uf250-04.cnf fulfilled No. of Restarts: 361 No. of Flips: 3028 time to process: 22 seconds.
uf250-04.cnf fulfilled No. of Restarts: 153 No. of Flips: 1899 time to process: 9 seconds.
uf250-04.cnf fulfilled No. of Restarts: 2170 No. of Flips: 1668 time to process: 20 seconds.
uf250-04.cnf fulfilled No. of Restarts: 598 No. of Flips: 1771 time to process: 20 seconds.
uf250-04.cnf fulfilled No. of Restarts: 122 No. of Flips: 3891 time to process: 19 seconds.
uf250-04.cnf fulfilled No. of Restarts: 411 No. of Flips: 2285 time to process: 11 seconds.
uf250-04.cnf fulfilled No. of Restarts: 412 No. of Flips: 4965 time to process: 16 seconds.
uf250-04.cnf fulfilled No. of Restarts: 856 No. of Flips: 3124 time to process: 29 seconds.
uf250-04.cnf fulfilled No. of Restarts: 2632 No. of Flips: 4525 time to process: 23 seconds.
uf250-04.cnf fulfilled No. of Restarts: 47 No. of Flips: 4604 time to process: 29 seconds.
uf250-04.cnf fulfilled No. of Restarts: 1709 No. of Flips: 2647 time to process: 14 seconds.
uf250-04.cnf fulfilled No. of Restarts: 98 No. of Flips: 4079 time to process: 25 seconds.
uf250-04.cnf fulfilled No. of Restarts: 990 No. of Flips: 780 time to process: 29 seconds.
uf250-04.cnf fulfilled No. of Restarts: 351 No. of Flips: 3014 time to process: 17 seconds.
uf250-04.cnf fulfilled No. of Restarts: 1361 No. of Flips: 1751 time to process: 29 seconds.
uf250-04.cnf fulfilled No. of Restarts: 3773 No. of Flips: 4177 time to process: 24 seconds.
uf250-04.cnf fulfilled No. of Restarts: 584 No. of Flips: 2219 time to process: 16 seconds.
uf250-04.cnf fulfilled No. of Restarts: 923 No. of Flips: 856 time to process: 19 seconds.
uf250-04.cnf fulfilled No. of Restarts: 363 No. of Flips: 4560 time to process: 28 seconds.
uf250-04.cnf fulfilled No. of Restarts: 391 No. of Flips: 1725 time to process: 28 seconds.
uf250-04.cnf fulfilled No. of Restarts: 1426 No. of Flips: 3407 time to process: 29 seconds.
uf250-04.cnf fulfilled No. of Restarts: 1672 No. of Flips: 3772 time to process: 17 seconds.
uf250-04.cnf fulfilled No. of Restarts: 63 No. of Flips: 4732 time to process: 26 seconds.
uf250-04.cnf fulfilled No. of Restarts: 453 No. of Flips: 3184 time to process: 11 seconds.
uf250-04.cnf fulfilled No. of Restarts: 750 No. of Flips: 1578 time to process: 29 seconds.
uf250-04.cnf fulfilled No. of Restarts: 133 No. of Flips: 1402 time to process: 21 seconds.
uf250-04.cnf fulfilled No. of Restarts: 980 No. of Flips: 3951 time to process: 24 seconds.
uf250-04.cnf fulfilled No. of Restarts: 426 No. of Flips: 2074 time to process: 10 seconds.
uf250-04.cnf fulfilled No. of Restarts: 1933 No. of Flips: 2158 time to process: 30 seconds.
uf250-04.cnf fulfilled No. of Restarts: 2 No. of Flips: 4090 time to process: 5 seconds.
uf250-04.cnf fulfilled No. of Restarts: 962 No. of Flips: 4794 time to process: 29 seconds.
uf250-04.cnf fulfilled No. of Restarts: 9 No. of Flips: 1456 time to process: 17 seconds.
uf250-04.cnf fulfilled No. of Restarts: 1816 No. of Flips: 3841 time to process: 19 seconds.
uf250-04.cnf fulfilled No. of Restarts: 273 No. of Flips: 3650 time to process: 29 seconds.
uf250-04.cnf fulfilled No. of Restarts: 758 No. of Flips: 2756 time to process: 14 seconds.
uf250-04.cnf fulfilled No. of Restarts: 4551 No. of Flips: 1292 time to process: 31 seconds.
uf250-04.cnf fulfilled No. of Restarts: 451 No. of Flips: 3609 time to process: 29 seconds.
uf250-04.cnf fulfilled No. of Restarts: 3678 No. of Flips: 3403 time to process: 17 seconds.
uf250-04.cnf fulfilled No. of Restarts: 2607 No. of Flips: 4449 time to process: 30 seconds.
uf250-04.cnf fulfilled No. of Restarts: 202 No. of Flips: 3354 time to process: 23 seconds.
uf250-04.cnf fulfilled No. of Restarts: 243 No. of Flips: 3703 time to process: 4 seconds.
uf250-04.cnf fulfilled No. of Restarts: 480 No. of Flips: 1042 time to process: 28 seconds.
uf250-04.cnf fulfilled No. of Restarts: 26 No. of Flips: 2746 time to process: 15 seconds.
uf250-04.cnf fulfilled No. of Restarts: 934 No. of Flips: 1849 time to process: 10 seconds.
uf250-04.cnf fulfilled No. of Restarts: 2215 No. of Flips: 2120 time to process: 26 seconds.
uf250-04.cnf fulfilled No. of Restarts: 164 No. of Flips: 3707 time to process: 29 seconds.
uf250-04.cnf fulfilled No. of Restarts: 919 No. of Flips: 4318 time to process: 16 seconds.
uf250-04.cnf fulfilled No. of Restarts: 637 No. of Flips: 4977 time to process: 29 seconds.
uf250-04.cnf fulfilled No. of Restarts: 1564 No. of Flips: 890 time to process: 24 seconds.
uf250-04.cnf fulfilled No. of Restarts: 1449 No. of Flips: 3299 time to process: 24 seconds.
uf250-04.cnf fulfilled No. of Restarts: 144 No. of Flips: 1984 time to process: 5 seconds.
uf250-04.cnf fulfilled No. of Restarts: 944 No. of Flips: 4283 time to process: 30 seconds.
uf250-04.cnf fulfilled No. of Restarts: 224 No. of Flips: 2954 time to process: 29 seconds.
uf250-04.cnf fulfilled No. of Restarts: 799 No. of Flips: 1661 time to process: 29 seconds.
uf250-04.cnf fulfilled No. of Restarts: 166 No. of Flips: 1497 time to process: 16 seconds.
uf250-04.cnf fulfilled No. of Restarts: 3339 No. of Flips: 2688 time to process: 28 seconds.
uf250-04.cnf fulfilled No. of Restarts: 1435 No. of Flips: 1929 time to process: 29 seconds.
uf250-04.cnf fulfilled No. of Restarts: 506 No. of Flips: 1625 time to process: 14 seconds.
uf250-04.cnf fulfilled No. of Restarts: 209 No. of Flips: 1588 time to process: 5 seconds.
uf250-04.cnf fulfilled No. of Restarts: 767 No. of Flips: 1220 time to process: 20 seconds.
uf250-04.cnf fulfilled No. of Restarts: 790 No. of Flips: 1493 time to process: 29 seconds.
uf250-04.cnf fulfilled No. of Restarts: 1520 No. of Flips: 1838 time to process: 30 seconds.
uf250-04.cnf fulfilled No. of Restarts: 1148 No. of Flips: 2345 time to process: 23 seconds.
uf250-04.cnf fulfilled No. of Restarts: 39 No. of Flips: 4886 time to process: 28 seconds.
uf250-04.cnf fulfilled No. of Restarts: 851 No. of Flips: 4936 time to process: 13 seconds.
uf250-04.cnf fulfilled No. of Restarts: 12 No. of Flips: 4617 time to process: 3 seconds.
uf250-04.cnf fulfilled No. of Restarts: 384 No. of Flips: 2643 time to process: 10 seconds.
uf250-04.cnf fulfilled No. of Restarts: 1466 No. of Flips: 3821 time to process: 14 seconds.
uf250-04.cnf fulfilled No. of Restarts: 155 No. of Flips: 4675 time to process: 20 seconds.
uf250-04.cnf fulfilled No. of Restarts: 441 No. of Flips: 3475 time to process: 22 seconds.
uf250-04.cnf fulfilled No. of Restarts: 274 No. of Flips: 3831 time to process: 18 seconds.
uf250-04.cnf fulfilled No. of Restarts: 1078 No. of Flips: 2124 time to process: 20 seconds.
uf250-04.cnf fulfilled No. of Restarts: 1071 No. of Flips: 2169 time to process: 26 seconds.
uf250-04.cnf fulfilled No. of Restarts: 3 No. of Flips: 1122 time to process: 28 seconds.
uf250-04.cnf fulfilled No. of Restarts: 833 No. of Flips: 3727 time to process: 25 seconds.
uf250-04.cnf fulfilled No. of Restarts: 1265 No. of Flips: 2358 time to process: 29 seconds.
uf250-04.cnf fulfilled No. of Restarts: 1895 No. of Flips: 1997 time to process: 11 seconds.
uf250-04.cnf fulfilled No. of Restarts: 147 No. of Flips: 2915 time to process: 25 seconds.
uf250-04.cnf fulfilled No. of Restarts: 529 No. of Flips: 1863 time to process: 10 seconds.
uf250-04.cnf fulfilled No. of Restarts: 1206 No. of Flips: 1805 time to process: 21 seconds.
uf250-04.cnf fulfilled No. of Restarts: 464 No. of Flips: 4223 time to process: 22 seconds.
uf250-04.cnf fulfilled No. of Restarts: 14 No. of Flips: 1666 time to process: 23 seconds.
uf250-04.cnf fulfilled No. of Restarts: 2529 No. of Flips: 2892 time to process: 30 seconds.
uf250-04.cnf fulfilled No. of Restarts: 1643 No. of Flips: 2147 time to process: 15 seconds.
uf250-04.cnf fulfilled No. of Restarts: 70 No. of Flips: 2252 time to process: 22 seconds.
uf250-04.cnf fulfilled No. of Restarts: 1019 No. of Flips: 2608 time to process: 23 seconds.
uf250-04.cnf fulfilled No. of Restarts: 132 No. of Flips: 1008 time to process: 17 seconds.
uf250-04.cnf fulfilled No. of Restarts: 222 No. of Flips: 1155 time to process: 29 seconds.
uf250-04.cnf fulfilled No. of Restarts: 1467 No. of Flips: 1440 time to process: 29 seconds.
uf250-04.cnf fulfilled No. of Restarts: 788 No. of Flips: 4593 time to process: 14 seconds.
uf250-04.cnf fulfilled No. of Restarts: 87 No. of Flips: 3588 time to process: 6 seconds.
uf250-04.cnf fulfilled No. of Restarts: 2242 No. of Flips: 3673 time to process: 30 seconds.
uf250-04.cnf fulfilled No. of Restarts: 1184 No. of Flips: 4904 time to process: 17 seconds.
uf250-04.cnf fulfilled No. of Restarts: 431 No. of Flips: 4799 time to process: 13 seconds.
uf250-04.cnf fulfilled No. of Restarts: 3274 No. of Flips: 4706 time to process: 31 seconds.
uf250-04.cnf fulfilled No. of Restarts: 316 No. of Flips: 4911 time to process: 22 seconds.
uf250-04.cnf fulfilled No. of Restarts: 388 No. of Flips: 1689 time to process: 19 seconds.
uf250-04.cnf fulfilled No. of Restarts: 90 No. of Flips: 978 time to process: 15 seconds.
uf250-04.cnf fulfilled No. of Restarts: 1423 No. of Flips: 2353 time to process: 16 seconds.
uf250-04.cnf fulfilled No. of Restarts: 985 No. of Flips: 4287 time to process: 20 seconds.
uf250-04.cnf fulfilled No. of Restarts: 565 No. of Flips: 4030 time to process: 30 seconds.
uf250-04.cnf fulfilled No. of Restarts: 1277 No. of Flips: 1767 time to process: 17 seconds.
uf250-04.cnf fulfilled No. of Restarts: 183 No. of Flips: 2664 time to process: 16 seconds.
uf250-04.cnf fulfilled No. of Restarts: 834 No. of Flips: 3898 time to process: 12 seconds.
uf250-04.cnf fulfilled No. of Restarts: 963 No. of Flips: 4271 time to process: 21 seconds.
uf250-04.cnf fulfilled No. of Restarts: 620 No. of Flips: 4879 time to process: 29 seconds.
uf250-04.cnf fulfilled No. of Restarts: 1276 No. of Flips: 3034 time to process: 29 seconds.
uf250-04.cnf fulfilled No. of Restarts: 747 No. of Flips: 2763 time to process: 29 seconds.
uf250-04.cnf fulfilled No. of Restarts: 1107 No. of Flips: 2681 time to process: 29 seconds.
uf250-04.cnf fulfilled No. of Restarts: 1061 No. of Flips: 2739 time to process: 29 seconds.
uf250-04.cnf fulfilled No. of Restarts: 1080 No. of Flips: 2077 time to process: 29 seconds.
uf250-04.cnf fulfilled No. of Restarts: 224 No. of Flips: 3708 time to process: 3 seconds.
uf250-04.cnf fulfilled No. of Restarts: 337 No. of Flips: 3674 time to process: 28 seconds.
uf250-04.cnf fulfilled No. of Restarts: 136 No. of Flips: 3063 time to process: 14 seconds.
uf250-04.cnf fulfilled No. of Restarts: 72 No. of Flips: 4906 time to process: 28 seconds.
uf250-04.cnf fulfilled No. of Restarts: 1606 No. of Flips: 3684 time to process: 18 seconds.
uf250-04.cnf fulfilled No. of Restarts: 299 No. of Flips: 4888 time to process: 22 seconds.
uf250-04.cnf fulfilled No. of Restarts: 1308 No. of Flips: 2121 time to process: 29 seconds.
uf250-04.cnf fulfilled No. of Restarts: 48 No. of Flips: 3554 time to process: 8 seconds.
uf250-04.cnf fulfilled No. of Restarts: 1039 No. of Flips: 3672 time to process: 20 seconds.
uf250-04.cnf fulfilled No. of Restarts: 1192 No. of Flips: 3627 time to process: 29 seconds.
uf250-04.cnf fulfilled No. of Restarts: 1190 No. of Flips: 3075 time to process: 29 seconds.
uf250-04.cnf fulfilled No. of Restarts: 403 No. of Flips: 2473 time to process: 21 seconds.
uf250-04.cnf fulfilled No. of Restarts: 278 No. of Flips: 2806 time to process: 29 seconds.
uf250-04.cnf fulfilled No. of Restarts: 364 No. of Flips: 3810 time to process: 29 seconds.
uf250-04.cnf fulfilled No. of Restarts: 367 No. of Flips: 1153 time to process: 10 seconds.
uf250-04.cnf fulfilled No. of Restarts: 159 No. of Flips: 2483 time to process: 17 seconds.
uf250-04.cnf fulfilled No. of Restarts: 116 No. of Flips: 1455 time to process: 28 seconds.
uf250-04.cnf fulfilled No. of Restarts: 1108 No. of Flips: 2410 time to process: 29 seconds.
uf250-04.cnf fulfilled No. of Restarts: 962 No. of Flips: 2118 time to process: 23 seconds.
uf250-04.cnf fulfilled No. of Restarts: 129 No. of Flips: 812 time to process: 10 seconds.
uf250-04.cnf fulfilled No. of Restarts: 2319 No. of Flips: 993 time to process: 23 seconds.
uf250-04.cnf fulfilled No. of Restarts: 1344 No. of Flips: 3487 time to process: 19 seconds.
uf250-04.cnf fulfilled No. of Restarts: 655 No. of Flips: 3341 time to process: 26 seconds.
uf250-04.cnf fulfilled No. of Restarts: 684 No. of Flips: 3760 time to process: 29 seconds.
uf250-04.cnf fulfilled No. of Restarts: 339 No. of Flips: 4878 time to process: 24 seconds.
uf250-04.cnf fulfilled No. of Restarts: 344 No. of Flips: 3700 time to process: 21 seconds.
uf250-04.cnf fulfilled No. of Restarts: 624 No. of Flips: 1185 time to process: 24 seconds.
uf250-04.cnf fulfilled No. of Restarts: 1389 No. of Flips: 4848 time to process: 30 seconds.
uf250-04.cnf fulfilled No. of Restarts: 229 No. of Flips: 1668 time to process: 3 seconds.
uf250-04.cnf fulfilled No. of Restarts: 1708 No. of Flips: 1519 time to process: 14 seconds.
uf250-04.cnf fulfilled No. of Restarts: 909 No. of Flips: 1551 time to process: 13 seconds.
uf250-04.cnf fulfilled No. of Restarts: 933 No. of Flips: 3616 time to process: 27 seconds.
uf250-04.cnf fulfilled No. of Restarts: 1917 No. of Flips: 1650 time to process: 30 seconds.
uf250-04.cnf fulfilled No. of Restarts: 201 No. of Flips: 4704 time to process: 6 seconds.
uf250-04.cnf fulfilled No. of Restarts: 72 No. of Flips: 1076 time to process: 12 seconds.
uf250-04.cnf fulfilled No. of Restarts: 1624 No. of Flips: 3674 time to process: 29 seconds.
uf250-04.cnf fulfilled No. of Restarts: 906 No. of Flips: 3464 time to process: 29 seconds.
uf250-04.cnf fulfilled No. of Restarts: 2964 No. of Flips: 1148 time to process: 30 seconds.
uf250-04.cnf fulfilled No. of Restarts: 382 No. of Flips: 4227 time to process: 17 seconds.
uf250-04.cnf fulfilled No. of Restarts: 77 No. of Flips: 2564 time to process: 10 seconds.
uf250-04.cnf fulfilled No. of Restarts: 444 No. of Flips: 857 time to process: 28 seconds.
uf250-04.cnf fulfilled No. of Restarts: 681 No. of Flips: 4455 time to process: 29 seconds.
uf250-04.cnf fulfilled No. of Restarts: 659 No. of Flips: 1704 time to process: 29 seconds.
uf250-04.cnf fulfilled No. of Restarts: 600 No. of Flips: 4986 time to process: 27 seconds.
uf250-04.cnf fulfilled No. of Restarts: 114 No. of Flips: 1359 time to process: 27 seconds.
uf250-04.cnf fulfilled No. of Restarts: 1538 No. of Flips: 4117 time to process: 21 seconds.
uf250-04.cnf fulfilled No. of Restarts: 117 No. of Flips: 3486 time to process: 29 seconds.
uf250-04.cnf fulfilled No. of Restarts: 299 No. of Flips: 4724 time to process: 18 seconds.
uf250-04.cnf fulfilled No. of Restarts: 522 No. of Flips: 1088 time to process: 10 seconds.
uf250-04.cnf fulfilled No. of Restarts: 399 No. of Flips: 1587 time to process: 17 seconds.
uf250-04.cnf fulfilled No. of Restarts: 4 No. of Flips: 3956 time to process: 16 seconds.
uf250-04.cnf fulfilled No. of Restarts: 1828 No. of Flips: 3557 time to process: 22 seconds.
uf250-04.cnf fulfilled No. of Restarts: 758 No. of Flips: 4420 time to process: 29 seconds.
uf250-04.cnf fulfilled No. of Restarts: 440 No. of Flips: 697 time to process: 9 seconds.
uf250-04.cnf fulfilled No. of Restarts: 1130 No. of Flips: 1457 time to process: 11 seconds.
uf250-04.cnf fulfilled No. of Restarts: 5 No. of Flips: 4580 time to process: 13 seconds.
uf250-04.cnf fulfilled No. of Restarts: 162 No. of Flips: 4587 time to process: 18 seconds.
uf250-04.cnf fulfilled No. of Restarts: 1172 No. of Flips: 4232 time to process: 19 seconds.
uf250-04.cnf fulfilled No. of Restarts: 2008 No. of Flips: 4436 time to process: 30 seconds.
uf250-04.cnf fulfilled No. of Restarts: 1440 No. of Flips: 1628 time to process: 29 seconds.
uf250-04.cnf fulfilled No. of Restarts: 1152 No. of Flips: 1047 time to process: 20 seconds.
uf250-04.cnf fulfilled No. of Restarts: 502 No. of Flips: 3694 time to process: 5 seconds.
uf250-04.cnf fulfilled No. of Restarts: 55 No. of Flips: 4149 time to process: 13 seconds.
uf250-04.cnf fulfilled No. of Restarts: 1207 No. of Flips: 4774 time to process: 23 seconds.
uf250-04.cnf fulfilled No. of Restarts: 1690 No. of Flips: 1740 time to process: 29 seconds.
uf250-04.cnf fulfilled No. of Restarts: 555 No. of Flips: 4408 time to process: 22 seconds.
uf250-04.cnf fulfilled No. of Restarts: 163 No. of Flips: 3541 time to process: 3 seconds.
uf250-04.cnf fulfilled No. of Restarts: 265 No. of Flips: 2210 time to process: 23 seconds.
uf250-04.cnf fulfilled No. of Restarts: 627 No. of Flips: 2716 time to process: 13 seconds.
uf250-04.cnf fulfilled No. of Restarts: 1399 No. of Flips: 2765 time to process: 29 seconds.
uf250-04.cnf fulfilled No. of Restarts: 1272 No. of Flips: 2415 time to process: 9 seconds.
uf250-04.cnf fulfilled No. of Restarts: 91 No. of Flips: 1834 time to process: 29 seconds.
uf250-04.cnf fulfilled No. of Restarts: 1031 No. of Flips: 1998 time to process: 29 seconds.
uf250-04.cnf fulfilled No. of Restarts: 888 No. of Flips: 3232 time to process: 8 seconds.
uf250-04.cnf fulfilled No. of Restarts: 392 No. of Flips: 2227 time to process: 14 seconds.
uf250-04.cnf fulfilled No. of Restarts: 413 No. of Flips: 3190 time to process: 10 seconds.
uf250-04.cnf fulfilled No. of Restarts: 38 No. of Flips: 485 time to process: 10 seconds.
uf250-04.cnf fulfilled No. of Restarts: 22 No. of Flips: 2857 time to process: 27 seconds.
uf250-04.cnf fulfilled No. of Restarts: 269 No. of Flips: 4306 time to process: 22 seconds.
uf250-04.cnf fulfilled No. of Restarts: 1523 No. of Flips: 4869 time to process: 29 seconds.
uf250-04.cnf fulfilled No. of Restarts: 277 No. of Flips: 2048 time to process: 7 seconds.
uf250-04.cnf fulfilled No. of Restarts: 272 No. of Flips: 3678 time to process: 7 seconds.
uf250-04.cnf fulfilled No. of Restarts: 163 No. of Flips: 3539 time to process: 29 seconds.
uf250-04.cnf fulfilled No. of Restarts: 10 No. of Flips: 4510 time to process: 28 seconds.
uf250-04.cnf fulfilled No. of Restarts: 830 No. of Flips: 4137 time to process: 10 seconds.
uf250-04.cnf fulfilled No. of Restarts: 410 No. of Flips: 3030 time to process: 14 seconds.
uf250-04.cnf fulfilled No. of Restarts: 1538 No. of Flips: 1390 time to process: 30 seconds.
uf250-04.cnf fulfilled No. of Restarts: 2068 No. of Flips: 2834 time to process: 26 seconds.
uf250-04.cnf fulfilled No. of Restarts: 3805 No. of Flips: 4620 time to process: 27 seconds.
uf250-04.cnf fulfilled No. of Restarts: 104 No. of Flips: 2078 time to process: 29 seconds.
uf250-04.cnf fulfilled No. of Restarts: 1817 No. of Flips: 4497 time to process: 29 seconds.
uf250-04.cnf fulfilled No. of Restarts: 933 No. of Flips: 3527 time to process: 29 seconds.
uf250-04.cnf fulfilled No. of Restarts: 446 No. of Flips: 3886 time to process: 29 seconds.
uf250-04.cnf fulfilled No. of Restarts: 137 No. of Flips: 4825 time to process: 18 seconds.
uf250-04.cnf fulfilled No. of Restarts: 474 No. of Flips: 2024 time to process: 29 seconds.
uf250-04.cnf fulfilled No. of Restarts: 1342 No. of Flips: 3556 time to process: 22 seconds.
uf250-04.cnf fulfilled No. of Restarts: 229 No. of Flips: 4606 time to process: 17 seconds.
uf250-04.cnf fulfilled No. of Restarts: 210 No. of Flips: 1059 time to process: 23 seconds.
uf250-04.cnf fulfilled No. of Restarts: 2434 No. of Flips: 2742 time to process: 30 seconds.
uf250-04.cnf fulfilled No. of Restarts: 1120 No. of Flips: 4805 time to process: 29 seconds.
uf250-04.cnf fulfilled No. of Restarts: 370 No. of Flips: 4393 time to process: 29 seconds.
uf250-04.cnf fulfilled No. of Restarts: 1102 No. of Flips: 2762 time to process: 19 seconds.
uf250-04.cnf fulfilled No. of Restarts: 628 No. of Flips: 4126 time to process: 13 seconds.
uf250-04.cnf fulfilled No. of Restarts: 595 No. of Flips: 3367 time to process: 16 seconds.
uf250-04.cnf fulfilled No. of Restarts: 794 No. of Flips: 3424 time to process: 16 seconds.
uf250-04.cnf fulfilled No. of Restarts: 298 No. of Flips: 4749 time to process: 24 seconds.
uf250-04.cnf fulfilled No. of Restarts: 960 No. of Flips: 2276 time to process: 21 seconds.
uf250-04.cnf fulfilled No. of Restarts: 335 No. of Flips: 3560 time to process: 7 seconds.
uf250-04.cnf fulfilled No. of Restarts: 1202 No. of Flips: 2832 time to process: 26 seconds.
uf250-04.cnf fulfilled No. of Restarts: 1756 No. of Flips: 3990 time to process: 17 seconds.
uf250-04.cnf fulfilled No. of Restarts: 13 No. of Flips: 3875 time to process: 14 seconds.
uf250-04.cnf fulfilled No. of Restarts: 327 No. of Flips: 4189 time to process: 26 seconds.
uf250-04.cnf fulfilled No. of Restarts: 679 No. of Flips: 4833 time to process: 29 seconds.
uf250-04.cnf fulfilled No. of Restarts: 1008 No. of Flips: 1575 time to process: 17 seconds.
uf250-04.cnf fulfilled No. of Restarts: 174 No. of Flips: 3775 time to process: 28 seconds.
uf250-04.cnf fulfilled No. of Restarts: 1023 No. of Flips: 2212 time to process: 19 seconds.
uf250-04.cnf fulfilled No. of Restarts: 144 No. of Flips: 2010 time to process: 29 seconds.
uf250-04.cnf fulfilled No. of Restarts: 142 No. of Flips: 1181 time to process: 15 seconds.
uf250-04.cnf fulfilled No. of Restarts: 22 No. of Flips: 4956 time to process: 18 seconds.
uf250-04.cnf fulfilled No. of Restarts: 364 No. of Flips: 2145 time to process: 19 seconds.
uf250-04.cnf fulfilled No. of Restarts: 740 No. of Flips: 4819 time to process: 29 seconds.
uf250-04.cnf fulfilled No. of Restarts: 1760 No. of Flips: 3189 time to process: 22 seconds.
uf250-04.cnf fulfilled No. of Restarts: 137 No. of Flips: 2007 time to process: 20 seconds.
uf250-04.cnf fulfilled No. of Restarts: 1036 No. of Flips: 4580 time to process: 16 seconds.
uf250-04.cnf fulfilled No. of Restarts: 1435 No. of Flips: 3736 time to process: 23 seconds.
uf250-04.cnf fulfilled No. of Restarts: 15 No. of Flips: 1165 time to process: 13 seconds.
uf250-04.cnf fulfilled No. of Restarts: 21 No. of Flips: 865 time to process: 11 seconds.
uf250-04.cnf fulfilled No. of Restarts: 94 No. of Flips: 3603 time to process: 19 seconds.
uf250-04.cnf fulfilled No. of Restarts: 660 No. of Flips: 4109 time to process: 14 seconds.
uf250-04.cnf fulfilled No. of Restarts: 317 No. of Flips: 2675 time to process: 4 seconds.
uf250-04.cnf fulfilled No. of Restarts: 261 No. of Flips: 4057 time to process: 29 seconds.
uf250-04.cnf fulfilled No. of Restarts: 505 No. of Flips: 2849 time to process: 22 seconds.
uf250-04.cnf fulfilled No. of Restarts: 677 No. of Flips: 2816 time to process: 10 seconds.
uf250-04.cnf fulfilled No. of Restarts: 715 No. of Flips: 3080 time to process: 8 seconds.
uf250-04.cnf fulfilled No. of Restarts: 1070 No. of Flips: 798 time to process: 23 seconds.
uf250-04.cnf fulfilled No. of Restarts: 275 No. of Flips: 1604 time to process: 28 seconds.
uf250-04.cnf fulfilled No. of Restarts: 134 No. of Flips: 3890 time to process: 2 seconds.
uf250-04.cnf fulfilled No. of Restarts: 865 No. of Flips: 3628 time to process: 13 seconds.
uf250-04.cnf fulfilled No. of Restarts: 929 No. of Flips: 2879 time to process: 23 seconds.
uf250-04.cnf fulfilled No. of Restarts: 1311 No. of Flips: 2900 time to process: 29 seconds.
uf250-04.cnf fulfilled No. of Restarts: 1116 No. of Flips: 4468 time to process: 14 seconds.
uf250-04.cnf fulfilled No. of Restarts: 1422 No. of Flips: 2058 time to process: 29 seconds.
uf250-04.cnf fulfilled No. of Restarts: 1303 No. of Flips: 1968 time to process: 13 seconds.
uf250-04.cnf fulfilled No. of Restarts: 477 No. of Flips: 3006 time to process: 11 seconds.
uf250-04.cnf fulfilled No. of Restarts: 51 No. of Flips: 2956 time to process: 28 seconds.
uf250-04.cnf fulfilled No. of Restarts: 3102 No. of Flips: 2348 time to process: 30 seconds.
uf250-04.cnf fulfilled No. of Restarts: 433 No. of Flips: 4707 time to process: 19 seconds.
uf250-04.cnf fulfilled No. of Restarts: 118 No. of Flips: 3182 time to process: 2 seconds.
uf250-04.cnf fulfilled No. of Restarts: 1444 No. of Flips: 4228 time to process: 9 seconds.
uf250-04.cnf fulfilled No. of Restarts: 699 No. of Flips: 3681 time to process: 19 seconds.
uf250-04.cnf fulfilled No. of Restarts: 983 No. of Flips: 3616 time to process: 29 seconds.
uf250-04.cnf fulfilled No. of Restarts: 1888 No. of Flips: 3407 time to process: 30 seconds.
uf250-04.cnf fulfilled No. of Restarts: 1292 No. of Flips: 1481 time to process: 25 seconds.
uf250-04.cnf fulfilled No. of Restarts: 359 No. of Flips: 4959 time to process: 20 seconds.
uf250-04.cnf fulfilled No. of Restarts: 305 No. of Flips: 1080 time to process: 29 seconds.
uf250-04.cnf fulfilled No. of Restarts: 292 No. of Flips: 1925 time to process: 29 seconds.
uf250-04.cnf fulfilled No. of Restarts: 190 No. of Flips: 3101 time to process: 9 seconds.
uf250-04.cnf fulfilled No. of Restarts: 977 No. of Flips: 4917 time to process: 27 seconds.
uf250-04.cnf fulfilled No. of Restarts: 419 No. of Flips: 3540 time to process: 29 seconds.
uf250-04.cnf fulfilled No. of Restarts: 323 No. of Flips: 4201 time to process: 29 seconds.
uf250-04.cnf fulfilled No. of Restarts: 167 No. of Flips: 1283 time to process: 21 seconds.
uf250-04.cnf fulfilled No. of Restarts: 1079 No. of Flips: 2193 time to process: 30 seconds.
uf250-04.cnf fulfilled No. of Restarts: 794 No. of Flips: 1965 time to process: 26 seconds.
uf250-04.cnf fulfilled No. of Restarts: 243 No. of Flips: 4203 time to process: 10 seconds.
uf250-04.cnf fulfilled No. of Restarts: 33 No. of Flips: 2076 time to process: 13 seconds.
uf250-04.cnf fulfilled No. of Restarts: 240 No. of Flips: 4537 time to process: 29 seconds.
uf250-04.cnf fulfilled No. of Restarts: 231 No. of Flips: 3157 time to process: 28 seconds.
uf250-04.cnf fulfilled No. of Restarts: 290 No. of Flips: 1848 time to process: 13 seconds.
uf250-04.cnf fulfilled No. of Restarts: 5839 No. of Flips: 3764 time to process: 32 seconds.
uf250-04.cnf fulfilled No. of Restarts: 764 No. of Flips: 2642 time to process: 12 seconds.
uf250-04.cnf fulfilled No. of Restarts: 3471 No. of Flips: 3132 time to process: 30 seconds.
uf250-04.cnf fulfilled No. of Restarts: 536 No. of Flips: 4357 time to process: 13 seconds.
uf250-04.cnf fulfilled No. of Restarts: 700 No. of Flips: 4768 time to process: 29 seconds.
uf250-04.cnf fulfilled No. of Restarts: 1140 No. of Flips: 1104 time to process: 11 seconds.
uf250-04.cnf fulfilled No. of Restarts: 1664 No. of Flips: 2393 time to process: 19 seconds.
uf250-04.cnf fulfilled No. of Restarts: 222 No. of Flips: 2393 time to process: 28 seconds.
uf250-04.cnf fulfilled No. of Restarts: 12 No. of Flips: 2354 time to process: 29 seconds.
uf250-04.cnf fulfilled No. of Restarts: 91 No. of Flips: 2454 time to process: 14 seconds.
uf250-04.cnf fulfilled No. of Restarts: 2363 No. of Flips: 1303 time to process: 24 seconds.
uf250-04.cnf fulfilled No. of Restarts: 170 No. of Flips: 2902 time to process: 9 seconds.
uf250-04.cnf fulfilled No. of Restarts: 290 No. of Flips: 4904 time to process: 29 seconds.
uf250-04.cnf fulfilled No. of Restarts: 112 No. of Flips: 2603 time to process: 29 seconds.
uf250-04.cnf fulfilled No. of Restarts: 34 No. of Flips: 3671 time to process: 25 seconds.
uf250-04.cnf fulfilled No. of Restarts: 1066 No. of Flips: 3762 time to process: 29 seconds.
uf250-04.cnf fulfilled No. of Restarts: 171 No. of Flips: 4607 time to process: 28 seconds.
uf250-04.cnf fulfilled No. of Restarts: 3097 No. of Flips: 4055 time to process: 30 seconds.
uf250-04.cnf fulfilled No. of Restarts: 543 No. of Flips: 3230 time to process: 29 seconds.
uf250-04.cnf fulfilled No. of Restarts: 41 No. of Flips: 3562 time to process: 14 seconds.
uf250-04.cnf fulfilled No. of Restarts: 118 No. of Flips: 4924 time to process: 23 seconds.
uf250-04.cnf fulfilled No. of Restarts: 1267 No. of Flips: 2900 time to process: 12 seconds.
uf250-04.cnf fulfilled No. of Restarts: 405 No. of Flips: 4154 time to process: 29 seconds.
uf250-04.cnf fulfilled No. of Restarts: 3983 No. of Flips: 2327 time to process: 28 seconds.
uf250-04.cnf fulfilled No. of Restarts: 1863 No. of Flips: 4607 time to process: 15 seconds.
uf250-04.cnf fulfilled No. of Restarts: 234 No. of Flips: 1467 time to process: 25 seconds.
uf250-04.cnf fulfilled No. of Restarts: 787 No. of Flips: 1846 time to process: 21 seconds.
uf250-04.cnf fulfilled No. of Restarts: 2687 No. of Flips: 4319 time to process: 23 seconds.
uf250-04.cnf fulfilled No. of Restarts: 654 No. of Flips: 1606 time to process: 16 seconds.
uf250-04.cnf fulfilled No. of Restarts: 952 No. of Flips: 2423 time to process: 29 seconds.
uf250-04.cnf fulfilled No. of Restarts: 61 No. of Flips: 2284 time to process: 13 seconds.
uf250-04.cnf fulfilled No. of Restarts: 2233 No. of Flips: 4885 time to process: 30 seconds.
uf250-04.cnf fulfilled No. of Restarts: 46 No. of Flips: 4106 time to process: 17 seconds.
uf250-04.cnf fulfilled No. of Restarts: 685 No. of Flips: 3217 time to process: 11 seconds.
uf250-04.cnf fulfilled No. of Restarts: 579 No. of Flips: 4695 time to process: 19 seconds.
uf250-04.cnf fulfilled No. of Restarts: 250 No. of Flips: 1344 time to process: 10 seconds.
uf250-04.cnf fulfilled No. of Restarts: 1658 No. of Flips: 3567 time to process: 17 seconds.
uf250-04.cnf fulfilled No. of Restarts: 1043 No. of Flips: 3483 time to process: 17 seconds.
uf250-04.cnf fulfilled No. of Restarts: 900 No. of Flips: 944 time to process: 29 seconds.
uf250-04.cnf fulfilled No. of Restarts: 1284 No. of Flips: 2177 time to process: 26 seconds.
uf250-04.cnf fulfilled No. of Restarts: 266 No. of Flips: 1358 time to process: 7 seconds.
uf250-04.cnf fulfilled No. of Restarts: 1993 No. of Flips: 3316 time to process: 30 seconds.
uf250-04.cnf fulfilled No. of Restarts: 1093 No. of Flips: 4340 time to process: 29 seconds.
uf250-04.cnf fulfilled No. of Restarts: 78 No. of Flips: 1907 time to process: 29 seconds.
uf250-04.cnf fulfilled No. of Restarts: 382 No. of Flips: 4396 time to process: 20 seconds.
uf250-04.cnf fulfilled No. of Restarts: 14 No. of Flips: 3006 time to process: 10 seconds.
uf250-04.cnf fulfilled No. of Restarts: 1147 No. of Flips: 3175 time to process: 26 seconds.
uf250-04.cnf fulfilled No. of Restarts: 324 No. of Flips: 4139 time to process: 29 seconds.
uf250-04.cnf fulfilled No. of Restarts: 1708 No. of Flips: 3558 time to process: 19 seconds.
uf250-04.cnf fulfilled No. of Restarts: 2981 No. of Flips: 4244 time to process: 22 seconds.
uf250-04.cnf fulfilled No. of Restarts: 42 No. of Flips: 2539 time to process: 8 seconds.
uf250-04.cnf fulfilled No. of Restarts: 5548 No. of Flips: 4280 time to process: 32 seconds.
uf250-04.cnf fulfilled No. of Restarts: 294 No. of Flips: 4607 time to process: 15 seconds.
uf250-04.cnf fulfilled No. of Restarts: 93 No. of Flips: 3870 time to process: 23 seconds.
uf250-04.cnf fulfilled No. of Restarts: 0 No. of Flips: 4882 time to process: 28 seconds.
uf250-04.cnf fulfilled No. of Restarts: 1603 No. of Flips: 2613 time to process: 23 seconds.
uf250-04.cnf fulfilled No. of Restarts: 184 No. of Flips: 1146 time to process: 24 seconds.
uf250-04.cnf fulfilled No. of Restarts: 437 No. of Flips: 1245 time to process: 13 seconds.
uf250-04.cnf fulfilled No. of Restarts: 811 No. of Flips: 2858 time to process: 29 seconds.
uf250-04.cnf fulfilled No. of Restarts: 755 No. of Flips: 4467 time to process: 29 seconds.
uf250-04.cnf fulfilled No. of Restarts: 1141 No. of Flips: 4573 time to process: 29 seconds.
uf250-04.cnf fulfilled No. of Restarts: 704 No. of Flips: 1695 time to process: 29 seconds.
uf250-04.cnf fulfilled No. of Restarts: 170 No. of Flips: 4426 time to process: 17 seconds.
uf250-04.cnf fulfilled No. of Restarts: 1184 No. of Flips: 1510 time to process: 20 seconds.
uf250-04.cnf fulfilled No. of Restarts: 1263 No. of Flips: 1872 time to process: 19 seconds.
uf250-04.cnf fulfilled No. of Restarts: 1562 No. of Flips: 2435 time to process: 29 seconds.
uf250-04.cnf fulfilled No. of Restarts: 1207 No. of Flips: 4157 time to process: 15 seconds.
uf250-04.cnf fulfilled No. of Restarts: 311 No. of Flips: 2116 time to process: 29 seconds.
uf250-04.cnf fulfilled No. of Restarts: 960 No. of Flips: 3340 time to process: 29 seconds.
uf250-04.cnf fulfilled No. of Restarts: 129 No. of Flips: 3842 time to process: 12 seconds.
uf250-04.cnf fulfilled No. of Restarts: 513 No. of Flips: 2341 time to process: 16 seconds.
uf250-04.cnf fulfilled No. of Restarts: 2525 No. of Flips: 1980 time to process: 30 seconds.
uf250-04.cnf fulfilled No. of Restarts: 305 No. of Flips: 3053 time to process: 9 seconds.
uf250-04.cnf fulfilled No. of Restarts: 971 No. of Flips: 1721 time to process: 18 seconds.
uf250-04.cnf fulfilled No. of Restarts: 150 No. of Flips: 1444 time to process: 25 seconds.
uf250-04.cnf fulfilled No. of Restarts: 24 No. of Flips: 1557 time to process: 21 seconds.
uf250-04.cnf fulfilled No. of Restarts: 1752 No. of Flips: 3364 time to process: 21 seconds.
uf250-04.cnf fulfilled No. of Restarts: 1155 No. of Flips: 4544 time to process: 23 seconds.
uf250-04.cnf fulfilled No. of Restarts: 466 No. of Flips: 1565 time to process: 9 seconds.
uf250-04.cnf fulfilled No. of Restarts: 448 No. of Flips: 4103 time to process: 28 seconds.
uf250-04.cnf fulfilled No. of Restarts: 49 No. of Flips: 1837 time to process: 15 seconds.
uf250-04.cnf fulfilled No. of Restarts: 118 No. of Flips: 1672 time to process: 15 seconds.
uf250-04.cnf fulfilled No. of Restarts: 369 No. of Flips: 3128 time to process: 7 seconds.
uf250-04.cnf fulfilled No. of Restarts: 356 No. of Flips: 3424 time to process: 12 seconds.
uf250-04.cnf fulfilled No. of Restarts: 35 No. of Flips: 3144 time to process: 19 seconds.
uf250-04.cnf fulfilled No. of Restarts: 253 No. of Flips: 3233 time to process: 9 seconds.
uf250-04.cnf fulfilled No. of Restarts: 385 No. of Flips: 2715 time to process: 15 seconds.
uf250-04.cnf fulfilled No. of Restarts: 274 No. of Flips: 4056 time to process: 8 seconds.
uf250-04.cnf fulfilled No. of Restarts: 455 No. of Flips: 3990 time to process: 10 seconds.
uf250-04.cnf fulfilled No. of Restarts: 1821 No. of Flips: 4817 time to process: 19 seconds.
uf250-04.cnf fulfilled No. of Restarts: 185 No. of Flips: 2907 time to process: 4 seconds.
uf250-04.cnf fulfilled No. of Restarts: 1042 No. of Flips: 2881 time to process: 10 seconds.
uf250-04.cnf fulfilled No. of Restarts: 461 No. of Flips: 1584 time to process: 20 seconds.
uf250-04.cnf fulfilled No. of Restarts: 180 No. of Flips: 2040 time to process: 11 seconds.
uf250-04.cnf fulfilled No. of Restarts: 28 No. of Flips: 1139 time to process: 14 seconds.
uf250-04.cnf fulfilled No. of Restarts: 75 No. of Flips: 1798 time to process: 28 seconds.
uf250-04.cnf fulfilled No. of Restarts: 1421 No. of Flips: 2440 time to process: 23 seconds.
uf250-04.cnf fulfilled No. of Restarts: 734 No. of Flips: 1495 time to process: 20 seconds.
uf250-04.cnf fulfilled No. of Restarts: 953 No. of Flips: 2404 time to process: 22 seconds.
uf250-04.cnf fulfilled No. of Restarts: 2615 No. of Flips: 4257 time to process: 30 seconds.
uf250-04.cnf fulfilled No. of Restarts: 579 No. of Flips: 3690 time to process: 13 seconds.
uf250-04.cnf fulfilled No. of Restarts: 47 No. of Flips: 1335 time to process: 12 seconds.
uf250-04.cnf fulfilled No. of Restarts: 1796 No. of Flips: 4436 time to process: 27 seconds.
uf250-04.cnf fulfilled No. of Restarts: 415 No. of Flips: 2604 time to process: 16 seconds.
uf250-04.cnf fulfilled No. of Restarts: 1060 No. of Flips: 2465 time to process: 23 seconds.
uf250-04.cnf fulfilled No. of Restarts: 1483 No. of Flips: 3981 time to process: 14 seconds.
uf250-04.cnf fulfilled No. of Restarts: 833 No. of Flips: 1911 time to process: 29 seconds.
uf250-04.cnf fulfilled No. of Restarts: 548 No. of Flips: 3159 time to process: 26 seconds.
uf250-04.cnf fulfilled No. of Restarts: 895 No. of Flips: 1405 time to process: 17 seconds.
uf250-04.cnf fulfilled No. of Restarts: 1563 No. of Flips: 2139 time to process: 12 seconds.
uf250-04.cnf fulfilled No. of Restarts: 1625 No. of Flips: 2986 time to process: 29 seconds.
uf250-04.cnf fulfilled No. of Restarts: 262 No. of Flips: 3480 time to process: 29 seconds.
uf250-04.cnf fulfilled No. of Restarts: 922 No. of Flips: 2729 time to process: 7 seconds.
uf250-04.cnf fulfilled No. of Restarts: 1262 No. of Flips: 4786 time to process: 29 seconds.
uf250-04.cnf fulfilled No. of Restarts: 375 No. of Flips: 2920 time to process: 29 seconds.
uf250-04.cnf fulfilled No. of Restarts: 1363 No. of Flips: 2968 time to process: 8 seconds.
uf250-04.cnf fulfilled No. of Restarts: 94 No. of Flips: 4080 time to process: 28 seconds.
uf250-04.cnf fulfilled No. of Restarts: 354 No. of Flips: 4386 time to process: 12 seconds.
uf250-04.cnf fulfilled No. of Restarts: 178 No. of Flips: 784 time to process: 11 seconds.
uf250-04.cnf fulfilled No. of Restarts: 568 No. of Flips: 1510 time to process: 13 seconds.
uf250-04.cnf fulfilled No. of Restarts: 722 No. of Flips: 4061 time to process: 22 seconds.
uf250-04.cnf fulfilled No. of Restarts: 101 No. of Flips: 2184 time to process: 28 seconds.
uf250-04.cnf fulfilled No. of Restarts: 938 No. of Flips: 1712 time to process: 29 seconds.
uf250-04.cnf fulfilled No. of Restarts: 903 No. of Flips: 3882 time to process: 10 seconds.
uf250-04.cnf fulfilled No. of Restarts: 1609 No. of Flips: 3855 time to process: 29 seconds.
uf250-04.cnf fulfilled No. of Restarts: 89 No. of Flips: 1702 time to process: 14 seconds.
uf250-04.cnf fulfilled No. of Restarts: 257 No. of Flips: 2375 time to process: 27 seconds.
uf250-04.cnf fulfilled No. of Restarts: 161 No. of Flips: 1727 time to process: 28 seconds.
uf250-04.cnf fulfilled No. of Restarts: 17 No. of Flips: 4711 time to process: 4 seconds.
uf250-04.cnf fulfilled No. of Restarts: 1163 No. of Flips: 4052 time to process: 29 seconds.
uf250-04.cnf fulfilled No. of Restarts: 217 No. of Flips: 1443 time to process: 28 seconds.
uf250-04.cnf fulfilled No. of Restarts: 2020 No. of Flips: 4200 time to process: 29 seconds.
uf250-04.cnf fulfilled No. of Restarts: 2537 No. of Flips: 3743 time to process: 30 seconds.
uf250-04.cnf fulfilled No. of Restarts: 1101 No. of Flips: 4874 time to process: 29 seconds.
uf250-04.cnf fulfilled No. of Restarts: 66 No. of Flips: 2282 time to process: 28 seconds.
uf250-04.cnf fulfilled No. of Restarts: 655 No. of Flips: 2368 time to process: 23 seconds.
uf250-04.cnf fulfilled No. of Restarts: 11 No. of Flips: 2255 time to process: 16 seconds.
uf250-04.cnf fulfilled No. of Restarts: 797 No. of Flips: 3129 time to process: 29 seconds.
uf250-04.cnf fulfilled No. of Restarts: 426 No. of Flips: 2181 time to process: 6 seconds.
uf250-04.cnf fulfilled No. of Restarts: 409 No. of Flips: 4043 time to process: 20 seconds.
uf250-04.cnf fulfilled No. of Restarts: 382 No. of Flips: 1801 time to process: 11 seconds.
uf250-04.cnf fulfilled No. of Restarts: 1225 No. of Flips: 4750 time to process: 29 seconds.
uf250-04.cnf fulfilled No. of Restarts: 1056 No. of Flips: 1798 time to process: 25 seconds.
uf250-04.cnf fulfilled No. of Restarts: 279 No. of Flips: 910 time to process: 8 seconds.
uf250-04.cnf fulfilled No. of Restarts: 224 No. of Flips: 4244 time to process: 21 seconds.
uf250-04.cnf fulfilled No. of Restarts: 142 No. of Flips: 3359 time to process: 29 seconds.
uf250-04.cnf fulfilled No. of Restarts: 1824 No. of Flips: 4826 time to process: 30 seconds.
uf250-04.cnf fulfilled No. of Restarts: 6 No. of Flips: 2407 time to process: 15 seconds.
uf250-04.cnf fulfilled No. of Restarts: 379 No. of Flips: 4494 time to process: 28 seconds.
uf250-04.cnf fulfilled No. of Restarts: 147 No. of Flips: 1450 time to process: 17 seconds.
uf250-04.cnf fulfilled No. of Restarts: 402 No. of Flips: 1830 time to process: 11 seconds.
uf250-04.cnf fulfilled No. of Restarts: 775 No. of Flips: 3299 time to process: 14 seconds.
uf250-04.cnf fulfilled No. of Restarts: 1071 No. of Flips: 2083 time to process: 13 seconds.
uf250-04.cnf fulfilled No. of Restarts: 261 No. of Flips: 3664 time to process: 14 seconds.
uf250-04.cnf fulfilled No. of Restarts: 190 No. of Flips: 1141 time to process: 28 seconds.
uf250-04.cnf fulfilled No. of Restarts: 961 No. of Flips: 3917 time to process: 21 seconds.
uf250-04.cnf fulfilled No. of Restarts: 184 No. of Flips: 5000 time to process: 18 seconds.
uf250-04.cnf fulfilled No. of Restarts: 50 No. of Flips: 2441 time to process: 9 seconds.
uf250-04.cnf fulfilled No. of Restarts: 92 No. of Flips: 1755 time to process: 14 seconds.
uf250-04.cnf fulfilled No. of Restarts: 364 No. of Flips: 3339 time to process: 10 seconds.
uf250-04.cnf fulfilled No. of Restarts: 843 No. of Flips: 1649 time to process: 11 seconds.
uf250-04.cnf fulfilled No. of Restarts: 298 No. of Flips: 2565 time to process: 14 seconds.
uf250-04.cnf fulfilled No. of Restarts: 1987 No. of Flips: 4646 time to process: 30 seconds.
uf250-04.cnf fulfilled No. of Restarts: 637 No. of Flips: 4331 time to process: 25 seconds.
uf250-04.cnf fulfilled No. of Restarts: 86 No. of Flips: 4868 time to process: 25 seconds.
uf250-04.cnf fulfilled No. of Restarts: 1337 No. of Flips: 3291 time to process: 29 seconds.
uf250-04.cnf fulfilled No. of Restarts: 1861 No. of Flips: 4892 time to process: 28 seconds.
uf250-04.cnf fulfilled No. of Restarts: 600 No. of Flips: 1878 time to process: 29 seconds.
uf250-04.cnf fulfilled No. of Restarts: 1355 No. of Flips: 3451 time to process: 13 seconds.
uf250-04.cnf fulfilled No. of Restarts: 95 No. of Flips: 3626 time to process: 29 seconds.
uf250-04.cnf fulfilled No. of Restarts: 82 No. of Flips: 2984 time to process: 20 seconds.
uf250-04.cnf fulfilled No. of Restarts: 545 No. of Flips: 2668 time to process: 9 seconds.
uf250-04.cnf fulfilled No. of Restarts: 1079 No. of Flips: 2378 time to process: 12 seconds.
uf250-04.cnf fulfilled No. of Restarts: 5 No. of Flips: 1787 time to process: 15 seconds.
uf250-04.cnf fulfilled No. of Restarts: 1559 No. of Flips: 3793 time to process: 16 seconds.
uf250-04.cnf fulfilled No. of Restarts: 117 No. of Flips: 3719 time to process: 27 seconds.
uf250-04.cnf fulfilled No. of Restarts: 89 No. of Flips: 2898 time to process: 25 seconds.
uf250-04.cnf fulfilled No. of Restarts: 162 No. of Flips: 2530 time to process: 6 seconds.
uf250-04.cnf fulfilled No. of Restarts: 150 No. of Flips: 1839 time to process: 28 seconds.
uf250-04.cnf fulfilled No. of Restarts: 1216 No. of Flips: 2654 time to process: 29 seconds.
uf250-04.cnf fulfilled No. of Restarts: 1102 No. of Flips: 4155 time to process: 29 seconds.
uf250-04.cnf fulfilled No. of Restarts: 353 No. of Flips: 949 time to process: 18 seconds.
uf250-04.cnf fulfilled No. of Restarts: 639 No. of Flips: 4776 time to process: 13 seconds.
uf250-04.cnf fulfilled No. of Restarts: 1714 No. of Flips: 4857 time to process: 19 seconds.
uf250-04.cnf fulfilled No. of Restarts: 92 No. of Flips: 1665 time to process: 28 seconds.
uf250-04.cnf fulfilled No. of Restarts: 1584 No. of Flips: 3321 time to process: 29 seconds.
uf250-04.cnf fulfilled No. of Restarts: 582 No. of Flips: 4724 time to process: 29 seconds.
uf250-04.cnf fulfilled No. of Restarts: 411 No. of Flips: 2321 time to process: 26 seconds.
uf250-04.cnf fulfilled No. of Restarts: 469 No. of Flips: 4933 time to process: 25 seconds.
uf250-04.cnf fulfilled No. of Restarts: 81 No. of Flips: 4625 time to process: 7 seconds.
uf250-04.cnf fulfilled No. of Restarts: 484 No. of Flips: 4162 time to process: 18 seconds.
uf250-04.cnf fulfilled No. of Restarts: 1859 No. of Flips: 2611 time to process: 29 seconds.
uf250-04.cnf fulfilled No. of Restarts: 447 No. of Flips: 4523 time to process: 14 seconds.
uf250-04.cnf fulfilled No. of Restarts: 1027 No. of Flips: 4880 time to process: 29 seconds.
uf250-04.cnf fulfilled No. of Restarts: 1086 No. of Flips: 2105 time to process: 17 seconds.
uf250-04.cnf fulfilled No. of Restarts: 264 No. of Flips: 4196 time to process: 28 seconds.
uf250-04.cnf fulfilled No. of Restarts: 565 No. of Flips: 977 time to process: 9 seconds.
uf250-04.cnf fulfilled No. of Restarts: 560 No. of Flips: 4145 time to process: 28 seconds.
uf250-04.cnf fulfilled No. of Restarts: 518 No. of Flips: 898 time to process: 28 seconds.
uf250-04.cnf fulfilled No. of Restarts: 571 No. of Flips: 4856 time to process: 18 seconds.
uf250-04.cnf fulfilled No. of Restarts: 1218 No. of Flips: 4518 time to process: 14 seconds.
uf250-04.cnf fulfilled No. of Restarts: 2073 No. of Flips: 1355 time to process: 30 seconds.
uf250-04.cnf fulfilled No. of Restarts: 1396 No. of Flips: 2754 time to process: 29 seconds.
uf250-04.cnf fulfilled No. of Restarts: 634 No. of Flips: 4372 time to process: 29 seconds.
uf250-04.cnf fulfilled No. of Restarts: 50 No. of Flips: 4915 time to process: 3 seconds.
uf250-04.cnf fulfilled No. of Restarts: 258 No. of Flips: 3200 time to process: 8 seconds.
uf250-04.cnf fulfilled No. of Restarts: 1345 No. of Flips: 3730 time to process: 13 seconds.
uf250-04.cnf fulfilled No. of Restarts: 408 No. of Flips: 3324 time to process: 20 seconds.
uf250-04.cnf fulfilled No. of Restarts: 1350 No. of Flips: 1866 time to process: 20 seconds.
uf250-04.cnf fulfilled No. of Restarts: 9 No. of Flips: 1818 time to process: 10 seconds.
uf250-04.cnf fulfilled No. of Restarts: 753 No. of Flips: 2782 time to process: 29 seconds.
uf250-04.cnf fulfilled No. of Restarts: 2918 No. of Flips: 2622 time to process: 30 seconds.
uf250-04.cnf fulfilled No. of Restarts: 123 No. of Flips: 2556 time to process: 25 seconds.
uf250-04.cnf fulfilled No. of Restarts: 681 No. of Flips: 4317 time to process: 29 seconds.
uf250-04.cnf fulfilled No. of Restarts: 1750 No. of Flips: 2926 time to process: 29 seconds.
uf250-04.cnf fulfilled No. of Restarts: 47 No. of Flips: 3929 time to process: 12 seconds.
uf250-04.cnf fulfilled No. of Restarts: 2441 No. of Flips: 2120 time to process: 12 seconds.
uf250-04.cnf fulfilled No. of Restarts: 161 No. of Flips: 3573 time to process: 9 seconds.
uf250-04.cnf fulfilled No. of Restarts: 1185 No. of Flips: 1858 time to process: 29 seconds.
uf250-04.cnf fulfilled No. of Restarts: 1955 No. of Flips: 3500 time to process: 30 seconds.
uf250-04.cnf fulfilled No. of Restarts: 596 No. of Flips: 779 time to process: 18 seconds.
uf250-04.cnf fulfilled No. of Restarts: 462 No. of Flips: 2628 time to process: 29 seconds.
uf250-04.cnf fulfilled No. of Restarts: 658 No. of Flips: 4965 time to process: 29 seconds.
uf250-04.cnf fulfilled No. of Restarts: 2013 No. of Flips: 2249 time to process: 21 seconds.
uf250-04.cnf fulfilled No. of Restarts: 373 No. of Flips: 3389 time to process: 24 seconds.
uf250-04.cnf fulfilled No. of Restarts: 307 No. of Flips: 1015 time to process: 28 seconds.
uf250-04.cnf fulfilled No. of Restarts: 2682 No. of Flips: 2696 time to process: 30 seconds.
uf250-04.cnf fulfilled No. of Restarts: 1483 No. of Flips: 3123 time to process: 12 seconds.
uf250-04.cnf fulfilled No. of Restarts: 147 No. of Flips: 2326 time to process: 11 seconds.
uf250-04.cnf fulfilled No. of Restarts: 741 No. of Flips: 4617 time to process: 8 seconds.
uf250-04.cnf fulfilled No. of Restarts: 493 No. of Flips: 3621 time to process: 26 seconds.
uf250-04.cnf fulfilled No. of Restarts: 11 No. of Flips: 4580 time to process: 26 seconds.
uf250-04.cnf fulfilled No. of Restarts: 4664 No. of Flips: 3529 time to process: 32 seconds.
uf250-04.cnf fulfilled No. of Restarts: 1510 No. of Flips: 3400 time to process: 29 seconds.
uf250-04.cnf fulfilled No. of Restarts: 7 No. of Flips: 3348 time to process: 9 seconds.
uf250-04.cnf fulfilled No. of Restarts: 1857 No. of Flips: 3553 time to process: 15 seconds.
uf250-04.cnf fulfilled No. of Restarts: 530 No. of Flips: 4481 time to process: 24 seconds.
uf250-04.cnf fulfilled No. of Restarts: 984 No. of Flips: 1152 time to process: 29 seconds.
uf250-04.cnf fulfilled No. of Restarts: 771 No. of Flips: 3099 time to process: 9 seconds.
uf250-04.cnf fulfilled No. of Restarts: 90 No. of Flips: 988 time to process: 24 seconds.
uf250-04.cnf fulfilled No. of Restarts: 402 No. of Flips: 2840 time to process: 21 seconds.
uf250-04.cnf fulfilled No. of Restarts: 1724 No. of Flips: 2391 time to process: 30 seconds.
uf250-04.cnf fulfilled No. of Restarts: 269 No. of Flips: 3305 time to process: 9 seconds.
uf250-04.cnf fulfilled No. of Restarts: 2636 No. of Flips: 2606 time to process: 15 seconds.
uf250-04.cnf fulfilled No. of Restarts: 3964 No. of Flips: 3389 time to process: 22 seconds.
uf250-04.cnf fulfilled No. of Restarts: 1392 No. of Flips: 1624 time to process: 29 seconds.
uf250-04.cnf fulfilled No. of Restarts: 1170 No. of Flips: 4845 time to process: 29 seconds.
uf250-04.cnf fulfilled No. of Restarts: 786 No. of Flips: 1088 time to process: 13 seconds.
uf250-04.cnf fulfilled No. of Restarts: 657 No. of Flips: 4114 time to process: 14 seconds.
uf250-04.cnf fulfilled No. of Restarts: 358 No. of Flips: 3400 time to process: 10 seconds.
uf250-04.cnf fulfilled No. of Restarts: 502 No. of Flips: 2766 time to process: 28 seconds.
uf250-04.cnf fulfilled No. of Restarts: 597 No. of Flips: 3261 time to process: 29 seconds.
uf250-04.cnf fulfilled No. of Restarts: 1206 No. of Flips: 4748 time to process: 22 seconds.
uf250-04.cnf fulfilled No. of Restarts: 926 No. of Flips: 4444 time to process: 23 seconds.
uf250-04.cnf fulfilled No. of Restarts: 536 No. of Flips: 2363 time to process: 18 seconds.
uf250-04.cnf fulfilled No. of Restarts: 1506 No. of Flips: 4760 time to process: 23 seconds.
uf250-04.cnf fulfilled No. of Restarts: 35 No. of Flips: 4540 time to process: 10 seconds.
uf250-04.cnf fulfilled No. of Restarts: 1358 No. of Flips: 2097 time to process: 24 seconds.
uf250-04.cnf fulfilled No. of Restarts: 862 No. of Flips: 3114 time to process: 29 seconds.
uf250-04.cnf fulfilled No. of Restarts: 160 No. of Flips: 2970 time to process: 7 seconds.
uf250-04.cnf fulfilled No. of Restarts: 1131 No. of Flips: 2992 time to process: 7 seconds.
uf250-04.cnf fulfilled No. of Restarts: 1361 No. of Flips: 682 time to process: 19 seconds.
uf250-04.cnf fulfilled No. of Restarts: 175 No. of Flips: 2515 time to process: 15 seconds.
uf250-04.cnf fulfilled No. of Restarts: 642 No. of Flips: 3356 time to process: 22 seconds.
uf250-04.cnf fulfilled No. of Restarts: 116 No. of Flips: 2914 time to process: 15 seconds.
uf250-04.cnf fulfilled No. of Restarts: 1083 No. of Flips: 2423 time to process: 29 seconds.
uf250-04.cnf fulfilled No. of Restarts: 840 No. of Flips: 4031 time to process: 29 seconds.
uf250-04.cnf fulfilled No. of Restarts: 1331 No. of Flips: 2994 time to process: 16 seconds.
uf250-04.cnf fulfilled No. of Restarts: 449 No. of Flips: 4337 time to process: 20 seconds.
uf250-04.cnf fulfilled No. of Restarts: 1251 No. of Flips: 4983 time to process: 16 seconds.
uf250-04.cnf fulfilled No. of Restarts: 432 No. of Flips: 3283 time to process: 29 seconds.
uf250-04.cnf fulfilled No. of Restarts: 932 No. of Flips: 1484 time to process: 29 seconds.
uf250-04.cnf fulfilled No. of Restarts: 242 No. of Flips: 4676 time to process: 10 seconds.
uf250-04.cnf fulfilled No. of Restarts: 496 No. of Flips: 3604 time to process: 11 seconds.
uf250-04.cnf fulfilled No. of Restarts: 129 No. of Flips: 3783 time to process: 18 seconds.
uf250-04.cnf fulfilled No. of Restarts: 1957 No. of Flips: 3580 time to process: 30 seconds.
uf250-04.cnf fulfilled No. of Restarts: 145 No. of Flips: 2220 time to process: 28 seconds.
uf250-04.cnf fulfilled No. of Restarts: 378 No. of Flips: 2995 time to process: 29 seconds.
uf250-04.cnf fulfilled No. of Restarts: 678 No. of Flips: 4902 time to process: 6 seconds.
uf250-04.cnf fulfilled No. of Restarts: 65 No. of Flips: 3122 time to process: 13 seconds.
uf250-04.cnf fulfilled No. of Restarts: 408 No. of Flips: 3427 time to process: 19 seconds.
uf250-04.cnf fulfilled No. of Restarts: 1993 No. of Flips: 2626 time to process: 29 seconds.
uf250-04.cnf fulfilled No. of Restarts: 48 No. of Flips: 2787 time to process: 26 seconds.
uf250-04.cnf fulfilled No. of Restarts: 1129 No. of Flips: 4536 time to process: 18 seconds.
uf250-04.cnf fulfilled No. of Restarts: 338 No. of Flips: 4027 time to process: 22 seconds.
uf250-04.cnf fulfilled No. of Restarts: 1813 No. of Flips: 3880 time to process: 29 seconds.
uf250-04.cnf fulfilled No. of Restarts: 424 No. of Flips: 4506 time to process: 28 seconds.
uf250-04.cnf fulfilled No. of Restarts: 64 No. of Flips: 4788 time to process: 18 seconds.
uf250-04.cnf fulfilled No. of Restarts: 65 No. of Flips: 1310 time to process: 14 seconds.
uf250-04.cnf fulfilled No. of Restarts: 3115 No. of Flips: 2355 time to process: 18 seconds.
uf250-04.cnf fulfilled No. of Restarts: 1457 No. of Flips: 4876 time to process: 8 seconds.
uf250-04.cnf fulfilled No. of Restarts: 137 No. of Flips: 1341 time to process: 5 seconds.
uf250-04.cnf fulfilled No. of Restarts: 158 No. of Flips: 4100 time to process: 17 seconds.
uf250-04.cnf fulfilled No. of Restarts: 3604 No. of Flips: 822 time to process: 28 seconds.
uf250-04.cnf fulfilled No. of Restarts: 2232 No. of Flips: 3874 time to process: 30 seconds.
uf250-04.cnf fulfilled No. of Restarts: 204 No. of Flips: 2197 time to process: 23 seconds.
uf250-04.cnf fulfilled No. of Restarts: 754 No. of Flips: 1677 time to process: 19 seconds.
uf250-04.cnf fulfilled No. of Restarts: 800 No. of Flips: 3772 time to process: 14 seconds.
uf250-04.cnf fulfilled No. of Restarts: 955 No. of Flips: 4709 time to process: 14 seconds.
uf250-04.cnf fulfilled No. of Restarts: 765 No. of Flips: 3390 time to process: 19 seconds.
uf250-04.cnf fulfilled No. of Restarts: 591 No. of Flips: 3183 time to process: 28 seconds.
uf250-04.cnf fulfilled No. of Restarts: 1211 No. of Flips: 2038 time to process: 20 seconds.
uf250-04.cnf fulfilled No. of Restarts: 317 No. of Flips: 1497 time to process: 13 seconds.
uf250-04.cnf fulfilled No. of Restarts: 3037 No. of Flips: 1456 time to process: 30 seconds.
uf250-04.cnf fulfilled No. of Restarts: 708 No. of Flips: 3958 time to process: 10 seconds.
uf250-04.cnf fulfilled No. of Restarts: 94 No. of Flips: 3270 time to process: 27 seconds.
uf250-04.cnf fulfilled No. of Restarts: 191 No. of Flips: 4864 time to process: 23 seconds.
uf250-04.cnf fulfilled No. of Restarts: 3169 No. of Flips: 1316 time to process: 30 seconds.
uf250-04.cnf fulfilled No. of Restarts: 853 No. of Flips: 3161 time to process: 26 seconds.
uf250-04.cnf fulfilled No. of Restarts: 71 No. of Flips: 2916 time to process: 28 seconds.
uf250-04.cnf fulfilled No. of Restarts: 288 No. of Flips: 3739 time to process: 27 seconds.
uf250-04.cnf fulfilled No. of Restarts: 397 No. of Flips: 4598 time to process: 13 seconds.
uf250-04.cnf fulfilled No. of Restarts: 61 No. of Flips: 4419 time to process: 29 seconds.
uf250-04.cnf fulfilled No. of Restarts: 76 No. of Flips: 3914 time to process: 29 seconds.
uf250-04.cnf fulfilled No. of Restarts: 88 No. of Flips: 2048 time to process: 28 seconds.
uf250-04.cnf fulfilled No. of Restarts: 512 No. of Flips: 3033 time to process: 29 seconds.
uf250-04.cnf fulfilled No. of Restarts: 289 No. of Flips: 3413 time to process: 29 seconds.
uf250-04.cnf fulfilled No. of Restarts: 571 No. of Flips: 3351 time to process: 4 seconds.
uf250-04.cnf fulfilled No. of Restarts: 243 No. of Flips: 3335 time to process: 19 seconds.
uf250-04.cnf fulfilled No. of Restarts: 312 No. of Flips: 1981 time to process: 10 seconds.
uf250-04.cnf fulfilled No. of Restarts: 71 No. of Flips: 2382 time to process: 29 seconds.
uf250-04.cnf fulfilled No. of Restarts: 1555 No. of Flips: 3393 time to process: 14 seconds.
uf250-04.cnf fulfilled No. of Restarts: 345 No. of Flips: 3772 time to process: 24 seconds.
uf250-04.cnf fulfilled No. of Restarts: 1831 No. of Flips: 3387 time to process: 26 seconds.
uf250-04.cnf fulfilled No. of Restarts: 87 No. of Flips: 4107 time to process: 18 seconds.
uf250-04.cnf fulfilled No. of Restarts: 406 No. of Flips: 4680 time to process: 14 seconds.
uf250-04.cnf fulfilled No. of Restarts: 688 No. of Flips: 1271 time to process: 15 seconds.
uf250-04.cnf fulfilled No. of Restarts: 617 No. of Flips: 1606 time to process: 20 seconds.
uf250-04.cnf fulfilled No. of Restarts: 207 No. of Flips: 2669 time to process: 29 seconds.
uf250-04.cnf fulfilled No. of Restarts: 305 No. of Flips: 4528 time to process: 29 seconds.
uf250-04.cnf fulfilled No. of Restarts: 1346 No. of Flips: 4904 time to process: 20 seconds.
uf250-04.cnf fulfilled No. of Restarts: 1512 No. of Flips: 4896 time to process: 27 seconds.
uf250-04.cnf fulfilled No. of Restarts: 988 No. of Flips: 3213 time to process: 29 seconds.
uf250-04.cnf fulfilled No. of Restarts: 374 No. of Flips: 4617 time to process: 29 seconds.
uf250-04.cnf fulfilled No. of Restarts: 203 No. of Flips: 4512 time to process: 26 seconds.
uf250-04.cnf fulfilled No. of Restarts: 679 No. of Flips: 1319 time to process: 29 seconds.
uf250-04.cnf fulfilled No. of Restarts: 263 No. of Flips: 4280 time to process: 14 seconds.
uf250-04.cnf fulfilled No. of Restarts: 1255 No. of Flips: 2653 time to process: 23 seconds.
uf250-04.cnf fulfilled No. of Restarts: 260 No. of Flips: 1569 time to process: 28 seconds.
uf250-04.cnf fulfilled No. of Restarts: 2174 No. of Flips: 3329 time to process: 24 seconds.
uf250-04.cnf fulfilled No. of Restarts: 623 No. of Flips: 4672 time to process: 29 seconds.
uf250-04.cnf fulfilled No. of Restarts: 2237 No. of Flips: 893 time to process: 30 seconds.
uf250-04.cnf fulfilled No. of Restarts: 365 No. of Flips: 2102 time to process: 28 seconds.
uf250-04.cnf fulfilled No. of Restarts: 3389 No. of Flips: 1415 time to process: 30 seconds.
uf250-04.cnf fulfilled No. of Restarts: 1536 No. of Flips: 2089 time to process: 12 seconds.
uf250-04.cnf fulfilled No. of Restarts: 686 No. of Flips: 4205 time to process: 29 seconds.
uf250-04.cnf fulfilled No. of Restarts: 1581 No. of Flips: 4822 time to process: 29 seconds.
uf250-04.cnf fulfilled No. of Restarts: 717 No. of Flips: 3031 time to process: 28 seconds.
uf250-04.cnf fulfilled No. of Restarts: 1093 No. of Flips: 2324 time to process: 21 seconds.
uf250-04.cnf fulfilled No. of Restarts: 338 No. of Flips: 4283 time to process: 22 seconds.
uf250-04.cnf fulfilled No. of Restarts: 972 No. of Flips: 3155 time to process: 7 seconds.
uf250-04.cnf fulfilled No. of Restarts: 190 No. of Flips: 3563 time to process: 13 seconds.
uf250-04.cnf fulfilled No. of Restarts: 786 No. of Flips: 4946 time to process: 25 seconds.
uf250-04.cnf fulfilled No. of Restarts: 4334 No. of Flips: 1737 time to process: 28 seconds.
uf250-04.cnf fulfilled No. of Restarts: 129 No. of Flips: 1018 time to process: 15 seconds.
uf250-04.cnf fulfilled No. of Restarts: 257 No. of Flips: 4948 time to process: 7 seconds.
uf250-04.cnf fulfilled No. of Restarts: 735 No. of Flips: 4213 time to process: 29 seconds.
uf250-04.cnf fulfilled No. of Restarts: 1288 No. of Flips: 3482 time to process: 20 seconds.
uf250-04.cnf fulfilled No. of Restarts: 2391 No. of Flips: 1633 time to process: 30 seconds.
uf250-04.cnf fulfilled No. of Restarts: 2757 No. of Flips: 3101 time to process: 29 seconds.
uf250-04.cnf fulfilled No. of Restarts: 808 No. of Flips: 3221 time to process: 19 seconds.
uf250-04.cnf fulfilled No. of Restarts: 314 No. of Flips: 3355 time to process: 4 seconds.
uf250-04.cnf fulfilled No. of Restarts: 2312 No. of Flips: 819 time to process: 27 seconds.
uf250-04.cnf fulfilled No. of Restarts: 827 No. of Flips: 4628 time to process: 25 seconds.
uf250-04.cnf fulfilled No. of Restarts: 1578 No. of Flips: 4137 time to process: 29 seconds.
uf250-04.cnf fulfilled No. of Restarts: 606 No. of Flips: 4547 time to process: 24 seconds.
uf250-04.cnf fulfilled No. of Restarts: 918 No. of Flips: 2879 time to process: 29 seconds.
uf250-04.cnf fulfilled No. of Restarts: 903 No. of Flips: 3998 time to process: 29 seconds.
uf250-04.cnf fulfilled No. of Restarts: 242 No. of Flips: 2252 time to process: 29 seconds.
uf250-04.cnf fulfilled No. of Restarts: 396 No. of Flips: 1405 time to process: 12 seconds.
uf250-04.cnf fulfilled No. of Restarts: 2421 No. of Flips: 1666 time to process: 25 seconds.
uf250-04.cnf fulfilled No. of Restarts: 1270 No. of Flips: 4315 time to process: 25 seconds.
uf250-04.cnf fulfilled No. of Restarts: 799 No. of Flips: 3712 time to process: 24 seconds.
uf250-04.cnf fulfilled No. of Restarts: 1215 No. of Flips: 3756 time to process: 29 seconds.
uf250-04.cnf fulfilled No. of Restarts: 74 No. of Flips: 1008 time to process: 28 seconds.
uf250-04.cnf fulfilled No. of Restarts: 81 No. of Flips: 4964 time to process: 25 seconds.
uf250-04.cnf fulfilled No. of Restarts: 30 No. of Flips: 3888 time to process: 15 seconds.
uf250-04.cnf fulfilled No. of Restarts: 664 No. of Flips: 3279 time to process: 27 seconds.
uf250-04.cnf fulfilled No. of Restarts: 1007 No. of Flips: 4684 time to process: 7 seconds.
uf250-04.cnf fulfilled No. of Restarts: 474 No. of Flips: 2052 time to process: 22 seconds.
uf250-04.cnf fulfilled No. of Restarts: 830 No. of Flips: 2937 time to process: 11 seconds.
uf250-04.cnf fulfilled No. of Restarts: 3809 No. of Flips: 997 time to process: 31 seconds.
uf250-04.cnf fulfilled No. of Restarts: 697 No. of Flips: 3300 time to process: 28 seconds.
uf250-04.cnf fulfilled No. of Restarts: 23 No. of Flips: 2035 time to process: 29 seconds.
uf250-04.cnf fulfilled No. of Restarts: 808 No. of Flips: 4170 time to process: 19 seconds.
uf250-04.cnf fulfilled No. of Restarts: 207 No. of Flips: 3364 time to process: 18 seconds.
uf250-04.cnf fulfilled No. of Restarts: 2364 No. of Flips: 4075 time to process: 30 seconds.
uf250-04.cnf fulfilled No. of Restarts: 1245 No. of Flips: 2058 time to process: 29 seconds.
uf250-04.cnf fulfilled No. of Restarts: 215 No. of Flips: 4783 time to process: 28 seconds.
uf250-04.cnf fulfilled No. of Restarts: 213 No. of Flips: 4780 time to process: 17 seconds.
uf250-04.cnf fulfilled No. of Restarts: 554 No. of Flips: 3850 time to process: 29 seconds.
uf250-04.cnf fulfilled No. of Restarts: 96 No. of Flips: 4468 time to process: 22 seconds.
uf250-04.cnf fulfilled No. of Restarts: 631 No. of Flips: 2196 time to process: 22 seconds.
uf250-04.cnf fulfilled No. of Restarts: 220 No. of Flips: 742 time to process: 29 seconds.
uf250-04.cnf fulfilled No. of Restarts: 2785 No. of Flips: 936 time to process: 29 seconds.
uf250-04.cnf fulfilled No. of Restarts: 1011 No. of Flips: 3995 time to process: 29 seconds.
uf250-04.cnf fulfilled No. of Restarts: 1417 No. of Flips: 2078 time to process: 30 seconds.
uf250-04.cnf fulfilled No. of Restarts: 5 No. of Flips: 1884 time to process: 29 seconds.
uf250-04.cnf fulfilled No. of Restarts: 1406 No. of Flips: 4225 time to process: 29 seconds.
uf250-04.cnf fulfilled No. of Restarts: 332 No. of Flips: 1182 time to process: 15 seconds.
uf250-04.cnf fulfilled No. of Restarts: 1889 No. of Flips: 1628 time to process: 19 seconds.
uf250-04.cnf fulfilled No. of Restarts: 1078 No. of Flips: 3686 time to process: 21 seconds.
uf250-04.cnf fulfilled No. of Restarts: 353 No. of Flips: 3017 time to process: 11 seconds.
uf250-04.cnf fulfilled No. of Restarts: 464 No. of Flips: 4623 time to process: 14 seconds.
uf250-04.cnf fulfilled No. of Restarts: 2042 No. of Flips: 852 time to process: 24 seconds.
uf250-04.cnf fulfilled No. of Restarts: 44 No. of Flips: 3751 time to process: 20 seconds.
uf250-04.cnf fulfilled No. of Restarts: 799 No. of Flips: 4129 time to process: 29 seconds.
uf250-04.cnf fulfilled No. of Restarts: 931 No. of Flips: 2044 time to process: 28 seconds.
uf250-04.cnf fulfilled No. of Restarts: 2371 No. of Flips: 3878 time to process: 30 seconds.
uf250-04.cnf fulfilled No. of Restarts: 405 No. of Flips: 4505 time to process: 29 seconds.
uf250-04.cnf fulfilled No. of Restarts: 64 No. of Flips: 1443 time to process: 14 seconds.
uf250-04.cnf fulfilled No. of Restarts: 1020 No. of Flips: 2471 time to process: 16 seconds.
uf250-04.cnf fulfilled No. of Restarts: 55 No. of Flips: 2375 time to process: 19 seconds.
uf250-04.cnf fulfilled No. of Restarts: 2354 No. of Flips: 2191 time to process: 17 seconds.
uf250-04.cnf fulfilled No. of Restarts: 366 No. of Flips: 1868 time to process: 9 seconds.
uf250-04.cnf fulfilled No. of Restarts: 2710 No. of Flips: 855 time to process: 30 seconds.
uf250-04.cnf fulfilled No. of Restarts: 1285 No. of Flips: 2966 time to process: 21 seconds.
uf250-04.cnf fulfilled No. of Restarts: 823 No. of Flips: 2026 time to process: 29 seconds.
uf250-04.cnf fulfilled No. of Restarts: 445 No. of Flips: 4856 time to process: 29 seconds.
uf250-04.cnf fulfilled No. of Restarts: 1197 No. of Flips: 3814 time to process: 23 seconds.
uf250-04.cnf fulfilled No. of Restarts: 214 No. of Flips: 1068 time to process: 27 seconds.
uf250-04.cnf fulfilled No. of Restarts: 1823 No. of Flips: 3805 time to process: 29 seconds.
uf250-04.cnf fulfilled No. of Restarts: 986 No. of Flips: 4010 time to process: 13 seconds.
uf250-04.cnf fulfilled No. of Restarts: 988 No. of Flips: 2565 time to process: 12 seconds.
uf250-04.cnf fulfilled No. of Restarts: 1436 No. of Flips: 1943 time to process: 19 seconds.
uf250-04.cnf fulfilled No. of Restarts: 1194 No. of Flips: 4204 time to process: 29 seconds.
uf250-04.cnf fulfilled No. of Restarts: 733 No. of Flips: 2667 time to process: 29 seconds.
uf250-04.cnf fulfilled No. of Restarts: 761 No. of Flips: 4562 time to process: 10 seconds.
uf250-04.cnf fulfilled No. of Restarts: 1075 No. of Flips: 4412 time to process: 29 seconds.
uf250-04.cnf fulfilled No. of Restarts: 1037 No. of Flips: 1341 time to process: 23 seconds.
uf250-04.cnf fulfilled No. of Restarts: 457 No. of Flips: 2453 time to process: 17 seconds.
uf250-04.cnf fulfilled No. of Restarts: 1410 No. of Flips: 1461 time to process: 30 seconds.
uf250-04.cnf fulfilled No. of Restarts: 1782 No. of Flips: 3973 time to process: 27 seconds.
uf250-04.cnf fulfilled No. of Restarts: 1798 No. of Flips: 4597 time to process: 29 seconds.
uf250-04.cnf fulfilled No. of Restarts: 669 No. of Flips: 4660 time to process: 24 seconds.
uf250-04.cnf fulfilled No. of Restarts: 329 No. of Flips: 991 time to process: 29 seconds.
uf250-04.cnf fulfilled No. of Restarts: 264 No. of Flips: 4032 time to process: 9 seconds.
uf250-04.cnf fulfilled No. of Restarts: 317 No. of Flips: 2246 time to process: 16 seconds.
uf250-04.cnf fulfilled No. of Restarts: 46 No. of Flips: 3278 time to process: 28 seconds.
uf250-04.cnf fulfilled No. of Restarts: 12 No. of Flips: 2153 time to process: 8 seconds.
uf250-04.cnf fulfilled No. of Restarts: 213 No. of Flips: 3382 time to process: 28 seconds.
uf250-04.cnf fulfilled No. of Restarts: 2019 No. of Flips: 4772 time to process: 22 seconds.
uf250-04.cnf fulfilled No. of Restarts: 1106 No. of Flips: 997 time to process: 29 seconds.
uf250-04.cnf fulfilled No. of Restarts: 1917 No. of Flips: 1529 time to process: 22 seconds.
uf250-04.cnf fulfilled No. of Restarts: 1318 No. of Flips: 3408 time to process: 22 seconds.
uf250-04.cnf fulfilled No. of Restarts: 300 No. of Flips: 1516 time to process: 28 seconds.
uf250-04.cnf fulfilled No. of Restarts: 401 No. of Flips: 2092 time to process: 29 seconds.
uf250-04.cnf fulfilled No. of Restarts: 2055 No. of Flips: 4512 time to process: 29 seconds.
uf250-04.cnf fulfilled No. of Restarts: 501 No. of Flips: 2661 time to process: 20 seconds.
uf250-04.cnf fulfilled No. of Restarts: 1748 No. of Flips: 1963 time to process: 29 seconds.
uf250-04.cnf fulfilled No. of Restarts: 357 No. of Flips: 4102 time to process: 29 seconds.
uf250-04.cnf fulfilled No. of Restarts: 1266 No. of Flips: 4559 time to process: 22 seconds.
uf250-04.cnf fulfilled No. of Restarts: 2290 No. of Flips: 2344 time to process: 13 seconds.
uf250-04.cnf fulfilled No. of Restarts: 320 No. of Flips: 1927 time to process: 23 seconds.
uf250-04.cnf fulfilled No. of Restarts: 599 No. of Flips: 3971 time to process: 9 seconds.
uf250-04.cnf fulfilled No. of Restarts: 558 No. of Flips: 4639 time to process: 15 seconds.
uf250-04.cnf fulfilled No. of Restarts: 315 No. of Flips: 3105 time to process: 17 seconds.
uf250-04.cnf fulfilled No. of Restarts: 1367 No. of Flips: 1276 time to process: 11 seconds.
uf250-04.cnf fulfilled No. of Restarts: 1414 No. of Flips: 914 time to process: 29 seconds.
uf250-04.cnf fulfilled No. of Restarts: 2933 No. of Flips: 4302 time to process: 31 seconds.
uf250-04.cnf fulfilled No. of Restarts: 620 No. of Flips: 4682 time to process: 29 seconds.
uf250-04.cnf fulfilled No. of Restarts: 442 No. of Flips: 1728 time to process: 29 seconds.
uf250-04.cnf fulfilled No. of Restarts: 912 No. of Flips: 3394 time to process: 13 seconds.
uf250-04.cnf fulfilled No. of Restarts: 817 No. of Flips: 2433 time to process: 7 seconds.
uf250-04.cnf fulfilled No. of Restarts: 930 No. of Flips: 978 time to process: 29 seconds.
uf250-04.cnf fulfilled No. of Restarts: 42 No. of Flips: 1066 time to process: 9 seconds.
uf250-04.cnf fulfilled No. of Restarts: 1076 No. of Flips: 2456 time to process: 14 seconds.
uf250-04.cnf fulfilled No. of Restarts: 311 No. of Flips: 1569 time to process: 28 seconds.
uf250-04.cnf fulfilled No. of Restarts: 465 No. of Flips: 991 time to process: 12 seconds.
uf250-04.cnf fulfilled No. of Restarts: 423 No. of Flips: 1310 time to process: 9 seconds.
uf250-04.cnf fulfilled No. of Restarts: 178 No. of Flips: 1745 time to process: 13 seconds.
uf250-04.cnf fulfilled No. of Restarts: 1045 No. of Flips: 2651 time to process: 27 seconds.
uf250-04.cnf fulfilled No. of Restarts: 1 No. of Flips: 3192 time to process: 6 seconds.
uf250-04.cnf fulfilled No. of Restarts: 1898 No. of Flips: 924 time to process: 30 seconds.
uf250-04.cnf fulfilled No. of Restarts: 466 No. of Flips: 2321 time to process: 17 seconds.
uf250-04.cnf fulfilled No. of Restarts: 1198 No. of Flips: 3535 time to process: 29 seconds.
uf250-04.cnf fulfilled No. of Restarts: 778 No. of Flips: 1690 time to process: 22 seconds.
uf250-04.cnf fulfilled No. of Restarts: 42 No. of Flips: 4839 time to process: 6 seconds.
uf250-04.cnf fulfilled No. of Restarts: 1245 No. of Flips: 3627 time to process: 19 seconds.
uf250-04.cnf fulfilled No. of Restarts: 1240 No. of Flips: 1830 time to process: 21 seconds.
uf250-04.cnf fulfilled No. of Restarts: 55 No. of Flips: 3907 time to process: 29 seconds.
uf250-04.cnf fulfilled No. of Restarts: 381 No. of Flips: 3073 time to process: 19 seconds.
uf250-04.cnf fulfilled No. of Restarts: 467 No. of Flips: 3463 time to process: 29 seconds.
uf250-04.cnf fulfilled No. of Restarts: 1005 No. of Flips: 3976 time to process: 29 seconds.
uf250-04.cnf fulfilled No. of Restarts: 410 No. of Flips: 4791 time to process: 13 seconds.
uf250-04.cnf fulfilled No. of Restarts: 174 No. of Flips: 3087 time to process: 6 seconds.
uf250-04.cnf fulfilled No. of Restarts: 3544 No. of Flips: 2429 time to process: 30 seconds.
uf250-04.cnf fulfilled No. of Restarts: 1681 No. of Flips: 1921 time to process: 15 seconds.
uf250-04.cnf fulfilled No. of Restarts: 3379 No. of Flips: 4872 time to process: 31 seconds.
uf250-04.cnf fulfilled No. of Restarts: 846 No. of Flips: 3330 time to process: 20 seconds.
uf250-04.cnf fulfilled No. of Restarts: 530 No. of Flips: 1921 time to process: 9 seconds.
uf250-04.cnf fulfilled No. of Restarts: 161 No. of Flips: 1916 time to process: 29 seconds.
uf250-04.cnf fulfilled No. of Restarts: 8 No. of Flips: 788 time to process: 11 seconds.
uf250-04.cnf fulfilled No. of Restarts: 1215 No. of Flips: 3178 time to process: 20 seconds.
uf250-04.cnf fulfilled No. of Restarts: 361 No. of Flips: 1233 time to process: 19 seconds.
uf250-04.cnf fulfilled No. of Restarts: 1220 No. of Flips: 4066 time to process: 12 seconds.
uf250-04.cnf fulfilled No. of Restarts: 370 No. of Flips: 3322 time to process: 19 seconds.
uf250-04.cnf fulfilled No. of Restarts: 790 No. of Flips: 4503 time to process: 6 seconds.
uf250-04.cnf fulfilled No. of Restarts: 1922 No. of Flips: 4359 time to process: 15 seconds.
uf250-04.cnf fulfilled No. of Restarts: 341 No. of Flips: 1311 time to process: 22 seconds.
uf250-04.cnf fulfilled No. of Restarts: 1347 No. of Flips: 3218 time to process: 9 seconds.
uf250-04.cnf fulfilled No. of Restarts: 2017 No. of Flips: 1863 time to process: 23 seconds.
uf250-04.cnf fulfilled No. of Restarts: 709 No. of Flips: 979 time to process: 29 seconds.
uf250-04.cnf fulfilled No. of Restarts: 1538 No. of Flips: 1475 time to process: 14 seconds.
uf250-04.cnf fulfilled No. of Restarts: 1248 No. of Flips: 4047 time to process: 17 seconds.
uf250-04.cnf fulfilled No. of Restarts: 163 No. of Flips: 3731 time to process: 13 seconds.
uf250-04.cnf fulfilled No. of Restarts: 123 No. of Flips: 3844 time to process: 5 seconds.
uf250-04.cnf fulfilled No. of Restarts: 21 No. of Flips: 4845 time to process: 6 seconds.
uf250-04.cnf fulfilled No. of Restarts: 133 No. of Flips: 3880 time to process: 17 seconds.
uf250-04.cnf fulfilled No. of Restarts: 53 No. of Flips: 4713 time to process: 24 seconds.
uf250-04.cnf fulfilled No. of Restarts: 473 No. of Flips: 4037 time to process: 17 seconds.
uf250-04.cnf fulfilled No. of Restarts: 522 No. of Flips: 4895 time to process: 26 seconds.
uf250-04.cnf fulfilled No. of Restarts: 871 No. of Flips: 3144 time to process: 29 seconds.
uf250-04.cnf fulfilled No. of Restarts: 185 No. of Flips: 4491 time to process: 17 seconds.
uf250-04.cnf fulfilled No. of Restarts: 875 No. of Flips: 3952 time to process: 23 seconds.
uf250-04.cnf fulfilled No. of Restarts: 16 No. of Flips: 4306 time to process: 23 seconds.
uf250-04.cnf fulfilled No. of Restarts: 2291 No. of Flips: 2895 time to process: 29 seconds.
uf250-04.cnf fulfilled No. of Restarts: 655 No. of Flips: 1338 time to process: 29 seconds.
uf250-04.cnf fulfilled No. of Restarts: 550 No. of Flips: 3403 time to process: 29 seconds.
uf250-04.cnf fulfilled No. of Restarts: 472 No. of Flips: 1631 time to process: 29 seconds.
uf250-04.cnf fulfilled No. of Restarts: 892 No. of Flips: 1210 time to process: 11 seconds.
uf250-04.cnf fulfilled No. of Restarts: 1844 No. of Flips: 1392 time to process: 29 seconds.
uf250-04.cnf fulfilled No. of Restarts: 341 No. of Flips: 4560 time to process: 29 seconds.
uf250-04.cnf fulfilled No. of Restarts: 1239 No. of Flips: 3198 time to process: 29 seconds.
uf250-04.cnf fulfilled No. of Restarts: 1194 No. of Flips: 4900 time to process: 10 seconds.
uf250-04.cnf fulfilled No. of Restarts: 240 No. of Flips: 3438 time to process: 14 seconds.
uf250-04.cnf fulfilled No. of Restarts: 370 No. of Flips: 2925 time to process: 21 seconds.
uf250-04.cnf fulfilled No. of Restarts: 992 No. of Flips: 3925 time to process: 19 seconds.
uf250-04.cnf fulfilled No. of Restarts: 1621 No. of Flips: 2204 time to process: 29 seconds.
uf250-04.cnf fulfilled No. of Restarts: 156 No. of Flips: 2815 time to process: 15 seconds.
uf250-04.cnf fulfilled No. of Restarts: 71 No. of Flips: 4757 time to process: 21 seconds.
uf250-04.cnf fulfilled No. of Restarts: 1449 No. of Flips: 4804 time to process: 26 seconds.
uf250-04.cnf fulfilled No. of Restarts: 216 No. of Flips: 2777 time to process: 12 seconds.
uf250-04.cnf fulfilled No. of Restarts: 927 No. of Flips: 3519 time to process: 24 seconds.
uf250-04.cnf fulfilled No. of Restarts: 98 No. of Flips: 2614 time to process: 19 seconds.
uf250-04.cnf fulfilled No. of Restarts: 606 No. of Flips: 4133 time to process: 29 seconds.
uf250-04.cnf fulfilled No. of Restarts: 102 No. of Flips: 1489 time to process: 29 seconds.
uf250-04.cnf fulfilled No. of Restarts: 24 No. of Flips: 1606 time to process: 24 seconds.
uf250-04.cnf fulfilled No. of Restarts: 1488 No. of Flips: 3244 time to process: 21 seconds.
uf250-04.cnf fulfilled No. of Restarts: 68 No. of Flips: 860 time to process: 12 seconds.
uf250-04.cnf fulfilled No. of Restarts: 279 No. of Flips: 4900 time to process: 22 seconds.
uf250-04.cnf fulfilled No. of Restarts: 458 No. of Flips: 769 time to process: 10 seconds.
uf250-04.cnf fulfilled No. of Restarts: 1022 No. of Flips: 1312 time to process: 29 seconds.
uf250-04.cnf fulfilled No. of Restarts: 3764 No. of Flips: 3019 time to process: 31 seconds.
uf250-04.cnf fulfilled No. of Restarts: 415 No. of Flips: 2504 time to process: 6 seconds.
uf250-04.cnf fulfilled No. of Restarts: 3144 No. of Flips: 1174 time to process: 28 seconds.
uf250-04.cnf fulfilled No. of Restarts: 531 No. of Flips: 2702 time to process: 29 seconds.
uf250-04.cnf fulfilled No. of Restarts: 78 No. of Flips: 4883 time to process: 22 seconds.
uf250-04.cnf fulfilled No. of Restarts: 1997 No. of Flips: 4269 time to process: 30 seconds.
uf250-04.cnf fulfilled No. of Restarts: 1214 No. of Flips: 3980 time to process: 21 seconds.
uf250-04.cnf fulfilled No. of Restarts: 1413 No. of Flips: 1842 time to process: 10 seconds.
uf250-04.cnf fulfilled No. of Restarts: 1692 No. of Flips: 2835 time to process: 22 seconds.
uf250-04.cnf fulfilled No. of Restarts: 1693 No. of Flips: 4225 time to process: 14 seconds.
uf250-04.cnf fulfilled No. of Restarts: 170 No. of Flips: 1224 time to process: 21 seconds.
uf250-04.cnf fulfilled No. of Restarts: 1329 No. of Flips: 3826 time to process: 18 seconds.
uf250-04.cnf fulfilled No. of Restarts: 2017 No. of Flips: 2378 time to process: 26 seconds.
uf250-04.cnf fulfilled No. of Restarts: 144 No. of Flips: 2317 time to process: 16 seconds.
uf250-04.cnf fulfilled No. of Restarts: 199 No. of Flips: 1991 time to process: 28 seconds.
uf250-04.cnf fulfilled No. of Restarts: 630 No. of Flips: 1738 time to process: 4 seconds.
uf250-04.cnf fulfilled No. of Restarts: 1087 No. of Flips: 3726 time to process: 21 seconds.
uf250-04.cnf fulfilled No. of Restarts: 334 No. of Flips: 3898 time to process: 24 seconds.
uf250-04.cnf fulfilled No. of Restarts: 44 No. of Flips: 2470 time to process: 20 seconds.
uf250-04.cnf fulfilled No. of Restarts: 853 No. of Flips: 4202 time to process: 24 seconds.
uf250-04.cnf fulfilled No. of Restarts: 2045 No. of Flips: 3230 time to process: 22 seconds.
uf250-04.cnf fulfilled No. of Restarts: 472 No. of Flips: 1614 time to process: 29 seconds.
uf250-04.cnf fulfilled No. of Restarts: 198 No. of Flips: 2475 time to process: 24 seconds.
uf250-04.cnf fulfilled No. of Restarts: 6878 No. of Flips: 3251 time to process: 32 seconds.
uf250-04.cnf fulfilled No. of Restarts: 572 No. of Flips: 3275 time to process: 28 seconds.
uf250-04.cnf fulfilled No. of Restarts: 345 No. of Flips: 3026 time to process: 26 seconds.
uf250-04.cnf fulfilled No. of Restarts: 107 No. of Flips: 3225 time to process: 9 seconds.
uf250-04.cnf fulfilled No. of Restarts: 910 No. of Flips: 4774 time to process: 16 seconds.
uf250-04.cnf fulfilled No. of Restarts: 1455 No. of Flips: 1654 time to process: 29 seconds.
uf250-04.cnf fulfilled No. of Restarts: 1808 No. of Flips: 2411 time to process: 30 seconds.
uf250-04.cnf fulfilled No. of Restarts: 2302 No. of Flips: 1015 time to process: 24 seconds.
uf250-04.cnf fulfilled No. of Restarts: 76 No. of Flips: 3748 time to process: 26 seconds.
uf250-04.cnf fulfilled No. of Restarts: 178 No. of Flips: 1388 time to process: 17 seconds.
uf250-04.cnf fulfilled No. of Restarts: 289 No. of Flips: 3053 time to process: 8 seconds.
uf250-04.cnf fulfilled No. of Restarts: 2494 No. of Flips: 1631 time to process: 30 seconds.
uf250-04.cnf fulfilled No. of Restarts: 578 No. of Flips: 4233 time to process: 16 seconds.
uf250-04.cnf fulfilled No. of Restarts: 25 No. of Flips: 3201 time to process: 9 seconds.
uf250-04.cnf fulfilled No. of Restarts: 317 No. of Flips: 3033 time to process: 29 seconds.
uf250-04.cnf fulfilled No. of Restarts: 2416 No. of Flips: 2682 time to process: 17 seconds.
uf250-04.cnf fulfilled No. of Restarts: 1846 No. of Flips: 3584 time to process: 23 seconds.
uf250-04.cnf fulfilled No. of Restarts: 2045 No. of Flips: 2641 time to process: 27 seconds.
uf250-04.cnf fulfilled No. of Restarts: 19 No. of Flips: 4812 time to process: 19 seconds.
uf250-04.cnf fulfilled No. of Restarts: 383 No. of Flips: 3442 time to process: 28 seconds.
uf250-04.cnf fulfilled No. of Restarts: 1372 No. of Flips: 2329 time to process: 29 seconds.
uf250-04.cnf fulfilled No. of Restarts: 77 No. of Flips: 4598 time to process: 29 seconds.
uf250-04.cnf fulfilled No. of Restarts: 518 No. of Flips: 3562 time to process: 23 seconds.
uf250-04.cnf fulfilled No. of Restarts: 304 No. of Flips: 4443 time to process: 29 seconds.
uf250-04.cnf fulfilled No. of Restarts: 945 No. of Flips: 2779 time to process: 19 seconds.
uf250-04.cnf fulfilled No. of Restarts: 1540 No. of Flips: 2387 time to process: 29 seconds.
uf250-04.cnf fulfilled No. of Restarts: 278 No. of Flips: 4557 time to process: 26 seconds.
uf250-04.cnf fulfilled No. of Restarts: 468 No. of Flips: 2083 time to process: 29 seconds.
uf250-04.cnf fulfilled No. of Restarts: 344 No. of Flips: 2807 time to process: 29 seconds.
uf250-04.cnf fulfilled No. of Restarts: 291 No. of Flips: 1563 time to process: 20 seconds.
uf250-04.cnf fulfilled No. of Restarts: 1222 No. of Flips: 2146 time to process: 29 seconds.
uf250-04.cnf fulfilled No. of Restarts: 115 No. of Flips: 4716 time to process: 29 seconds.
uf250-04.cnf fulfilled No. of Restarts: 1544 No. of Flips: 3269 time to process: 10 seconds.
uf250-04.cnf fulfilled No. of Restarts: 1264 No. of Flips: 3889 time to process: 16 seconds.
uf250-04.cnf fulfilled No. of Restarts: 123 No. of Flips: 3439 time to process: 29 seconds.
uf250-04.cnf fulfilled No. of Restarts: 635 No. of Flips: 4245 time to process: 7 seconds.
uf250-04.cnf fulfilled No. of Restarts: 245 No. of Flips: 4060 time to process: 17 seconds.
uf250-04.cnf fulfilled No. of Restarts: 1095 No. of Flips: 1356 time to process: 23 seconds.
uf250-04.cnf fulfilled No. of Restarts: 158 No. of Flips: 4864 time to process: 21 seconds.
uf250-04.cnf fulfilled No. of Restarts: 385 No. of Flips: 4362 time to process: 28 seconds.
uf250-04.cnf fulfilled No. of Restarts: 5147 No. of Flips: 1925 time to process: 31 seconds.
uf250-04.cnf fulfilled No. of Restarts: 1092 No. of Flips: 3396 time to process: 29 seconds.
uf250-04.cnf fulfilled No. of Restarts: 2147 No. of Flips: 3142 time to process: 29 seconds.
uf250-04.cnf fulfilled No. of Restarts: 9 No. of Flips: 3173 time to process: 28 seconds.
uf250-04.cnf fulfilled No. of Restarts: 1931 No. of Flips: 4976 time to process: 29 seconds.
uf250-04.cnf fulfilled No. of Restarts: 722 No. of Flips: 1582 time to process: 29 seconds.
uf250-04.cnf fulfilled No. of Restarts: 113 No. of Flips: 1953 time to process: 9 seconds.
uf250-04.cnf fulfilled No. of Restarts: 918 No. of Flips: 1937 time to process: 26 seconds.
uf250-04.cnf fulfilled No. of Restarts: 153 No. of Flips: 1978 time to process: 29 seconds.
uf250-04.cnf fulfilled No. of Restarts: 668 No. of Flips: 1436 time to process: 21 seconds.
uf250-04.cnf fulfilled No. of Restarts: 894 No. of Flips: 4714 time to process: 29 seconds.
uf250-04.cnf fulfilled No. of Restarts: 1227 No. of Flips: 4152 time to process: 29 seconds.
uf250-04.cnf fulfilled No. of Restarts: 186 No. of Flips: 2109 time to process: 29 seconds.
uf250-04.cnf fulfilled No. of Restarts: 423 No. of Flips: 4234 time to process: 17 seconds.
uf250-04.cnf fulfilled No. of Restarts: 1020 No. of Flips: 1370 time to process: 30 seconds.
uf250-04.cnf fulfilled No. of Restarts: 1103 No. of Flips: 2447 time to process: 24 seconds.
uf250-04.cnf fulfilled No. of Restarts: 430 No. of Flips: 4151 time to process: 7 seconds.
uf250-04.cnf fulfilled No. of Restarts: 159 No. of Flips: 3452 time to process: 29 seconds.
uf250-04.cnf fulfilled No. of Restarts: 47 No. of Flips: 2247 time to process: 28 seconds.
uf250-04.cnf fulfilled No. of Restarts: 469 No. of Flips: 4974 time to process: 21 seconds.
uf250-04.cnf fulfilled No. of Restarts: 549 No. of Flips: 2741 time to process: 10 seconds.
uf250-04.cnf fulfilled No. of Restarts: 1091 No. of Flips: 2622 time to process: 7 seconds.
uf250-04.cnf fulfilled No. of Restarts: 73 No. of Flips: 4174 time to process: 8 seconds.
uf250-04.cnf fulfilled No. of Restarts: 2167 No. of Flips: 3203 time to process: 29 seconds.
uf250-04.cnf fulfilled No. of Restarts: 261 No. of Flips: 1546 time to process: 29 seconds.
uf250-04.cnf fulfilled No. of Restarts: 150 No. of Flips: 4708 time to process: 25 seconds.
uf250-04.cnf fulfilled No. of Restarts: 615 No. of Flips: 1795 time to process: 27 seconds.
uf250-04.cnf fulfilled No. of Restarts: 236 No. of Flips: 3208 time to process: 15 seconds.
uf250-04.cnf fulfilled No. of Restarts: 333 No. of Flips: 4806 time to process: 29 seconds.
uf250-04.cnf fulfilled No. of Restarts: 1732 No. of Flips: 4596 time to process: 29 seconds.
uf250-04.cnf fulfilled No. of Restarts: 54 No. of Flips: 1371 time to process: 18 seconds.
uf250-04.cnf fulfilled No. of Restarts: 1817 No. of Flips: 4231 time to process: 26 seconds.
uf250-04.cnf fulfilled No. of Restarts: 2424 No. of Flips: 1484 time to process: 28 seconds.
uf250-04.cnf fulfilled No. of Restarts: 2512 No. of Flips: 2551 time to process: 31 seconds.
uf250-04.cnf fulfilled No. of Restarts: 385 No. of Flips: 4744 time to process: 16 seconds.
uf250-04.cnf fulfilled No. of Restarts: 359 No. of Flips: 4760 time to process: 14 seconds.
uf250-04.cnf fulfilled No. of Restarts: 801 No. of Flips: 4616 time to process: 27 seconds.
uf250-04.cnf fulfilled No. of Restarts: 1530 No. of Flips: 4816 time to process: 17 seconds.
uf250-04.cnf fulfilled No. of Restarts: 526 No. of Flips: 4821 time to process: 29 seconds.
uf250-04.cnf fulfilled No. of Restarts: 120 No. of Flips: 3655 time to process: 28 seconds.
uf250-04.cnf fulfilled No. of Restarts: 139 No. of Flips: 2157 time to process: 29 seconds.
uf250-04.cnf fulfilled No. of Restarts: 726 No. of Flips: 1837 time to process: 9 seconds.
uf250-04.cnf fulfilled No. of Restarts: 1105 No. of Flips: 2782 time to process: 29 seconds.
uf250-04.cnf fulfilled No. of Restarts: 15 No. of Flips: 2353 time to process: 18 seconds.
uf250-04.cnf fulfilled No. of Restarts: 556 No. of Flips: 4762 time to process: 29 seconds.
uf250-04.cnf fulfilled No. of Restarts: 181 No. of Flips: 4724 time to process: 26 seconds.
uf250-04.cnf fulfilled No. of Restarts: 519 No. of Flips: 1836 time to process: 29 seconds.
uf250-04.cnf fulfilled No. of Restarts: 232 No. of Flips: 2667 time to process: 25 seconds.
uf250-04.cnf fulfilled No. of Restarts: 374 No. of Flips: 1251 time to process: 21 seconds.
uf250-04.cnf fulfilled No. of Restarts: 22 No. of Flips: 2175 time to process: 10 seconds.
uf250-04.cnf fulfilled No. of Restarts: 50 No. of Flips: 4768 time to process: 14 seconds.
uf250-04.cnf fulfilled No. of Restarts: 110 No. of Flips: 3141 time to process: 5 seconds.
uf250-04.cnf fulfilled No. of Restarts: 38 No. of Flips: 3114 time to process: 10 seconds.
uf250-04.cnf fulfilled No. of Restarts: 15 No. of Flips: 3294 time to process: 28 seconds.
uf250-04.cnf fulfilled No. of Restarts: 529 No. of Flips: 1661 time to process: 25 seconds.
uf250-04.cnf fulfilled No. of Restarts: 1881 No. of Flips: 1912 time to process: 18 seconds.
uf250-04.cnf fulfilled No. of Restarts: 277 No. of Flips: 1432 time to process: 9 seconds.
uf250-04.cnf fulfilled No. of Restarts: 5 No. of Flips: 4022 time to process: 28 seconds.
uf250-04.cnf fulfilled No. of Restarts: 2230 No. of Flips: 2010 time to process: 30 seconds.
uf250-04.cnf fulfilled No. of Restarts: 227 No. of Flips: 4185 time to process: 28 seconds.
uf250-04.cnf fulfilled No. of Restarts: 1334 No. of Flips: 2109 time to process: 23 seconds.
uf250-04.cnf fulfilled No. of Restarts: 2740 No. of Flips: 2881 time to process: 30 seconds.
uf250-04.cnf fulfilled No. of Restarts: 682 No. of Flips: 2384 time to process: 8 seconds.
uf250-04.cnf fulfilled No. of Restarts: 223 No. of Flips: 4958 time to process: 17 seconds.
uf250-04.cnf fulfilled No. of Restarts: 480 No. of Flips: 4441 time to process: 10 seconds.
uf250-04.cnf fulfilled No. of Restarts: 123 No. of Flips: 3332 time to process: 16 seconds.
uf250-04.cnf fulfilled No. of Restarts: 7 No. of Flips: 3265 time to process: 25 seconds.
uf250-04.cnf fulfilled No. of Restarts: 183 No. of Flips: 4205 time to process: 17 seconds.
uf250-04.cnf fulfilled No. of Restarts: 1151 No. of Flips: 2020 time to process: 29 seconds.
uf250-04.cnf fulfilled No. of Restarts: 316 No. of Flips: 3324 time to process: 17 seconds.
uf250-04.cnf fulfilled No. of Restarts: 2001 No. of Flips: 4953 time to process: 23 seconds.
uf250-04.cnf fulfilled No. of Restarts: 302 No. of Flips: 2291 time to process: 16 seconds.
uf250-04.cnf fulfilled No. of Restarts: 325 No. of Flips: 4803 time to process: 22 seconds.
uf250-04.cnf fulfilled No. of Restarts: 386 No. of Flips: 2152 time to process: 29 seconds.
uf250-04.cnf fulfilled No. of Restarts: 963 No. of Flips: 3532 time to process: 29 seconds.
uf250-04.cnf fulfilled No. of Restarts: 414 No. of Flips: 4668 time to process: 25 seconds.
uf250-04.cnf fulfilled No. of Restarts: 566 No. of Flips: 758 time to process: 21 seconds.
uf250-04.cnf fulfilled No. of Restarts: 45 No. of Flips: 2024 time to process: 10 seconds.
uf250-04.cnf fulfilled No. of Restarts: 35 No. of Flips: 4142 time to process: 16 seconds.
uf250-04.cnf fulfilled No. of Restarts: 1274 No. of Flips: 1148 time to process: 29 seconds.
uf250-04.cnf fulfilled No. of Restarts: 998 No. of Flips: 4676 time to process: 30 seconds.
uf250-04.cnf fulfilled No. of Restarts: 108 No. of Flips: 2580 time to process: 14 seconds.
uf250-04.cnf fulfilled No. of Restarts: 2019 No. of Flips: 2424 time to process: 30 seconds.
uf250-04.cnf fulfilled No. of Restarts: 877 No. of Flips: 3632 time to process: 29 seconds.
uf250-04.cnf fulfilled No. of Restarts: 683 No. of Flips: 2354 time to process: 29 seconds.
uf250-04.cnf fulfilled No. of Restarts: 32 No. of Flips: 2045 time to process: 10 seconds.
uf250-04.cnf fulfilled No. of Restarts: 2078 No. of Flips: 3568 time to process: 30 seconds.
uf250-04.cnf fulfilled No. of Restarts: 1405 No. of Flips: 1619 time to process: 19 seconds.
uf250-04.cnf fulfilled No. of Restarts: 1086 No. of Flips: 4078 time to process: 30 seconds.
uf250-04.cnf fulfilled No. of Restarts: 587 No. of Flips: 4307 time to process: 16 seconds.
uf250-04.cnf fulfilled No. of Restarts: 39 No. of Flips: 4499 time to process: 6 seconds.
uf250-04.cnf fulfilled No. of Restarts: 37 No. of Flips: 4549 time to process: 24 seconds.
uf250-04.cnf fulfilled No. of Restarts: 932 No. of Flips: 4223 time to process: 29 seconds.
uf250-04.cnf fulfilled No. of Restarts: 436 No. of Flips: 1616 time to process: 18 seconds.
uf250-04.cnf fulfilled No. of Restarts: 451 No. of Flips: 2908 time to process: 28 seconds.
uf250-04.cnf fulfilled No. of Restarts: 291 No. of Flips: 2221 time to process: 20 seconds.
uf250-04.cnf fulfilled No. of Restarts: 2931 No. of Flips: 4574 time to process: 30 seconds.
uf250-04.cnf fulfilled No. of Restarts: 898 No. of Flips: 3875 time to process: 18 seconds.
uf250-04.cnf fulfilled No. of Restarts: 352 No. of Flips: 4287 time to process: 19 seconds.
uf250-04.cnf fulfilled No. of Restarts: 687 No. of Flips: 4039 time to process: 19 seconds.
uf250-04.cnf fulfilled No. of Restarts: 999 No. of Flips: 2211 time to process: 27 seconds.
uf250-04.cnf fulfilled No. of Restarts: 482 No. of Flips: 4364 time to process: 24 seconds.
uf250-04.cnf fulfilled No. of Restarts: 477 No. of Flips: 3734 time to process: 29 seconds.
uf250-04.cnf fulfilled No. of Restarts: 1077 No. of Flips: 3651 time to process: 29 seconds.
uf250-04.cnf fulfilled No. of Restarts: 1628 No. of Flips: 3319 time to process: 29 seconds.
uf250-04.cnf fulfilled No. of Restarts: 5 No. of Flips: 3399 time to process: 12 seconds.
uf250-04.cnf fulfilled No. of Restarts: 225 No. of Flips: 4079 time to process: 28 seconds.
uf250-04.cnf fulfilled No. of Restarts: 1250 No. of Flips: 4526 time to process: 29 seconds.
uf250-04.cnf fulfilled No. of Restarts: 3276 No. of Flips: 2182 time to process: 30 seconds.
uf250-04.cnf fulfilled No. of Restarts: 2299 No. of Flips: 3958 time to process: 15 seconds.
uf250-04.cnf fulfilled No. of Restarts: 1446 No. of Flips: 1183 time to process: 20 seconds.
uf250-04.cnf fulfilled No. of Restarts: 351 No. of Flips: 1858 time to process: 22 seconds.
uf250-04.cnf fulfilled No. of Restarts: 57 No. of Flips: 2555 time to process: 7 seconds.
uf250-04.cnf fulfilled No. of Restarts: 1756 No. of Flips: 3119 time to process: 23 seconds.
uf250-04.cnf fulfilled No. of Restarts: 1005 No. of Flips: 784 time to process: 29 seconds.
uf250-04.cnf fulfilled No. of Restarts: 263 No. of Flips: 4498 time to process: 29 seconds.
uf250-04.cnf fulfilled No. of Restarts: 417 No. of Flips: 3645 time to process: 24 seconds.
uf250-04.cnf fulfilled No. of Restarts: 534 No. of Flips: 2911 time to process: 12 seconds.
uf250-04.cnf fulfilled No. of Restarts: 223 No. of Flips: 1017 time to process: 21 seconds.
uf250-04.cnf fulfilled No. of Restarts: 1835 No. of Flips: 3122 time to process: 28 seconds.
uf250-04.cnf fulfilled No. of Restarts: 125 No. of Flips: 2710 time to process: 8 seconds.
uf250-04.cnf fulfilled No. of Restarts: 157 No. of Flips: 2038 time to process: 20 seconds.
uf250-04.cnf fulfilled No. of Restarts: 2348 No. of Flips: 3304 time to process: 30 seconds.
uf250-04.cnf fulfilled No. of Restarts: 600 No. of Flips: 1290 time to process: 29 seconds.
uf250-04.cnf fulfilled No. of Restarts: 715 No. of Flips: 2674 time to process: 24 seconds.
uf250-04.cnf fulfilled No. of Restarts: 1712 No. of Flips: 4910 time to process: 20 seconds.
uf250-04.cnf fulfilled No. of Restarts: 160 No. of Flips: 4564 time to process: 9 seconds.
uf250-04.cnf fulfilled No. of Restarts: 873 No. of Flips: 4636 time to process: 21 seconds.
uf250-04.cnf fulfilled No. of Restarts: 291 No. of Flips: 4527 time to process: 28 seconds.
uf250-04.cnf fulfilled No. of Restarts: 550 No. of Flips: 3315 time to process: 10 seconds.
uf250-04.cnf fulfilled No. of Restarts: 108 No. of Flips: 4660 time to process: 29 seconds.
uf250-04.cnf fulfilled No. of Restarts: 1330 No. of Flips: 3640 time to process: 29 seconds.
uf250-04.cnf fulfilled No. of Restarts: 448 No. of Flips: 2736 time to process: 20 seconds.
uf250-04.cnf fulfilled No. of Restarts: 178 No. of Flips: 4439 time to process: 29 seconds.
uf250-04.cnf fulfilled No. of Restarts: 573 No. of Flips: 2640 time to process: 17 seconds.
uf250-04.cnf fulfilled No. of Restarts: 2413 No. of Flips: 4838 time to process: 18 seconds.
uf250-04.cnf fulfilled No. of Restarts: 2661 No. of Flips: 3052 time to process: 30 seconds.
uf250-04.cnf fulfilled No. of Restarts: 7 No. of Flips: 2172 time to process: 23 seconds.
uf250-04.cnf fulfilled No. of Restarts: 960 No. of Flips: 2456 time to process: 28 seconds.
uf250-04.cnf fulfilled No. of Restarts: 2307 No. of Flips: 944 time to process: 14 seconds.
uf250-04.cnf fulfilled No. of Restarts: 173 No. of Flips: 1467 time to process: 26 seconds.
uf250-04.cnf fulfilled No. of Restarts: 1633 No. of Flips: 4953 time to process: 29 seconds.
uf250-04.cnf fulfilled No. of Restarts: 213 No. of Flips: 1712 time to process: 11 seconds.
uf250-04.cnf fulfilled No. of Restarts: 212 No. of Flips: 1408 time to process: 11 seconds.
uf250-04.cnf fulfilled No. of Restarts: 1632 No. of Flips: 840 time to process: 29 seconds.
uf250-04.cnf fulfilled No. of Restarts: 250 No. of Flips: 1881 time to process: 28 seconds.
uf250-04.cnf fulfilled No. of Restarts: 998 No. of Flips: 2941 time to process: 29 seconds.
uf250-04.cnf fulfilled No. of Restarts: 171 No. of Flips: 1452 time to process: 11 seconds.
uf250-04.cnf fulfilled No. of Restarts: 2009 No. of Flips: 3917 time to process: 12 seconds.
uf250-04.cnf fulfilled No. of Restarts: 61 No. of Flips: 3210 time to process: 12 seconds.
uf250-04.cnf fulfilled No. of Restarts: 307 No. of Flips: 1010 time to process: 15 seconds.
uf250-04.cnf fulfilled No. of Restarts: 255 No. of Flips: 4590 time to process: 17 seconds.
uf250-04.cnf fulfilled No. of Restarts: 531 No. of Flips: 4154 time to process: 11 seconds.
uf250-04.cnf fulfilled No. of Restarts: 241 No. of Flips: 3434 time to process: 13 seconds.
uf250-04.cnf fulfilled No. of Restarts: 1339 No. of Flips: 3706 time to process: 25 seconds.
uf250-04.cnf fulfilled No. of Restarts: 1173 No. of Flips: 3304 time to process: 12 seconds.
uf250-04.cnf fulfilled No. of Restarts: 598 No. of Flips: 3823 time to process: 29 seconds.
uf250-04.cnf fulfilled No. of Restarts: 633 No. of Flips: 1659 time to process: 8 seconds.
uf250-04.cnf fulfilled No. of Restarts: 76 No. of Flips: 3522 time to process: 24 seconds.
uf250-04.cnf fulfilled No. of Restarts: 2066 No. of Flips: 2231 time to process: 30 seconds.
uf250-04.cnf fulfilled No. of Restarts: 104 No. of Flips: 4036 time to process: 18 seconds.
uf250-04.cnf fulfilled No. of Restarts: 241 No. of Flips: 2236 time to process: 24 seconds.
uf250-04.cnf fulfilled No. of Restarts: 62 No. of Flips: 3521 time to process: 18 seconds.
uf250-04.cnf fulfilled No. of Restarts: 613 No. of Flips: 1815 time to process: 17 seconds.
uf250-04.cnf fulfilled No. of Restarts: 1401 No. of Flips: 1383 time to process: 29 seconds.
uf250-04.cnf fulfilled No. of Restarts: 431 No. of Flips: 4583 time to process: 26 seconds.
uf250-04.cnf fulfilled No. of Restarts: 474 No. of Flips: 1326 time to process: 21 seconds.
uf250-04.cnf fulfilled No. of Restarts: 181 No. of Flips: 1510 time to process: 29 seconds.
uf250-04.cnf fulfilled No. of Restarts: 2162 No. of Flips: 3421 time to process: 30 seconds.
uf250-04.cnf fulfilled No. of Restarts: 108 No. of Flips: 3876 time to process: 21 seconds.
uf250-04.cnf fulfilled No. of Restarts: 429 No. of Flips: 2128 time to process: 18 seconds.
uf250-04.cnf fulfilled No. of Restarts: 439 No. of Flips: 4026 time to process: 28 seconds.
uf250-04.cnf fulfilled No. of Restarts: 124 No. of Flips: 3720 time to process: 28 seconds.
uf250-04.cnf fulfilled No. of Restarts: 745 No. of Flips: 2439 time to process: 29 seconds.
uf250-04.cnf fulfilled No. of Restarts: 1291 No. of Flips: 2436 time to process: 29 seconds.
uf250-04.cnf fulfilled No. of Restarts: 640 No. of Flips: 1040 time to process: 16 seconds.
uf250-04.cnf fulfilled No. of Restarts: 401 No. of Flips: 1457 time to process: 23 seconds.
uf250-04.cnf fulfilled No. of Restarts: 577 No. of Flips: 1406 time to process: 13 seconds.
uf250-04.cnf fulfilled No. of Restarts: 56 No. of Flips: 3992 time to process: 10 seconds.
uf250-04.cnf fulfilled No. of Restarts: 1608 No. of Flips: 3424 time to process: 29 seconds.
uf250-04.cnf fulfilled No. of Restarts: 523 No. of Flips: 4992 time to process: 27 seconds.
uf250-04.cnf fulfilled No. of Restarts: 1824 No. of Flips: 3811 time to process: 29 seconds.
uf250-04.cnf fulfilled No. of Restarts: 14 No. of Flips: 972 time to process: 28 seconds.
uf250-04.cnf fulfilled No. of Restarts: 2653 No. of Flips: 3180 time to process: 30 seconds.
uf250-04.cnf fulfilled No. of Restarts: 736 No. of Flips: 1125 time to process: 28 seconds.
uf250-04.cnf fulfilled No. of Restarts: 1148 No. of Flips: 4826 time to process: 30 seconds.
uf250-04.cnf fulfilled No. of Restarts: 937 No. of Flips: 3033 time to process: 26 seconds.
uf250-04.cnf fulfilled No. of Restarts: 357 No. of Flips: 3934 time to process: 11 seconds.
uf250-04.cnf fulfilled No. of Restarts: 47 No. of Flips: 1769 time to process: 28 seconds.
uf250-04.cnf fulfilled No. of Restarts: 1634 No. of Flips: 1587 time to process: 28 seconds.
uf250-04.cnf fulfilled No. of Restarts: 1102 No. of Flips: 2303 time to process: 29 seconds.
uf250-04.cnf fulfilled No. of Restarts: 988 No. of Flips: 3857 time to process: 29 seconds.
uf250-04.cnf fulfilled No. of Restarts: 313 No. of Flips: 2490 time to process: 15 seconds.
uf250-04.cnf fulfilled No. of Restarts: 192 No. of Flips: 4772 time to process: 4 seconds.
uf250-04.cnf fulfilled No. of Restarts: 1398 No. of Flips: 2816 time to process: 24 seconds.
uf250-04.cnf fulfilled No. of Restarts: 1370 No. of Flips: 1846 time to process: 29 seconds.
uf250-04.cnf fulfilled No. of Restarts: 2071 No. of Flips: 1959 time to process: 30 seconds.
uf250-04.cnf fulfilled No. of Restarts: 12 No. of Flips: 4125 time to process: 21 seconds.
uf250-04.cnf fulfilled No. of Restarts: 2307 No. of Flips: 1671 time to process: 30 seconds.
uf250-04.cnf fulfilled No. of Restarts: 295 No. of Flips: 1010 time to process: 16 seconds.
uf250-04.cnf fulfilled No. of Restarts: 1052 No. of Flips: 2143 time to process: 29 seconds.
uf250-04.cnf fulfilled No. of Restarts: 202 No. of Flips: 2923 time to process: 15 seconds.
uf250-04.cnf fulfilled No. of Restarts: 3535 No. of Flips: 1403 time to process: 26 seconds.
uf250-04.cnf fulfilled No. of Restarts: 714 No. of Flips: 754 time to process: 14 seconds.
uf250-04.cnf fulfilled No. of Restarts: 4041 No. of Flips: 3335 time to process: 31 seconds.
uf250-04.cnf fulfilled No. of Restarts: 568 No. of Flips: 4883 time to process: 9 seconds.
uf250-04.cnf fulfilled No. of Restarts: 360 No. of Flips: 925 time to process: 28 seconds.
uf250-04.cnf fulfilled No. of Restarts: 43 No. of Flips: 1772 time to process: 19 seconds.
uf250-04.cnf fulfilled No. of Restarts: 1704 No. of Flips: 2400 time to process: 29 seconds.
uf250-04.cnf fulfilled No. of Restarts: 1370 No. of Flips: 3887 time to process: 30 seconds.
uf250-04.cnf fulfilled No. of Restarts: 441 No. of Flips: 4978 time to process: 15 seconds.
uf250-04.cnf fulfilled No. of Restarts: 788 No. of Flips: 1843 time to process: 29 seconds.
uf250-04.cnf fulfilled No. of Restarts: 12 No. of Flips: 1397 time to process: 15 seconds.
uf250-04.cnf fulfilled No. of Restarts: 110 No. of Flips: 2879 time to process: 26 seconds.
uf250-04.cnf fulfilled No. of Restarts: 599 No. of Flips: 4206 time to process: 18 seconds.
uf250-04.cnf fulfilled No. of Restarts: 1258 No. of Flips: 3574 time to process: 17 seconds.
uf250-04.cnf fulfilled No. of Restarts: 135 No. of Flips: 2541 time to process: 28 seconds.
uf250-04.cnf fulfilled No. of Restarts: 316 No. of Flips: 4075 time to process: 22 seconds.
uf250-04.cnf fulfilled No. of Restarts: 747 No. of Flips: 3087 time to process: 16 seconds.
uf250-04.cnf fulfilled No. of Restarts: 73 No. of Flips: 4970 time to process: 5 seconds.
uf250-04.cnf fulfilled No. of Restarts: 1426 No. of Flips: 4728 time to process: 29 seconds.
uf250-04.cnf fulfilled No. of Restarts: 505 No. of Flips: 1792 time to process: 28 seconds.
uf250-04.cnf fulfilled No. of Restarts: 452 No. of Flips: 2292 time to process: 13 seconds.
uf250-04.cnf fulfilled No. of Restarts: 218 No. of Flips: 4223 time to process: 19 seconds.
uf250-04.cnf fulfilled No. of Restarts: 723 No. of Flips: 3329 time to process: 24 seconds.
uf250-04.cnf fulfilled No. of Restarts: 1357 No. of Flips: 1242 time to process: 29 seconds.
uf250-04.cnf fulfilled No. of Restarts: 493 No. of Flips: 1832 time to process: 13 seconds.
uf250-04.cnf fulfilled No. of Restarts: 2035 No. of Flips: 4569 time to process: 27 seconds.
uf250-04.cnf fulfilled No. of Restarts: 73 No. of Flips: 3215 time to process: 23 seconds.
uf250-04.cnf fulfilled No. of Restarts: 358 No. of Flips: 3221 time to process: 19 seconds.
uf250-04.cnf fulfilled No. of Restarts: 597 No. of Flips: 1559 time to process: 9 seconds.
uf250-04.cnf fulfilled No. of Restarts: 250 No. of Flips: 4472 time to process: 14 seconds.
uf250-04.cnf fulfilled No. of Restarts: 1082 No. of Flips: 4899 time to process: 29 seconds.
uf250-04.cnf fulfilled No. of Restarts: 1669 No. of Flips: 2290 time to process: 30 seconds.
uf250-04.cnf fulfilled No. of Restarts: 2549 No. of Flips: 3893 time to process: 30 seconds.
uf250-04.cnf fulfilled No. of Restarts: 660 No. of Flips: 2994 time to process: 11 seconds.
uf250-04.cnf fulfilled No. of Restarts: 2617 No. of Flips: 4119 time to process: 30 seconds.
uf250-04.cnf fulfilled No. of Restarts: 467 No. of Flips: 2389 time to process: 29 seconds.
uf250-04.cnf fulfilled No. of Restarts: 451 No. of Flips: 2310 time to process: 9 seconds.
uf250-04.cnf fulfilled No. of Restarts: 218 No. of Flips: 3120 time to process: 28 seconds.
uf250-04.cnf fulfilled No. of Restarts: 707 No. of Flips: 4555 time to process: 29 seconds.
uf250-04.cnf fulfilled No. of Restarts: 46 No. of Flips: 3524 time to process: 25 seconds.
uf250-04.cnf fulfilled No. of Restarts: 147 No. of Flips: 2462 time to process: 29 seconds.
uf250-04.cnf fulfilled No. of Restarts: 525 No. of Flips: 2053 time to process: 9 seconds.
uf250-04.cnf fulfilled No. of Restarts: 621 No. of Flips: 4646 time to process: 29 seconds.
uf250-04.cnf fulfilled No. of Restarts: 204 No. of Flips: 2709 time to process: 22 seconds.
uf250-04.cnf fulfilled No. of Restarts: 536 No. of Flips: 4438 time to process: 17 seconds.
uf250-04.cnf fulfilled No. of Restarts: 459 No. of Flips: 3818 time to process: 9 seconds.
uf250-04.cnf fulfilled No. of Restarts: 374 No. of Flips: 3333 time to process: 9 seconds.
uf250-04.cnf fulfilled No. of Restarts: 86 No. of Flips: 3800 time to process: 14 seconds.
uf250-04.cnf fulfilled No. of Restarts: 453 No. of Flips: 3798 time to process: 9 seconds.
uf250-04.cnf fulfilled No. of Restarts: 93 No. of Flips: 2019 time to process: 16 seconds.
uf250-04.cnf fulfilled No. of Restarts: 490 No. of Flips: 4497 time to process: 29 seconds.
uf250-04.cnf fulfilled No. of Restarts: 1422 No. of Flips: 2512 time to process: 9 seconds.
uf250-04.cnf fulfilled No. of Restarts: 868 No. of Flips: 908 time to process: 29 seconds.
uf250-04.cnf fulfilled No. of Restarts: 262 No. of Flips: 3926 time to process: 20 seconds.
uf250-04.cnf fulfilled No. of Restarts: 682 No. of Flips: 620 time to process: 14 seconds.
uf250-04.cnf fulfilled No. of Restarts: 35 No. of Flips: 1822 time to process: 28 seconds.
uf250-04.cnf fulfilled No. of Restarts: 547 No. of Flips: 3201 time to process: 28 seconds.
uf250-04.cnf fulfilled No. of Restarts: 2687 No. of Flips: 4413 time to process: 30 seconds.
uf250-04.cnf fulfilled No. of Restarts: 1475 No. of Flips: 2355 time to process: 29 seconds.
uf250-04.cnf fulfilled No. of Restarts: 354 No. of Flips: 3640 time to process: 28 seconds.
uf250-04.cnf fulfilled No. of Restarts: 302 No. of Flips: 3206 time to process: 28 seconds.
uf250-04.cnf fulfilled No. of Restarts: 370 No. of Flips: 1949 time to process: 28 seconds.
uf250-04.cnf fulfilled No. of Restarts: 275 No. of Flips: 4040 time to process: 24 seconds.
uf250-04.cnf fulfilled No. of Restarts: 2057 No. of Flips: 4252 time to process: 16 seconds.
uf250-04.cnf fulfilled No. of Restarts: 2009 No. of Flips: 2502 time to process: 16 seconds.
uf250-04.cnf fulfilled No. of Restarts: 444 No. of Flips: 4501 time to process: 11 seconds.
uf250-04.cnf fulfilled No. of Restarts: 912 No. of Flips: 3388 time to process: 29 seconds.
uf250-04.cnf fulfilled No. of Restarts: 680 No. of Flips: 3970 time to process: 12 seconds.
uf250-04.cnf fulfilled No. of Restarts: 743 No. of Flips: 4589 time to process: 21 seconds.
uf250-04.cnf fulfilled No. of Restarts: 1674 No. of Flips: 1668 time to process: 28 seconds.
uf250-04.cnf fulfilled No. of Restarts: 49 No. of Flips: 1189 time to process: 29 seconds.
uf250-04.cnf fulfilled No. of Restarts: 3034 No. of Flips: 2044 time to process: 19 seconds.
uf250-04.cnf fulfilled No. of Restarts: 707 No. of Flips: 3980 time to process: 23 seconds.
uf250-04.cnf fulfilled No. of Restarts: 1402 No. of Flips: 2748 time to process: 26 seconds.
uf250-04.cnf fulfilled No. of Restarts: 846 No. of Flips: 2000 time to process: 29 seconds.
uf250-04.cnf fulfilled No. of Restarts: 234 No. of Flips: 3326 time to process: 22 seconds.
uf250-04.cnf fulfilled No. of Restarts: 765 No. of Flips: 3134 time to process: 29 seconds.
uf250-04.cnf fulfilled No. of Restarts: 1422 No. of Flips: 547 time to process: 23 seconds.
uf250-04.cnf fulfilled No. of Restarts: 3209 No. of Flips: 3966 time to process: 30 seconds.
uf250-04.cnf fulfilled No. of Restarts: 750 No. of Flips: 2702 time to process: 29 seconds.
uf250-04.cnf fulfilled No. of Restarts: 1405 No. of Flips: 3663 time to process: 29 seconds.
uf250-04.cnf fulfilled No. of Restarts: 1256 No. of Flips: 3252 time to process: 29 seconds.
uf250-04.cnf fulfilled No. of Restarts: 918 No. of Flips: 2641 time to process: 18 seconds.
uf250-04.cnf fulfilled No. of Restarts: 337 No. of Flips: 3080 time to process: 28 seconds.
uf250-04.cnf fulfilled No. of Restarts: 91 No. of Flips: 2928 time to process: 28 seconds.
uf250-04.cnf fulfilled No. of Restarts: 626 No. of Flips: 4911 time to process: 13 seconds.
uf250-04.cnf fulfilled No. of Restarts: 4116 No. of Flips: 3304 time to process: 31 seconds.
uf250-04.cnf fulfilled No. of Restarts: 134 No. of Flips: 4189 time to process: 28 seconds.
uf250-04.cnf fulfilled No. of Restarts: 707 No. of Flips: 2069 time to process: 29 seconds.
uf250-04.cnf fulfilled No. of Restarts: 78 No. of Flips: 4657 time to process: 28 seconds.
uf250-04.cnf fulfilled No. of Restarts: 19 No. of Flips: 2692 time to process: 15 seconds.
uf250-04.cnf fulfilled No. of Restarts: 5137 No. of Flips: 3884 time to process: 31 seconds.
uf250-04.cnf fulfilled No. of Restarts: 503 No. of Flips: 4300 time to process: 29 seconds.
uf250-04.cnf fulfilled No. of Restarts: 125 No. of Flips: 3614 time to process: 14 seconds.
uf250-04.cnf fulfilled No. of Restarts: 1178 No. of Flips: 4348 time to process: 24 seconds.
uf250-04.cnf fulfilled No. of Restarts: 147 No. of Flips: 2873 time to process: 12 seconds.
uf250-04.cnf fulfilled No. of Restarts: 1962 No. of Flips: 2624 time to process: 29 seconds.
uf250-04.cnf fulfilled No. of Restarts: 362 No. of Flips: 4969 time to process: 24 seconds.
uf250-04.cnf fulfilled No. of Restarts: 404 No. of Flips: 2719 time to process: 16 seconds.
uf250-04.cnf fulfilled No. of Restarts: 646 No. of Flips: 4201 time to process: 22 seconds.
uf250-04.cnf fulfilled No. of Restarts: 534 No. of Flips: 4530 time to process: 16 seconds.
uf250-04.cnf fulfilled No. of Restarts: 65 No. of Flips: 1550 time to process: 23 seconds.
uf250-04.cnf fulfilled No. of Restarts: 681 No. of Flips: 3617 time to process: 21 seconds.
uf250-04.cnf fulfilled No. of Restarts: 1291 No. of Flips: 2222 time to process: 30 seconds.
uf250-04.cnf fulfilled No. of Restarts: 3112 No. of Flips: 3872 time to process: 30 seconds.
uf250-04.cnf fulfilled No. of Restarts: 813 No. of Flips: 3573 time to process: 29 seconds.
uf250-04.cnf fulfilled No. of Restarts: 339 No. of Flips: 3723 time to process: 29 seconds.
uf250-04.cnf fulfilled No. of Restarts: 1577 No. of Flips: 4702 time to process: 23 seconds.
uf250-04.cnf fulfilled No. of Restarts: 734 No. of Flips: 2423 time to process: 19 seconds.
uf250-04.cnf fulfilled No. of Restarts: 468 No. of Flips: 3948 time to process: 20 seconds.
uf250-04.cnf fulfilled No. of Restarts: 342 No. of Flips: 1447 time to process: 26 seconds.
uf250-04.cnf fulfilled No. of Restarts: 452 No. of Flips: 4382 time to process: 11 seconds.
uf250-04.cnf fulfilled No. of Restarts: 766 No. of Flips: 1935 time to process: 29 seconds.
uf250-04.cnf fulfilled No. of Restarts: 293 No. of Flips: 2558 time to process: 27 seconds.
uf250-04.cnf fulfilled No. of Restarts: 1285 No. of Flips: 3690 time to process: 28 seconds.
uf250-04.cnf fulfilled No. of Restarts: 539 No. of Flips: 3228 time to process: 8 seconds.
uf250-04.cnf fulfilled No. of Restarts: 1052 No. of Flips: 4722 time to process: 20 seconds.
uf250-04.cnf fulfilled No. of Restarts: 2343 No. of Flips: 3982 time to process: 30 seconds.
uf250-04.cnf fulfilled No. of Restarts: 508 No. of Flips: 4547 time to process: 5 seconds.
uf250-04.cnf fulfilled No. of Restarts: 383 No. of Flips: 1972 time to process: 29 seconds.
uf250-04.cnf fulfilled No. of Restarts: 659 No. of Flips: 839 time to process: 29 seconds.
uf250-04.cnf fulfilled No. of Restarts: 304 No. of Flips: 4549 time to process: 29 seconds.
uf250-04.cnf fulfilled No. of Restarts: 584 No. of Flips: 3432 time to process: 29 seconds.
uf250-04.cnf fulfilled No. of Restarts: 931 No. of Flips: 4331 time to process: 6 seconds.
uf250-04.cnf fulfilled No. of Restarts: 371 No. of Flips: 1938 time to process: 9 seconds.
uf250-04.cnf fulfilled No. of Restarts: 1001 No. of Flips: 4307 time to process: 26 seconds.
uf250-04.cnf fulfilled No. of Restarts: 19 No. of Flips: 4362 time to process: 15 seconds.
uf250-04.cnf fulfilled No. of Restarts: 6 No. of Flips: 1195 time to process: 20 seconds.
uf250-04.cnf fulfilled No. of Restarts: 826 No. of Flips: 4062 time to process: 27 seconds.
uf250-04.cnf fulfilled No. of Restarts: 16 No. of Flips: 3445 time to process: 6 seconds.
uf250-04.cnf fulfilled No. of Restarts: 285 No. of Flips: 4442 time to process: 8 seconds.
uf250-04.cnf fulfilled No. of Restarts: 88 No. of Flips: 3136 time to process: 28 seconds.
uf250-04.cnf fulfilled No. of Restarts: 1594 No. of Flips: 1113 time to process: 24 seconds.
uf250-04.cnf fulfilled No. of Restarts: 1095 No. of Flips: 3750 time to process: 21 seconds.
uf250-04.cnf fulfilled No. of Restarts: 1956 No. of Flips: 1248 time to process: 25 seconds.
uf250-04.cnf fulfilled No. of Restarts: 778 No. of Flips: 2638 time to process: 21 seconds.
uf250-04.cnf fulfilled No. of Restarts: 2291 No. of Flips: 881 time to process: 30 seconds.
uf250-04.cnf fulfilled No. of Restarts: 1040 No. of Flips: 3170 time to process: 28 seconds.
uf250-04.cnf fulfilled No. of Restarts: 285 No. of Flips: 3411 time to process: 20 seconds.
uf250-04.cnf fulfilled No. of Restarts: 324 No. of Flips: 3810 time to process: 16 seconds.
uf250-04.cnf fulfilled No. of Restarts: 754 No. of Flips: 4381 time to process: 17 seconds.
uf250-04.cnf fulfilled No. of Restarts: 41 No. of Flips: 3719 time to process: 2 seconds.
uf250-04.cnf fulfilled No. of Restarts: 198 No. of Flips: 2622 time to process: 29 seconds.
uf250-04.cnf fulfilled No. of Restarts: 1289 No. of Flips: 2173 time to process: 26 seconds.
uf250-04.cnf fulfilled No. of Restarts: 778 No. of Flips: 1568 time to process: 29 seconds.
uf250-04.cnf fulfilled No. of Restarts: 583 No. of Flips: 919 time to process: 22 seconds.
uf250-04.cnf fulfilled No. of Restarts: 68 No. of Flips: 4632 time to process: 28 seconds.
uf250-04.cnf fulfilled No. of Restarts: 404 No. of Flips: 1776 time to process: 5 seconds.
uf250-04.cnf fulfilled No. of Restarts: 1353 No. of Flips: 4345 time to process: 18 seconds.
uf250-04.cnf fulfilled No. of Restarts: 703 No. of Flips: 2409 time to process: 29 seconds.
uf250-04.cnf fulfilled No. of Restarts: 744 No. of Flips: 3444 time to process: 25 seconds.
uf250-04.cnf fulfilled No. of Restarts: 960 No. of Flips: 4781 time to process: 29 seconds.
uf250-04.cnf fulfilled No. of Restarts: 713 No. of Flips: 1515 time to process: 30 seconds.
uf250-04.cnf fulfilled No. of Restarts: 1854 No. of Flips: 1699 time to process: 30 seconds.
uf250-04.cnf fulfilled No. of Restarts: 1136 No. of Flips: 3174 time to process: 29 seconds.
uf250-04.cnf fulfilled No. of Restarts: 454 No. of Flips: 3669 time to process: 16 seconds.
uf250-04.cnf fulfilled No. of Restarts: 2219 No. of Flips: 1761 time to process: 30 seconds.
uf250-04.cnf fulfilled No. of Restarts: 869 No. of Flips: 1680 time to process: 12 seconds.
uf250-04.cnf fulfilled No. of Restarts: 2175 No. of Flips: 4650 time to process: 23 seconds.
uf250-04.cnf fulfilled No. of Restarts: 968 No. of Flips: 4136 time to process: 29 seconds.
uf250-04.cnf fulfilled No. of Restarts: 2302 No. of Flips: 1601 time to process: 30 seconds.
uf250-04.cnf fulfilled No. of Restarts: 528 No. of Flips: 3574 time to process: 8 seconds.
uf250-04.cnf fulfilled No. of Restarts: 1224 No. of Flips: 3789 time to process: 20 seconds.
uf250-04.cnf fulfilled No. of Restarts: 273 No. of Flips: 1600 time to process: 23 seconds.
uf250-04.cnf fulfilled No. of Restarts: 388 No. of Flips: 2063 time to process: 13 seconds.
uf250-04.cnf fulfilled No. of Restarts: 9 No. of Flips: 3597 time to process: 28 seconds.
uf250-04.cnf fulfilled No. of Restarts: 34 No. of Flips: 2205 time to process: 10 seconds.
uf250-04.cnf fulfilled No. of Restarts: 93 No. of Flips: 2977 time to process: 16 seconds.
uf250-04.cnf fulfilled No. of Restarts: 82 No. of Flips: 4973 time to process: 21 seconds.
uf250-04.cnf fulfilled No. of Restarts: 234 No. of Flips: 2810 time to process: 29 seconds.
uf250-04.cnf fulfilled No. of Restarts: 467 No. of Flips: 1792 time to process: 23 seconds.
uf250-04.cnf fulfilled No. of Restarts: 1389 No. of Flips: 3021 time to process: 29 seconds.
uf250-04.cnf fulfilled No. of Restarts: 163 No. of Flips: 4515 time to process: 7 seconds.
uf250-04.cnf fulfilled No. of Restarts: 370 No. of Flips: 1907 time to process: 23 seconds.
uf250-04.cnf fulfilled No. of Restarts: 873 No. of Flips: 3948 time to process: 29 seconds.
uf250-04.cnf fulfilled No. of Restarts: 465 No. of Flips: 1685 time to process: 13 seconds.
uf250-04.cnf fulfilled No. of Restarts: 1766 No. of Flips: 4753 time to process: 14 seconds.
uf250-04.cnf fulfilled No. of Restarts: 810 No. of Flips: 3624 time to process: 15 seconds.
uf250-04.cnf fulfilled No. of Restarts: 335 No. of Flips: 3576 time to process: 19 seconds.
uf250-04.cnf fulfilled No. of Restarts: 459 No. of Flips: 2185 time to process: 13 seconds.
uf250-04.cnf fulfilled No. of Restarts: 1152 No. of Flips: 3071 time to process: 29 seconds.
uf250-04.cnf fulfilled No. of Restarts: 823 No. of Flips: 3910 time to process: 28 seconds.
uf250-04.cnf fulfilled No. of Restarts: 357 No. of Flips: 1833 time to process: 8 seconds.
uf250-04.cnf fulfilled No. of Restarts: 760 No. of Flips: 3478 time to process: 20 seconds.
uf250-04.cnf fulfilled No. of Restarts: 543 No. of Flips: 3779 time to process: 24 seconds.
uf250-04.cnf fulfilled No. of Restarts: 64 No. of Flips: 3879 time to process: 29 seconds.
uf250-04.cnf fulfilled No. of Restarts: 1725 No. of Flips: 3505 time to process: 30 seconds.
uf250-04.cnf fulfilled No. of Restarts: 786 No. of Flips: 1113 time to process: 29 seconds.
uf250-04.cnf fulfilled No. of Restarts: 1552 No. of Flips: 1718 time to process: 27 seconds.
uf250-04.cnf fulfilled No. of Restarts: 3360 No. of Flips: 1519 time to process: 27 seconds.
uf250-04.cnf fulfilled No. of Restarts: 2131 No. of Flips: 3290 time to process: 19 seconds.
uf250-04.cnf fulfilled No. of Restarts: 676 No. of Flips: 2872 time to process: 29 seconds.
uf250-04.cnf fulfilled No. of Restarts: 37 No. of Flips: 3169 time to process: 6 seconds.
uf250-04.cnf fulfilled No. of Restarts: 64 No. of Flips: 2166 time to process: 12 seconds.
uf250-04.cnf fulfilled No. of Restarts: 363 No. of Flips: 3469 time to process: 27 seconds.
uf250-04.cnf fulfilled No. of Restarts: 1316 No. of Flips: 4298 time to process: 29 seconds.
uf250-04.cnf fulfilled No. of Restarts: 198 No. of Flips: 1776 time to process: 9 seconds.
uf250-04.cnf fulfilled No. of Restarts: 651 No. of Flips: 3303 time to process: 29 seconds.
uf250-04.cnf fulfilled No. of Restarts: 549 No. of Flips: 2203 time to process: 19 seconds.
uf250-04.cnf fulfilled No. of Restarts: 165 No. of Flips: 863 time to process: 19 seconds.
uf250-04.cnf fulfilled No. of Restarts: 626 No. of Flips: 3382 time to process: 29 seconds.
uf250-04.cnf fulfilled No. of Restarts: 600 No. of Flips: 1723 time to process: 29 seconds.
uf250-04.cnf fulfilled No. of Restarts: 1523 No. of Flips: 4962 time to process: 28 seconds.
uf250-04.cnf fulfilled No. of Restarts: 43 No. of Flips: 4056 time to process: 10 seconds.
uf250-04.cnf fulfilled No. of Restarts: 67 No. of Flips: 4848 time to process: 8 seconds.
uf250-04.cnf fulfilled No. of Restarts: 190 No. of Flips: 3713 time to process: 16 seconds.
uf250-04.cnf fulfilled No. of Restarts: 521 No. of Flips: 4135 time to process: 19 seconds.
uf250-04.cnf fulfilled No. of Restarts: 2143 No. of Flips: 4029 time to process: 21 seconds.
uf250-04.cnf fulfilled No. of Restarts: 990 No. of Flips: 695 time to process: 26 seconds.
uf250-04.cnf fulfilled No. of Restarts: 922 No. of Flips: 4909 time to process: 8 seconds.
uf250-04.cnf fulfilled No. of Restarts: 310 No. of Flips: 3243 time to process: 13 seconds.
uf250-04.cnf fulfilled No. of Restarts: 282 No. of Flips: 1191 time to process: 28 seconds.
uf250-04.cnf fulfilled No. of Restarts: 256 No. of Flips: 4856 time to process: 20 seconds.
uf250-04.cnf fulfilled No. of Restarts: 353 No. of Flips: 4304 time to process: 19 seconds.
uf250-04.cnf fulfilled No. of Restarts: 2547 No. of Flips: 4162 time to process: 30 seconds.
uf250-04.cnf fulfilled No. of Restarts: 633 No. of Flips: 4496 time to process: 21 seconds.
uf250-04.cnf fulfilled No. of Restarts: 2181 No. of Flips: 2345 time to process: 30 seconds.
uf250-04.cnf fulfilled No. of Restarts: 776 No. of Flips: 2027 time to process: 29 seconds.
uf250-04.cnf fulfilled No. of Restarts: 310 No. of Flips: 3500 time to process: 22 seconds.
uf250-04.cnf fulfilled No. of Restarts: 1131 No. of Flips: 924 time to process: 6 seconds.
uf250-04.cnf fulfilled No. of Restarts: 482 No. of Flips: 2804 time to process: 22 seconds.
uf250-04.cnf fulfilled No. of Restarts: 1670 No. of Flips: 2018 time to process: 23 seconds.
uf250-04.cnf fulfilled No. of Restarts: 685 No. of Flips: 2356 time to process: 11 seconds.
uf250-04.cnf fulfilled No. of Restarts: 481 No. of Flips: 3356 time to process: 28 seconds.
uf250-04.cnf fulfilled No. of Restarts: 3261 No. of Flips: 4464 time to process: 24 seconds.
uf250-04.cnf fulfilled No. of Restarts: 1313 No. of Flips: 3196 time to process: 29 seconds.
uf250-04.cnf fulfilled No. of Restarts: 742 No. of Flips: 4225 time to process: 29 seconds.
uf250-04.cnf fulfilled No. of Restarts: 1052 No. of Flips: 1112 time to process: 24 seconds.
uf250-04.cnf fulfilled No. of Restarts: 174 No. of Flips: 1596 time to process: 26 seconds.
uf250-04.cnf fulfilled No. of Restarts: 609 No. of Flips: 4913 time to process: 29 seconds.
uf250-04.cnf fulfilled No. of Restarts: 69 No. of Flips: 3452 time to process: 10 seconds.
uf250-04.cnf fulfilled No. of Restarts: 280 No. of Flips: 2823 time to process: 9 seconds.
uf250-04.cnf fulfilled No. of Restarts: 57 No. of Flips: 1712 time to process: 16 seconds.
uf250-04.cnf fulfilled No. of Restarts: 157 No. of Flips: 4300 time to process: 29 seconds.
uf250-04.cnf fulfilled No. of Restarts: 477 No. of Flips: 4532 time to process: 13 seconds.
uf250-04.cnf fulfilled No. of Restarts: 591 No. of Flips: 3446 time to process: 15 seconds.
uf250-04.cnf fulfilled No. of Restarts: 85 No. of Flips: 3822 time to process: 28 seconds.
uf250-04.cnf fulfilled No. of Restarts: 687 No. of Flips: 2180 time to process: 17 seconds.
uf250-04.cnf fulfilled No. of Restarts: 776 No. of Flips: 2674 time to process: 24 seconds.
uf250-04.cnf fulfilled No. of Restarts: 533 No. of Flips: 4447 time to process: 23 seconds.
uf250-04.cnf fulfilled No. of Restarts: 620 No. of Flips: 4419 time to process: 29 seconds.
uf250-04.cnf fulfilled No. of Restarts: 149 No. of Flips: 3059 time to process: 28 seconds.
uf250-04.cnf fulfilled No. of Restarts: 310 No. of Flips: 4776 time to process: 29 seconds.
uf250-04.cnf fulfilled No. of Restarts: 541 No. of Flips: 3330 time to process: 29 seconds.
uf250-04.cnf fulfilled No. of Restarts: 736 No. of Flips: 2627 time to process: 16 seconds.
uf250-04.cnf fulfilled No. of Restarts: 569 No. of Flips: 1383 time to process: 8 seconds.
uf250-04.cnf fulfilled No. of Restarts: 1060 No. of Flips: 2017 time to process: 29 seconds.
uf250-04.cnf fulfilled No. of Restarts: 1247 No. of Flips: 1816 time to process: 20 seconds.
uf250-04.cnf fulfilled No. of Restarts: 374 No. of Flips: 1853 time to process: 8 seconds.
uf250-04.cnf fulfilled No. of Restarts: 304 No. of Flips: 2180 time to process: 28 seconds.
uf250-04.cnf fulfilled No. of Restarts: 1641 No. of Flips: 2427 time to process: 29 seconds.
uf250-04.cnf fulfilled No. of Restarts: 373 No. of Flips: 4512 time to process: 23 seconds.
uf250-04.cnf fulfilled No. of Restarts: 486 No. of Flips: 4665 time to process: 24 seconds.
uf250-04.cnf fulfilled No. of Restarts: 110 No. of Flips: 3047 time to process: 29 seconds.
uf250-04.cnf fulfilled No. of Restarts: 469 No. of Flips: 4005 time to process: 29 seconds.
uf250-04.cnf fulfilled No. of Restarts: 6 No. of Flips: 4050 time to process: 29 seconds.
uf250-04.cnf fulfilled No. of Restarts: 457 No. of Flips: 1957 time to process: 29 seconds.
uf250-04.cnf fulfilled No. of Restarts: 282 No. of Flips: 4960 time to process: 12 seconds.
uf250-04.cnf fulfilled No. of Restarts: 142 No. of Flips: 3119 time to process: 4 seconds.
uf250-04.cnf fulfilled No. of Restarts: 489 No. of Flips: 4067 time to process: 16 seconds.
uf250-04.cnf fulfilled No. of Restarts: 246 No. of Flips: 1134 time to process: 26 seconds.
uf250-04.cnf fulfilled No. of Restarts: 1285 No. of Flips: 4424 time to process: 30 seconds.
uf250-04.cnf fulfilled No. of Restarts: 98 No. of Flips: 3311 time to process: 27 seconds.
uf250-04.cnf fulfilled No. of Restarts: 1029 No. of Flips: 3811 time to process: 20 seconds.
uf250-04.cnf fulfilled No. of Restarts: 161 No. of Flips: 1402 time to process: 7 seconds.
uf250-04.cnf fulfilled No. of Restarts: 74 No. of Flips: 4481 time to process: 12 seconds.
uf250-04.cnf fulfilled No. of Restarts: 244 No. of Flips: 3964 time to process: 28 seconds.
uf250-04.cnf fulfilled No. of Restarts: 1269 No. of Flips: 4529 time to process: 31 seconds.
uf250-04.cnf fulfilled No. of Restarts: 1452 No. of Flips: 2177 time to process: 29 seconds.
uf250-04.cnf fulfilled No. of Restarts: 1309 No. of Flips: 2116 time to process: 29 seconds.
uf250-04.cnf fulfilled No. of Restarts: 2381 No. of Flips: 3366 time to process: 30 seconds.
uf250-04.cnf fulfilled No. of Restarts: 108 No. of Flips: 4359 time to process: 29 seconds.
uf250-04.cnf fulfilled No. of Restarts: 2748 No. of Flips: 3874 time to process: 30 seconds.
uf250-04.cnf fulfilled No. of Restarts: 1175 No. of Flips: 3723 time to process: 9 seconds.
uf250-04.cnf fulfilled No. of Restarts: 469 No. of Flips: 3838 time to process: 3 seconds.
uf250-04.cnf fulfilled No. of Restarts: 715 No. of Flips: 1842 time to process: 30 seconds.
uf250-04.cnf fulfilled No. of Restarts: 714 No. of Flips: 2616 time to process: 19 seconds.
uf250-04.cnf fulfilled No. of Restarts: 631 No. of Flips: 3755 time to process: 30 seconds.
uf250-04.cnf fulfilled No. of Restarts: 252 No. of Flips: 4855 time to process: 25 seconds.
uf250-04.cnf fulfilled No. of Restarts: 769 No. of Flips: 3484 time to process: 28 seconds.
uf250-04.cnf fulfilled No. of Restarts: 51 No. of Flips: 1045 time to process: 29 seconds.
uf250-04.cnf fulfilled No. of Restarts: 669 No. of Flips: 4746 time to process: 26 seconds.
uf250-04.cnf fulfilled No. of Restarts: 472 No. of Flips: 1090 time to process: 29 seconds.
uf250-04.cnf fulfilled No. of Restarts: 509 No. of Flips: 3654 time to process: 8 seconds.
uf250-04.cnf fulfilled No. of Restarts: 888 No. of Flips: 2808 time to process: 29 seconds.
uf250-04.cnf fulfilled No. of Restarts: 2412 No. of Flips: 2208 time to process: 21 seconds.
uf250-04.cnf fulfilled No. of Restarts: 1394 No. of Flips: 590 time to process: 13 seconds.
uf250-04.cnf fulfilled No. of Restarts: 136 No. of Flips: 4133 time to process: 18 seconds.
uf250-04.cnf fulfilled No. of Restarts: 1296 No. of Flips: 1253 time to process: 25 seconds.
uf250-04.cnf fulfilled No. of Restarts: 1844 No. of Flips: 3191 time to process: 30 seconds.
uf250-04.cnf fulfilled No. of Restarts: 1386 No. of Flips: 2766 time to process: 24 seconds.
uf250-04.cnf fulfilled No. of Restarts: 2027 No. of Flips: 4857 time to process: 25 seconds.
uf250-04.cnf fulfilled No. of Restarts: 1417 No. of Flips: 2354 time to process: 30 seconds.
uf250-04.cnf fulfilled No. of Restarts: 47 No. of Flips: 2350 time to process: 29 seconds.
uf250-04.cnf fulfilled No. of Restarts: 614 No. of Flips: 1256 time to process: 29 seconds.
uf250-04.cnf fulfilled No. of Restarts: 1331 No. of Flips: 4827 time to process: 19 seconds.
uf250-04.cnf fulfilled No. of Restarts: 1447 No. of Flips: 3088 time to process: 30 seconds.
uf250-04.cnf fulfilled No. of Restarts: 245 No. of Flips: 3388 time to process: 23 seconds.
uf250-04.cnf fulfilled No. of Restarts: 1329 No. of Flips: 2041 time to process: 17 seconds.
uf250-04.cnf fulfilled No. of Restarts: 70 No. of Flips: 552 time to process: 9 seconds.
uf250-04.cnf fulfilled No. of Restarts: 870 No. of Flips: 1264 time to process: 30 seconds.
uf250-04.cnf fulfilled No. of Restarts: 672 No. of Flips: 3519 time to process: 12 seconds.
uf250-04.cnf fulfilled No. of Restarts: 1318 No. of Flips: 1336 time to process: 18 seconds.
uf250-04.cnf fulfilled No. of Restarts: 376 No. of Flips: 947 time to process: 25 seconds.
uf250-04.cnf fulfilled No. of Restarts: 1176 No. of Flips: 4260 time to process: 30 seconds.
uf250-04.cnf fulfilled No. of Restarts: 471 No. of Flips: 3898 time to process: 4 seconds.
uf250-04.cnf fulfilled No. of Restarts: 362 No. of Flips: 1014 time to process: 29 seconds.
uf250-04.cnf fulfilled No. of Restarts: 364 No. of Flips: 2210 time to process: 29 seconds.
uf250-04.cnf fulfilled No. of Restarts: 497 No. of Flips: 3598 time to process: 24 seconds.
uf250-04.cnf fulfilled No. of Restarts: 974 No. of Flips: 3187 time to process: 7 seconds.
uf250-04.cnf fulfilled No. of Restarts: 489 No. of Flips: 4611 time to process: 29 seconds.
uf250-04.cnf fulfilled No. of Restarts: 17 No. of Flips: 4421 time to process: 28 seconds.
uf250-04.cnf fulfilled No. of Restarts: 548 No. of Flips: 3053 time to process: 17 seconds.
uf250-04.cnf fulfilled No. of Restarts: 535 No. of Flips: 3687 time to process: 29 seconds.
uf250-04.cnf fulfilled No. of Restarts: 967 No. of Flips: 2563 time to process: 29 seconds.
uf250-04.cnf fulfilled No. of Restarts: 296 No. of Flips: 3359 time to process: 29 seconds.
uf250-04.cnf fulfilled No. of Restarts: 32 No. of Flips: 2936 time to process: 21 seconds.
uf250-04.cnf fulfilled No. of Restarts: 181 No. of Flips: 2431 time to process: 10 seconds.
uf250-04.cnf fulfilled No. of Restarts: 251 No. of Flips: 4249 time to process: 29 seconds.
uf250-04.cnf fulfilled No. of Restarts: 1395 No. of Flips: 1690 time to process: 23 seconds.
uf250-04.cnf fulfilled No. of Restarts: 522 No. of Flips: 4640 time to process: 11 seconds.
uf250-04.cnf fulfilled No. of Restarts: 355 No. of Flips: 4727 time to process: 29 seconds.
uf250-04.cnf fulfilled No. of Restarts: 240 No. of Flips: 3844 time to process: 7 seconds.
uf250-04.cnf fulfilled No. of Restarts: 813 No. of Flips: 2023 time to process: 29 seconds.
uf250-04.cnf fulfilled No. of Restarts: 215 No. of Flips: 2189 time to process: 23 seconds.
uf250-04.cnf fulfilled No. of Restarts: 320 No. of Flips: 2299 time to process: 20 seconds.
uf250-04.cnf fulfilled No. of Restarts: 1670 No. of Flips: 4798 time to process: 18 seconds.
uf250-04.cnf fulfilled No. of Restarts: 2313 No. of Flips: 3764 time to process: 30 seconds.
uf250-04.cnf fulfilled No. of Restarts: 1735 No. of Flips: 2519 time to process: 29 seconds.
uf250-04.cnf fulfilled No. of Restarts: 657 No. of Flips: 4559 time to process: 14 seconds.
uf250-04.cnf fulfilled No. of Restarts: 98 No. of Flips: 2537 time to process: 29 seconds.
uf250-04.cnf fulfilled No. of Restarts: 1564 No. of Flips: 1313 time to process: 25 seconds.
uf250-04.cnf fulfilled No. of Restarts: 1672 No. of Flips: 1604 time to process: 18 seconds.
uf250-04.cnf fulfilled No. of Restarts: 996 No. of Flips: 935 time to process: 18 seconds.
uf250-04.cnf fulfilled No. of Restarts: 652 No. of Flips: 3729 time to process: 22 seconds.
uf250-04.cnf fulfilled No. of Restarts: 393 No. of Flips: 4213 time to process: 22 seconds.
uf250-04.cnf fulfilled No. of Restarts: 1293 No. of Flips: 4140 time to process: 15 seconds.
uf250-04.cnf fulfilled No. of Restarts: 108 No. of Flips: 1394 time to process: 22 seconds.
uf250-04.cnf fulfilled No. of Restarts: 43 No. of Flips: 1509 time to process: 11 seconds.
uf250-04.cnf fulfilled No. of Restarts: 735 No. of Flips: 4949 time to process: 9 seconds.
uf250-04.cnf fulfilled No. of Restarts: 1632 No. of Flips: 1912 time to process: 28 seconds.
uf250-04.cnf fulfilled No. of Restarts: 18 No. of Flips: 4546 time to process: 14 seconds.
uf250-04.cnf fulfilled No. of Restarts: 337 No. of Flips: 4145 time to process: 6 seconds.
uf250-04.cnf fulfilled No. of Restarts: 1861 No. of Flips: 3600 time to process: 14 seconds.
uf250-04.cnf fulfilled No. of Restarts: 458 No. of Flips: 1016 time to process: 21 seconds.
uf250-04.cnf fulfilled No. of Restarts: 460 No. of Flips: 1332 time to process: 16 seconds.
uf250-04.cnf fulfilled No. of Restarts: 340 No. of Flips: 3483 time to process: 27 seconds.
uf250-04.cnf fulfilled No. of Restarts: 834 No. of Flips: 3695 time to process: 17 seconds.
uf250-04.cnf fulfilled No. of Restarts: 331 No. of Flips: 2482 time to process: 29 seconds.
uf250-04.cnf fulfilled No. of Restarts: 271 No. of Flips: 3589 time to process: 28 seconds.
uf250-04.cnf fulfilled No. of Restarts: 3184 No. of Flips: 2975 time to process: 30 seconds.
uf250-04.cnf fulfilled No. of Restarts: 270 No. of Flips: 3296 time to process: 26 seconds.
uf250-04.cnf fulfilled No. of Restarts: 2455 No. of Flips: 3403 time to process: 21 seconds.
uf250-04.cnf fulfilled No. of Restarts: 909 No. of Flips: 1638 time to process: 11 seconds.
uf250-04.cnf fulfilled No. of Restarts: 290 No. of Flips: 4144 time to process: 29 seconds.
uf250-04.cnf fulfilled No. of Restarts: 2104 No. of Flips: 2834 time to process: 30 seconds.
uf250-04.cnf fulfilled No. of Restarts: 56 No. of Flips: 4006 time to process: 4 seconds.
uf250-04.cnf fulfilled No. of Restarts: 1019 No. of Flips: 4001 time to process: 16 seconds.
uf250-04.cnf fulfilled No. of Restarts: 204 No. of Flips: 4752 time to process: 28 seconds.
uf250-04.cnf fulfilled No. of Restarts: 276 No. of Flips: 4325 time to process: 10 seconds.
uf250-04.cnf fulfilled No. of Restarts: 902 No. of Flips: 4567 time to process: 29 seconds.
uf250-04.cnf fulfilled No. of Restarts: 745 No. of Flips: 4285 time to process: 11 seconds.
uf250-04.cnf fulfilled No. of Restarts: 746 No. of Flips: 3647 time to process: 14 seconds.
uf250-04.cnf fulfilled No. of Restarts: 1845 No. of Flips: 4988 time to process: 29 seconds.
uf250-04.cnf fulfilled No. of Restarts: 192 No. of Flips: 4857 time to process: 6 seconds.
uf250-04.cnf fulfilled No. of Restarts: 24 No. of Flips: 2852 time to process: 14 seconds.
uf250-04.cnf fulfilled No. of Restarts: 1342 No. of Flips: 4824 time to process: 22 seconds.
uf250-04.cnf fulfilled No. of Restarts: 1956 No. of Flips: 2197 time to process: 18 seconds.
uf250-04.cnf fulfilled No. of Restarts: 291 No. of Flips: 2061 time to process: 29 seconds.
uf250-04.cnf fulfilled No. of Restarts: 404 No. of Flips: 4483 time to process: 22 seconds.
uf250-04.cnf fulfilled No. of Restarts: 1545 No. of Flips: 4660 time to process: 25 seconds.
uf250-04.cnf fulfilled No. of Restarts: 374 No. of Flips: 3811 time to process: 11 seconds.
uf250-04.cnf fulfilled No. of Restarts: 1273 No. of Flips: 3263 time to process: 12 seconds.
uf250-04.cnf fulfilled No. of Restarts: 636 No. of Flips: 1634 time to process: 20 seconds.
uf250-04.cnf fulfilled No. of Restarts: 742 No. of Flips: 4460 time to process: 13 seconds.
uf250-04.cnf fulfilled No. of Restarts: 547 No. of Flips: 3933 time to process: 29 seconds.
uf250-04.cnf fulfilled No. of Restarts: 461 No. of Flips: 1310 time to process: 24 seconds.
uf250-04.cnf fulfilled No. of Restarts: 150 No. of Flips: 4681 time to process: 20 seconds.
uf250-04.cnf fulfilled No. of Restarts: 268 No. of Flips: 4324 time to process: 29 seconds.
uf250-04.cnf fulfilled No. of Restarts: 1165 No. of Flips: 923 time to process: 9 seconds.
uf250-04.cnf fulfilled No. of Restarts: 2397 No. of Flips: 2954 time to process: 28 seconds.
uf250-04.cnf fulfilled No. of Restarts: 1128 No. of Flips: 1704 time to process: 30 seconds.
uf250-04.cnf fulfilled No. of Restarts: 143 No. of Flips: 1569 time to process: 7 seconds.
uf250-04.cnf fulfilled No. of Restarts: 159 No. of Flips: 3079 time to process: 11 seconds.
uf250-04.cnf fulfilled No. of Restarts: 365 No. of Flips: 979 time to process: 6 seconds.
uf250-04.cnf fulfilled No. of Restarts: 82 No. of Flips: 4858 time to process: 27 seconds.
uf250-04.cnf fulfilled No. of Restarts: 99 No. of Flips: 3412 time to process: 21 seconds.
uf250-04.cnf fulfilled No. of Restarts: 889 No. of Flips: 2233 time to process: 29 seconds.
uf250-04.cnf fulfilled No. of Restarts: 423 No. of Flips: 3966 time to process: 21 seconds.
uf250-04.cnf fulfilled No. of Restarts: 379 No. of Flips: 4094 time to process: 31 seconds.
uf250-04.cnf fulfilled No. of Restarts: 496 No. of Flips: 1443 time to process: 19 seconds.
uf250-04.cnf fulfilled No. of Restarts: 519 No. of Flips: 2817 time to process: 24 seconds.
uf250-04.cnf fulfilled No. of Restarts: 595 No. of Flips: 2472 time to process: 26 seconds.
uf250-04.cnf fulfilled No. of Restarts: 17 No. of Flips: 4135 time to process: 8 seconds.
uf250-04.cnf fulfilled No. of Restarts: 1540 No. of Flips: 3041 time to process: 29 seconds.
uf250-04.cnf fulfilled No. of Restarts: 414 No. of Flips: 4725 time to process: 19 seconds.
uf250-04.cnf fulfilled No. of Restarts: 2826 No. of Flips: 3793 time to process: 32 seconds.
uf250-04.cnf fulfilled No. of Restarts: 435 No. of Flips: 3426 time to process: 13 seconds.
uf250-04.cnf fulfilled No. of Restarts: 573 No. of Flips: 4519 time to process: 29 seconds.
uf250-04.cnf fulfilled No. of Restarts: 28 No. of Flips: 2003 time to process: 18 seconds.
uf250-04.cnf fulfilled No. of Restarts: 401 No. of Flips: 4117 time to process: 24 seconds.
uf250-04.cnf fulfilled No. of Restarts: 1589 No. of Flips: 3257 time to process: 23 seconds.
uf250-04.cnf fulfilled No. of Restarts: 199 No. of Flips: 4936 time to process: 20 seconds.
uf250-04.cnf fulfilled No. of Restarts: 204 No. of Flips: 2759 time to process: 16 seconds.
uf250-04.cnf fulfilled No. of Restarts: 1220 No. of Flips: 3542 time to process: 21 seconds.
uf250-04.cnf fulfilled No. of Restarts: 1000 No. of Flips: 1837 time to process: 30 seconds.
uf250-04.cnf fulfilled No. of Restarts: 422 No. of Flips: 3806 time to process: 29 seconds.
uf250-04.cnf fulfilled No. of Restarts: 2131 No. of Flips: 3785 time to process: 30 seconds.
uf250-04.cnf fulfilled No. of Restarts: 4232 No. of Flips: 3018 time to process: 35 seconds.
uf250-04.cnf fulfilled No. of Restarts: 1465 No. of Flips: 3803 time to process: 12 seconds.
uf250-04.cnf fulfilled No. of Restarts: 34 No. of Flips: 4017 time to process: 14 seconds.
uf250-04.cnf fulfilled No. of Restarts: 548 No. of Flips: 1806 time to process: 14 seconds.
uf250-04.cnf fulfilled No. of Restarts: 320 No. of Flips: 1740 time to process: 31 seconds.
uf250-04.cnf fulfilled No. of Restarts: 46 No. of Flips: 4907 time to process: 31 seconds.
uf250-04.cnf fulfilled No. of Restarts: 509 No. of Flips: 3703 time to process: 8 seconds.
uf250-04.cnf fulfilled No. of Restarts: 1126 No. of Flips: 3290 time to process: 31 seconds.
uf250-04.cnf fulfilled No. of Restarts: 727 No. of Flips: 2097 time to process: 31 seconds.
uf250-04.cnf fulfilled No. of Restarts: 415 No. of Flips: 1259 time to process: 24 seconds.
uf250-04.cnf fulfilled No. of Restarts: 448 No. of Flips: 1992 time to process: 11 seconds.
uf250-04.cnf fulfilled No. of Restarts: 2773 No. of Flips: 2769 time to process: 16 seconds.
uf250-04.cnf fulfilled No. of Restarts: 1729 No. of Flips: 3132 time to process: 29 seconds.
uf250-04.cnf fulfilled No. of Restarts: 147 No. of Flips: 1264 time to process: 30 seconds.
uf250-04.cnf fulfilled No. of Restarts: 1411 No. of Flips: 4480 time to process: 22 seconds.
uf250-04.cnf fulfilled No. of Restarts: 855 No. of Flips: 4940 time to process: 21 seconds.
uf250-04.cnf fulfilled No. of Restarts: 101 No. of Flips: 1146 time to process: 30 seconds.
uf250-04.cnf fulfilled No. of Restarts: 873 No. of Flips: 2771 time to process: 30 seconds.
uf250-04.cnf fulfilled No. of Restarts: 2316 No. of Flips: 2176 time to process: 24 seconds.
uf250-04.cnf fulfilled No. of Restarts: 192 No. of Flips: 4401 time to process: 30 seconds.
uf250-04.cnf fulfilled No. of Restarts: 458 No. of Flips: 791 time to process: 11 seconds.
uf250-04.cnf fulfilled No. of Restarts: 592 No. of Flips: 3137 time to process: 23 seconds.
uf250-04.cnf fulfilled No. of Restarts: 65 No. of Flips: 4929 time to process: 24 seconds.
uf250-04.cnf fulfilled No. of Restarts: 1055 No. of Flips: 4857 time to process: 30 seconds.
uf250-04.cnf fulfilled No. of Restarts: 1226 No. of Flips: 4036 time to process: 15 seconds.
uf250-04.cnf fulfilled No. of Restarts: 912 No. of Flips: 3735 time to process: 12 seconds.
uf250-04.cnf fulfilled No. of Restarts: 1417 No. of Flips: 4503 time to process: 31 seconds.
uf250-04.cnf fulfilled No. of Restarts: 21 No. of Flips: 1869 time to process: 29 seconds.
uf250-04.cnf fulfilled No. of Restarts: 346 No. of Flips: 4822 time to process: 27 seconds.
uf250-04.cnf fulfilled No. of Restarts: 145 No. of Flips: 3039 time to process: 29 seconds.
uf250-04.cnf fulfilled No. of Restarts: 1262 No. of Flips: 1556 time to process: 30 seconds.
uf250-04.cnf fulfilled No. of Restarts: 137 No. of Flips: 3570 time to process: 30 seconds.
uf250-04.cnf fulfilled No. of Restarts: 163 No. of Flips: 3118 time to process: 20 seconds.
uf250-04.cnf fulfilled No. of Restarts: 280 No. of Flips: 4084 time to process: 13 seconds.
uf250-04.cnf fulfilled No. of Restarts: 1559 No. of Flips: 3866 time to process: 25 seconds.
uf250-04.cnf fulfilled No. of Restarts: 126 No. of Flips: 4236 time to process: 30 seconds.
uf250-04.cnf fulfilled No. of Restarts: 176 No. of Flips: 4271 time to process: 29 seconds.
uf250-04.cnf fulfilled No. of Restarts: 659 No. of Flips: 2923 time to process: 30 seconds.
uf250-04.cnf fulfilled No. of Restarts: 353 No. of Flips: 3836 time to process: 11 seconds.
uf250-04.cnf fulfilled No. of Restarts: 712 No. of Flips: 4166 time to process: 29 seconds.
uf250-04.cnf fulfilled No. of Restarts: 1379 No. of Flips: 2899 time to process: 12 seconds.
uf250-04.cnf fulfilled No. of Restarts: 139 No. of Flips: 2754 time to process: 29 seconds.
uf250-04.cnf fulfilled No. of Restarts: 1246 No. of Flips: 4582 time to process: 25 seconds.
uf250-04.cnf fulfilled No. of Restarts: 1046 No. of Flips: 3240 time to process: 31 seconds.
uf250-04.cnf fulfilled No. of Restarts: 2516 No. of Flips: 3261 time to process: 31 seconds.
uf250-04.cnf fulfilled No. of Restarts: 980 No. of Flips: 2698 time to process: 27 seconds.
uf250-04.cnf fulfilled No. of Restarts: 726 No. of Flips: 1947 time to process: 25 seconds.
uf250-04.cnf fulfilled No. of Restarts: 44 No. of Flips: 3585 time to process: 13 seconds.
uf250-04.cnf fulfilled No. of Restarts: 654 No. of Flips: 1670 time to process: 13 seconds.
uf250-04.cnf fulfilled No. of Restarts: 957 No. of Flips: 963 time to process: 30 seconds.
uf250-04.cnf fulfilled No. of Restarts: 529 No. of Flips: 3871 time to process: 30 seconds.
uf250-04.cnf fulfilled No. of Restarts: 162 No. of Flips: 1256 time to process: 24 seconds.
uf250-04.cnf fulfilled No. of Restarts: 1008 No. of Flips: 3010 time to process: 19 seconds.
uf250-04.cnf fulfilled No. of Restarts: 89 No. of Flips: 4296 time to process: 7 seconds.
uf250-04.cnf fulfilled No. of Restarts: 151 No. of Flips: 1316 time to process: 17 seconds.
uf250-04.cnf fulfilled No. of Restarts: 122 No. of Flips: 1721 time to process: 10 seconds.
uf250-04.cnf fulfilled No. of Restarts: 1055 No. of Flips: 3207 time to process: 20 seconds.
uf250-04.cnf fulfilled No. of Restarts: 225 No. of Flips: 3292 time to process: 10 seconds.
uf250-04.cnf fulfilled No. of Restarts: 151 No. of Flips: 2021 time to process: 4 seconds.
uf250-04.cnf fulfilled No. of Restarts: 788 No. of Flips: 1382 time to process: 30 seconds.
uf250-04.cnf fulfilled No. of Restarts: 280 No. of Flips: 3988 time to process: 18 seconds.
uf250-04.cnf fulfilled No. of Restarts: 913 No. of Flips: 627 time to process: 16 seconds.
uf250-04.cnf fulfilled No. of Restarts: 802 No. of Flips: 1936 time to process: 25 seconds.
uf250-04.cnf fulfilled No. of Restarts: 1860 No. of Flips: 4966 time to process: 22 seconds.
uf250-04.cnf fulfilled No. of Restarts: 325 No. of Flips: 4235 time to process: 29 seconds.
uf250-04.cnf fulfilled No. of Restarts: 254 No. of Flips: 2645 time to process: 4 seconds.
uf250-04.cnf fulfilled No. of Restarts: 311 No. of Flips: 3064 time to process: 16 seconds.
uf250-04.cnf fulfilled No. of Restarts: 510 No. of Flips: 4484 time to process: 12 seconds.
uf250-04.cnf fulfilled No. of Restarts: 437 No. of Flips: 2013 time to process: 8 seconds.
uf250-04.cnf fulfilled No. of Restarts: 424 No. of Flips: 2588 time to process: 11 seconds.
uf250-04.cnf fulfilled No. of Restarts: 2656 No. of Flips: 2107 time to process: 28 seconds.
uf250-04.cnf fulfilled No. of Restarts: 392 No. of Flips: 4147 time to process: 26 seconds.
uf250-04.cnf fulfilled No. of Restarts: 656 No. of Flips: 2675 time to process: 9 seconds.
uf250-04.cnf fulfilled No. of Restarts: 131 No. of Flips: 2730 time to process: 18 seconds.
uf250-04.cnf fulfilled No. of Restarts: 380 No. of Flips: 4450 time to process: 30 seconds.
uf250-04.cnf fulfilled No. of Restarts: 3202 No. of Flips: 3359 time to process: 31 seconds.
uf250-04.cnf fulfilled No. of Restarts: 539 No. of Flips: 3482 time to process: 30 seconds.
uf250-04.cnf fulfilled No. of Restarts: 622 No. of Flips: 2891 time to process: 23 seconds.
uf250-04.cnf fulfilled No. of Restarts: 369 No. of Flips: 2083 time to process: 16 seconds.
uf250-04.cnf fulfilled No. of Restarts: 1234 No. of Flips: 2072 time to process: 8 seconds.
uf250-04.cnf fulfilled No. of Restarts: 79 No. of Flips: 3455 time to process: 30 seconds.
uf250-04.cnf fulfilled No. of Restarts: 97 No. of Flips: 752 time to process: 29 seconds.
uf250-04.cnf fulfilled No. of Restarts: 512 No. of Flips: 2499 time to process: 15 seconds.
uf250-04.cnf fulfilled No. of Restarts: 2464 No. of Flips: 2157 time to process: 31 seconds.
uf250-04.cnf fulfilled No. of Restarts: 328 No. of Flips: 2563 time to process: 19 seconds.
uf250-04.cnf fulfilled No. of Restarts: 1583 No. of Flips: 1476 time to process: 26 seconds.
uf250-04.cnf fulfilled No. of Restarts: 476 No. of Flips: 4108 time to process: 30 seconds.
uf250-04.cnf fulfilled No. of Restarts: 198 No. of Flips: 1528 time to process: 29 seconds.
uf250-04.cnf fulfilled No. of Restarts: 389 No. of Flips: 1377 time to process: 26 seconds.
uf250-04.cnf fulfilled No. of Restarts: 268 No. of Flips: 2290 time to process: 21 seconds.
uf250-04.cnf fulfilled No. of Restarts: 233 No. of Flips: 2068 time to process: 18 seconds.
uf250-04.cnf fulfilled No. of Restarts: 331 No. of Flips: 4494 time to process: 13 seconds.
uf250-04.cnf fulfilled No. of Restarts: 1437 No. of Flips: 4794 time to process: 18 seconds.
uf250-04.cnf fulfilled No. of Restarts: 290 No. of Flips: 3406 time to process: 25 seconds.
uf250-04.cnf fulfilled No. of Restarts: 1745 No. of Flips: 1871 time to process: 31 seconds.
uf250-04.cnf fulfilled No. of Restarts: 98 No. of Flips: 2034 time to process: 8 seconds.
uf250-04.cnf fulfilled No. of Restarts: 1654 No. of Flips: 3085 time to process: 15 seconds.
uf250-04.cnf fulfilled No. of Restarts: 339 No. of Flips: 3213 time to process: 29 seconds.
uf250-04.cnf fulfilled No. of Restarts: 1400 No. of Flips: 3448 time to process: 30 seconds.
uf250-04.cnf fulfilled No. of Restarts: 360 No. of Flips: 4912 time to process: 30 seconds.
uf250-04.cnf fulfilled No. of Restarts: 152 No. of Flips: 3833 time to process: 9 seconds.
uf250-04.cnf fulfilled No. of Restarts: 572 No. of Flips: 944 time to process: 19 seconds.
uf250-04.cnf fulfilled No. of Restarts: 216 No. of Flips: 2213 time to process: 30 seconds.
uf250-04.cnf fulfilled No. of Restarts: 717 No. of Flips: 4313 time to process: 14 seconds.
uf250-04.cnf fulfilled No. of Restarts: 922 No. of Flips: 3523 time to process: 30 seconds.
uf250-04.cnf fulfilled No. of Restarts: 1013 No. of Flips: 4499 time to process: 26 seconds.
uf250-04.cnf fulfilled No. of Restarts: 907 No. of Flips: 2086 time to process: 23 seconds.
uf250-04.cnf fulfilled No. of Restarts: 973 No. of Flips: 1754 time to process: 14 seconds.
uf250-04.cnf fulfilled No. of Restarts: 1216 No. of Flips: 1477 time to process: 15 seconds.
uf250-04.cnf fulfilled No. of Restarts: 662 No. of Flips: 3274 time to process: 9 seconds.
uf250-04.cnf fulfilled No. of Restarts: 31 No. of Flips: 2000 time to process: 28 seconds.
uf250-04.cnf fulfilled No. of Restarts: 570 No. of Flips: 2130 time to process: 30 seconds.
uf250-04.cnf fulfilled No. of Restarts: 1294 No. of Flips: 2258 time to process: 32 seconds.
uf250-04.cnf fulfilled No. of Restarts: 1906 No. of Flips: 4736 time to process: 31 seconds.
uf250-04.cnf fulfilled No. of Restarts: 164 No. of Flips: 4847 time to process: 14 seconds.
uf250-04.cnf fulfilled No. of Restarts: 356 No. of Flips: 1054 time to process: 12 seconds.
uf250-04.cnf fulfilled No. of Restarts: 1170 No. of Flips: 3292 time to process: 30 seconds.
uf250-04.cnf fulfilled No. of Restarts: 406 No. of Flips: 4291 time to process: 4 seconds.
uf250-04.cnf fulfilled No. of Restarts: 669 No. of Flips: 2528 time to process: 30 seconds.
uf250-04.cnf fulfilled No. of Restarts: 1388 No. of Flips: 4014 time to process: 23 seconds.
uf250-04.cnf fulfilled No. of Restarts: 266 No. of Flips: 4932 time to process: 22 seconds.
uf250-04.cnf fulfilled No. of Restarts: 1163 No. of Flips: 2998 time to process: 12 seconds.
uf250-04.cnf fulfilled No. of Restarts: 460 No. of Flips: 4036 time to process: 18 seconds.
uf250-04.cnf fulfilled No. of Restarts: 114 No. of Flips: 4412 time to process: 22 seconds.
uf250-04.cnf fulfilled No. of Restarts: 38 No. of Flips: 2617 time to process: 9 seconds.
uf250-04.cnf fulfilled No. of Restarts: 1924 No. of Flips: 3987 time to process: 30 seconds.
uf250-04.cnf fulfilled No. of Restarts: 945 No. of Flips: 2951 time to process: 31 seconds.
uf250-04.cnf fulfilled No. of Restarts: 847 No. of Flips: 4939 time to process: 21 seconds.
uf250-04.cnf fulfilled No. of Restarts: 1320 No. of Flips: 4744 time to process: 7 seconds.
uf250-04.cnf fulfilled No. of Restarts: 555 No. of Flips: 1736 time to process: 21 seconds.
uf250-04.cnf fulfilled No. of Restarts: 369 No. of Flips: 4015 time to process: 22 seconds.
uf250-04.cnf fulfilled No. of Restarts: 1093 No. of Flips: 4620 time to process: 11 seconds.
uf250-04.cnf fulfilled No. of Restarts: 245 No. of Flips: 3853 time to process: 21 seconds.
uf250-04.cnf fulfilled No. of Restarts: 598 No. of Flips: 4789 time to process: 12 seconds.
uf250-04.cnf fulfilled No. of Restarts: 1014 No. of Flips: 3439 time to process: 15 seconds.
uf250-04.cnf fulfilled No. of Restarts: 293 No. of Flips: 1321 time to process: 25 seconds.
uf250-04.cnf fulfilled No. of Restarts: 768 No. of Flips: 3897 time to process: 30 seconds.
uf250-04.cnf fulfilled No. of Restarts: 253 No. of Flips: 1572 time to process: 21 seconds.
uf250-04.cnf fulfilled No. of Restarts: 551 No. of Flips: 1391 time to process: 30 seconds.
uf250-04.cnf fulfilled No. of Restarts: 6 No. of Flips: 2199 time to process: 18 seconds.
uf250-04.cnf fulfilled No. of Restarts: 574 No. of Flips: 1419 time to process: 30 seconds.
uf250-04.cnf fulfilled No. of Restarts: 733 No. of Flips: 1792 time to process: 30 seconds.
uf250-04.cnf fulfilled No. of Restarts: 202 No. of Flips: 1784 time to process: 29 seconds.
uf250-04.cnf fulfilled No. of Restarts: 313 No. of Flips: 2735 time to process: 7 seconds.
uf250-04.cnf fulfilled No. of Restarts: 272 No. of Flips: 4559 time to process: 19 seconds.
uf250-04.cnf fulfilled No. of Restarts: 1489 No. of Flips: 2814 time to process: 30 seconds.
uf250-04.cnf fulfilled No. of Restarts: 146 No. of Flips: 2303 time to process: 7 seconds.
uf250-04.cnf fulfilled No. of Restarts: 318 No. of Flips: 2518 time to process: 28 seconds.
uf250-04.cnf fulfilled No. of Restarts: 1075 No. of Flips: 1278 time to process: 22 seconds.
uf250-04.cnf fulfilled No. of Restarts: 826 No. of Flips: 4256 time to process: 17 seconds.
uf250-04.cnf fulfilled No. of Restarts: 195 No. of Flips: 4314 time to process: 12 seconds.
uf250-04.cnf fulfilled No. of Restarts: 585 No. of Flips: 2853 time to process: 28 seconds.
uf250-04.cnf fulfilled No. of Restarts: 288 No. of Flips: 2399 time to process: 30 seconds.
uf250-04.cnf fulfilled No. of Restarts: 250 No. of Flips: 3698 time to process: 19 seconds.
uf250-04.cnf fulfilled No. of Restarts: 1416 No. of Flips: 1306 time to process: 19 seconds.
uf250-04.cnf fulfilled No. of Restarts: 118 No. of Flips: 1873 time to process: 30 seconds.
uf250-04.cnf fulfilled No. of Restarts: 1305 No. of Flips: 3230 time to process: 23 seconds.
uf250-04.cnf fulfilled No. of Restarts: 667 No. of Flips: 3068 time to process: 29 seconds.
uf250-04.cnf fulfilled No. of Restarts: 1979 No. of Flips: 2549 time to process: 32 seconds.
uf250-04.cnf fulfilled No. of Restarts: 461 No. of Flips: 4699 time to process: 30 seconds.
uf250-04.cnf fulfilled No. of Restarts: 552 No. of Flips: 2409 time to process: 12 seconds.
uf250-04.cnf fulfilled No. of Restarts: 1726 No. of Flips: 3649 time to process: 30 seconds.
uf250-04.cnf fulfilled No. of Restarts: 854 No. of Flips: 4755 time to process: 10 seconds.
uf250-04.cnf fulfilled No. of Restarts: 1567 No. of Flips: 3942 time to process: 30 seconds.
uf250-04.cnf fulfilled No. of Restarts: 1329 No. of Flips: 2417 time to process: 30 seconds.
uf250-04.cnf fulfilled No. of Restarts: 979 No. of Flips: 3267 time to process: 30 seconds.
uf250-04.cnf fulfilled No. of Restarts: 1016 No. of Flips: 2887 time to process: 30 seconds.
uf250-04.cnf fulfilled No. of Restarts: 299 No. of Flips: 3620 time to process: 30 seconds.
uf250-04.cnf fulfilled No. of Restarts: 15 No. of Flips: 3881 time to process: 25 seconds.
uf250-04.cnf fulfilled No. of Restarts: 632 No. of Flips: 3725 time to process: 30 seconds.
uf250-04.cnf fulfilled No. of Restarts: 1109 No. of Flips: 1567 time to process: 30 seconds.
uf250-04.cnf fulfilled No. of Restarts: 274 No. of Flips: 1933 time to process: 30 seconds.
uf250-04.cnf fulfilled No. of Restarts: 29 No. of Flips: 4411 time to process: 25 seconds.
uf250-04.cnf fulfilled No. of Restarts: 1020 No. of Flips: 2084 time to process: 22 seconds.
uf250-04.cnf fulfilled No. of Restarts: 21 No. of Flips: 1198 time to process: 30 seconds.
uf250-04.cnf fulfilled No. of Restarts: 826 No. of Flips: 4990 time to process: 26 seconds.
uf250-04.cnf fulfilled No. of Restarts: 402 No. of Flips: 3949 time to process: 29 seconds.
uf250-04.cnf fulfilled No. of Restarts: 1655 No. of Flips: 2958 time to process: 30 seconds.
uf250-04.cnf fulfilled No. of Restarts: 117 No. of Flips: 3673 time to process: 29 seconds.
uf250-04.cnf fulfilled No. of Restarts: 182 No. of Flips: 3706 time to process: 5 seconds.
uf250-04.cnf fulfilled No. of Restarts: 76 No. of Flips: 4928 time to process: 29 seconds.
uf250-04.cnf fulfilled No. of Restarts: 2889 No. of Flips: 2328 time to process: 31 seconds.
uf250-04.cnf fulfilled No. of Restarts: 203 No. of Flips: 2567 time to process: 17 seconds.
uf250-04.cnf fulfilled No. of Restarts: 703 No. of Flips: 4358 time to process: 29 seconds.
uf250-04.cnf fulfilled No. of Restarts: 709 No. of Flips: 3884 time to process: 29 seconds.
uf250-04.cnf fulfilled No. of Restarts: 1045 No. of Flips: 4768 time to process: 29 seconds.
uf250-04.cnf fulfilled No. of Restarts: 565 No. of Flips: 3525 time to process: 20 seconds.
uf250-04.cnf fulfilled No. of Restarts: 1785 No. of Flips: 4930 time to process: 26 seconds.
uf250-04.cnf fulfilled No. of Restarts: 1329 No. of Flips: 3738 time to process: 24 seconds.
uf250-04.cnf fulfilled No. of Restarts: 993 No. of Flips: 1063 time to process: 28 seconds.
uf250-04.cnf fulfilled No. of Restarts: 2090 No. of Flips: 3832 time to process: 30 seconds.
uf250-04.cnf fulfilled No. of Restarts: 360 No. of Flips: 3577 time to process: 12 seconds.
uf250-04.cnf fulfilled No. of Restarts: 449 No. of Flips: 3339 time to process: 5 seconds.
uf250-04.cnf fulfilled No. of Restarts: 701 No. of Flips: 1412 time to process: 11 seconds.
uf250-04.cnf fulfilled No. of Restarts: 477 No. of Flips: 1007 time to process: 27 seconds.
uf250-04.cnf fulfilled No. of Restarts: 419 No. of Flips: 3318 time to process: 29 seconds.
uf250-04.cnf fulfilled No. of Restarts: 824 No. of Flips: 2492 time to process: 29 seconds.
uf250-04.cnf fulfilled No. of Restarts: 834 No. of Flips: 3997 time to process: 10 seconds.
uf250-04.cnf fulfilled No. of Restarts: 827 No. of Flips: 3922 time to process: 30 seconds.
uf250-04.cnf fulfilled No. of Restarts: 781 No. of Flips: 3602 time to process: 10 seconds.
uf250-04.cnf fulfilled No. of Restarts: 46 No. of Flips: 4137 time to process: 11 seconds.
uf250-04.cnf fulfilled No. of Restarts: 35 No. of Flips: 4184 time to process: 5 seconds.
uf250-04.cnf fulfilled No. of Restarts: 1242 No. of Flips: 2707 time to process: 30 seconds.
uf250-04.cnf fulfilled No. of Restarts: 608 No. of Flips: 1370 time to process: 9 seconds.
uf250-04.cnf fulfilled No. of Restarts: 626 No. of Flips: 1980 time to process: 29 seconds.
uf250-04.cnf fulfilled No. of Restarts: 1342 No. of Flips: 2257 time to process: 18 seconds.
uf250-04.cnf fulfilled No. of Restarts: 548 No. of Flips: 863 time to process: 11 seconds.
uf250-04.cnf fulfilled No. of Restarts: 1710 No. of Flips: 4036 time to process: 30 seconds.
uf250-04.cnf fulfilled No. of Restarts: 165 No. of Flips: 3866 time to process: 29 seconds.
uf250-04.cnf fulfilled No. of Restarts: 3046 No. of Flips: 2793 time to process: 30 seconds.
uf250-04.cnf fulfilled No. of Restarts: 448 No. of Flips: 4953 time to process: 17 seconds.
uf250-04.cnf fulfilled No. of Restarts: 848 No. of Flips: 4275 time to process: 26 seconds.
uf250-04.cnf fulfilled No. of Restarts: 157 No. of Flips: 2168 time to process: 6 seconds.
uf250-04.cnf fulfilled No. of Restarts: 445 No. of Flips: 2952 time to process: 29 seconds.
uf250-04.cnf fulfilled No. of Restarts: 935 No. of Flips: 2151 time to process: 20 seconds.
uf250-04.cnf fulfilled No. of Restarts: 1357 No. of Flips: 4683 time to process: 25 seconds.
uf250-04.cnf fulfilled No. of Restarts: 548 No. of Flips: 3223 time to process: 15 seconds.
uf250-04.cnf fulfilled No. of Restarts: 572 No. of Flips: 1954 time to process: 29 seconds.
uf250-04.cnf fulfilled No. of Restarts: 1269 No. of Flips: 3454 time to process: 28 seconds.
uf250-04.cnf fulfilled No. of Restarts: 99 No. of Flips: 3082 time to process: 26 seconds.
uf250-04.cnf fulfilled No. of Restarts: 217 No. of Flips: 2983 time to process: 5 seconds.
uf250-04.cnf fulfilled No. of Restarts: 368 No. of Flips: 3332 time to process: 17 seconds.
uf250-04.cnf fulfilled No. of Restarts: 480 No. of Flips: 4129 time to process: 20 seconds.
uf250-04.cnf fulfilled No. of Restarts: 7 No. of Flips: 3617 time to process: 30 seconds.
uf250-04.cnf fulfilled No. of Restarts: 538 No. of Flips: 1470 time to process: 12 seconds.
uf250-04.cnf fulfilled No. of Restarts: 456 No. of Flips: 4842 time to process: 26 seconds.
uf250-04.cnf fulfilled No. of Restarts: 1693 No. of Flips: 1769 time to process: 13 seconds.
uf250-04.cnf fulfilled No. of Restarts: 233 No. of Flips: 3500 time to process: 30 seconds.
uf250-04.cnf fulfilled No. of Restarts: 2797 No. of Flips: 3972 time to process: 17 seconds.
uf250-04.cnf fulfilled No. of Restarts: 2973 No. of Flips: 4332 time to process: 24 seconds.
uf250-04.cnf fulfilled No. of Restarts: 192 No. of Flips: 2445 time to process: 9 seconds.
uf250-04.cnf fulfilled No. of Restarts: 271 No. of Flips: 3982 time to process: 8 seconds.
uf250-04.cnf fulfilled No. of Restarts: 165 No. of Flips: 3690 time to process: 26 seconds.
uf250-04.cnf fulfilled No. of Restarts: 1995 No. of Flips: 1193 time to process: 30 seconds.
uf250-04.cnf fulfilled No. of Restarts: 581 No. of Flips: 3457 time to process: 26 seconds.
uf250-04.cnf fulfilled No. of Restarts: 578 No. of Flips: 1710 time to process: 30 seconds.
uf250-04.cnf fulfilled No. of Restarts: 2996 No. of Flips: 3642 time to process: 30 seconds.
uf250-04.cnf fulfilled No. of Restarts: 384 No. of Flips: 1336 time to process: 30 seconds.
uf250-04.cnf fulfilled No. of Restarts: 955 No. of Flips: 3151 time to process: 19 seconds.
uf250-04.cnf fulfilled No. of Restarts: 47 No. of Flips: 3117 time to process: 5 seconds.
uf250-04.cnf fulfilled No. of Restarts: 140 No. of Flips: 4163 time to process: 29 seconds.
uf250-04.cnf fulfilled No. of Restarts: 566 No. of Flips: 4269 time to process: 28 seconds.
uf250-04.cnf fulfilled No. of Restarts: 801 No. of Flips: 3897 time to process: 18 seconds.
uf250-04.cnf fulfilled No. of Restarts: 758 No. of Flips: 3815 time to process: 21 seconds.
uf250-04.cnf fulfilled No. of Restarts: 1557 No. of Flips: 3817 time to process: 30 seconds.
uf250-04.cnf fulfilled No. of Restarts: 1402 No. of Flips: 3225 time to process: 10 seconds.
uf250-04.cnf fulfilled No. of Restarts: 114 No. of Flips: 3263 time to process: 19 seconds.
uf250-04.cnf fulfilled No. of Restarts: 245 No. of Flips: 3616 time to process: 15 seconds.
uf250-04.cnf fulfilled No. of Restarts: 1120 No. of Flips: 2466 time to process: 16 seconds.
uf250-04.cnf fulfilled No. of Restarts: 1274 No. of Flips: 4126 time to process: 30 seconds.
uf250-04.cnf fulfilled No. of Restarts: 437 No. of Flips: 2963 time to process: 29 seconds.
uf250-04.cnf fulfilled No. of Restarts: 1191 No. of Flips: 3549 time to process: 29 seconds.
uf250-04.cnf fulfilled No. of Restarts: 144 No. of Flips: 2816 time to process: 6 seconds.
uf250-04.cnf fulfilled No. of Restarts: 166 No. of Flips: 2033 time to process: 29 seconds.
uf250-04.cnf fulfilled No. of Restarts: 64 No. of Flips: 1742 time to process: 23 seconds.
uf250-04.cnf fulfilled No. of Restarts: 1124 No. of Flips: 4088 time to process: 29 seconds.
uf250-04.cnf fulfilled No. of Restarts: 110 No. of Flips: 4333 time to process: 11 seconds.
uf250-04.cnf fulfilled No. of Restarts: 523 No. of Flips: 4484 time to process: 12 seconds.
uf250-04.cnf fulfilled No. of Restarts: 1089 No. of Flips: 3262 time to process: 30 seconds.
uf250-04.cnf fulfilled No. of Restarts: 205 No. of Flips: 978 time to process: 6 seconds.
uf250-04.cnf fulfilled No. of Restarts: 4 No. of Flips: 3791 time to process: 15 seconds.
uf250-04.cnf fulfilled No. of Restarts: 2572 No. of Flips: 4385 time to process: 30 seconds.
uf250-04.cnf fulfilled No. of Restarts: 1320 No. of Flips: 2775 time to process: 15 seconds.
uf250-04.cnf fulfilled No. of Restarts: 2341 No. of Flips: 3564 time to process: 30 seconds.
uf250-04.cnf fulfilled No. of Restarts: 1783 No. of Flips: 4709 time to process: 30 seconds.
uf250-04.cnf fulfilled No. of Restarts: 178 No. of Flips: 2493 time to process: 29 seconds.
uf250-04.cnf fulfilled No. of Restarts: 602 No. of Flips: 4566 time to process: 15 seconds.
uf250-04.cnf fulfilled No. of Restarts: 411 No. of Flips: 1810 time to process: 21 seconds.
uf250-04.cnf fulfilled No. of Restarts: 95 No. of Flips: 3977 time to process: 2 seconds.
uf250-04.cnf fulfilled No. of Restarts: 1099 No. of Flips: 2499 time to process: 17 seconds.
uf250-04.cnf fulfilled No. of Restarts: 236 No. of Flips: 3005 time to process: 6 seconds.
uf250-04.cnf fulfilled No. of Restarts: 507 No. of Flips: 2143 time to process: 17 seconds.
uf250-04.cnf fulfilled No. of Restarts: 3914 No. of Flips: 4974 time to process: 22 seconds.
uf250-04.cnf fulfilled No. of Restarts: 695 No. of Flips: 3668 time to process: 19 seconds.
uf250-04.cnf fulfilled No. of Restarts: 1422 No. of Flips: 4395 time to process: 24 seconds.
uf250-04.cnf fulfilled No. of Restarts: 171 No. of Flips: 3077 time to process: 5 seconds.
uf250-04.cnf fulfilled No. of Restarts: 88 No. of Flips: 3241 time to process: 16 seconds.
uf250-04.cnf fulfilled No. of Restarts: 102 No. of Flips: 1133 time to process: 19 seconds.
uf250-04.cnf fulfilled No. of Restarts: 2457 No. of Flips: 2187 time to process: 23 seconds.
uf250-04.cnf fulfilled No. of Restarts: 24 No. of Flips: 2020 time to process: 26 seconds.
uf250-04.cnf fulfilled No. of Restarts: 561 No. of Flips: 4564 time to process: 30 seconds.
uf250-04.cnf fulfilled No. of Restarts: 254 No. of Flips: 3635 time to process: 14 seconds.
uf250-04.cnf fulfilled No. of Restarts: 586 No. of Flips: 2034 time to process: 24 seconds.
uf250-04.cnf fulfilled No. of Restarts: 10 No. of Flips: 3705 time to process: 8 seconds.
uf250-04.cnf fulfilled No. of Restarts: 128 No. of Flips: 1470 time to process: 11 seconds.
uf250-04.cnf fulfilled No. of Restarts: 502 No. of Flips: 2553 time to process: 21 seconds.
uf250-04.cnf fulfilled No. of Restarts: 893 No. of Flips: 3931 time to process: 18 seconds.
uf250-04.cnf fulfilled No. of Restarts: 213 No. of Flips: 4014 time to process: 16 seconds.
uf250-04.cnf fulfilled No. of Restarts: 201 No. of Flips: 1956 time to process: 18 seconds.
uf250-04.cnf fulfilled No. of Restarts: 1108 No. of Flips: 4582 time to process: 11 seconds.
uf250-04.cnf fulfilled No. of Restarts: 101 No. of Flips: 3835 time to process: 16 seconds.
uf250-04.cnf fulfilled No. of Restarts: 2170 No. of Flips: 2222 time to process: 20 seconds.
uf250-04.cnf fulfilled No. of Restarts: 693 No. of Flips: 3783 time to process: 6 seconds.
uf250-04.cnf fulfilled No. of Restarts: 362 No. of Flips: 3595 time to process: 30 seconds.
uf250-04.cnf fulfilled No. of Restarts: 365 No. of Flips: 1001 time to process: 18 seconds.
uf250-04.cnf fulfilled No. of Restarts: 1026 No. of Flips: 1030 time to process: 15 seconds.
uf250-04.cnf fulfilled No. of Restarts: 734 No. of Flips: 668 time to process: 30 seconds.
uf250-04.cnf fulfilled No. of Restarts: 286 No. of Flips: 3030 time to process: 22 seconds.
uf250-04.cnf fulfilled No. of Restarts: 185 No. of Flips: 2361 time to process: 30 seconds.
uf250-04.cnf fulfilled No. of Restarts: 153 No. of Flips: 4460 time to process: 11 seconds.
uf250-04.cnf fulfilled No. of Restarts: 30 No. of Flips: 1109 time to process: 18 seconds.
uf250-04.cnf fulfilled No. of Restarts: 793 No. of Flips: 3030 time to process: 10 seconds.
uf250-04.cnf fulfilled No. of Restarts: 125 No. of Flips: 2784 time to process: 29 seconds.
uf250-04.cnf fulfilled No. of Restarts: 341 No. of Flips: 2830 time to process: 13 seconds.
uf250-04.cnf fulfilled No. of Restarts: 58 No. of Flips: 4024 time to process: 18 seconds.
uf250-04.cnf fulfilled No. of Restarts: 396 No. of Flips: 1566 time to process: 27 seconds.
uf250-04.cnf fulfilled No. of Restarts: 1795 No. of Flips: 3878 time to process: 23 seconds.
uf250-04.cnf fulfilled No. of Restarts: 771 No. of Flips: 3718 time to process: 18 seconds.
uf250-04.cnf fulfilled No. of Restarts: 1172 No. of Flips: 2724 time to process: 30 seconds.
uf250-04.cnf fulfilled No. of Restarts: 342 No. of Flips: 1291 time to process: 8 seconds.
uf250-04.cnf fulfilled No. of Restarts: 1614 No. of Flips: 3603 time to process: 30 seconds.
uf250-04.cnf fulfilled No. of Restarts: 86 No. of Flips: 2552 time to process: 29 seconds.
uf250-04.cnf fulfilled No. of Restarts: 1834 No. of Flips: 2860 time to process: 12 seconds.
uf250-04.cnf fulfilled No. of Restarts: 941 No. of Flips: 1465 time to process: 30 seconds.
uf250-04.cnf fulfilled No. of Restarts: 263 No. of Flips: 2728 time to process: 21 seconds.
uf250-04.cnf fulfilled No. of Restarts: 562 No. of Flips: 2471 time to process: 29 seconds.
uf250-04.cnf fulfilled No. of Restarts: 968 No. of Flips: 4867 time to process: 7 seconds.
uf250-04.cnf fulfilled No. of Restarts: 604 No. of Flips: 3815 time to process: 27 seconds.
uf250-04.cnf fulfilled No. of Restarts: 165 No. of Flips: 3330 time to process: 29 seconds.
uf250-04.cnf fulfilled No. of Restarts: 138 No. of Flips: 2407 time to process: 30 seconds.
uf250-04.cnf fulfilled No. of Restarts: 466 No. of Flips: 2390 time to process: 20 seconds.
uf250-04.cnf fulfilled No. of Restarts: 618 No. of Flips: 4344 time to process: 17 seconds.
uf250-04.cnf fulfilled No. of Restarts: 467 No. of Flips: 1432 time to process: 28 seconds.
uf250-04.cnf fulfilled No. of Restarts: 1429 No. of Flips: 1195 time to process: 22 seconds.
uf250-04.cnf fulfilled No. of Restarts: 180 No. of Flips: 4397 time to process: 14 seconds.
uf250-04.cnf fulfilled No. of Restarts: 613 No. of Flips: 1685 time to process: 21 seconds.
uf250-04.cnf fulfilled No. of Restarts: 929 No. of Flips: 1885 time to process: 9 seconds.
uf250-04.cnf fulfilled No. of Restarts: 135 No. of Flips: 2862 time to process: 18 seconds.
uf250-04.cnf fulfilled No. of Restarts: 240 No. of Flips: 4577 time to process: 11 seconds.
uf250-04.cnf fulfilled No. of Restarts: 865 No. of Flips: 3124 time to process: 26 seconds.
uf250-04.cnf fulfilled No. of Restarts: 1930 No. of Flips: 1057 time to process: 26 seconds.
uf250-04.cnf fulfilled No. of Restarts: 2286 No. of Flips: 2488 time to process: 30 seconds.
uf250-04.cnf fulfilled No. of Restarts: 381 No. of Flips: 4783 time to process: 10 seconds.
uf250-04.cnf fulfilled No. of Restarts: 103 No. of Flips: 1489 time to process: 15 seconds.
uf250-04.cnf fulfilled No. of Restarts: 102 No. of Flips: 1206 time to process: 1 seconds.
uf250-04.cnf fulfilled No. of Restarts: 136 No. of Flips: 3744 time to process: 2 seconds.
uf250-04.cnf fulfilled No. of Restarts: 1639 No. of Flips: 1749 time to process: 18 seconds.
uf250-04.cnf fulfilled No. of Restarts: 715 No. of Flips: 2418 time to process: 19 seconds.
uf250-04.cnf fulfilled No. of Restarts: 731 No. of Flips: 4726 time to process: 6 seconds.
uf250-04.cnf fulfilled No. of Restarts: 314 No. of Flips: 4116 time to process: 6 seconds.
uf250-04.cnf fulfilled No. of Restarts: 902 No. of Flips: 1939 time to process: 24 seconds.
uf250-04.cnf fulfilled No. of Restarts: 1817 No. of Flips: 2986 time to process: 30 seconds.
uf250-04.cnf fulfilled No. of Restarts: 600 No. of Flips: 2818 time to process: 6 seconds.
uf250-04.cnf fulfilled No. of Restarts: 189 No. of Flips: 3872 time to process: 25 seconds.
uf250-04.cnf fulfilled No. of Restarts: 700 No. of Flips: 3230 time to process: 29 seconds.
uf250-04.cnf fulfilled No. of Restarts: 1408 No. of Flips: 1997 time to process: 30 seconds.
uf250-04.cnf fulfilled No. of Restarts: 2035 No. of Flips: 2086 time to process: 24 seconds.
uf250-04.cnf fulfilled No. of Restarts: 625 No. of Flips: 2624 time to process: 9 seconds.
uf250-04.cnf fulfilled No. of Restarts: 1210 No. of Flips: 2237 time to process: 29 seconds.
uf250-04.cnf fulfilled No. of Restarts: 1865 No. of Flips: 2429 time to process: 24 seconds.
uf250-04.cnf fulfilled No. of Restarts: 767 No. of Flips: 2380 time to process: 29 seconds.
uf250-04.cnf fulfilled No. of Restarts: 518 No. of Flips: 4485 time to process: 29 seconds.
uf250-04.cnf fulfilled No. of Restarts: 1662 No. of Flips: 1472 time to process: 15 seconds.
uf250-04.cnf fulfilled No. of Restarts: 619 No. of Flips: 4839 time to process: 21 seconds.
uf250-04.cnf fulfilled No. of Restarts: 3103 No. of Flips: 1200 time to process: 30 seconds.
uf250-04.cnf fulfilled No. of Restarts: 1480 No. of Flips: 4582 time to process: 14 seconds.
uf250-04.cnf fulfilled No. of Restarts: 157 No. of Flips: 2438 time to process: 26 seconds.
uf250-04.cnf fulfilled No. of Restarts: 458 No. of Flips: 4216 time to process: 13 seconds.
uf250-04.cnf fulfilled No. of Restarts: 256 No. of Flips: 2745 time to process: 29 seconds.
uf250-04.cnf fulfilled No. of Restarts: 1642 No. of Flips: 3485 time to process: 30 seconds.
uf250-04.cnf fulfilled No. of Restarts: 74 No. of Flips: 2132 time to process: 28 seconds.
uf250-04.cnf fulfilled No. of Restarts: 1429 No. of Flips: 3600 time to process: 17 seconds.
uf250-04.cnf fulfilled No. of Restarts: 699 No. of Flips: 2740 time to process: 30 seconds.
uf250-04.cnf fulfilled No. of Restarts: 710 No. of Flips: 1107 time to process: 23 seconds.
uf250-04.cnf fulfilled No. of Restarts: 125 No. of Flips: 2691 time to process: 29 seconds.
uf250-04.cnf fulfilled No. of Restarts: 0 No. of Flips: 3689 time to process: 3 seconds.
uf250-04.cnf fulfilled No. of Restarts: 356 No. of Flips: 2143 time to process: 22 seconds.
uf250-04.cnf fulfilled No. of Restarts: 468 No. of Flips: 1300 time to process: 8 seconds.
uf250-04.cnf fulfilled No. of Restarts: 809 No. of Flips: 1913 time to process: 30 seconds.
uf250-04.cnf fulfilled No. of Restarts: 690 No. of Flips: 2716 time to process: 8 seconds.
uf250-04.cnf fulfilled No. of Restarts: 103 No. of Flips: 2835 time to process: 29 seconds.
uf250-04.cnf fulfilled No. of Restarts: 369 No. of Flips: 3965 time to process: 4 seconds.
uf250-04.cnf fulfilled No. of Restarts: 78 No. of Flips: 3481 time to process: 17 seconds.
uf250-04.cnf fulfilled No. of Restarts: 535 No. of Flips: 3765 time to process: 16 seconds.
uf250-04.cnf fulfilled No. of Restarts: 356 No. of Flips: 4537 time to process: 29 seconds.
uf250-04.cnf fulfilled No. of Restarts: 2199 No. of Flips: 3881 time to process: 14 seconds.
uf250-04.cnf fulfilled No. of Restarts: 648 No. of Flips: 4295 time to process: 17 seconds.
uf250-04.cnf fulfilled No. of Restarts: 306 No. of Flips: 3669 time to process: 29 seconds.
uf250-04.cnf fulfilled No. of Restarts: 1579 No. of Flips: 1882 time to process: 13 seconds.
uf250-04.cnf fulfilled No. of Restarts: 459 No. of Flips: 4796 time to process: 21 seconds.
uf250-04.cnf fulfilled No. of Restarts: 379 No. of Flips: 3414 time to process: 20 seconds.
uf250-04.cnf fulfilled No. of Restarts: 381 No. of Flips: 2047 time to process: 29 seconds.
uf250-04.cnf fulfilled No. of Restarts: 537 No. of Flips: 3577 time to process: 11 seconds.
uf250-04.cnf fulfilled No. of Restarts: 179 No. of Flips: 3732 time to process: 29 seconds.
uf250-04.cnf fulfilled No. of Restarts: 718 No. of Flips: 2712 time to process: 29 seconds.
uf250-04.cnf fulfilled No. of Restarts: 1562 No. of Flips: 4413 time to process: 29 seconds.
uf250-04.cnf fulfilled No. of Restarts: 363 No. of Flips: 4103 time to process: 30 seconds.
uf250-04.cnf fulfilled No. of Restarts: 999 No. of Flips: 3334 time to process: 29 seconds.
uf250-04.cnf fulfilled No. of Restarts: 861 No. of Flips: 4058 time to process: 6 seconds.
uf250-04.cnf fulfilled No. of Restarts: 1640 No. of Flips: 2114 time to process: 27 seconds.
uf250-04.cnf fulfilled No. of Restarts: 1160 No. of Flips: 3448 time to process: 18 seconds.
uf250-04.cnf fulfilled No. of Restarts: 1073 No. of Flips: 4378 time to process: 23 seconds.
uf250-04.cnf fulfilled No. of Restarts: 2098 No. of Flips: 3696 time to process: 24 seconds.
uf250-04.cnf fulfilled No. of Restarts: 120 No. of Flips: 1384 time to process: 12 seconds.
uf250-04.cnf fulfilled No. of Restarts: 348 No. of Flips: 3559 time to process: 18 seconds.
uf250-04.cnf fulfilled No. of Restarts: 595 No. of Flips: 4239 time to process: 12 seconds.
uf250-04.cnf fulfilled No. of Restarts: 401 No. of Flips: 973 time to process: 29 seconds.
uf250-04.cnf fulfilled No. of Restarts: 1412 No. of Flips: 3535 time to process: 21 seconds.
uf250-04.cnf fulfilled No. of Restarts: 153 No. of Flips: 2552 time to process: 15 seconds.
uf250-04.cnf fulfilled No. of Restarts: 50 No. of Flips: 1708 time to process: 12 seconds.
uf250-04.cnf fulfilled No. of Restarts: 417 No. of Flips: 1175 time to process: 12 seconds.
uf250-04.cnf fulfilled No. of Restarts: 874 No. of Flips: 2740 time to process: 8 seconds.
uf250-04.cnf fulfilled No. of Restarts: 15 No. of Flips: 3724 time to process: 29 seconds.
uf250-04.cnf fulfilled No. of Restarts: 214 No. of Flips: 2865 time to process: 23 seconds.
uf250-04.cnf fulfilled No. of Restarts: 2982 No. of Flips: 3901 time to process: 30 seconds.
uf250-04.cnf fulfilled No. of Restarts: 360 No. of Flips: 2031 time to process: 29 seconds.
uf250-04.cnf fulfilled No. of Restarts: 561 No. of Flips: 1864 time to process: 29 seconds.
uf250-04.cnf fulfilled No. of Restarts: 821 No. of Flips: 2622 time to process: 28 seconds.
uf250-04.cnf fulfilled No. of Restarts: 1614 No. of Flips: 2886 time to process: 17 seconds.
uf250-04.cnf fulfilled No. of Restarts: 805 No. of Flips: 4185 time to process: 26 seconds.
uf250-04.cnf fulfilled No. of Restarts: 956 No. of Flips: 4404 time to process: 24 seconds.
uf250-04.cnf fulfilled No. of Restarts: 799 No. of Flips: 4986 time to process: 20 seconds.
uf250-04.cnf fulfilled No. of Restarts: 793 No. of Flips: 2318 time to process: 29 seconds.
uf250-04.cnf fulfilled No. of Restarts: 2439 No. of Flips: 4688 time to process: 27 seconds.
uf250-04.cnf fulfilled No. of Restarts: 441 No. of Flips: 1873 time to process: 29 seconds.
uf250-04.cnf fulfilled No. of Restarts: 36 No. of Flips: 2950 time to process: 26 seconds.
uf250-04.cnf fulfilled No. of Restarts: 506 No. of Flips: 1449 time to process: 29 seconds.
uf250-04.cnf fulfilled No. of Restarts: 616 No. of Flips: 3278 time to process: 15 seconds.
uf250-04.cnf fulfilled No. of Restarts: 695 No. of Flips: 4775 time to process: 29 seconds.
uf250-04.cnf fulfilled No. of Restarts: 689 No. of Flips: 2199 time to process: 29 seconds.
uf250-04.cnf fulfilled No. of Restarts: 466 No. of Flips: 4280 time to process: 11 seconds.
uf250-04.cnf fulfilled No. of Restarts: 627 No. of Flips: 2707 time to process: 22 seconds.
uf250-04.cnf fulfilled No. of Restarts: 777 No. of Flips: 2637 time to process: 16 seconds.
uf250-04.cnf fulfilled No. of Restarts: 304 No. of Flips: 4190 time to process: 21 seconds.
uf250-04.cnf fulfilled No. of Restarts: 588 No. of Flips: 2466 time to process: 21 seconds.
uf250-04.cnf fulfilled No. of Restarts: 1081 No. of Flips: 3457 time to process: 29 seconds.
uf250-04.cnf fulfilled No. of Restarts: 1024 No. of Flips: 3471 time to process: 29 seconds.
uf250-04.cnf fulfilled No. of Restarts: 1776 No. of Flips: 4121 time to process: 33 seconds.
uf250-04.cnf fulfilled No. of Restarts: 1542 No. of Flips: 2660 time to process: 32 seconds.
uf250-04.cnf fulfilled No. of Restarts: 1391 No. of Flips: 3590 time to process: 31 seconds.
uf250-04.cnf fulfilled No. of Restarts: 1125 No. of Flips: 3171 time to process: 23 seconds.
uf250-04.cnf fulfilled No. of Restarts: 707 No. of Flips: 3659 time to process: 18 seconds.
uf250-04.cnf fulfilled No. of Restarts: 613 No. of Flips: 3622 time to process: 27 seconds.
uf250-04.cnf fulfilled No. of Restarts: 374 No. of Flips: 3651 time to process: 28 seconds.
uf250-04.cnf fulfilled No. of Restarts: 1949 No. of Flips: 3010 time to process: 9 seconds.
uf250-04.cnf fulfilled No. of Restarts: 534 No. of Flips: 4254 time to process: 28 seconds.
uf250-04.cnf fulfilled No. of Restarts: 10 No. of Flips: 3204 time to process: 12 seconds.
uf250-04.cnf fulfilled No. of Restarts: 35 No. of Flips: 3061 time to process: 21 seconds.
uf250-04.cnf fulfilled No. of Restarts: 746 No. of Flips: 3387 time to process: 18 seconds.
uf250-04.cnf fulfilled No. of Restarts: 960 No. of Flips: 995 time to process: 29 seconds.
uf250-04.cnf fulfilled No. of Restarts: 24 No. of Flips: 3586 time to process: 18 seconds.
uf250-04.cnf fulfilled No. of Restarts: 3251 No. of Flips: 4316 time to process: 30 seconds.
uf250-04.cnf fulfilled No. of Restarts: 1517 No. of Flips: 4022 time to process: 19 seconds.
uf250-04.cnf fulfilled No. of Restarts: 405 No. of Flips: 3040 time to process: 29 seconds.
uf250-04.cnf fulfilled No. of Restarts: 76 No. of Flips: 2436 time to process: 21 seconds.
uf250-04.cnf fulfilled No. of Restarts: 1654 No. of Flips: 3900 time to process: 28 seconds.
uf250-04.cnf fulfilled No. of Restarts: 272 No. of Flips: 2455 time to process: 20 seconds.
uf250-04.cnf fulfilled No. of Restarts: 356 No. of Flips: 2032 time to process: 23 seconds.
uf250-04.cnf fulfilled No. of Restarts: 584 No. of Flips: 4846 time to process: 10 seconds.
uf250-04.cnf fulfilled No. of Restarts: 1647 No. of Flips: 2984 time to process: 30 seconds.
uf250-04.cnf fulfilled No. of Restarts: 36 No. of Flips: 1773 time to process: 26 seconds.
uf250-04.cnf fulfilled No. of Restarts: 623 No. of Flips: 2455 time to process: 13 seconds.
uf250-04.cnf fulfilled No. of Restarts: 295 No. of Flips: 1532 time to process: 28 seconds.
uf250-04.cnf fulfilled No. of Restarts: 2055 No. of Flips: 1687 time to process: 30 seconds.
uf250-04.cnf fulfilled No. of Restarts: 978 No. of Flips: 1752 time to process: 8 seconds.
uf250-04.cnf fulfilled No. of Restarts: 170 No. of Flips: 1494 time to process: 14 seconds.
uf250-04.cnf fulfilled No. of Restarts: 3055 No. of Flips: 3595 time to process: 22 seconds.
uf250-04.cnf fulfilled No. of Restarts: 765 No. of Flips: 1784 time to process: 19 seconds.
uf250-04.cnf fulfilled No. of Restarts: 306 No. of Flips: 786 time to process: 29 seconds.
uf250-04.cnf fulfilled No. of Restarts: 879 No. of Flips: 3793 time to process: 29 seconds.
uf250-04.cnf fulfilled No. of Restarts: 41 No. of Flips: 4797 time to process: 29 seconds.
uf250-04.cnf fulfilled No. of Restarts: 447 No. of Flips: 1336 time to process: 7 seconds.
uf250-04.cnf fulfilled No. of Restarts: 0 No. of Flips: 2701 time to process: 15 seconds.
uf250-04.cnf fulfilled No. of Restarts: 1057 No. of Flips: 1764 time to process: 29 seconds.
uf250-04.cnf fulfilled No. of Restarts: 104 No. of Flips: 4421 time to process: 21 seconds.
uf250-04.cnf fulfilled No. of Restarts: 168 No. of Flips: 3989 time to process: 8 seconds.
uf250-04.cnf fulfilled No. of Restarts: 2874 No. of Flips: 3279 time to process: 30 seconds.
uf250-04.cnf fulfilled No. of Restarts: 51 No. of Flips: 4177 time to process: 21 seconds.
uf250-04.cnf fulfilled No. of Restarts: 63 No. of Flips: 2783 time to process: 16 seconds.
uf250-04.cnf fulfilled No. of Restarts: 3453 No. of Flips: 3107 time to process: 17 seconds.
uf250-04.cnf fulfilled No. of Restarts: 945 No. of Flips: 3065 time to process: 26 seconds.
uf250-04.cnf fulfilled No. of Restarts: 328 No. of Flips: 4777 time to process: 22 seconds.
uf250-04.cnf fulfilled No. of Restarts: 61 No. of Flips: 3228 time to process: 12 seconds.
uf250-04.cnf fulfilled No. of Restarts: 2458 No. of Flips: 2693 time to process: 22 seconds.
uf250-04.cnf fulfilled No. of Restarts: 1314 No. of Flips: 3102 time to process: 30 seconds.
uf250-04.cnf fulfilled No. of Restarts: 388 No. of Flips: 3055 time to process: 14 seconds.
uf250-04.cnf fulfilled No. of Restarts: 1226 No. of Flips: 1710 time to process: 15 seconds.
uf250-04.cnf fulfilled No. of Restarts: 769 No. of Flips: 2766 time to process: 15 seconds.
uf250-04.cnf fulfilled No. of Restarts: 3110 No. of Flips: 4738 time to process: 32 seconds.
uf250-04.cnf fulfilled No. of Restarts: 403 No. of Flips: 1383 time to process: 29 seconds.
uf250-04.cnf fulfilled No. of Restarts: 481 No. of Flips: 4174 time to process: 29 seconds.
uf250-04.cnf fulfilled No. of Restarts: 3007 No. of Flips: 1437 time to process: 22 seconds.
uf250-04.cnf fulfilled No. of Restarts: 254 No. of Flips: 2116 time to process: 29 seconds.
uf250-04.cnf fulfilled No. of Restarts: 170 No. of Flips: 3295 time to process: 20 seconds.
uf250-04.cnf fulfilled No. of Restarts: 66 No. of Flips: 2202 time to process: 29 seconds.
uf250-04.cnf fulfilled No. of Restarts: 254 No. of Flips: 3762 time to process: 21 seconds.
uf250-04.cnf fulfilled No. of Restarts: 483 No. of Flips: 4151 time to process: 17 seconds.
uf250-04.cnf fulfilled No. of Restarts: 198 No. of Flips: 3553 time to process: 29 seconds.
uf250-04.cnf fulfilled No. of Restarts: 1034 No. of Flips: 1870 time to process: 29 seconds.
uf250-04.cnf fulfilled No. of Restarts: 759 No. of Flips: 3463 time to process: 14 seconds.
uf250-04.cnf fulfilled No. of Restarts: 120 No. of Flips: 3618 time to process: 8 seconds.
uf250-04.cnf fulfilled No. of Restarts: 842 No. of Flips: 1091 time to process: 12 seconds.
uf250-04.cnf fulfilled No. of Restarts: 459 No. of Flips: 4141 time to process: 20 seconds.
uf250-04.cnf fulfilled No. of Restarts: 993 No. of Flips: 2147 time to process: 29 seconds.
uf250-04.cnf fulfilled No. of Restarts: 1010 No. of Flips: 3250 time to process: 20 seconds.
uf250-04.cnf fulfilled No. of Restarts: 3724 No. of Flips: 4619 time to process: 31 seconds.
uf250-04.cnf fulfilled No. of Restarts: 1227 No. of Flips: 805 time to process: 21 seconds.
uf250-04.cnf fulfilled No. of Restarts: 348 No. of Flips: 3503 time to process: 23 seconds.
uf250-04.cnf fulfilled No. of Restarts: 384 No. of Flips: 2438 time to process: 13 seconds.
uf250-04.cnf fulfilled No. of Restarts: 2741 No. of Flips: 4498 time to process: 30 seconds.
uf250-04.cnf fulfilled No. of Restarts: 730 No. of Flips: 4942 time to process: 29 seconds.
uf250-04.cnf fulfilled No. of Restarts: 150 No. of Flips: 1162 time to process: 16 seconds.
uf250-04.cnf fulfilled No. of Restarts: 598 No. of Flips: 3158 time to process: 10 seconds.
uf250-04.cnf fulfilled No. of Restarts: 328 No. of Flips: 921 time to process: 20 seconds.
uf250-04.cnf fulfilled No. of Restarts: 1632 No. of Flips: 4810 time to process: 26 seconds.
uf250-04.cnf fulfilled No. of Restarts: 365 No. of Flips: 1974 time to process: 19 seconds.
uf250-04.cnf fulfilled No. of Restarts: 246 No. of Flips: 1810 time to process: 29 seconds.
uf250-04.cnf fulfilled No. of Restarts: 1008 No. of Flips: 2031 time to process: 23 seconds.
uf250-04.cnf fulfilled No. of Restarts: 685 No. of Flips: 3139 time to process: 30 seconds.
uf250-04.cnf fulfilled No. of Restarts: 1202 No. of Flips: 2378 time to process: 29 seconds.
uf250-04.cnf fulfilled No. of Restarts: 1972 No. of Flips: 1754 time to process: 13 seconds.
uf250-04.cnf fulfilled No. of Restarts: 817 No. of Flips: 3962 time to process: 11 seconds.
uf250-04.cnf fulfilled No. of Restarts: 98 No. of Flips: 1804 time to process: 21 seconds.
uf250-04.cnf fulfilled No. of Restarts: 465 No. of Flips: 3169 time to process: 30 seconds.
uf250-04.cnf fulfilled No. of Restarts: 951 No. of Flips: 1989 time to process: 24 seconds.
uf250-04.cnf fulfilled No. of Restarts: 1920 No. of Flips: 2683 time to process: 14 seconds.
uf250-04.cnf fulfilled No. of Restarts: 677 No. of Flips: 3519 time to process: 22 seconds.
uf250-04.cnf fulfilled No. of Restarts: 1422 No. of Flips: 4794 time to process: 29 seconds.
uf250-04.cnf fulfilled No. of Restarts: 319 No. of Flips: 4827 time to process: 25 seconds.
uf250-04.cnf fulfilled No. of Restarts: 3616 No. of Flips: 4712 time to process: 33 seconds.
uf250-04.cnf fulfilled No. of Restarts: 177 No. of Flips: 3009 time to process: 25 seconds.
uf250-04.cnf fulfilled No. of Restarts: 442 No. of Flips: 3322 time to process: 10 seconds.
uf250-04.cnf fulfilled No. of Restarts: 1258 No. of Flips: 4389 time to process: 17 seconds.
uf250-04.cnf fulfilled No. of Restarts: 1214 No. of Flips: 1679 time to process: 15 seconds.
uf250-04.cnf fulfilled No. of Restarts: 34 No. of Flips: 1317 time to process: 13 seconds.
uf250-04.cnf fulfilled No. of Restarts: 197 No. of Flips: 2841 time to process: 9 seconds.
uf250-04.cnf fulfilled No. of Restarts: 102 No. of Flips: 1228 time to process: 18 seconds.
uf250-04.cnf fulfilled No. of Restarts: 2168 No. of Flips: 3427 time to process: 31 seconds.
uf250-04.cnf fulfilled No. of Restarts: 900 No. of Flips: 3486 time to process: 12 seconds.
uf250-04.cnf fulfilled No. of Restarts: 488 No. of Flips: 3100 time to process: 27 seconds.
uf250-04.cnf fulfilled No. of Restarts: 802 No. of Flips: 4834 time to process: 24 seconds.
uf250-04.cnf fulfilled No. of Restarts: 1313 No. of Flips: 2215 time to process: 29 seconds.
uf250-04.cnf fulfilled No. of Restarts: 104 No. of Flips: 3611 time to process: 20 seconds.
uf250-04.cnf fulfilled No. of Restarts: 177 No. of Flips: 1818 time to process: 19 seconds.
uf250-04.cnf fulfilled No. of Restarts: 41 No. of Flips: 2247 time to process: 13 seconds.
uf250-04.cnf fulfilled No. of Restarts: 493 No. of Flips: 4142 time to process: 23 seconds.
uf250-04.cnf fulfilled No. of Restarts: 282 No. of Flips: 2811 time to process: 13 seconds.
uf250-04.cnf fulfilled No. of Restarts: 208 No. of Flips: 1646 time to process: 29 seconds.
uf250-04.cnf fulfilled No. of Restarts: 1128 No. of Flips: 2659 time to process: 25 seconds.
uf250-04.cnf fulfilled No. of Restarts: 508 No. of Flips: 2575 time to process: 28 seconds.
uf250-04.cnf fulfilled No. of Restarts: 1985 No. of Flips: 4657 time to process: 27 seconds.
uf250-04.cnf fulfilled No. of Restarts: 255 No. of Flips: 1446 time to process: 16 seconds.
uf250-04.cnf fulfilled No. of Restarts: 68 No. of Flips: 1590 time to process: 7 seconds.
uf250-04.cnf fulfilled No. of Restarts: 1496 No. of Flips: 2121 time to process: 28 seconds.
uf250-04.cnf fulfilled No. of Restarts: 948 No. of Flips: 1662 time to process: 27 seconds.
uf250-04.cnf fulfilled No. of Restarts: 329 No. of Flips: 3688 time to process: 13 seconds.
uf250-04.cnf fulfilled No. of Restarts: 381 No. of Flips: 2235 time to process: 25 seconds.
uf250-04.cnf fulfilled No. of Restarts: 1121 No. of Flips: 1648 time to process: 19 seconds.
uf250-04.cnf fulfilled No. of Restarts: 579 No. of Flips: 4231 time to process: 3 seconds.
uf250-04.cnf fulfilled No. of Restarts: 88 No. of Flips: 2320 time to process: 10 seconds.
uf250-04.cnf fulfilled No. of Restarts: 545 No. of Flips: 1560 time to process: 30 seconds.
uf250-04.cnf fulfilled No. of Restarts: 927 No. of Flips: 1269 time to process: 31 seconds.
uf250-04.cnf fulfilled No. of Restarts: 1633 No. of Flips: 3267 time to process: 22 seconds.
uf250-04.cnf fulfilled No. of Restarts: 698 No. of Flips: 3140 time to process: 6 seconds.
uf250-04.cnf fulfilled No. of Restarts: 938 No. of Flips: 4343 time to process: 19 seconds.
uf250-04.cnf fulfilled No. of Restarts: 3408 No. of Flips: 4565 time to process: 22 seconds.
uf250-04.cnf fulfilled No. of Restarts: 45 No. of Flips: 4980 time to process: 17 seconds.
uf250-04.cnf fulfilled No. of Restarts: 39 No. of Flips: 2392 time to process: 22 seconds.
uf250-04.cnf fulfilled No. of Restarts: 1138 No. of Flips: 964 time to process: 17 seconds.
uf250-04.cnf fulfilled No. of Restarts: 391 No. of Flips: 1783 time to process: 29 seconds.
uf250-04.cnf fulfilled No. of Restarts: 8 No. of Flips: 2640 time to process: 29 seconds.
uf250-04.cnf fulfilled No. of Restarts: 164 No. of Flips: 2831 time to process: 29 seconds.
uf250-04.cnf fulfilled No. of Restarts: 1918 No. of Flips: 3522 time to process: 30 seconds.
uf250-04.cnf fulfilled No. of Restarts: 2678 No. of Flips: 1996 time to process: 19 seconds.
uf250-04.cnf fulfilled No. of Restarts: 1923 No. of Flips: 4091 time to process: 17 seconds.
uf250-04.cnf fulfilled No. of Restarts: 53 No. of Flips: 4491 time to process: 23 seconds.
uf250-04.cnf fulfilled No. of Restarts: 1023 No. of Flips: 1097 time to process: 23 seconds.
uf250-04.cnf fulfilled No. of Restarts: 4095 No. of Flips: 4030 time to process: 31 seconds.
uf250-04.cnf fulfilled No. of Restarts: 1227 No. of Flips: 626 time to process: 29 seconds.
uf250-04.cnf fulfilled No. of Restarts: 630 No. of Flips: 2518 time to process: 30 seconds.
uf250-04.cnf fulfilled No. of Restarts: 357 No. of Flips: 2895 time to process: 6 seconds.
uf250-04.cnf fulfilled No. of Restarts: 891 No. of Flips: 2421 time to process: 16 seconds.
uf250-04.cnf fulfilled No. of Restarts: 457 No. of Flips: 3973 time to process: 21 seconds.
uf250-04.cnf fulfilled No. of Restarts: 142 No. of Flips: 2220 time to process: 7 seconds.
uf250-04.cnf fulfilled No. of Restarts: 377 No. of Flips: 1104 time to process: 26 seconds.
uf250-04.cnf fulfilled No. of Restarts: 858 No. of Flips: 2380 time to process: 29 seconds.
uf250-04.cnf fulfilled No. of Restarts: 608 No. of Flips: 2089 time to process: 20 seconds.
uf250-04.cnf fulfilled No. of Restarts: 376 No. of Flips: 4086 time to process: 14 seconds.
uf250-04.cnf fulfilled No. of Restarts: 124 No. of Flips: 4830 time to process: 18 seconds.
uf250-04.cnf fulfilled No. of Restarts: 2366 No. of Flips: 2717 time to process: 30 seconds.
uf250-04.cnf fulfilled No. of Restarts: 70 No. of Flips: 4483 time to process: 24 seconds.
uf250-04.cnf fulfilled No. of Restarts: 1248 No. of Flips: 4223 time to process: 29 seconds.
uf250-04.cnf fulfilled No. of Restarts: 321 No. of Flips: 1395 time to process: 14 seconds.
uf250-04.cnf fulfilled No. of Restarts: 1408 No. of Flips: 2790 time to process: 29 seconds.
uf250-04.cnf fulfilled No. of Restarts: 1251 No. of Flips: 1091 time to process: 16 seconds.
uf250-04.cnf fulfilled No. of Restarts: 751 No. of Flips: 3198 time to process: 29 seconds.
uf250-04.cnf fulfilled No. of Restarts: 586 No. of Flips: 2248 time to process: 10 seconds.
uf250-04.cnf fulfilled No. of Restarts: 371 No. of Flips: 1885 time to process: 9 seconds.
uf250-04.cnf fulfilled No. of Restarts: 932 No. of Flips: 4355 time to process: 7 seconds.
uf250-04.cnf fulfilled No. of Restarts: 417 No. of Flips: 3369 time to process: 29 seconds.
uf250-04.cnf fulfilled No. of Restarts: 1898 No. of Flips: 2538 time to process: 30 seconds.
uf250-04.cnf fulfilled No. of Restarts: 681 No. of Flips: 3238 time to process: 15 seconds.
uf250-04.cnf fulfilled No. of Restarts: 336 No. of Flips: 1010 time to process: 26 seconds.
uf250-04.cnf fulfilled No. of Restarts: 1272 No. of Flips: 2426 time to process: 29 seconds.
uf250-04.cnf fulfilled No. of Restarts: 1444 No. of Flips: 897 time to process: 27 seconds.
uf250-04.cnf fulfilled No. of Restarts: 1710 No. of Flips: 844 time to process: 30 seconds.
uf250-04.cnf fulfilled No. of Restarts: 558 No. of Flips: 2687 time to process: 29 seconds.
uf250-04.cnf fulfilled No. of Restarts: 131 No. of Flips: 4283 time to process: 10 seconds.
uf250-04.cnf fulfilled No. of Restarts: 881 No. of Flips: 1224 time to process: 29 seconds.
uf250-04.cnf fulfilled No. of Restarts: 545 No. of Flips: 2675 time to process: 30 seconds.
uf250-04.cnf fulfilled No. of Restarts: 1836 No. of Flips: 1847 time to process: 30 seconds.
uf250-04.cnf fulfilled No. of Restarts: 92 No. of Flips: 3049 time to process: 10 seconds.
uf250-04.cnf fulfilled No. of Restarts: 924 No. of Flips: 4472 time to process: 26 seconds.
uf250-04.cnf fulfilled No. of Restarts: 50 No. of Flips: 2050 time to process: 17 seconds.
uf250-04.cnf fulfilled No. of Restarts: 1439 No. of Flips: 3225 time to process: 30 seconds.
uf250-04.cnf fulfilled No. of Restarts: 553 No. of Flips: 2746 time to process: 8 seconds.
uf250-04.cnf fulfilled No. of Restarts: 1553 No. of Flips: 4436 time to process: 20 seconds.
uf250-04.cnf fulfilled No. of Restarts: 202 No. of Flips: 3703 time to process: 15 seconds.
uf250-04.cnf fulfilled No. of Restarts: 515 No. of Flips: 4110 time to process: 27 seconds.
uf250-04.cnf fulfilled No. of Restarts: 211 No. of Flips: 1912 time to process: 19 seconds.
uf250-04.cnf fulfilled No. of Restarts: 447 No. of Flips: 4757 time to process: 20 seconds.
uf250-04.cnf fulfilled No. of Restarts: 2083 No. of Flips: 1475 time to process: 30 seconds.
uf250-04.cnf fulfilled No. of Restarts: 1340 No. of Flips: 3677 time to process: 30 seconds.
uf250-04.cnf fulfilled No. of Restarts: 657 No. of Flips: 1984 time to process: 25 seconds.
uf250-04.cnf fulfilled No. of Restarts: 528 No. of Flips: 1113 time to process: 29 seconds.
uf250-04.cnf fulfilled No. of Restarts: 269 No. of Flips: 3878 time to process: 29 seconds.
uf250-04.cnf fulfilled No. of Restarts: 26 No. of Flips: 1382 time to process: 22 seconds.
uf250-04.cnf fulfilled No. of Restarts: 3723 No. of Flips: 1743 time to process: 31 seconds.
uf250-04.cnf fulfilled No. of Restarts: 398 No. of Flips: 2874 time to process: 12 seconds.
uf250-04.cnf fulfilled No. of Restarts: 230 No. of Flips: 3266 time to process: 11 seconds.
uf250-04.cnf fulfilled No. of Restarts: 369 No. of Flips: 1501 time to process: 14 seconds.
uf250-04.cnf fulfilled No. of Restarts: 339 No. of Flips: 2575 time to process: 29 seconds.
uf250-04.cnf fulfilled No. of Restarts: 771 No. of Flips: 1372 time to process: 27 seconds.
uf250-04.cnf fulfilled No. of Restarts: 64 No. of Flips: 2995 time to process: 28 seconds.
uf250-04.cnf fulfilled No. of Restarts: 324 No. of Flips: 4071 time to process: 16 seconds.
uf250-04.cnf fulfilled No. of Restarts: 168 No. of Flips: 4004 time to process: 28 seconds.
uf250-04.cnf fulfilled No. of Restarts: 428 No. of Flips: 2504 time to process: 17 seconds.
uf250-04.cnf fulfilled No. of Restarts: 1816 No. of Flips: 2569 time to process: 29 seconds.
uf250-04.cnf fulfilled No. of Restarts: 158 No. of Flips: 878 time to process: 3 seconds.
uf250-04.cnf fulfilled No. of Restarts: 418 No. of Flips: 1027 time to process: 30 seconds.
uf250-04.cnf fulfilled No. of Restarts: 581 No. of Flips: 3401 time to process: 24 seconds.
uf250-04.cnf fulfilled No. of Restarts: 2166 No. of Flips: 4797 time to process: 30 seconds.
uf250-04.cnf fulfilled No. of Restarts: 223 No. of Flips: 3962 time to process: 9 seconds.
uf250-04.cnf fulfilled No. of Restarts: 480 No. of Flips: 1513 time to process: 25 seconds.
uf250-04.cnf fulfilled No. of Restarts: 411 No. of Flips: 3553 time to process: 11 seconds.
uf250-04.cnf fulfilled No. of Restarts: 389 No. of Flips: 2392 time to process: 17 seconds.
uf250-04.cnf fulfilled No. of Restarts: 769 No. of Flips: 4286 time to process: 23 seconds.
uf250-04.cnf fulfilled No. of Restarts: 173 No. of Flips: 1185 time to process: 22 seconds.
uf250-04.cnf fulfilled No. of Restarts: 437 No. of Flips: 3411 time to process: 29 seconds.
uf250-04.cnf fulfilled No. of Restarts: 226 No. of Flips: 4603 time to process: 14 seconds.
uf250-04.cnf fulfilled No. of Restarts: 2098 No. of Flips: 4124 time to process: 28 seconds.
uf250-04.cnf fulfilled No. of Restarts: 363 No. of Flips: 3844 time to process: 16 seconds.
uf250-04.cnf fulfilled No. of Restarts: 867 No. of Flips: 4062 time to process: 30 seconds.
uf250-04.cnf fulfilled No. of Restarts: 861 No. of Flips: 2613 time to process: 29 seconds.
uf250-04.cnf fulfilled No. of Restarts: 2138 No. of Flips: 4353 time to process: 30 seconds.
uf250-04.cnf fulfilled No. of Restarts: 377 No. of Flips: 2610 time to process: 27 seconds.
uf250-04.cnf fulfilled No. of Restarts: 1319 No. of Flips: 2639 time to process: 8 seconds.
uf250-04.cnf fulfilled No. of Restarts: 239 No. of Flips: 4556 time to process: 20 seconds.
uf250-04.cnf fulfilled No. of Restarts: 1730 No. of Flips: 3027 time to process: 30 seconds.
uf250-04.cnf fulfilled No. of Restarts: 181 No. of Flips: 1819 time to process: 11 seconds.
uf250-04.cnf fulfilled No. of Restarts: 70 No. of Flips: 1002 time to process: 29 seconds.
uf250-04.cnf fulfilled No. of Restarts: 783 No. of Flips: 757 time to process: 29 seconds.
uf250-04.cnf fulfilled No. of Restarts: 1614 No. of Flips: 1415 time to process: 22 seconds.
uf250-04.cnf fulfilled No. of Restarts: 248 No. of Flips: 1996 time to process: 29 seconds.
uf250-04.cnf fulfilled No. of Restarts: 209 No. of Flips: 1909 time to process: 15 seconds.
uf250-04.cnf fulfilled No. of Restarts: 1086 No. of Flips: 3064 time to process: 21 seconds.
uf250-04.cnf fulfilled No. of Restarts: 303 No. of Flips: 1857 time to process: 29 seconds.
uf250-04.cnf fulfilled No. of Restarts: 762 No. of Flips: 2809 time to process: 20 seconds.
uf250-04.cnf fulfilled No. of Restarts: 7 No. of Flips: 3770 time to process: 28 seconds.
uf250-04.cnf fulfilled No. of Restarts: 126 No. of Flips: 1425 time to process: 22 seconds.
uf250-04.cnf fulfilled No. of Restarts: 1479 No. of Flips: 4052 time to process: 30 seconds.
uf250-04.cnf fulfilled No. of Restarts: 2863 No. of Flips: 3009 time to process: 29 seconds.
uf250-04.cnf fulfilled No. of Restarts: 882 No. of Flips: 788 time to process: 31 seconds.
uf250-04.cnf fulfilled No. of Restarts: 1536 No. of Flips: 2926 time to process: 32 seconds.
uf250-04.cnf fulfilled No. of Restarts: 1039 No. of Flips: 995 time to process: 19 seconds.
uf250-04.cnf fulfilled No. of Restarts: 387 No. of Flips: 4176 time to process: 30 seconds.
uf250-04.cnf fulfilled No. of Restarts: 690 No. of Flips: 2863 time to process: 31 seconds.
uf250-04.cnf fulfilled No. of Restarts: 860 No. of Flips: 3262 time to process: 24 seconds.
uf250-04.cnf fulfilled No. of Restarts: 822 No. of Flips: 3897 time to process: 25 seconds.
uf250-04.cnf fulfilled No. of Restarts: 108 No. of Flips: 2262 time to process: 31 seconds.
uf250-04.cnf fulfilled No. of Restarts: 184 No. of Flips: 3332 time to process: 31 seconds.
uf250-04.cnf fulfilled No. of Restarts: 767 No. of Flips: 2136 time to process: 34 seconds.
uf250-04.cnf fulfilled No. of Restarts: 2120 No. of Flips: 1147 time to process: 34 seconds.
uf250-04.cnf fulfilled No. of Restarts: 1060 No. of Flips: 2867 time to process: 27 seconds.
uf250-04.cnf fulfilled No. of Restarts: 368 No. of Flips: 1748 time to process: 24 seconds.
uf250-04.cnf fulfilled No. of Restarts: 282 No. of Flips: 3041 time to process: 28 seconds.
uf250-04.cnf fulfilled No. of Restarts: 4210 No. of Flips: 1323 time to process: 34 seconds.
uf250-04.cnf fulfilled No. of Restarts: 404 No. of Flips: 2839 time to process: 29 seconds.
uf250-04.cnf fulfilled No. of Restarts: 378 No. of Flips: 1615 time to process: 18 seconds.
uf250-04.cnf fulfilled No. of Restarts: 1068 No. of Flips: 4683 time to process: 7 seconds.
uf250-04.cnf fulfilled No. of Restarts: 2227 No. of Flips: 920 time to process: 30 seconds.
uf250-04.cnf fulfilled No. of Restarts: 2181 No. of Flips: 2525 time to process: 21 seconds.
uf250-04.cnf fulfilled No. of Restarts: 979 No. of Flips: 1366 time to process: 20 seconds.
uf250-04.cnf fulfilled No. of Restarts: 964 No. of Flips: 4019 time to process: 26 seconds.
uf250-04.cnf fulfilled No. of Restarts: 707 No. of Flips: 4435 time to process: 29 seconds.
uf250-04.cnf fulfilled No. of Restarts: 759 No. of Flips: 4846 time to process: 29 seconds.
uf250-04.cnf fulfilled No. of Restarts: 302 No. of Flips: 3283 time to process: 27 seconds.
uf250-04.cnf fulfilled No. of Restarts: 602 No. of Flips: 2129 time to process: 29 seconds.
uf250-04.cnf fulfilled No. of Restarts: 823 No. of Flips: 3738 time to process: 30 seconds.
uf250-04.cnf fulfilled No. of Restarts: 553 No. of Flips: 4220 time to process: 30 seconds.
uf250-04.cnf fulfilled No. of Restarts: 897 No. of Flips: 3350 time to process: 14 seconds.
uf250-04.cnf fulfilled No. of Restarts: 84 No. of Flips: 4848 time to process: 29 seconds.
uf250-04.cnf fulfilled No. of Restarts: 867 No. of Flips: 3785 time to process: 29 seconds.
uf250-04.cnf fulfilled No. of Restarts: 265 No. of Flips: 4340 time to process: 21 seconds.
uf250-04.cnf fulfilled No. of Restarts: 752 No. of Flips: 2759 time to process: 8 seconds.
uf250-04.cnf fulfilled No. of Restarts: 95 No. of Flips: 3836 time to process: 29 seconds.
uf250-04.cnf fulfilled No. of Restarts: 238 No. of Flips: 4610 time to process: 30 seconds.
uf250-04.cnf fulfilled No. of Restarts: 90 No. of Flips: 3950 time to process: 7 seconds.
uf250-04.cnf fulfilled No. of Restarts: 76 No. of Flips: 3327 time to process: 9 seconds.
uf250-04.cnf fulfilled No. of Restarts: 340 No. of Flips: 4250 time to process: 23 seconds.
uf250-04.cnf fulfilled No. of Restarts: 253 No. of Flips: 3032 time to process: 18 seconds.
uf250-04.cnf fulfilled No. of Restarts: 2145 No. of Flips: 4356 time to process: 30 seconds.
uf250-04.cnf fulfilled No. of Restarts: 13 No. of Flips: 3062 time to process: 9 seconds.
uf250-04.cnf fulfilled No. of Restarts: 110 No. of Flips: 4894 time to process: 20 seconds.
uf250-04.cnf fulfilled No. of Restarts: 62 No. of Flips: 3455 time to process: 20 seconds.
uf250-04.cnf fulfilled No. of Restarts: 649 No. of Flips: 3203 time to process: 9 seconds.
uf250-04.cnf fulfilled No. of Restarts: 32 No. of Flips: 1088 time to process: 25 seconds.
uf250-04.cnf fulfilled No. of Restarts: 81 No. of Flips: 4647 time to process: 17 seconds.
uf250-04.cnf fulfilled No. of Restarts: 737 No. of Flips: 1002 time to process: 6 seconds.
uf250-04.cnf fulfilled No. of Restarts: 279 No. of Flips: 2637 time to process: 16 seconds.
uf250-04.cnf fulfilled No. of Restarts: 741 No. of Flips: 3000 time to process: 11 seconds.
uf250-04.cnf fulfilled No. of Restarts: 29 No. of Flips: 4693 time to process: 22 seconds.
uf250-04.cnf fulfilled No. of Restarts: 75 No. of Flips: 2832 time to process: 15 seconds.
uf250-04.cnf fulfilled No. of Restarts: 329 No. of Flips: 2244 time to process: 2 seconds.
uf250-04.cnf fulfilled No. of Restarts: 267 No. of Flips: 3198 time to process: 29 seconds.
uf250-04.cnf fulfilled No. of Restarts: 1949 No. of Flips: 2118 time to process: 20 seconds.
uf250-04.cnf fulfilled No. of Restarts: 128 No. of Flips: 4148 time to process: 21 seconds.
uf250-04.cnf fulfilled No. of Restarts: 1833 No. of Flips: 1439 time to process: 30 seconds.
uf250-04.cnf fulfilled No. of Restarts: 821 No. of Flips: 3456 time to process: 30 seconds.
uf250-04.cnf fulfilled No. of Restarts: 446 No. of Flips: 3039 time to process: 25 seconds.
uf250-04.cnf fulfilled No. of Restarts: 197 No. of Flips: 2290 time to process: 9 seconds.
uf250-04.cnf fulfilled No. of Restarts: 1288 No. of Flips: 4468 time to process: 19 seconds.
uf250-04.cnf fulfilled No. of Restarts: 2120 No. of Flips: 3440 time to process: 30 seconds.
uf250-04.cnf fulfilled No. of Restarts: 1013 No. of Flips: 2549 time to process: 29 seconds.
uf250-04.cnf fulfilled No. of Restarts: 4 No. of Flips: 1666 time to process: 29 seconds.
uf250-04.cnf fulfilled No. of Restarts: 282 No. of Flips: 4800 time to process: 25 seconds.
uf250-04.cnf fulfilled No. of Restarts: 757 No. of Flips: 4841 time to process: 19 seconds.
uf250-04.cnf fulfilled No. of Restarts: 311 No. of Flips: 1992 time to process: 16 seconds.
uf250-04.cnf fulfilled No. of Restarts: 894 No. of Flips: 2801 time to process: 13 seconds.
uf250-04.cnf fulfilled No. of Restarts: 878 No. of Flips: 2124 time to process: 17 seconds.
uf250-04.cnf fulfilled No. of Restarts: 952 No. of Flips: 4171 time to process: 30 seconds.
uf250-04.cnf fulfilled No. of Restarts: 1549 No. of Flips: 802 time to process: 30 seconds.
uf250-04.cnf fulfilled No. of Restarts: 438 No. of Flips: 1498 time to process: 29 seconds.
uf250-04.cnf fulfilled No. of Restarts: 416 No. of Flips: 3627 time to process: 18 seconds.
uf250-04.cnf fulfilled No. of Restarts: 1120 No. of Flips: 4023 time to process: 19 seconds.
uf250-04.cnf fulfilled No. of Restarts: 33 No. of Flips: 1271 time to process: 21 seconds.
uf250-04.cnf fulfilled No. of Restarts: 1323 No. of Flips: 1282 time to process: 30 seconds.
uf250-04.cnf fulfilled No. of Restarts: 186 No. of Flips: 915 time to process: 18 seconds.
uf250-04.cnf fulfilled No. of Restarts: 55 No. of Flips: 4090 time to process: 23 seconds.
uf250-04.cnf fulfilled No. of Restarts: 19 No. of Flips: 3727 time to process: 11 seconds.
uf250-04.cnf fulfilled No. of Restarts: 153 No. of Flips: 3843 time to process: 30 seconds.
uf250-04.cnf fulfilled No. of Restarts: 1317 No. of Flips: 2024 time to process: 30 seconds.
uf250-04.cnf fulfilled No. of Restarts: 749 No. of Flips: 1733 time to process: 8 seconds.
uf250-04.cnf fulfilled No. of Restarts: 1280 No. of Flips: 680 time to process: 17 seconds.
uf250-04.cnf fulfilled No. of Restarts: 1661 No. of Flips: 4397 time to process: 27 seconds.
uf250-04.cnf fulfilled No. of Restarts: 525 No. of Flips: 2492 time to process: 29 seconds.
uf250-04.cnf fulfilled No. of Restarts: 26 No. of Flips: 2939 time to process: 13 seconds.
uf250-04.cnf fulfilled No. of Restarts: 540 No. of Flips: 1315 time to process: 29 seconds.
uf250-04.cnf fulfilled No. of Restarts: 233 No. of Flips: 4493 time to process: 29 seconds.
uf250-04.cnf fulfilled No. of Restarts: 729 No. of Flips: 1694 time to process: 29 seconds.
uf250-04.cnf fulfilled No. of Restarts: 502 No. of Flips: 4174 time to process: 29 seconds.
uf250-04.cnf fulfilled No. of Restarts: 387 No. of Flips: 4818 time to process: 29 seconds.
uf250-04.cnf fulfilled No. of Restarts: 118 No. of Flips: 3162 time to process: 12 seconds.
uf250-04.cnf fulfilled No. of Restarts: 71 No. of Flips: 1828 time to process: 13 seconds.
uf250-04.cnf fulfilled No. of Restarts: 180 No. of Flips: 2901 time to process: 29 seconds.
uf250-04.cnf fulfilled No. of Restarts: 1149 No. of Flips: 645 time to process: 24 seconds.
uf250-04.cnf fulfilled No. of Restarts: 319 No. of Flips: 2508 time to process: 29 seconds.
uf250-04.cnf fulfilled No. of Restarts: 2206 No. of Flips: 4868 time to process: 30 seconds.
uf250-04.cnf fulfilled No. of Restarts: 671 No. of Flips: 4762 time to process: 30 seconds.
uf250-04.cnf fulfilled No. of Restarts: 144 No. of Flips: 4920 time to process: 17 seconds.
uf250-04.cnf fulfilled No. of Restarts: 674 No. of Flips: 1387 time to process: 17 seconds.
uf250-04.cnf fulfilled No. of Restarts: 360 No. of Flips: 2840 time to process: 17 seconds.
uf250-04.cnf fulfilled No. of Restarts: 892 No. of Flips: 1737 time to process: 19 seconds.
uf250-04.cnf fulfilled No. of Restarts: 552 No. of Flips: 4219 time to process: 29 seconds.
uf250-04.cnf fulfilled No. of Restarts: 518 No. of Flips: 2283 time to process: 29 seconds.
uf250-04.cnf fulfilled No. of Restarts: 185 No. of Flips: 2323 time to process: 29 seconds.
uf250-04.cnf fulfilled No. of Restarts: 935 No. of Flips: 2486 time to process: 8 seconds.
uf250-04.cnf fulfilled No. of Restarts: 22 No. of Flips: 1161 time to process: 29 seconds.
uf250-04.cnf fulfilled No. of Restarts: 940 No. of Flips: 1425 time to process: 29 seconds.
uf250-04.cnf fulfilled No. of Restarts: 191 No. of Flips: 1735 time to process: 29 seconds.
uf250-04.cnf fulfilled No. of Restarts: 144 No. of Flips: 4044 time to process: 29 seconds.
uf250-04.cnf fulfilled No. of Restarts: 1 No. of Flips: 4113 time to process: 29 seconds.
uf250-04.cnf fulfilled No. of Restarts: 2171 No. of Flips: 3978 time to process: 18 seconds.
uf250-04.cnf fulfilled No. of Restarts: 1040 No. of Flips: 4423 time to process: 15 seconds.
uf250-04.cnf fulfilled No. of Restarts: 23 No. of Flips: 1765 time to process: 23 seconds.
uf250-04.cnf fulfilled No. of Restarts: 980 No. of Flips: 2361 time to process: 30 seconds.
uf250-04.cnf fulfilled No. of Restarts: 220 No. of Flips: 4462 time to process: 29 seconds.
uf250-04.cnf fulfilled No. of Restarts: 229 No. of Flips: 3935 time to process: 18 seconds.
uf250-04.cnf fulfilled No. of Restarts: 1279 No. of Flips: 3675 time to process: 30 seconds.
uf250-04.cnf fulfilled No. of Restarts: 1299 No. of Flips: 2346 time to process: 26 seconds.
uf250-04.cnf fulfilled No. of Restarts: 109 No. of Flips: 2328 time to process: 8 seconds.
uf250-04.cnf fulfilled No. of Restarts: 169 No. of Flips: 697 time to process: 29 seconds.
uf250-04.cnf fulfilled No. of Restarts: 1786 No. of Flips: 1630 time to process: 30 seconds.
uf250-04.cnf fulfilled No. of Restarts: 2279 No. of Flips: 1838 time to process: 25 seconds.
uf250-04.cnf fulfilled No. of Restarts: 807 No. of Flips: 3741 time to process: 11 seconds.
uf250-04.cnf fulfilled No. of Restarts: 107 No. of Flips: 4374 time to process: 29 seconds.
uf250-04.cnf fulfilled No. of Restarts: 859 No. of Flips: 2812 time to process: 23 seconds.
uf250-04.cnf fulfilled No. of Restarts: 472 No. of Flips: 1695 time to process: 12 seconds.
uf250-04.cnf fulfilled No. of Restarts: 434 No. of Flips: 906 time to process: 30 seconds.
uf250-04.cnf fulfilled No. of Restarts: 1254 No. of Flips: 1784 time to process: 31 seconds.
uf250-04.cnf fulfilled No. of Restarts: 1265 No. of Flips: 4930 time to process: 15 seconds.
uf250-04.cnf fulfilled No. of Restarts: 1880 No. of Flips: 4015 time to process: 31 seconds.
uf250-04.cnf fulfilled No. of Restarts: 464 No. of Flips: 4112 time to process: 20 seconds.
uf250-04.cnf fulfilled No. of Restarts: 458 No. of Flips: 2943 time to process: 27 seconds.
uf250-04.cnf fulfilled No. of Restarts: 1240 No. of Flips: 1277 time to process: 23 seconds.
uf250-04.cnf fulfilled No. of Restarts: 91 No. of Flips: 4588 time to process: 30 seconds.
uf250-04.cnf fulfilled No. of Restarts: 1089 No. of Flips: 4430 time to process: 22 seconds.
uf250-04.cnf fulfilled No. of Restarts: 292 No. of Flips: 4737 time to process: 17 seconds.
uf250-04.cnf fulfilled No. of Restarts: 2205 No. of Flips: 1253 time to process: 29 seconds.
uf250-04.cnf fulfilled No. of Restarts: 150 No. of Flips: 3462 time to process: 28 seconds.
uf250-04.cnf fulfilled No. of Restarts: 49 No. of Flips: 2179 time to process: 21 seconds.
uf250-04.cnf fulfilled No. of Restarts: 239 No. of Flips: 4155 time to process: 29 seconds.
uf250-04.cnf fulfilled No. of Restarts: 248 No. of Flips: 4193 time to process: 29 seconds.
uf250-04.cnf fulfilled No. of Restarts: 480 No. of Flips: 3656 time to process: 25 seconds.
uf250-04.cnf fulfilled No. of Restarts: 925 No. of Flips: 2631 time to process: 29 seconds.
uf250-04.cnf fulfilled No. of Restarts: 193 No. of Flips: 3886 time to process: 22 seconds.
uf250-04.cnf fulfilled No. of Restarts: 127 No. of Flips: 4566 time to process: 24 seconds.
uf250-04.cnf fulfilled No. of Restarts: 95 No. of Flips: 4002 time to process: 20 seconds.
uf250-04.cnf fulfilled No. of Restarts: 53 No. of Flips: 2529 time to process: 29 seconds.
uf250-04.cnf fulfilled No. of Restarts: 358 No. of Flips: 2285 time to process: 29 seconds.
uf250-04.cnf fulfilled No. of Restarts: 894 No. of Flips: 2950 time to process: 19 seconds.
uf250-04.cnf fulfilled No. of Restarts: 348 No. of Flips: 2992 time to process: 29 seconds.
uf250-04.cnf fulfilled No. of Restarts: 2430 No. of Flips: 2411 time to process: 31 seconds.
uf250-04.cnf fulfilled No. of Restarts: 1282 No. of Flips: 4615 time to process: 29 seconds.
uf250-04.cnf fulfilled No. of Restarts: 60 No. of Flips: 1678 time to process: 11 seconds.
uf250-04.cnf fulfilled No. of Restarts: 1186 No. of Flips: 1725 time to process: 27 seconds.
uf250-04.cnf fulfilled No. of Restarts: 56 No. of Flips: 1644 time to process: 30 seconds.
uf250-04.cnf fulfilled No. of Restarts: 2223 No. of Flips: 2276 time to process: 17 seconds.
uf250-04.cnf fulfilled No. of Restarts: 1547 No. of Flips: 2128 time to process: 29 seconds.
uf250-04.cnf fulfilled No. of Restarts: 1458 No. of Flips: 3253 time to process: 21 seconds.
uf250-04.cnf fulfilled No. of Restarts: 159 No. of Flips: 3599 time to process: 7 seconds.
uf250-04.cnf fulfilled No. of Restarts: 142 No. of Flips: 4914 time to process: 24 seconds.
uf250-04.cnf fulfilled No. of Restarts: 752 No. of Flips: 4004 time to process: 25 seconds.
uf250-04.cnf fulfilled No. of Restarts: 849 No. of Flips: 3071 time to process: 25 seconds.
uf250-04.cnf fulfilled No. of Restarts: 129 No. of Flips: 2169 time to process: 23 seconds.
uf250-04.cnf fulfilled No. of Restarts: 230 No. of Flips: 2364 time to process: 17 seconds.
uf250-04.cnf fulfilled No. of Restarts: 63 No. of Flips: 2749 time to process: 14 seconds.
uf250-04.cnf fulfilled No. of Restarts: 1498 No. of Flips: 2408 time to process: 18 seconds.
uf250-04.cnf fulfilled No. of Restarts: 107 No. of Flips: 2197 time to process: 14 seconds.
uf250-04.cnf fulfilled No. of Restarts: 506 No. of Flips: 2342 time to process: 13 seconds.
uf250-04.cnf fulfilled No. of Restarts: 749 No. of Flips: 3828 time to process: 17 seconds.
uf250-04.cnf fulfilled No. of Restarts: 943 No. of Flips: 2220 time to process: 15 seconds.
uf250-04.cnf fulfilled No. of Restarts: 135 No. of Flips: 2958 time to process: 18 seconds.
uf250-04.cnf fulfilled No. of Restarts: 1859 No. of Flips: 4237 time to process: 21 seconds.
uf250-04.cnf fulfilled No. of Restarts: 1534 No. of Flips: 2137 time to process: 30 seconds.
uf250-04.cnf fulfilled No. of Restarts: 106 No. of Flips: 1674 time to process: 7 seconds.
uf250-04.cnf fulfilled No. of Restarts: 661 No. of Flips: 2708 time to process: 29 seconds.
uf250-04.cnf fulfilled No. of Restarts: 601 No. of Flips: 1250 time to process: 23 seconds.
uf250-04.cnf fulfilled No. of Restarts: 12 No. of Flips: 2096 time to process: 29 seconds.
uf250-04.cnf fulfilled No. of Restarts: 288 No. of Flips: 4258 time to process: 25 seconds.
uf250-04.cnf fulfilled No. of Restarts: 674 No. of Flips: 2876 time to process: 20 seconds.
uf250-04.cnf fulfilled No. of Restarts: 455 No. of Flips: 4240 time to process: 8 seconds.
uf250-04.cnf fulfilled No. of Restarts: 2475 No. of Flips: 3492 time to process: 30 seconds.
uf250-04.cnf fulfilled No. of Restarts: 1363 No. of Flips: 3793 time to process: 30 seconds.
uf250-04.cnf fulfilled No. of Restarts: 196 No. of Flips: 4298 time to process: 30 seconds.
uf250-04.cnf fulfilled No. of Restarts: 750 No. of Flips: 3741 time to process: 13 seconds.
uf250-04.cnf fulfilled No. of Restarts: 337 No. of Flips: 1249 time to process: 29 seconds.
uf250-04.cnf fulfilled No. of Restarts: 2060 No. of Flips: 2309 time to process: 15 seconds.
uf250-04.cnf fulfilled No. of Restarts: 336 No. of Flips: 3975 time to process: 18 seconds.
uf250-04.cnf fulfilled No. of Restarts: 572 No. of Flips: 4436 time to process: 31 seconds.
uf250-04.cnf fulfilled No. of Restarts: 701 No. of Flips: 3287 time to process: 14 seconds.
uf250-04.cnf fulfilled No. of Restarts: 773 No. of Flips: 2001 time to process: 28 seconds.
uf250-04.cnf fulfilled No. of Restarts: 464 No. of Flips: 3761 time to process: 23 seconds.
uf250-04.cnf fulfilled No. of Restarts: 1304 No. of Flips: 1933 time to process: 27 seconds.
uf250-04.cnf fulfilled No. of Restarts: 213 No. of Flips: 1882 time to process: 1 seconds.
uf250-04.cnf fulfilled No. of Restarts: 7071 No. of Flips: 4052 time to process: 35 seconds.
uf250-04.cnf fulfilled No. of Restarts: 1461 No. of Flips: 3605 time to process: 20 seconds.
uf250-04.cnf fulfilled No. of Restarts: 126 No. of Flips: 4578 time to process: 30 seconds.
uf250-04.cnf fulfilled No. of Restarts: 321 No. of Flips: 2464 time to process: 8 seconds.
uf250-04.cnf fulfilled No. of Restarts: 150 No. of Flips: 4623 time to process: 30 seconds.
uf250-04.cnf fulfilled No. of Restarts: 242 No. of Flips: 2989 time to process: 30 seconds.
uf250-04.cnf fulfilled No. of Restarts: 936 No. of Flips: 3383 time to process: 25 seconds.
uf250-04.cnf fulfilled No. of Restarts: 13 No. of Flips: 1438 time to process: 29 seconds.
uf250-04.cnf fulfilled No. of Restarts: 404 No. of Flips: 3937 time to process: 29 seconds.
uf250-04.cnf fulfilled No. of Restarts: 1283 No. of Flips: 3065 time to process: 13 seconds.
uf250-04.cnf fulfilled No. of Restarts: 979 No. of Flips: 2667 time to process: 27 seconds.
uf250-04.cnf fulfilled No. of Restarts: 2029 No. of Flips: 3062 time to process: 30 seconds.
uf250-04.cnf fulfilled No. of Restarts: 884 No. of Flips: 4616 time to process: 13 seconds.
uf250-04.cnf fulfilled No. of Restarts: 1011 No. of Flips: 1537 time to process: 31 seconds.
uf250-04.cnf fulfilled No. of Restarts: 251 No. of Flips: 4769 time to process: 3 seconds.
uf250-04.cnf fulfilled No. of Restarts: 117 No. of Flips: 2048 time to process: 26 seconds.
uf250-04.cnf fulfilled No. of Restarts: 397 No. of Flips: 4821 time to process: 12 seconds.
uf250-04.cnf fulfilled No. of Restarts: 523 No. of Flips: 4345 time to process: 13 seconds.
uf250-04.cnf fulfilled No. of Restarts: 749 No. of Flips: 3416 time to process: 30 seconds.
uf250-04.cnf fulfilled No. of Restarts: 1023 No. of Flips: 4716 time to process: 30 seconds.
uf250-04.cnf fulfilled No. of Restarts: 1277 No. of Flips: 1935 time to process: 30 seconds.
uf250-04.cnf fulfilled No. of Restarts: 423 No. of Flips: 3128 time to process: 29 seconds.
uf250-04.cnf fulfilled No. of Restarts: 1053 No. of Flips: 2737 time to process: 29 seconds.
uf250-04.cnf fulfilled No. of Restarts: 893 No. of Flips: 3173 time to process: 32 seconds.
uf250-04.cnf fulfilled No. of Restarts: 695 No. of Flips: 4519 time to process: 31 seconds.
uf250-04.cnf fulfilled No. of Restarts: 276 No. of Flips: 2317 time to process: 16 seconds.
uf250-04.cnf fulfilled No. of Restarts: 1921 No. of Flips: 3892 time to process: 27 seconds.
uf250-04.cnf fulfilled No. of Restarts: 109 No. of Flips: 2556 time to process: 16 seconds.
uf250-04.cnf fulfilled No. of Restarts: 270 No. of Flips: 2258 time to process: 18 seconds.
uf250-04.cnf fulfilled No. of Restarts: 2022 No. of Flips: 2759 time to process: 20 seconds.
uf250-04.cnf fulfilled No. of Restarts: 1590 No. of Flips: 4325 time to process: 20 seconds.
uf250-04.cnf fulfilled No. of Restarts: 1 No. of Flips: 4781 time to process: 8 seconds.
uf250-04.cnf fulfilled No. of Restarts: 603 No. of Flips: 3229 time to process: 10 seconds.
uf250-04.cnf fulfilled No. of Restarts: 13 No. of Flips: 4676 time to process: 29 seconds.
uf250-04.cnf fulfilled No. of Restarts: 313 No. of Flips: 3913 time to process: 21 seconds.
uf250-04.cnf fulfilled No. of Restarts: 318 No. of Flips: 4053 time to process: 20 seconds.
uf250-04.cnf fulfilled No. of Restarts: 1027 No. of Flips: 2306 time to process: 28 seconds.
uf250-04.cnf fulfilled No. of Restarts: 2685 No. of Flips: 1219 time to process: 21 seconds.
uf250-04.cnf fulfilled No. of Restarts: 2385 No. of Flips: 4719 time to process: 21 seconds.
uf250-04.cnf fulfilled No. of Restarts: 37 No. of Flips: 2131 time to process: 8 seconds.
uf250-04.cnf fulfilled No. of Restarts: 2497 No. of Flips: 2166 time to process: 23 seconds.
uf250-04.cnf fulfilled No. of Restarts: 42 No. of Flips: 3155 time to process: 21 seconds.
uf250-04.cnf fulfilled No. of Restarts: 4394 No. of Flips: 1634 time to process: 36 seconds.
uf250-04.cnf fulfilled No. of Restarts: 369 No. of Flips: 2434 time to process: 9 seconds.
uf250-04.cnf fulfilled No. of Restarts: 80 No. of Flips: 3953 time to process: 29 seconds.
uf250-04.cnf fulfilled No. of Restarts: 65 No. of Flips: 2265 time to process: 22 seconds.
uf250-04.cnf fulfilled No. of Restarts: 132 No. of Flips: 3997 time to process: 17 seconds.
uf250-04.cnf fulfilled No. of Restarts: 579 No. of Flips: 1884 time to process: 8 seconds.
uf250-04.cnf fulfilled No. of Restarts: 1262 No. of Flips: 2466 time to process: 29 seconds.
uf250-04.cnf fulfilled No. of Restarts: 1106 No. of Flips: 1058 time to process: 23 seconds.
uf250-04.cnf fulfilled No. of Restarts: 1662 No. of Flips: 4257 time to process: 24 seconds.
uf250-04.cnf fulfilled No. of Restarts: 449 No. of Flips: 3865 time to process: 21 seconds.
uf250-04.cnf fulfilled No. of Restarts: 168 No. of Flips: 2104 time to process: 20 seconds.
uf250-04.cnf fulfilled No. of Restarts: 1395 No. of Flips: 2002 time to process: 26 seconds.
uf250-04.cnf fulfilled No. of Restarts: 919 No. of Flips: 2610 time to process: 30 seconds.
uf250-04.cnf fulfilled No. of Restarts: 3381 No. of Flips: 2763 time to process: 30 seconds.
uf250-04.cnf fulfilled No. of Restarts: 130 No. of Flips: 3375 time to process: 22 seconds.
uf250-04.cnf fulfilled No. of Restarts: 439 No. of Flips: 2140 time to process: 28 seconds.
uf250-04.cnf fulfilled No. of Restarts: 51 No. of Flips: 4855 time to process: 29 seconds.
uf250-04.cnf fulfilled No. of Restarts: 25 No. of Flips: 4275 time to process: 29 seconds.
uf250-04.cnf fulfilled No. of Restarts: 647 No. of Flips: 2141 time to process: 13 seconds.
uf250-04.cnf fulfilled No. of Restarts: 161 No. of Flips: 3193 time to process: 25 seconds.
uf250-04.cnf fulfilled No. of Restarts: 804 No. of Flips: 1842 time to process: 16 seconds.
uf250-04.cnf fulfilled No. of Restarts: 1426 No. of Flips: 4483 time to process: 29 seconds.
uf250-04.cnf fulfilled No. of Restarts: 16 No. of Flips: 2025 time to process: 12 seconds.
uf250-04.cnf fulfilled No. of Restarts: 81 No. of Flips: 2766 time to process: 29 seconds.
uf250-04.cnf fulfilled No. of Restarts: 217 No. of Flips: 1796 time to process: 31 seconds.
uf250-04.cnf fulfilled No. of Restarts: 122 No. of Flips: 2820 time to process: 23 seconds.
uf250-04.cnf fulfilled No. of Restarts: 382 No. of Flips: 1840 time to process: 28 seconds.
uf250-04.cnf fulfilled No. of Restarts: 385 No. of Flips: 3773 time to process: 23 seconds.
uf250-04.cnf fulfilled No. of Restarts: 510 No. of Flips: 3415 time to process: 29 seconds.
uf250-04.cnf fulfilled No. of Restarts: 272 No. of Flips: 4100 time to process: 29 seconds.
uf250-04.cnf fulfilled No. of Restarts: 1286 No. of Flips: 2431 time to process: 19 seconds.
uf250-04.cnf fulfilled No. of Restarts: 279 No. of Flips: 1520 time to process: 5 seconds.
uf250-04.cnf fulfilled No. of Restarts: 396 No. of Flips: 2351 time to process: 11 seconds.
uf250-04.cnf fulfilled No. of Restarts: 473 No. of Flips: 1094 time to process: 16 seconds.
uf250-04.cnf fulfilled No. of Restarts: 297 No. of Flips: 3634 time to process: 29 seconds.
uf250-04.cnf fulfilled No. of Restarts: 407 No. of Flips: 976 time to process: 29 seconds.
uf250-04.cnf fulfilled No. of Restarts: 598 No. of Flips: 3287 time to process: 12 seconds.
uf250-04.cnf fulfilled No. of Restarts: 704 No. of Flips: 1286 time to process: 23 seconds.
uf250-04.cnf fulfilled No. of Restarts: 794 No. of Flips: 2390 time to process: 19 seconds.
uf250-04.cnf fulfilled No. of Restarts: 2060 No. of Flips: 1579 time to process: 13 seconds.
uf250-04.cnf fulfilled No. of Restarts: 164 No. of Flips: 1258 time to process: 27 seconds.
uf250-04.cnf fulfilled No. of Restarts: 4019 No. of Flips: 4574 time to process: 24 seconds.
uf250-04.cnf fulfilled No. of Restarts: 1520 No. of Flips: 1501 time to process: 29 seconds.
uf250-04.cnf fulfilled No. of Restarts: 72 No. of Flips: 2075 time to process: 14 seconds.
uf250-04.cnf fulfilled No. of Restarts: 124 No. of Flips: 3833 time to process: 12 seconds.
uf250-04.cnf fulfilled No. of Restarts: 1319 No. of Flips: 4227 time to process: 29 seconds.
uf250-04.cnf fulfilled No. of Restarts: 1639 No. of Flips: 2836 time to process: 18 seconds.
uf250-04.cnf fulfilled No. of Restarts: 458 No. of Flips: 3927 time to process: 9 seconds.
uf250-04.cnf fulfilled No. of Restarts: 240 No. of Flips: 1449 time to process: 13 seconds.
uf250-04.cnf fulfilled No. of Restarts: 1666 No. of Flips: 2524 time to process: 21 seconds.
uf250-04.cnf fulfilled No. of Restarts: 2647 No. of Flips: 4422 time to process: 30 seconds.
uf250-04.cnf fulfilled No. of Restarts: 94 No. of Flips: 2634 time to process: 22 seconds.
uf250-04.cnf fulfilled No. of Restarts: 502 No. of Flips: 3965 time to process: 28 seconds.
uf250-04.cnf fulfilled No. of Restarts: 964 No. of Flips: 4890 time to process: 29 seconds.
uf250-04.cnf fulfilled No. of Restarts: 3535 No. of Flips: 3346 time to process: 27 seconds.
uf250-04.cnf fulfilled No. of Restarts: 869 No. of Flips: 4208 time to process: 22 seconds.
uf250-04.cnf fulfilled No. of Restarts: 1567 No. of Flips: 2881 time to process: 28 seconds.
uf250-04.cnf fulfilled No. of Restarts: 499 No. of Flips: 2149 time to process: 9 seconds.
uf250-04.cnf fulfilled No. of Restarts: 333 No. of Flips: 3228 time to process: 9 seconds.
uf250-04.cnf fulfilled No. of Restarts: 40 No. of Flips: 3797 time to process: 29 seconds.
uf250-04.cnf fulfilled No. of Restarts: 244 No. of Flips: 4982 time to process: 17 seconds.
uf250-04.cnf fulfilled No. of Restarts: 866 No. of Flips: 709 time to process: 18 seconds.
uf250-04.cnf fulfilled No. of Restarts: 232 No. of Flips: 3591 time to process: 21 seconds.
uf250-04.cnf fulfilled No. of Restarts: 1808 No. of Flips: 2138 time to process: 27 seconds.
uf250-04.cnf fulfilled No. of Restarts: 854 No. of Flips: 4518 time to process: 18 seconds.
uf250-04.cnf fulfilled No. of Restarts: 72 No. of Flips: 3600 time to process: 14 seconds.
uf250-04.cnf fulfilled No. of Restarts: 656 No. of Flips: 1979 time to process: 21 seconds.
uf250-04.cnf fulfilled No. of Restarts: 769 No. of Flips: 1783 time to process: 21 seconds.
uf250-04.cnf fulfilled No. of Restarts: 1093 No. of Flips: 2814 time to process: 27 seconds.
uf250-04.cnf fulfilled No. of Restarts: 462 No. of Flips: 4013 time to process: 8 seconds.
uf250-04.cnf fulfilled No. of Restarts: 5 No. of Flips: 1249 time to process: 16 seconds.
uf250-04.cnf fulfilled No. of Restarts: 217 No. of Flips: 2600 time to process: 6 seconds.
uf250-04.cnf fulfilled No. of Restarts: 14 No. of Flips: 2305 time to process: 28 seconds.
uf250-04.cnf fulfilled No. of Restarts: 508 No. of Flips: 3426 time to process: 23 seconds.
uf250-04.cnf fulfilled No. of Restarts: 1573 No. of Flips: 512 time to process: 21 seconds.
uf250-04.cnf fulfilled No. of Restarts: 271 No. of Flips: 3623 time to process: 15 seconds.
uf250-04.cnf fulfilled No. of Restarts: 1333 No. of Flips: 3682 time to process: 29 seconds.
uf250-04.cnf fulfilled No. of Restarts: 139 No. of Flips: 4484 time to process: 13 seconds.
uf250-04.cnf fulfilled No. of Restarts: 510 No. of Flips: 1269 time to process: 28 seconds.
uf250-04.cnf fulfilled No. of Restarts: 160 No. of Flips: 3244 time to process: 15 seconds.
uf250-04.cnf fulfilled No. of Restarts: 147 No. of Flips: 2407 time to process: 20 seconds.
uf250-04.cnf fulfilled No. of Restarts: 1056 No. of Flips: 4333 time to process: 29 seconds.
uf250-04.cnf fulfilled No. of Restarts: 275 No. of Flips: 3765 time to process: 22 seconds.
uf250-04.cnf fulfilled No. of Restarts: 654 No. of Flips: 1957 time to process: 29 seconds.
uf250-04.cnf fulfilled No. of Restarts: 1375 No. of Flips: 2683 time to process: 13 seconds.
uf250-04.cnf fulfilled No. of Restarts: 1462 No. of Flips: 3960 time to process: 29 seconds.
uf250-04.cnf fulfilled No. of Restarts: 930 No. of Flips: 2593 time to process: 12 seconds.
uf250-04.cnf fulfilled No. of Restarts: 205 No. of Flips: 2624 time to process: 13 seconds.
uf250-04.cnf fulfilled No. of Restarts: 1794 No. of Flips: 1288 time to process: 27 seconds.
uf250-04.cnf fulfilled No. of Restarts: 1064 No. of Flips: 2728 time to process: 29 seconds.
uf250-04.cnf fulfilled No. of Restarts: 101 No. of Flips: 1263 time to process: 29 seconds.
uf250-04.cnf fulfilled No. of Restarts: 81 No. of Flips: 4703 time to process: 16 seconds.
uf250-04.cnf fulfilled No. of Restarts: 395 No. of Flips: 1459 time to process: 22 seconds.
uf250-04.cnf fulfilled No. of Restarts: 423 No. of Flips: 3683 time to process: 9 seconds.
uf250-04.cnf fulfilled No. of Restarts: 77 No. of Flips: 3450 time to process: 28 seconds.
uf250-04.cnf fulfilled No. of Restarts: 398 No. of Flips: 3845 time to process: 8 seconds.
uf250-04.cnf fulfilled No. of Restarts: 39 No. of Flips: 3918 time to process: 28 seconds.
uf250-04.cnf fulfilled No. of Restarts: 1414 No. of Flips: 2085 time to process: 29 seconds.
uf250-04.cnf fulfilled No. of Restarts: 1067 No. of Flips: 2432 time to process: 29 seconds.
uf250-04.cnf fulfilled No. of Restarts: 75 No. of Flips: 1877 time to process: 14 seconds.
uf250-04.cnf fulfilled No. of Restarts: 2329 No. of Flips: 1808 time to process: 22 seconds.
uf250-04.cnf fulfilled No. of Restarts: 669 No. of Flips: 3519 time to process: 22 seconds.
uf250-04.cnf fulfilled No. of Restarts: 1150 No. of Flips: 2995 time to process: 19 seconds.
uf250-04.cnf fulfilled No. of Restarts: 124 No. of Flips: 4443 time to process: 20 seconds.
uf250-04.cnf fulfilled No. of Restarts: 284 No. of Flips: 1681 time to process: 18 seconds.
uf250-04.cnf fulfilled No. of Restarts: 615 No. of Flips: 492 time to process: 29 seconds.
uf250-04.cnf fulfilled No. of Restarts: 1477 No. of Flips: 2498 time to process: 24 seconds.
uf250-04.cnf fulfilled No. of Restarts: 283 No. of Flips: 4830 time to process: 25 seconds.
uf250-04.cnf fulfilled No. of Restarts: 157 No. of Flips: 3822 time to process: 12 seconds.
uf250-04.cnf fulfilled No. of Restarts: 322 No. of Flips: 4059 time to process: 29 seconds.
uf250-04.cnf fulfilled No. of Restarts: 185 No. of Flips: 4585 time to process: 19 seconds.
uf250-04.cnf fulfilled No. of Restarts: 402 No. of Flips: 3842 time to process: 29 seconds.
uf250-04.cnf fulfilled No. of Restarts: 929 No. of Flips: 4029 time to process: 10 seconds.
uf250-04.cnf fulfilled No. of Restarts: 983 No. of Flips: 1607 time to process: 11 seconds.
uf250-04.cnf fulfilled No. of Restarts: 3652 No. of Flips: 1448 time to process: 31 seconds.
uf250-04.cnf fulfilled No. of Restarts: 507 No. of Flips: 2014 time to process: 29 seconds.
uf250-04.cnf fulfilled No. of Restarts: 1647 No. of Flips: 4113 time to process: 29 seconds.
uf250-04.cnf fulfilled No. of Restarts: 2503 No. of Flips: 2228 time to process: 30 seconds.
uf250-04.cnf fulfilled No. of Restarts: 542 No. of Flips: 3076 time to process: 13 seconds.
uf250-04.cnf fulfilled No. of Restarts: 1783 No. of Flips: 2830 time to process: 20 seconds.
uf250-04.cnf fulfilled No. of Restarts: 637 No. of Flips: 3102 time to process: 11 seconds.
uf250-04.cnf fulfilled No. of Restarts: 178 No. of Flips: 3360 time to process: 17 seconds.
uf250-04.cnf fulfilled No. of Restarts: 1382 No. of Flips: 4851 time to process: 19 seconds.
uf250-04.cnf fulfilled No. of Restarts: 374 No. of Flips: 3182 time to process: 16 seconds.
uf250-04.cnf fulfilled No. of Restarts: 3276 No. of Flips: 3351 time to process: 22 seconds.
uf250-04.cnf fulfilled No. of Restarts: 1249 No. of Flips: 3448 time to process: 13 seconds.
uf250-04.cnf fulfilled No. of Restarts: 571 No. of Flips: 4742 time to process: 28 seconds.
uf250-04.cnf fulfilled No. of Restarts: 1780 No. of Flips: 2840 time to process: 30 seconds.
uf250-04.cnf fulfilled No. of Restarts: 522 No. of Flips: 3146 time to process: 23 seconds.
uf250-04.cnf fulfilled No. of Restarts: 98 No. of Flips: 4221 time to process: 7 seconds.
uf250-04.cnf fulfilled No. of Restarts: 1317 No. of Flips: 3621 time to process: 20 seconds.
uf250-04.cnf fulfilled No. of Restarts: 500 No. of Flips: 2040 time to process: 29 seconds.
uf250-04.cnf fulfilled No. of Restarts: 1995 No. of Flips: 3776 time to process: 30 seconds.
uf250-04.cnf fulfilled No. of Restarts: 128 No. of Flips: 4308 time to process: 13 seconds.
uf250-04.cnf fulfilled No. of Restarts: 413 No. of Flips: 4397 time to process: 11 seconds.
uf250-04.cnf fulfilled No. of Restarts: 428 No. of Flips: 3097 time to process: 12 seconds.
uf250-04.cnf fulfilled No. of Restarts: 474 No. of Flips: 2591 time to process: 27 seconds.
uf250-04.cnf fulfilled No. of Restarts: 75 No. of Flips: 836 time to process: 22 seconds.
uf250-04.cnf fulfilled No. of Restarts: 923 No. of Flips: 3490 time to process: 20 seconds.
uf250-04.cnf fulfilled No. of Restarts: 1022 No. of Flips: 4493 time to process: 29 seconds.
uf250-04.cnf fulfilled No. of Restarts: 3846 No. of Flips: 2501 time to process: 31 seconds.
uf250-04.cnf fulfilled No. of Restarts: 437 No. of Flips: 4790 time to process: 17 seconds.
uf250-04.cnf fulfilled No. of Restarts: 1460 No. of Flips: 1160 time to process: 27 seconds.
uf250-04.cnf fulfilled No. of Restarts: 1062 No. of Flips: 4729 time to process: 29 seconds.
uf250-04.cnf fulfilled No. of Restarts: 586 No. of Flips: 654 time to process: 28 seconds.
uf250-04.cnf fulfilled No. of Restarts: 432 No. of Flips: 2052 time to process: 13 seconds.
uf250-04.cnf fulfilled No. of Restarts: 302 No. of Flips: 2406 time to process: 20 seconds.
uf250-04.cnf fulfilled No. of Restarts: 280 No. of Flips: 1689 time to process: 7 seconds.
uf250-04.cnf fulfilled No. of Restarts: 781 No. of Flips: 2383 time to process: 18 seconds.
uf250-04.cnf fulfilled No. of Restarts: 278 No. of Flips: 3168 time to process: 29 seconds.
uf250-04.cnf fulfilled No. of Restarts: 855 No. of Flips: 951 time to process: 17 seconds.
uf250-04.cnf fulfilled No. of Restarts: 1727 No. of Flips: 1394 time to process: 28 seconds.
uf250-04.cnf fulfilled No. of Restarts: 93 No. of Flips: 2238 time to process: 22 seconds.
uf250-04.cnf fulfilled No. of Restarts: 950 No. of Flips: 1209 time to process: 29 seconds.
uf250-04.cnf fulfilled No. of Restarts: 95 No. of Flips: 3689 time to process: 12 seconds.
uf250-04.cnf fulfilled No. of Restarts: 32 No. of Flips: 3224 time to process: 22 seconds.
uf250-04.cnf fulfilled No. of Restarts: 1113 No. of Flips: 1909 time to process: 30 seconds.
uf250-04.cnf fulfilled No. of Restarts: 2922 No. of Flips: 3469 time to process: 30 seconds.
uf250-04.cnf fulfilled No. of Restarts: 352 No. of Flips: 4511 time to process: 21 seconds.
uf250-04.cnf fulfilled No. of Restarts: 65 No. of Flips: 4823 time to process: 29 seconds.
uf250-04.cnf fulfilled No. of Restarts: 2997 No. of Flips: 1646 time to process: 31 seconds.
uf250-04.cnf fulfilled No. of Restarts: 51 No. of Flips: 4348 time to process: 31 seconds.
uf250-04.cnf fulfilled No. of Restarts: 2388 No. of Flips: 1910 time to process: 26 seconds.
uf250-04.cnf fulfilled No. of Restarts: 858 No. of Flips: 3030 time to process: 25 seconds.
uf250-04.cnf fulfilled No. of Restarts: 526 No. of Flips: 942 time to process: 28 seconds.
uf250-04.cnf fulfilled No. of Restarts: 264 No. of Flips: 3953 time to process: 28 seconds.
uf250-04.cnf fulfilled No. of Restarts: 326 No. of Flips: 3898 time to process: 29 seconds.
uf250-04.cnf fulfilled No. of Restarts: 391 No. of Flips: 2409 time to process: 11 seconds.
uf250-04.cnf fulfilled No. of Restarts: 559 No. of Flips: 2143 time to process: 26 seconds.
uf250-04.cnf fulfilled No. of Restarts: 132 No. of Flips: 3146 time to process: 16 seconds.
uf250-04.cnf fulfilled No. of Restarts: 38 No. of Flips: 3017 time to process: 29 seconds.
uf250-04.cnf fulfilled No. of Restarts: 1023 No. of Flips: 882 time to process: 13 seconds.
uf250-04.cnf fulfilled No. of Restarts: 569 No. of Flips: 1927 time to process: 29 seconds.
uf250-04.cnf fulfilled No. of Restarts: 166 No. of Flips: 1936 time to process: 8 seconds.
uf250-04.cnf fulfilled No. of Restarts: 1368 No. of Flips: 2882 time to process: 29 seconds.
uf250-04.cnf fulfilled No. of Restarts: 1927 No. of Flips: 1525 time to process: 13 seconds.
uf250-04.cnf fulfilled No. of Restarts: 116 No. of Flips: 2771 time to process: 28 seconds.
uf250-04.cnf fulfilled No. of Restarts: 154 No. of Flips: 4354 time to process: 29 seconds.
uf250-04.cnf fulfilled No. of Restarts: 2 No. of Flips: 3902 time to process: 28 seconds.
uf250-04.cnf fulfilled No. of Restarts: 423 No. of Flips: 3676 time to process: 8 seconds.
uf250-04.cnf fulfilled No. of Restarts: 288 No. of Flips: 2806 time to process: 16 seconds.
uf250-04.cnf fulfilled No. of Restarts: 378 No. of Flips: 4073 time to process: 26 seconds.
uf250-04.cnf fulfilled No. of Restarts: 306 No. of Flips: 1976 time to process: 29 seconds.
uf250-04.cnf fulfilled No. of Restarts: 172 No. of Flips: 3308 time to process: 15 seconds.
uf250-04.cnf fulfilled No. of Restarts: 2988 No. of Flips: 1966 time to process: 24 seconds.
uf250-04.cnf fulfilled No. of Restarts: 251 No. of Flips: 2775 time to process: 29 seconds.
uf250-04.cnf fulfilled No. of Restarts: 517 No. of Flips: 4373 time to process: 10 seconds.
uf250-04.cnf fulfilled No. of Restarts: 1421 No. of Flips: 2669 time to process: 13 seconds.
uf250-04.cnf fulfilled No. of Restarts: 1102 No. of Flips: 3737 time to process: 21 seconds.
uf250-04.cnf fulfilled No. of Restarts: 100 No. of Flips: 1959 time to process: 23 seconds.
uf250-04.cnf fulfilled No. of Restarts: 1463 No. of Flips: 4409 time to process: 14 seconds.
uf250-04.cnf fulfilled No. of Restarts: 231 No. of Flips: 1621 time to process: 7 seconds.
uf250-04.cnf fulfilled No. of Restarts: 1053 No. of Flips: 1979 time to process: 29 seconds.
uf250-04.cnf fulfilled No. of Restarts: 597 No. of Flips: 4126 time to process: 17 seconds.
uf250-04.cnf fulfilled No. of Restarts: 556 No. of Flips: 1861 time to process: 11 seconds.
uf250-04.cnf fulfilled No. of Restarts: 539 No. of Flips: 4639 time to process: 29 seconds.
uf250-04.cnf fulfilled No. of Restarts: 246 No. of Flips: 2626 time to process: 7 seconds.
uf250-04.cnf fulfilled No. of Restarts: 81 No. of Flips: 4342 time to process: 15 seconds.
uf250-04.cnf fulfilled No. of Restarts: 332 No. of Flips: 2801 time to process: 20 seconds.
uf250-04.cnf fulfilled No. of Restarts: 992 No. of Flips: 1252 time to process: 9 seconds.
uf250-04.cnf fulfilled No. of Restarts: 425 No. of Flips: 2926 time to process: 20 seconds.
uf250-04.cnf fulfilled No. of Restarts: 422 No. of Flips: 2666 time to process: 29 seconds.
uf250-04.cnf fulfilled No. of Restarts: 3525 No. of Flips: 4126 time to process: 31 seconds.
uf250-04.cnf fulfilled No. of Restarts: 1232 No. of Flips: 1432 time to process: 29 seconds.
uf250-04.cnf fulfilled No. of Restarts: 608 No. of Flips: 4346 time to process: 29 seconds.
uf250-04.cnf fulfilled No. of Restarts: 321 No. of Flips: 3063 time to process: 25 seconds.
uf250-04.cnf fulfilled No. of Restarts: 326 No. of Flips: 4865 time to process: 14 seconds.
uf250-04.cnf fulfilled No. of Restarts: 784 No. of Flips: 4825 time to process: 29 seconds.
uf250-04.cnf fulfilled No. of Restarts: 24 No. of Flips: 2685 time to process: 19 seconds.
uf250-04.cnf fulfilled No. of Restarts: 163 No. of Flips: 3094 time to process: 12 seconds.
uf250-04.cnf fulfilled No. of Restarts: 2503 No. of Flips: 2563 time to process: 24 seconds.
uf250-04.cnf fulfilled No. of Restarts: 1108 No. of Flips: 2566 time to process: 27 seconds.
uf250-04.cnf fulfilled No. of Restarts: 1186 No. of Flips: 4002 time to process: 25 seconds.
uf250-04.cnf fulfilled No. of Restarts: 148 No. of Flips: 3491 time to process: 9 seconds.
uf250-04.cnf fulfilled No. of Restarts: 18 No. of Flips: 4643 time to process: 24 seconds.
uf250-04.cnf fulfilled No. of Restarts: 190 No. of Flips: 3914 time to process: 29 seconds.
uf250-04.cnf fulfilled No. of Restarts: 1013 No. of Flips: 3544 time to process: 18 seconds.
uf250-04.cnf fulfilled No. of Restarts: 81 No. of Flips: 4738 time to process: 27 seconds.
uf250-04.cnf fulfilled No. of Restarts: 41 No. of Flips: 2560 time to process: 24 seconds.
uf250-04.cnf fulfilled No. of Restarts: 2693 No. of Flips: 4304 time to process: 30 seconds.
uf250-04.cnf fulfilled No. of Restarts: 510 No. of Flips: 4956 time to process: 14 seconds.
uf250-04.cnf fulfilled No. of Restarts: 843 No. of Flips: 2296 time to process: 17 seconds.
uf250-04.cnf fulfilled No. of Restarts: 139 No. of Flips: 2712 time to process: 16 seconds.
uf250-04.cnf fulfilled No. of Restarts: 85 No. of Flips: 3131 time to process: 11 seconds.
uf250-04.cnf fulfilled No. of Restarts: 1661 No. of Flips: 4442 time to process: 24 seconds.
uf250-04.cnf fulfilled No. of Restarts: 2648 No. of Flips: 1561 time to process: 30 seconds.
uf250-04.cnf fulfilled No. of Restarts: 478 No. of Flips: 2587 time to process: 11 seconds.
uf250-04.cnf fulfilled No. of Restarts: 426 No. of Flips: 4406 time to process: 19 seconds.
uf250-04.cnf fulfilled No. of Restarts: 783 No. of Flips: 2324 time to process: 9 seconds.
uf250-04.cnf fulfilled No. of Restarts: 865 No. of Flips: 2838 time to process: 29 seconds.
uf250-04.cnf fulfilled No. of Restarts: 1111 No. of Flips: 4904 time to process: 27 seconds.
uf250-04.cnf fulfilled No. of Restarts: 430 No. of Flips: 3310 time to process: 16 seconds.
uf250-04.cnf fulfilled No. of Restarts: 265 No. of Flips: 3350 time to process: 20 seconds.
uf250-04.cnf fulfilled No. of Restarts: 745 No. of Flips: 4448 time to process: 11 seconds.
uf250-04.cnf fulfilled No. of Restarts: 457 No. of Flips: 4104 time to process: 29 seconds.
uf250-04.cnf fulfilled No. of Restarts: 31 No. of Flips: 2796 time to process: 19 seconds.
uf250-04.cnf fulfilled No. of Restarts: 730 No. of Flips: 4815 time to process: 18 seconds.
uf250-04.cnf fulfilled No. of Restarts: 392 No. of Flips: 2047 time to process: 7 seconds.
uf250-04.cnf fulfilled No. of Restarts: 362 No. of Flips: 3968 time to process: 19 seconds.
uf250-04.cnf fulfilled No. of Restarts: 1110 No. of Flips: 2278 time to process: 21 seconds.
uf250-04.cnf fulfilled No. of Restarts: 651 No. of Flips: 1826 time to process: 6 seconds.
uf250-04.cnf fulfilled No. of Restarts: 288 No. of Flips: 3032 time to process: 27 seconds.
uf250-04.cnf fulfilled No. of Restarts: 1178 No. of Flips: 4824 time to process: 29 seconds.
uf250-04.cnf fulfilled No. of Restarts: 330 No. of Flips: 3363 time to process: 11 seconds.
uf250-04.cnf fulfilled No. of Restarts: 77 No. of Flips: 2913 time to process: 4 seconds.
uf250-04.cnf fulfilled No. of Restarts: 48 No. of Flips: 3207 time to process: 21 seconds.
uf250-04.cnf fulfilled No. of Restarts: 917 No. of Flips: 1324 time to process: 15 seconds.
uf250-04.cnf fulfilled No. of Restarts: 32 No. of Flips: 3777 time to process: 28 seconds.
uf250-04.cnf fulfilled No. of Restarts: 280 No. of Flips: 4226 time to process: 17 seconds.
uf250-04.cnf fulfilled No. of Restarts: 2909 No. of Flips: 1713 time to process: 31 seconds.
uf250-04.cnf fulfilled No. of Restarts: 947 No. of Flips: 4679 time to process: 20 seconds.
uf250-04.cnf fulfilled No. of Restarts: 357 No. of Flips: 1141 time to process: 9 seconds.
uf250-04.cnf fulfilled No. of Restarts: 932 No. of Flips: 1833 time to process: 20 seconds.
uf250-04.cnf fulfilled No. of Restarts: 688 No. of Flips: 3763 time to process: 12 seconds.
uf250-04.cnf fulfilled No. of Restarts: 103 No. of Flips: 2965 time to process: 20 seconds.
uf250-04.cnf fulfilled No. of Restarts: 833 No. of Flips: 4363 time to process: 23 seconds.
uf250-04.cnf fulfilled No. of Restarts: 437 No. of Flips: 2743 time to process: 12 seconds.
uf250-04.cnf fulfilled No. of Restarts: 108 No. of Flips: 2402 time to process: 19 seconds.
uf250-04.cnf fulfilled No. of Restarts: 699 No. of Flips: 4140 time to process: 16 seconds.
uf250-04.cnf fulfilled No. of Restarts: 471 No. of Flips: 693 time to process: 11 seconds.
uf250-04.cnf fulfilled No. of Restarts: 881 No. of Flips: 1023 time to process: 24 seconds.
uf250-04.cnf fulfilled No. of Restarts: 2080 No. of Flips: 3934 time to process: 30 seconds.
uf250-04.cnf fulfilled No. of Restarts: 670 No. of Flips: 1509 time to process: 16 seconds.
uf250-04.cnf fulfilled No. of Restarts: 1383 No. of Flips: 3958 time to process: 22 seconds.
uf250-04.cnf fulfilled No. of Restarts: 557 No. of Flips: 1502 time to process: 24 seconds.
uf250-04.cnf fulfilled No. of Restarts: 1983 No. of Flips: 1124 time to process: 30 seconds.
uf250-04.cnf fulfilled No. of Restarts: 805 No. of Flips: 3264 time to process: 18 seconds.
uf250-04.cnf fulfilled No. of Restarts: 2146 No. of Flips: 1477 time to process: 22 seconds.
uf250-04.cnf fulfilled No. of Restarts: 155 No. of Flips: 4637 time to process: 22 seconds.
uf250-04.cnf fulfilled No. of Restarts: 168 No. of Flips: 4745 time to process: 23 seconds.
uf250-04.cnf fulfilled No. of Restarts: 2861 No. of Flips: 4607 time to process: 30 seconds.
uf250-04.cnf fulfilled No. of Restarts: 1574 No. of Flips: 3369 time to process: 29 seconds.
uf250-04.cnf fulfilled No. of Restarts: 1452 No. of Flips: 4458 time to process: 19 seconds.
uf250-04.cnf fulfilled No. of Restarts: 1060 No. of Flips: 439 time to process: 25 seconds.
uf250-04.cnf fulfilled No. of Restarts: 58 No. of Flips: 2305 time to process: 10 seconds.
uf250-04.cnf fulfilled No. of Restarts: 383 No. of Flips: 3168 time to process: 9 seconds.
uf250-04.cnf fulfilled No. of Restarts: 312 No. of Flips: 2740 time to process: 8 seconds.
uf250-04.cnf fulfilled No. of Restarts: 125 No. of Flips: 3011 time to process: 27 seconds.
uf250-04.cnf fulfilled No. of Restarts: 485 No. of Flips: 4962 time to process: 16 seconds.
uf250-04.cnf fulfilled No. of Restarts: 831 No. of Flips: 3652 time to process: 18 seconds.
uf250-04.cnf fulfilled No. of Restarts: 2777 No. of Flips: 1969 time to process: 24 seconds.
uf250-04.cnf fulfilled No. of Restarts: 866 No. of Flips: 1709 time to process: 11 seconds.
uf250-04.cnf fulfilled No. of Restarts: 229 No. of Flips: 3097 time to process: 9 seconds.
uf250-04.cnf fulfilled No. of Restarts: 21 No. of Flips: 1978 time to process: 15 seconds.
uf250-04.cnf fulfilled No. of Restarts: 93 No. of Flips: 1661 time to process: 29 seconds.
uf250-04.cnf fulfilled No. of Restarts: 453 No. of Flips: 2514 time to process: 29 seconds.
uf250-04.cnf fulfilled No. of Restarts: 721 No. of Flips: 2171 time to process: 29 seconds.
uf250-04.cnf fulfilled No. of Restarts: 842 No. of Flips: 2091 time to process: 22 seconds.
uf250-04.cnf fulfilled No. of Restarts: 186 No. of Flips: 4305 time to process: 14 seconds.
uf250-04.cnf fulfilled No. of Restarts: 122 No. of Flips: 956 time to process: 16 seconds.
uf250-04.cnf fulfilled No. of Restarts: 343 No. of Flips: 3097 time to process: 16 seconds.
uf250-04.cnf fulfilled No. of Restarts: 857 No. of Flips: 2832 time to process: 29 seconds.
uf250-04.cnf fulfilled No. of Restarts: 910 No. of Flips: 1807 time to process: 29 seconds.
uf250-04.cnf fulfilled No. of Restarts: 129 No. of Flips: 3691 time to process: 7 seconds.
uf250-04.cnf fulfilled No. of Restarts: 1078 No. of Flips: 4720 time to process: 29 seconds.
uf250-04.cnf fulfilled No. of Restarts: 820 No. of Flips: 3546 time to process: 24 seconds.
uf250-04.cnf fulfilled No. of Restarts: 2239 No. of Flips: 4449 time to process: 30 seconds.
uf250-04.cnf fulfilled No. of Restarts: 925 No. of Flips: 2049 time to process: 21 seconds.
uf250-04.cnf fulfilled No. of Restarts: 1314 No. of Flips: 2268 time to process: 21 seconds.
uf250-04.cnf fulfilled No. of Restarts: 641 No. of Flips: 3730 time to process: 17 seconds.
uf250-04.cnf fulfilled No. of Restarts: 860 No. of Flips: 2106 time to process: 28 seconds.
uf250-04.cnf fulfilled No. of Restarts: 340 No. of Flips: 3841 time to process: 7 seconds.
uf250-04.cnf fulfilled No. of Restarts: 1407 No. of Flips: 2582 time to process: 21 seconds.
uf250-04.cnf fulfilled No. of Restarts: 247 No. of Flips: 633 time to process: 11 seconds.
uf250-04.cnf fulfilled No. of Restarts: 632 No. of Flips: 3932 time to process: 6 seconds.
uf250-04.cnf fulfilled No. of Restarts: 982 No. of Flips: 3035 time to process: 18 seconds.
uf250-04.cnf fulfilled No. of Restarts: 117 No. of Flips: 1095 time to process: 17 seconds.
uf250-04.cnf fulfilled No. of Restarts: 74 No. of Flips: 2821 time to process: 16 seconds.
uf250-04.cnf fulfilled No. of Restarts: 572 No. of Flips: 2893 time to process: 12 seconds.
uf250-04.cnf fulfilled No. of Restarts: 348 No. of Flips: 1806 time to process: 20 seconds.
uf250-04.cnf fulfilled No. of Restarts: 192 No. of Flips: 4164 time to process: 16 seconds.
uf250-04.cnf fulfilled No. of Restarts: 1063 No. of Flips: 1806 time to process: 28 seconds.
uf250-04.cnf fulfilled No. of Restarts: 1303 No. of Flips: 4311 time to process: 29 seconds.
uf250-04.cnf fulfilled No. of Restarts: 145 No. of Flips: 3273 time to process: 29 seconds.
uf250-04.cnf fulfilled No. of Restarts: 438 No. of Flips: 1342 time to process: 28 seconds.
uf250-04.cnf fulfilled No. of Restarts: 558 No. of Flips: 3897 time to process: 17 seconds.
uf250-04.cnf fulfilled No. of Restarts: 1045 No. of Flips: 1495 time to process: 25 seconds.
uf250-04.cnf fulfilled No. of Restarts: 386 No. of Flips: 2765 time to process: 5 seconds.
uf250-04.cnf fulfilled No. of Restarts: 138 No. of Flips: 1714 time to process: 16 seconds.
uf250-04.cnf fulfilled No. of Restarts: 431 No. of Flips: 4566 time to process: 12 seconds.
uf250-04.cnf fulfilled No. of Restarts: 446 No. of Flips: 2482 time to process: 25 seconds.
uf250-04.cnf fulfilled No. of Restarts: 2691 No. of Flips: 2989 time to process: 28 seconds.
uf250-04.cnf fulfilled No. of Restarts: 270 No. of Flips: 1354 time to process: 17 seconds.
uf250-04.cnf fulfilled No. of Restarts: 50 No. of Flips: 4524 time to process: 27 seconds.
uf250-04.cnf fulfilled No. of Restarts: 950 No. of Flips: 4473 time to process: 29 seconds.
uf250-04.cnf fulfilled No. of Restarts: 1828 No. of Flips: 2150 time to process: 18 seconds.
uf250-04.cnf fulfilled No. of Restarts: 3305 No. of Flips: 3193 time to process: 30 seconds.
uf250-04.cnf fulfilled No. of Restarts: 563 No. of Flips: 4203 time to process: 15 seconds.
uf250-04.cnf fulfilled No. of Restarts: 924 No. of Flips: 3300 time to process: 23 seconds.
uf250-04.cnf fulfilled No. of Restarts: 830 No. of Flips: 3395 time to process: 13 seconds.
uf250-04.cnf fulfilled No. of Restarts: 272 No. of Flips: 809 time to process: 29 seconds.
uf250-04.cnf fulfilled No. of Restarts: 934 No. of Flips: 3521 time to process: 30 seconds.
uf250-04.cnf fulfilled No. of Restarts: 1267 No. of Flips: 2249 time to process: 11 seconds.
uf250-04.cnf fulfilled No. of Restarts: 299 No. of Flips: 4435 time to process: 12 seconds.
uf250-04.cnf fulfilled No. of Restarts: 1640 No. of Flips: 4921 time to process: 12 seconds.
uf250-04.cnf fulfilled No. of Restarts: 1244 No. of Flips: 1211 time to process: 29 seconds.
uf250-04.cnf fulfilled No. of Restarts: 184 No. of Flips: 3014 time to process: 9 seconds.
uf250-04.cnf fulfilled No. of Restarts: 524 No. of Flips: 1077 time to process: 8 seconds.
uf250-04.cnf fulfilled No. of Restarts: 702 No. of Flips: 3279 time to process: 15 seconds.
uf250-04.cnf fulfilled No. of Restarts: 1400 No. of Flips: 2755 time to process: 21 seconds.
uf250-04.cnf fulfilled No. of Restarts: 1792 No. of Flips: 4399 time to process: 27 seconds.
uf250-04.cnf fulfilled No. of Restarts: 1196 No. of Flips: 4148 time to process: 21 seconds.
uf250-04.cnf fulfilled No. of Restarts: 556 No. of Flips: 3316 time to process: 12 seconds.
uf250-04.cnf fulfilled No. of Restarts: 329 No. of Flips: 1310 time to process: 29 seconds.
uf250-04.cnf fulfilled No. of Restarts: 182 No. of Flips: 4823 time to process: 29 seconds.
uf250-04.cnf fulfilled No. of Restarts: 109 No. of Flips: 3647 time to process: 28 seconds.
uf250-04.cnf fulfilled No. of Restarts: 75 No. of Flips: 3737 time to process: 8 seconds.
uf250-04.cnf fulfilled No. of Restarts: 39 No. of Flips: 4232 time to process: 3 seconds.
uf250-04.cnf fulfilled No. of Restarts: 588 No. of Flips: 2000 time to process: 29 seconds.
uf250-04.cnf fulfilled No. of Restarts: 745 No. of Flips: 1681 time to process: 29 seconds.
uf250-04.cnf fulfilled No. of Restarts: 1140 No. of Flips: 3432 time to process: 29 seconds.
uf250-04.cnf fulfilled No. of Restarts: 491 No. of Flips: 2898 time to process: 23 seconds.
uf250-04.cnf fulfilled No. of Restarts: 2061 No. of Flips: 1681 time to process: 30 seconds.
uf250-04.cnf fulfilled No. of Restarts: 178 No. of Flips: 1086 time to process: 18 seconds.
uf250-04.cnf fulfilled No. of Restarts: 487 No. of Flips: 929 time to process: 10 seconds.
uf250-04.cnf fulfilled No. of Restarts: 108 No. of Flips: 4383 time to process: 29 seconds.
uf250-04.cnf fulfilled No. of Restarts: 488 No. of Flips: 1707 time to process: 10 seconds.
uf250-04.cnf fulfilled No. of Restarts: 161 No. of Flips: 2512 time to process: 11 seconds.
uf250-04.cnf fulfilled No. of Restarts: 307 No. of Flips: 2721 time to process: 9 seconds.
uf250-04.cnf fulfilled No. of Restarts: 275 No. of Flips: 3915 time to process: 28 seconds.
uf250-04.cnf fulfilled No. of Restarts: 72 No. of Flips: 2830 time to process: 15 seconds.
uf250-04.cnf fulfilled No. of Restarts: 571 No. of Flips: 2205 time to process: 6 seconds.
uf250-04.cnf fulfilled No. of Restarts: 936 No. of Flips: 4103 time to process: 18 seconds.
uf250-04.cnf fulfilled No. of Restarts: 386 No. of Flips: 4290 time to process: 20 seconds.
uf250-04.cnf fulfilled No. of Restarts: 644 No. of Flips: 4586 time to process: 13 seconds.
uf250-04.cnf fulfilled No. of Restarts: 406 No. of Flips: 1713 time to process: 29 seconds.
uf250-04.cnf fulfilled No. of Restarts: 70 No. of Flips: 1729 time to process: 11 seconds.
uf250-04.cnf fulfilled No. of Restarts: 717 No. of Flips: 3429 time to process: 28 seconds.
uf250-04.cnf fulfilled No. of Restarts: 705 No. of Flips: 1271 time to process: 29 seconds.
uf250-04.cnf fulfilled No. of Restarts: 299 No. of Flips: 4815 time to process: 6 seconds.
uf250-04.cnf fulfilled No. of Restarts: 965 No. of Flips: 3741 time to process: 22 seconds.
uf250-04.cnf fulfilled No. of Restarts: 40 No. of Flips: 1274 time to process: 16 seconds.
uf250-04.cnf fulfilled No. of Restarts: 1672 No. of Flips: 1329 time to process: 13 seconds.
uf250-04.cnf fulfilled No. of Restarts: 147 No. of Flips: 1531 time to process: 28 seconds.
uf250-04.cnf fulfilled No. of Restarts: 694 No. of Flips: 2244 time to process: 13 seconds.
uf250-04.cnf fulfilled No. of Restarts: 513 No. of Flips: 1739 time to process: 12 seconds.
uf250-04.cnf fulfilled No. of Restarts: 497 No. of Flips: 3514 time to process: 10 seconds.
uf250-04.cnf fulfilled No. of Restarts: 103 No. of Flips: 3731 time to process: 28 seconds.
uf250-04.cnf fulfilled No. of Restarts: 331 No. of Flips: 3198 time to process: 15 seconds.
uf250-04.cnf fulfilled No. of Restarts: 1297 No. of Flips: 2713 time to process: 27 seconds.
uf250-04.cnf fulfilled No. of Restarts: 1894 No. of Flips: 2128 time to process: 30 seconds.
uf250-04.cnf fulfilled No. of Restarts: 45 No. of Flips: 3024 time to process: 2 seconds.
uf250-04.cnf fulfilled No. of Restarts: 20 No. of Flips: 2412 time to process: 29 seconds.
uf250-04.cnf fulfilled No. of Restarts: 102 No. of Flips: 2750 time to process: 13 seconds.
uf250-04.cnf fulfilled No. of Restarts: 314 No. of Flips: 2798 time to process: 29 seconds.
uf250-04.cnf fulfilled No. of Restarts: 46 No. of Flips: 2884 time to process: 11 seconds.
uf250-04.cnf fulfilled No. of Restarts: 723 No. of Flips: 3325 time to process: 29 seconds.
uf250-04.cnf fulfilled No. of Restarts: 426 No. of Flips: 2872 time to process: 22 seconds.
uf250-04.cnf fulfilled No. of Restarts: 312 No. of Flips: 4860 time to process: 9 seconds.
uf250-04.cnf fulfilled No. of Restarts: 112 No. of Flips: 3358 time to process: 22 seconds.
uf250-04.cnf fulfilled No. of Restarts: 491 No. of Flips: 3631 time to process: 29 seconds.
uf250-04.cnf fulfilled No. of Restarts: 736 No. of Flips: 2710 time to process: 13 seconds.
uf250-04.cnf fulfilled No. of Restarts: 2277 No. of Flips: 4309 time to process: 26 seconds.
uf250-04.cnf fulfilled No. of Restarts: 1175 No. of Flips: 3125 time to process: 11 seconds.
uf250-04.cnf fulfilled No. of Restarts: 895 No. of Flips: 3049 time to process: 29 seconds.
uf250-04.cnf fulfilled No. of Restarts: 312 No. of Flips: 3172 time to process: 28 seconds.
uf250-04.cnf fulfilled No. of Restarts: 420 No. of Flips: 3901 time to process: 29 seconds.
uf250-04.cnf fulfilled No. of Restarts: 792 No. of Flips: 4332 time to process: 10 seconds.
uf250-04.cnf fulfilled No. of Restarts: 171 No. of Flips: 4054 time to process: 28 seconds.
uf250-04.cnf fulfilled No. of Restarts: 225 No. of Flips: 3815 time to process: 28 seconds.
uf250-04.cnf fulfilled No. of Restarts: 1438 No. of Flips: 1992 time to process: 29 seconds.
uf250-04.cnf fulfilled No. of Restarts: 3257 No. of Flips: 1566 time to process: 30 seconds.
uf250-04.cnf fulfilled No. of Restarts: 669 No. of Flips: 3911 time to process: 14 seconds.
uf250-04.cnf fulfilled No. of Restarts: 347 No. of Flips: 3817 time to process: 18 seconds.
uf250-04.cnf fulfilled No. of Restarts: 1422 No. of Flips: 4466 time to process: 15 seconds.
uf250-04.cnf fulfilled No. of Restarts: 1783 No. of Flips: 3653 time to process: 15 seconds.
uf250-04.cnf fulfilled No. of Restarts: 829 No. of Flips: 2085 time to process: 29 seconds.
uf250-04.cnf fulfilled No. of Restarts: 597 No. of Flips: 2758 time to process: 25 seconds.
uf250-04.cnf fulfilled No. of Restarts: 921 No. of Flips: 3915 time to process: 26 seconds.
uf250-04.cnf fulfilled No. of Restarts: 485 No. of Flips: 3067 time to process: 29 seconds.
uf250-04.cnf fulfilled No. of Restarts: 949 No. of Flips: 2242 time to process: 16 seconds.
uf250-04.cnf fulfilled No. of Restarts: 90 No. of Flips: 2776 time to process: 28 seconds.
uf250-04.cnf fulfilled No. of Restarts: 1778 No. of Flips: 3356 time to process: 26 seconds.
uf250-04.cnf fulfilled No. of Restarts: 1034 No. of Flips: 4608 time to process: 18 seconds.
uf250-04.cnf fulfilled No. of Restarts: 129 No. of Flips: 2301 time to process: 19 seconds.
uf250-04.cnf fulfilled No. of Restarts: 219 No. of Flips: 1779 time to process: 10 seconds.
uf250-04.cnf fulfilled No. of Restarts: 655 No. of Flips: 1488 time to process: 17 seconds.
uf250-04.cnf fulfilled No. of Restarts: 239 No. of Flips: 1664 time to process: 28 seconds.
uf250-04.cnf fulfilled No. of Restarts: 1527 No. of Flips: 3777 time to process: 15 seconds.
uf250-04.cnf fulfilled No. of Restarts: 91 No. of Flips: 2859 time to process: 10 seconds.
uf250-04.cnf fulfilled No. of Restarts: 3042 No. of Flips: 1503 time to process: 17 seconds.
uf250-04.cnf fulfilled No. of Restarts: 912 No. of Flips: 3974 time to process: 13 seconds.
uf250-04.cnf fulfilled No. of Restarts: 787 No. of Flips: 4573 time to process: 29 seconds.
uf250-04.cnf fulfilled No. of Restarts: 625 No. of Flips: 2563 time to process: 23 seconds.
uf250-04.cnf fulfilled No. of Restarts: 294 No. of Flips: 4275 time to process: 17 seconds.
uf250-04.cnf fulfilled No. of Restarts: 348 No. of Flips: 1931 time to process: 29 seconds.
uf250-04.cnf fulfilled No. of Restarts: 42 No. of Flips: 4903 time to process: 28 seconds.
uf250-04.cnf fulfilled No. of Restarts: 1420 No. of Flips: 3533 time to process: 23 seconds.
uf250-04.cnf fulfilled No. of Restarts: 522 No. of Flips: 2447 time to process: 29 seconds.
uf250-04.cnf fulfilled No. of Restarts: 3 No. of Flips: 4032 time to process: 4 seconds.
uf250-04.cnf fulfilled No. of Restarts: 1094 No. of Flips: 1946 time to process: 29 seconds.
uf250-04.cnf fulfilled No. of Restarts: 726 No. of Flips: 3082 time to process: 29 seconds.
uf250-04.cnf fulfilled No. of Restarts: 395 No. of Flips: 2171 time to process: 29 seconds.
uf250-04.cnf fulfilled No. of Restarts: 75 No. of Flips: 3399 time to process: 28 seconds.
uf250-04.cnf fulfilled No. of Restarts: 1476 No. of Flips: 4839 time to process: 27 seconds.
uf250-04.cnf fulfilled No. of Restarts: 633 No. of Flips: 2804 time to process: 4 seconds.
uf250-04.cnf fulfilled No. of Restarts: 643 No. of Flips: 2172 time to process: 16 seconds.
uf250-04.cnf fulfilled No. of Restarts: 834 No. of Flips: 1805 time to process: 9 seconds.
uf250-04.cnf fulfilled No. of Restarts: 475 No. of Flips: 3951 time to process: 8 seconds.
uf250-04.cnf fulfilled No. of Restarts: 451 No. of Flips: 4381 time to process: 27 seconds.
uf250-04.cnf fulfilled No. of Restarts: 413 No. of Flips: 3975 time to process: 4 seconds.
uf250-04.cnf fulfilled No. of Restarts: 984 No. of Flips: 2789 time to process: 19 seconds.
uf250-04.cnf fulfilled No. of Restarts: 521 No. of Flips: 3208 time to process: 18 seconds.
uf250-04.cnf fulfilled No. of Restarts: 433 No. of Flips: 2769 time to process: 10 seconds.
uf250-04.cnf fulfilled No. of Restarts: 232 No. of Flips: 4378 time to process: 8 seconds.
uf250-04.cnf fulfilled No. of Restarts: 254 No. of Flips: 2062 time to process: 29 seconds.
uf250-04.cnf fulfilled No. of Restarts: 331 No. of Flips: 4872 time to process: 20 seconds.
uf250-04.cnf fulfilled No. of Restarts: 1300 No. of Flips: 3709 time to process: 18 seconds.
uf250-04.cnf fulfilled No. of Restarts: 441 No. of Flips: 1515 time to process: 29 seconds.
uf250-04.cnf fulfilled No. of Restarts: 132 No. of Flips: 4933 time to process: 22 seconds.
uf250-04.cnf fulfilled No. of Restarts: 757 No. of Flips: 4453 time to process: 29 seconds.
uf250-04.cnf fulfilled No. of Restarts: 3681 No. of Flips: 4396 time to process: 24 seconds.
uf250-04.cnf fulfilled No. of Restarts: 279 No. of Flips: 1550 time to process: 28 seconds.
uf250-04.cnf fulfilled No. of Restarts: 780 No. of Flips: 3685 time to process: 4 seconds.
uf250-04.cnf fulfilled No. of Restarts: 495 No. of Flips: 2683 time to process: 16 seconds.
uf250-04.cnf fulfilled No. of Restarts: 897 No. of Flips: 2162 time to process: 29 seconds.
uf250-04.cnf fulfilled No. of Restarts: 2065 No. of Flips: 3124 time to process: 30 seconds.
uf250-04.cnf fulfilled No. of Restarts: 230 No. of Flips: 2963 time to process: 19 seconds.
uf250-04.cnf fulfilled No. of Restarts: 1786 No. of Flips: 1217 time to process: 29 seconds.
uf250-04.cnf fulfilled No. of Restarts: 64 No. of Flips: 2245 time to process: 28 seconds.
uf250-04.cnf fulfilled No. of Restarts: 1538 No. of Flips: 4333 time to process: 24 seconds.
uf250-04.cnf fulfilled No. of Restarts: 966 No. of Flips: 3032 time to process: 22 seconds.
uf250-04.cnf fulfilled No. of Restarts: 218 No. of Flips: 4633 time to process: 6 seconds.
uf250-04.cnf fulfilled No. of Restarts: 1907 No. of Flips: 2685 time to process: 30 seconds.
uf250-04.cnf fulfilled No. of Restarts: 990 No. of Flips: 3647 time to process: 13 seconds.
uf250-04.cnf fulfilled No. of Restarts: 1505 No. of Flips: 1851 time to process: 29 seconds.
uf250-04.cnf fulfilled No. of Restarts: 948 No. of Flips: 4773 time to process: 29 seconds.
uf250-04.cnf fulfilled No. of Restarts: 1110 No. of Flips: 3125 time to process: 27 seconds.
uf250-04.cnf fulfilled No. of Restarts: 2411 No. of Flips: 2515 time to process: 24 seconds.
uf250-04.cnf fulfilled No. of Restarts: 874 No. of Flips: 1865 time to process: 21 seconds.
uf250-04.cnf fulfilled No. of Restarts: 783 No. of Flips: 2980 time to process: 24 seconds.
uf250-04.cnf fulfilled No. of Restarts: 27 No. of Flips: 3316 time to process: 16 seconds.
uf250-04.cnf fulfilled No. of Restarts: 1125 No. of Flips: 4531 time to process: 29 seconds.
uf250-04.cnf fulfilled No. of Restarts: 647 No. of Flips: 4836 time to process: 29 seconds.
uf250-04.cnf fulfilled No. of Restarts: 491 No. of Flips: 2043 time to process: 15 seconds.
uf250-04.cnf fulfilled No. of Restarts: 2528 No. of Flips: 2905 time to process: 30 seconds.
uf250-04.cnf fulfilled No. of Restarts: 317 No. of Flips: 2808 time to process: 20 seconds.
uf250-04.cnf fulfilled No. of Restarts: 1097 No. of Flips: 3205 time to process: 29 seconds.
uf250-04.cnf fulfilled No. of Restarts: 478 No. of Flips: 3003 time to process: 17 seconds.
uf250-04.cnf fulfilled No. of Restarts: 877 No. of Flips: 3461 time to process: 29 seconds.
uf250-04.cnf fulfilled No. of Restarts: 117 No. of Flips: 3213 time to process: 29 seconds.
uf250-04.cnf fulfilled No. of Restarts: 411 No. of Flips: 1340 time to process: 27 seconds.
uf250-04.cnf fulfilled No. of Restarts: 997 No. of Flips: 1534 time to process: 10 seconds.
uf250-04.cnf fulfilled No. of Restarts: 1083 No. of Flips: 1511 time to process: 29 seconds.
uf250-04.cnf fulfilled No. of Restarts: 23 No. of Flips: 1283 time to process: 21 seconds.
uf250-04.cnf fulfilled No. of Restarts: 879 No. of Flips: 1084 time to process: 29 seconds.
uf250-04.cnf fulfilled No. of Restarts: 203 No. of Flips: 3482 time to process: 19 seconds.
uf250-04.cnf fulfilled No. of Restarts: 193 No. of Flips: 2591 time to process: 28 seconds.
uf250-04.cnf fulfilled No. of Restarts: 1249 No. of Flips: 2368 time to process: 29 seconds.
uf250-04.cnf fulfilled No. of Restarts: 152 No. of Flips: 2329 time to process: 17 seconds.
uf250-04.cnf fulfilled No. of Restarts: 2040 No. of Flips: 3874 time to process: 29 seconds.
uf250-04.cnf fulfilled No. of Restarts: 289 No. of Flips: 3165 time to process: 10 seconds.
uf250-04.cnf fulfilled No. of Restarts: 229 No. of Flips: 2466 time to process: 19 seconds.
uf250-04.cnf fulfilled No. of Restarts: 1165 No. of Flips: 4378 time to process: 29 seconds.
uf250-04.cnf fulfilled No. of Restarts: 468 No. of Flips: 2195 time to process: 15 seconds.
uf250-04.cnf fulfilled No. of Restarts: 48 No. of Flips: 4257 time to process: 5 seconds.
uf250-04.cnf fulfilled No. of Restarts: 187 No. of Flips: 3350 time to process: 6 seconds.
uf250-04.cnf fulfilled No. of Restarts: 15 No. of Flips: 4675 time to process: 16 seconds.
uf250-04.cnf fulfilled No. of Restarts: 605 No. of Flips: 3182 time to process: 15 seconds.
uf250-04.cnf fulfilled No. of Restarts: 829 No. of Flips: 4992 time to process: 25 seconds.
uf250-04.cnf fulfilled No. of Restarts: 2101 No. of Flips: 4021 time to process: 28 seconds.
uf250-04.cnf fulfilled No. of Restarts: 1565 No. of Flips: 2078 time to process: 22 seconds.
uf250-04.cnf fulfilled No. of Restarts: 665 No. of Flips: 2011 time to process: 28 seconds.
uf250-04.cnf fulfilled No. of Restarts: 3833 No. of Flips: 1995 time to process: 23 seconds.
uf250-04.cnf fulfilled No. of Restarts: 343 No. of Flips: 1950 time to process: 29 seconds.
uf250-04.cnf fulfilled No. of Restarts: 363 No. of Flips: 1774 time to process: 29 seconds.
uf250-04.cnf fulfilled No. of Restarts: 2 No. of Flips: 4428 time to process: 23 seconds.
uf250-04.cnf fulfilled No. of Restarts: 92 No. of Flips: 1869 time to process: 28 seconds.
uf250-04.cnf fulfilled No. of Restarts: 202 No. of Flips: 3910 time to process: 28 seconds.
uf250-04.cnf fulfilled No. of Restarts: 1298 No. of Flips: 2860 time to process: 20 seconds.
uf250-04.cnf fulfilled No. of Restarts: 377 No. of Flips: 2068 time to process: 26 seconds.
uf250-04.cnf fulfilled No. of Restarts: 36 No. of Flips: 2317 time to process: 11 seconds.
uf250-04.cnf fulfilled No. of Restarts: 232 No. of Flips: 3607 time to process: 20 seconds.
uf250-04.cnf fulfilled No. of Restarts: 254 No. of Flips: 4043 time to process: 24 seconds.
uf250-04.cnf fulfilled No. of Restarts: 3954 No. of Flips: 1297 time to process: 31 seconds.
uf250-04.cnf fulfilled No. of Restarts: 29 No. of Flips: 1722 time to process: 28 seconds.
uf250-04.cnf fulfilled No. of Restarts: 2167 No. of Flips: 2396 time to process: 25 seconds.
uf250-04.cnf fulfilled No. of Restarts: 1824 No. of Flips: 2220 time to process: 30 seconds.
uf250-04.cnf fulfilled No. of Restarts: 100 No. of Flips: 3612 time to process: 22 seconds.
uf250-04.cnf fulfilled No. of Restarts: 816 No. of Flips: 2464 time to process: 25 seconds.
uf250-04.cnf fulfilled No. of Restarts: 1186 No. of Flips: 2347 time to process: 29 seconds.
uf250-04.cnf fulfilled No. of Restarts: 552 No. of Flips: 2135 time to process: 28 seconds.
uf250-04.cnf fulfilled No. of Restarts: 299 No. of Flips: 2937 time to process: 20 seconds.
uf250-04.cnf fulfilled No. of Restarts: 174 No. of Flips: 3335 time to process: 9 seconds.
uf250-04.cnf fulfilled No. of Restarts: 1884 No. of Flips: 3884 time to process: 19 seconds.
uf250-04.cnf fulfilled No. of Restarts: 419 No. of Flips: 3671 time to process: 13 seconds.
uf250-04.cnf fulfilled No. of Restarts: 298 No. of Flips: 3734 time to process: 11 seconds.
uf250-04.cnf fulfilled No. of Restarts: 433 No. of Flips: 3014 time to process: 14 seconds.
uf250-04.cnf fulfilled No. of Restarts: 6343 No. of Flips: 1260 time to process: 32 seconds.
[truncated: 520,710 more chars]
